# Supplementary material for: Extensive Mendelian randomization study identifies potential causal risk factors for severe COVID-19
Source: Commun Med (Lond). 2021 Dec 9;1:59. doi: 10.1038/s43856-021-00061-9 (PMC9053245; doi:10.1038/s43856-021-00061-9)
Supplement: Supplementary file 2 — Supplementary Data 2 [file 43856_2021_61_MOESM2_ESM.xlsx]

## Sheet: STROBE-MR checklist
Supplementary Data 2. STROBE-MR checklist.
Item	Complete/location
1. Title and Abstract: "Mendelian randomization" is named both in the title and the abstract	Title and Abstract
Introduction
2. Background: Explain the scientific background and rationale for the reported study. Is causality between exposure and outcome plausible? Justify why MR is a helpful method to address the study question.	Introduction, paragraphs 1-3
3. Objectives: State specific objectives clearly, including pre-specified causal hypotheses (if any).	Introduction, paragraph 4
Methods
4. Study design and data sources: Present key elements of study design early in the paper. Consider including a table listing sources of data for all phases of the study. For each data source contributing to the analysis, describe the following:
a) Describe the study design and the underlying population from which it was drawn. Describe also the setting, locations, and relevant dates, including periods of recruitment, exposure, follow-up, and data collection, if available.	a) Introduction, paragraph 4
b) Give the eligibility criteria, and the sources and methods of selection of participants.	b) Results, section of “Study Overview”
c) Explain how the analyzed sample size was arrived at.	c) Methods, section of “Exposure data sources”; section of “Outcome data sources”;
d) Describe measurement, quality and selection of genetic variants.	d) Methods, section of “Selection of instrumental variables”
e) For each exposure, outcome and other relevant variables, describe methods of assessment and, in the case of diseases, the diagnostic criteria used.	e) Methods, section of “Exposure data sources”; section of “Outcome data sources”;
f) Provide details of ethics committee approval and participant informed consent, if relevant.	f) NA
5. Assumptions: Explicitly state assumptions for the main analysis (e.g. relevance, exclusion, independence, homogeneity) as well assumptions for any additional or sensitivity analysis.	Methods, section of “Selection of instrumental variables”
	Methods, section of “Univariable Mendelian randomization”
6. Statistical methods main analysis
Describe statistical methods and statistics used.
a) Describe how quantitative variables were handled in the analyses (i.e., scale, units, model).	a) Methods, section of “Exposure data sources”;
b) Describe the process for identifying genetic variants and weights to be included in the analyses (i.e, independence and model). Consider a flow diagram.	b) Methods, section of “Selection of instrumental variables”
c) Describe the MR estimator, e.g. two-stage least squares, Wald ratio, and related statistics.	c) Methods, section of “Univariable Mendelian randomization”
Detail the included covariates and, in case of two-sample MR, whether the same covariate set was used for adjustment in the two samples.
d) Explain how missing data were addressed.
e) If applicable, say how multiple testing was dealt with.	e) Methods, section of “Univariable Mendelian randomization”
7. Assessment of assumptions: Describe any methods used to assess the assumptions or justify their validity.	Methods, section of “Univariable Mendelian randomization”
8. Sensitivity analyses: Describe any sensitivity analyses or additional analyses performed.	Methods, section of “Univariable Mendelian randomization”
9. Software and pre-registration
a) Name statistical software and package(s), including version and settings used.	a) Methods, section of “Univariable Mendelian randomization”; Methods, section of “Multivariable Mendelian randomization”
b) State whether the study protocol and details were pre-registered (as well as when and where).	b) section of “Code availability”
Results
10. Descriptive data	Results, section of “Study overview”
a) Report the numbers of individuals at each stage of included studies and reasons for exclusion. Consider use of a flow-diagram.
b) Report summary statistics for phenotypic exposure(s), outcome(s) and other relevant variables (e.g. means, standard deviations, proportions).
c) If the data sources include meta-analyses of previous studies, provide the number of studies, their reported ancestry, if available, and assessments of heterogeneity across these studies. Consider using a supplementary table for each data source.
d) For two-sample Mendelian randomization:
i. Provide information on the similarity of the genetic variant-exposure associations between the exposure and outcome samples.
ii. Provide information on extent of sample overlap between the exposure and outcome data sources.
11. Main results
a) Report the associations between genetic variant and exposure, and between genetic variant and outcome, preferably on an interpretable scale (e.g. comparing 25th and 75th percentile of allele count or genetic risk score, if individual-level data available).
b) Report causal effect estimate between exposure and outcome, and the measures of uncertainty from the MR analysis. Use an intuitive scale, such as odds ratio, or relative risk, per standard deviation difference.	b) Results, sections of “BMI-related traits”, “White blood cell traits”, “Circulating proteins”.
c) If relevant, consider translating estimates of relative risk into absolute risk for a meaningful time-period.
d) Consider any plots to visualize results (e.g. forest plot, scatterplot of associations between genetic variants and outcome versus between genetic variants and exposure).	d) Fig 2, 3, 4; Supplementary Fig 1, 2, 3.
12. Assessment of assumptions
a) Assess the validity of the assumptions.	a) Results, sections of “Study overview”, “BMI-related traits”, “White blood cell traits”, “Circulating proteins”, “Comparisons across HGI releases and phenotype definitions”.
b) Report any additional statistics (e.g., assessments of heterogeneity, such as I2, Q statistic).	b) Results, sections of “Study overview”, “BMI-related traits”, “White blood cell traits”, “Circulating proteins”, “Comparisons across HGI releases and phenotype definitions”.
13. Sensitivity and additional analyses
a) Use sensitivity analyses to assess the robustness of the main results to violations of the assumptions.	a) Results, sections of “Study overview”, “BMI-related traits”, “White blood cell traits”, “Circulating proteins”.
b) Report results from other sensitivity analyses (e.g., replication study with different dataset, analyses of subgroups, validation of instrument(s), simulations, etc.).	b) Results, sections of “Comparisons across HGI releases and phenotype definitions”.
c) Report any assessment of direction of causality (e.g., bidirectional MR).
d) When relevant, report and compare with estimates from non-MR analyses.	d) Discussion, paragraph 2.
e) Consider any additional plots to visualize results (e.g., leave-one-out analyses).	e) Fig 2, 3, 4; Supplementary Fig 1, 2, 3.
Discussion
14. Key results	Discussion paragraph 1
15. Limitations
Discuss limitations of the study, taking into account the validity of the MR assumptions, other sources of potential bias, and imprecision. Discuss both direction and magnitude of any potential bias, and any efforts to address them.	Discussion paragraph 7 and 8
16. Interpretations
a) Give a cautious overall interpretation of results considering objectives and limitations. Compare with results from other relevant studies.	a) Discussion paragraph 2-5
b) Discuss underlying biological mechanisms that could be modelled by using the genetic variants to assess the relationship between the exposure and the outcome.	b) Discussion paragraph 2-5
c) Discuss whether the results have clinical or policy relevance, and whether interventions could have the same size effect.	c) Discussion paragraph 2-5
17. Generalizability:	Discussion paragraph 8
18. Funding:	K.Y. is supported by the University of Georgia Research Foundation. Funding sources had no involvement in the conception, design, analysis, or presentation of this work.
19. Data and data sharing:	Section of "Data availability"
20. Conflicts of Interest:	All authors have declared conflicts of interest (none reported).
