# Supplementary material for: Extensive Mendelian randomization study identifies potential causal risk factors for severe COVID-19
Source: Commun Med (Lond). 2021 Dec 9;1:59. doi: 10.1038/s43856-021-00061-9 (PMC9053245; doi:10.1038/s43856-021-00061-9)
Supplement: Supplementary file 3 — Supplementary Data 3 [file 43856_2021_61_MOESM3_ESM.xlsx]

## Sheet: Details of datasets
Supplementary Data 3. Details of the datasets, traits and GWAS used in the present Mendelian randomization study.
Sheet 1. Details of the datasets
Batch	Description	Count	Web source
ebi-a	Datasets that satisfy minimum requirements imported from the EBI database of complete GWAS summary data	208	https://www.ebi.ac.uk/gwas/downloads/summary-statistics
finn-a	FinnGen biobank analysis	1485	https://www.finngen.fi/fi
ieu-a	GWAS summary datasets generated by many different consortia that have been manually collected and curated, initially developed for MR-Base	312	https://elifesciences.org/articles/34408
ieu-b	GWAS summary datasets generated by many different consortia that have been manually collected and curated, initially developed for MR-Base (round 2)	13	https://elifesciences.org/articles/34408
met-a	Human blood metabolites analyzed by Shin et al 2014	452	https://pubmed.ncbi.nlm.nih.gov/24816252/
met-b	Human immune system traits analyzed by Roederer et al 2015	150	https://www.ncbi.nlm.nih.gov/pmc/articles/PMC4393780/
met-c	Circulating metabolites analyzed by Kettunen et al 2016	123	https://pubmed.ncbi.nlm.nih.gov/27005778/
prot-a	Complete GWAS summary data on protein levels as described by Sun et al 2018	3282	https://pubmed.ncbi.nlm.nih.gov/29875488/
prot-b	Complete GWAS summary data on protein levels as described by Folkersen et al 2017	83	https://www.ncbi.nlm.nih.gov/pmc/articles/PMC5393901/
prot-c	Complete GWAS summary data on protein levels as described by Suhre et al 2017	1124	https://pubmed.ncbi.nlm.nih.gov/28240269/
ubm-a	Complete GWAS summary data on brain region volumes as described by Elliott et al 2018	3143	https://pubmed.ncbi.nlm.nih.gov/30305740/
ukb-a	Neale lab analysis of UK Biobank phenotypes, round 1	596	http://www.nealelab.is/blog/2017/7/19/rapid-gwas-of-thousands-of-phenotypes-for-337000-samples-in-the-uk-biobank
ukb-b	IEU analysis of UK Biobank phenotypes	2514	https://data.bris.ac.uk/data/dataset/pnoat8cxo0u52p6ynfaekeigi
ukb-d	Neale lab analysis of UK Biobank phenotypes, round 2	838	http://www.nealelab.is/uk-biobank

## Sheet: Details of traits and GWAS
Sheet 2. Details of the traits and GWAS
nsnp: number of SNPs; ncase: number of cases; ncontrol: number of controls; sd: standard deviation; NA: not available.
GWAS ID	trait	priority	subcategory	category	sample_size	nsnp	year	consortium	author	pmid	sex	population	ncase	ncontrol	sd	unit	note
ukb-d-M13_ARTHROSIS	#Arthrosis	0	NA	Binary	361194	13586589	2018	NA	Neale lab	NA	Males and Females	European	24977	336217	NA	NA	NA
ukb-d-M13_OTHERJOINT	#Other joint disorders	0	NA	Binary	361194	13586589	2018	NA	Neale lab	NA	Males and Females	European	27347	333847	NA	NA	NA
finn-a-M13_NECROVASC	#Other necrotizing vasculopathies	0	NA	Binary	94036	16152119	2020	NA	NA	NA	Males and Females	European	289	94550	NA	NA	NA
finn-a-M13_OTHCONN	#Other systemic involvement of connective tissue	0	NA	Binary	94036	16152119	2020	NA	NA	NA	Males and Females	European	1500	94550	NA	NA	NA
ukb-d-M13_POLYARTHROPATHIES	#Polyarthropathies	0	NA	Binary	361194	11300513	2018	NA	Neale lab	NA	Males and Females	European	3275	357919	NA	NA	NA
ukb-d-M13_SPONDYLOPATHY	#Spondylopathies	0	NA	Binary	361194	11812707	2018	NA	Neale lab	NA	Males and Females	European	4393	356801	NA	NA	NA
finn-a-K11_ABSCANAL	Abscess of anal and rectal regions	0	NA	Binary	94036	16152119	2020	NA	NA	NA	Males and Females	European	468	82769	NA	NA	NA
finn-a-N14_BARTHOABSCESS	Abscess of Bartholin gland	0	NA	Binary	94036	16152119	2020	NA	NA	NA	Males and Females	European	136	49639	NA	NA	NA
finn-a-M13_ACHILLESTEND	Achilles tendinitis	0	NA	Binary	94036	16152119	2020	NA	NA	NA	Males and Females	European	654	74589	NA	NA	NA
finn-a-L12_ACNE	Acne	0	NA	Binary	94036	16152119	2020	NA	NA	NA	Males and Females	European	450	93570	NA	NA	NA
finn-a-L12_ACNE_VULGARIS	Acne vulgaris	0	NA	Binary	94036	16152119	2020	NA	NA	NA	Males and Females	European	383	93570	NA	NA	NA
finn-a-ALCOPANCACU	Acohol-induced acute pancreatitis	0	NA	Binary	94036	16152119	2020	NA	NA	NA	Males and Females	European	156	96343	NA	NA	NA
ukb-d-L12_ACTINKERA	Actinic keratosis	0	NA	Binary	361194	9790362	2018	NA	Neale lab	NA	Males and Females	European	1349	359845	NA	NA	NA
finn-a-L12_ACTINKERA	Actinic keratosis	0	NA	Binary	94036	16152119	2020	NA	NA	NA	Males and Females	European	1526	94683	NA	NA	NA
ukb-d-20554_3	Actions taken following self-harm: Need hospital treatment (eg A&E)	0	NA	Binary	117733	10553032	2018	NA	Neale lab	NA	Males and Females	European	2125	115608	NA	NA	NA
ukb-d-20554_6	Actions taken following self-harm: Receive help from friends / family / neighbours	0	NA	Binary	117733	9914393	2018	NA	Neale lab	NA	Males and Females	European	1453	116280	NA	NA	NA
ukb-d-20554_1	Actions taken following self-harm: See anyone from psychiatric or mental health services, including liaison services	0	NA	Binary	117733	10169094	2018	NA	Neale lab	NA	Males and Females	European	1693	116040	NA	NA	NA
ukb-d-20554_5	Actions taken following self-harm: See own GP	0	NA	Binary	117733	9663418	2018	NA	Neale lab	NA	Males and Females	European	1249	116484	NA	NA	NA
ukb-d-20550_3	Activities undertaken to treat anxiety: Other therapeutic activities such as mindfulness, yoga or art classes	0	NA	Binary	98990	12282663	2018	NA	Neale lab	NA	Males and Females	European	5735	93255	NA	NA	NA
ukb-d-20550_1	Activities undertaken to treat anxiety: Talking therapies, such as psychotherapy, counselling, group therapy or CBT	0	NA	Binary	98990	13569194	2018	NA	Neale lab	NA	Males and Females	European	12858	86132	NA	NA	NA
ukb-d-20547_3	Activities undertaken to treat depression: Other therapeutic activities such as mindfulness, yoga or art classes	0	NA	Binary	117763	13120563	2018	NA	Neale lab	NA	Males and Females	European	9199	108564	NA	NA	NA
ukb-d-20547_1	Activities undertaken to treat depression: Talking therapies, such as psychotherapy, counselling, group therapy or CBT	0	NA	Binary	117763	13571578	2018	NA	Neale lab	NA	Males and Females	European	25960	91803	NA	NA	NA
finn-a-F5_ALCOHOLAC	Acute alcohol intoxication	0	NA	Binary	94036	16152119	2020	NA	NA	NA	Males and Females	European	2792	91136	NA	NA	NA
finn-a-ALCOHOLACUTE10	Acute alcohol intoxication	0	NA	Binary	94036	16152119	2020	NA	NA	NA	Males and Females	European	1264	95235	NA	NA	NA
finn-a-ALCOHOLACUTE9	Acute alcohol intoxication ICD-9 (inculed in Swedish definition)	0	NA	Binary	94036	16152119	2020	NA	NA	NA	Males and Females	European	310	96189	NA	NA	NA
finn-a-H7_IRIDOACUTE	Acute and subacute iridocyclitis	0	NA	Binary	94036	16152119	2020	NA	NA	NA	Males and Females	European	1269	92767	NA	NA	NA
finn-a-F5_PSYTRANS	Acute and transient psychotic disorders	0	NA	Binary	94036	16152119	2020	NA	NA	NA	Males and Females	European	1629	91492	NA	NA	NA
finn-a-K11_APPENDACUT	Acute appendicitis	0	NA	Binary	94036	16152119	2020	NA	NA	NA	Males and Females	European	6748	89199	NA	NA	NA
finn-a-J10_BRONCHIOLITIS	Acute bronchiolitis	0	NA	Binary	94036	16152119	2020	NA	NA	NA	Males and Females	European	184	92890	NA	NA	NA
finn-a-J10_BRONCHITIS	Acute bronchitis	0	NA	Binary	94036	16152119	2020	NA	NA	NA	Males and Females	European	2629	92890	NA	NA	NA
finn-a-K11_ACUTGASTR	Acute gastritis	0	NA	Binary	94036	16152119	2020	NA	NA	NA	Males and Females	European	546	85160	NA	NA	NA
finn-a-J10_LARYNGITIS	Acute laryngitis and tracheitis	0	NA	Binary	94036	16152119	2020	NA	NA	NA	Males and Females	European	797	82135	NA	NA	NA
finn-a-L12_LYMPHADENITIS	Acute lymphadenitis	0	NA	Binary	94036	16152119	2020	NA	NA	NA	Males and Females	European	371	92819	NA	NA	NA
finn-a-J10_COLD	Acute nasopharyngitis(common cold)	0	NA	Binary	94036	16152119	2020	NA	NA	NA	Males and Females	European	1119	82135	NA	NA	NA
finn-a-N14_ACUTENEPHRITIC	Acute nephritic syndrome	0	NA	Binary	94036	16152119	2020	NA	NA	NA	Males and Females	European	131	94998	NA	NA	NA
finn-a-PANCREATITIS	Acute pancreatis (for exclusion)	0	NA	Binary	94036	16152119	2020	NA	NA	NA	Males and Females	European	1091	95341	NA	NA	NA
finn-a-K11_ACUTPANC	Acute pancreatitis	0	NA	Binary	94036	16152119	2020	NA	NA	NA	Males and Females	European	1091	87135	NA	NA	NA
finn-a-K11_PERITONITIS	Acute peritonitis	0	NA	Binary	94036	16152119	2020	NA	NA	NA	Males and Females	European	313	95888	NA	NA	NA
finn-a-J10_PHARYNGITIS	Acute pharyngitis	0	NA	Binary	94036	16152119	2020	NA	NA	NA	Males and Females	European	832	82135	NA	NA	NA
finn-a-D3_ACUTEPOSTBLEEDANAEMIA	Acute posthaemorrhagic anaemia	0	NA	Binary	94036	16152119	2020	NA	NA	NA	Males and Females	European	176	94380	NA	NA	NA
finn-a-N14_ACUTERENFAIL	Acute renal failure	0	NA	Binary	94036	16152119	2020	NA	NA	NA	Males and Females	European	584	94913	NA	NA	NA
finn-a-J10_SINUSITIS	Acute sinusitis	0	NA	Binary	94036	16152119	2020	NA	NA	NA	Males and Females	European	4276	82135	NA	NA	NA
finn-a-H8_SUP_ACUTE	Acute suppurative otitis media	0	NA	Binary	94036	16152119	2020	NA	NA	NA	Males and Females	European	1782	92308	NA	NA	NA
finn-a-N14_PYELONEPHR	Acute tubulo-interstitial nephritis	0	NA	Binary	94036	16152119	2020	NA	NA	NA	Males and Females	European	4038	91563	NA	NA	NA
finn-a-J10_UPPERINFEC	Acute upper respiratory infections	0	NA	Binary	94036	16152119	2020	NA	NA	NA	Males and Females	European	14364	82135	NA	NA	NA
finn-a-J10_ACUTEUPPERINFEC	Acute upper respiratory infections of multiple and unspecified sites	0	NA	Binary	94036	16152119	2020	NA	NA	NA	Males and Females	European	6932	82135	NA	NA	NA
ukb-d-M13_ADHCAPSULITIS	Adhesive capsulitis of shoulder	0	NA	Binary	361194	9594137	2018	NA	Neale lab	NA	Males and Females	European	1198	359996	NA	NA	NA
finn-a-M13_ADHCAPSULITIS	Adhesive capsulitis of shoulder	0	NA	Binary	94036	16152119	2020	NA	NA	NA	Males and Females	European	1214	76986	NA	NA	NA
ukb-b-13183	Adopted as a child	1	NA	Binary	461805	9851867	2018	MRC-IEU	Ben Elsworth	NA	Males and Females	European	6661	455144	NA	SD	1767: Output from GWAS pipeline using Phesant derived variables from UKBiobank
ukb-d-3942	Adopted mother still alive	0	NA	Binary	3812	9421415	2018	NA	Neale lab	NA	Males and Females	European	1078	2734	NA	NA	NA
ukb-d-STILL_ADULT	Adult-onset Still disease	0	NA	Binary	361194	9950919	2018	NA	Neale lab	NA	Males and Females	European	1486	359708	NA	NA	NA
finn-a-STILL_ADULT	Adult-onset Still disease	0	NA	Binary	94036	16152119	2020	NA	NA	NA	Males and Females	European	1255	89105	NA	NA	NA
finn-a-D3_AGRANULOCYTOSIS	Agranulocytosis	0	NA	Binary	94036	16152119	2020	NA	NA	NA	Males and Females	European	456	95634	NA	NA	NA
ukb-b-11158	Aide-memoire completed	1	NA	Binary	462933	9851867	2018	MRC-IEU	Ben Elsworth	NA	Males and Females	European	370230	92703	NA	SD	111: Output from GWAS pipeline using Phesant derived variables from UKBiobank
finn-a-KRA_PSY_ALCOH	Alcohol abuse, main dg	0	NA	Binary	94036	16152119	2020	NA	NA	NA	Males and Females	European	1019	91254	NA	NA	NA
ukb-b-10923	Alcohol consumed	1	NA	Binary	64949	9851867	2018	MRC-IEU	Ben Elsworth	NA	Males and Females	European	31833	33116	NA	SD	100580: Output from GWAS pipeline using Phesant derived variables from UKBiobank
ukb-d-20117_2	Alcohol drinker status: Current	0	NA	Binary	360726	13586591	2018	NA	Neale lab	NA	Males and Females	European	336919	23807	NA	NA	NA
finn-a-ALCOHOL_RELATED	Alcohol related diseases and deaths, all endoints	0	NA	Binary	94036	16152119	2020	NA	NA	NA	Males and Females	European	5429	91070	NA	NA	NA
finn-a-OFFICIAL_TILASTOKESKUS	Alcohol related diseases, tilastokeskus definition	0	NA	Binary	94036	16152119	2020	NA	NA	NA	Males and Females	European	5044	91455	NA	NA	NA
finn-a-AUD_SWEDISH	Alcohol use disorder, Swedish definition	0	NA	Binary	94036	16152119	2020	NA	NA	NA	Males and Females	European	4999	91500	NA	NA	NA
ukb-b-16878	Alcohol usually taken with meals	1	NA	Binary	235645	9851867	2018	MRC-IEU	Ben Elsworth	NA	Males and Females	European	159104	76541	NA	SD	1618: Output from GWAS pipeline using Phesant derived variables from UKBiobank
finn-a-ALCOPANCCHRON	Alcohol-induced chronic pancreatitis	0	NA	Binary	94036	16152119	2020	NA	NA	NA	Males and Females	European	343	96156	NA	NA	NA
finn-a-K11_ALCOLIV	Alcoholic liver disease	0	NA	Binary	94036	16152119	2020	NA	NA	NA	Males and Females	European	539	94685	NA	NA	NA
finn-a-ALCOLIVER	Alcoholic liver disease	0	NA	Binary	94036	16152119	2020	NA	NA	NA	Males and Females	European	539	95960	NA	NA	NA
finn-a-L12_ALLERGICCONTACT	Alergic contact dermatitis	0	NA	Binary	94036	16152119	2020	NA	NA	NA	Males and Females	European	899	88760	NA	NA	NA
finn-a-F5_ALLANXIOUS	All anxiety disorders	0	NA	Binary	94036	16152119	2020	NA	NA	NA	Males and Females	European	4591	88700	NA	NA	NA
finn-a-J10_INFLUENZA	All influenza	0	NA	Binary	94036	16152119	2020	NA	NA	NA	Males and Females	European	1297	85641	NA	NA	NA
finn-a-INFLUENZA	All influenza (not pneumonia)	0	NA	Binary	94036	16152119	2020	NA	NA	NA	Males and Females	European	963	85641	NA	NA	NA
finn-a-J10_PNEUMONIA	All pneumoniae	0	NA	Binary	94036	16152119	2020	NA	NA	NA	Males and Females	European	9980	86519	NA	NA	NA
finn-a-ALLERG_ASTHMA	Allergic asthma	0	NA	Binary	94036	16152119	2020	NA	NA	NA	Males and Females	European	1764	65521	NA	NA	NA
finn-a-ALLERG_ASTHMA_EXMORE	Allergic asthma (mode)	0	NA	Binary	94036	16152119	2020	NA	NA	NA	Males and Females	European	1764	65127	NA	NA	NA
finn-a-H7_ALLERGICCONJUNCTIVITIS	Allergic conjunctivitis	0	NA	Binary	94036	16152119	2020	NA	NA	NA	Males and Females	European	3944	92555	NA	NA	NA
finn-a-D3_ALLERGPURPURA	Allergic purpura	0	NA	Binary	94036	16152119	2020	NA	NA	NA	Males and Females	European	172	95596	NA	NA	NA
finn-a-ALLERG_RHINITIS	Allergic rhinitis	0	NA	Binary	94036	16152119	2020	NA	NA	NA	Males and Females	European	2105	94078	NA	NA	NA
finn-a-L12_URTICA_ALLERG	Allergic urticaria	0	NA	Binary	94036	16152119	2020	NA	NA	NA	Males and Females	European	412	94158	NA	NA	NA
finn-a-M13_ALGONEURO	Alogoneurodystrophy	0	NA	Binary	94036	16152119	2020	NA	NA	NA	Males and Females	European	165	93083	NA	NA	NA
finn-a-G6_ALZHEIMER	Alzheimer disease	0	NA	Binary	94036	16152119	2020	NA	NA	NA	Males and Females	European	1739	67785	NA	NA	NA
finn-a-G6_ALZHEIMER_EXMORE	Alzheimer disease (more excluded)	0	NA	Binary	94036	16152119	2020	NA	NA	NA	Males and Females	European	1739	36873	NA	NA	NA
finn-a-AD	Alzheimer's disease	0	NA	Binary	94036	16152119	2020	NA	NA	NA	Males and Females	European	1788	67736	NA	NA	NA
finn-a-AD_AM	Alzheimer's disease (Atypical or mixed)	0	NA	Binary	94036	16152119	2020	NA	NA	NA	Males and Females	European	342	67785	NA	NA	NA
finn-a-AD_AM_EXMORE	Alzheimer's disease (Atypical or mixed)	0	NA	Binary	94036	16152119	2020	NA	NA	NA	Males and Females	European	342	36873	NA	NA	NA
finn-a-AD_EO	Alzheimer's disease (Early onset)	0	NA	Binary	94036	16152119	2020	NA	NA	NA	Males and Females	European	314	67781	NA	NA	NA
finn-a-AD_LO	Alzheimer's disease (Late onset)	0	NA	Binary	94036	16152119	2020	NA	NA	NA	Males and Females	European	1232	67778	NA	NA	NA
finn-a-AD_EXMORE	Alzheimer's disease (more excluded)	0	NA	Binary	94036	16152119	2020	NA	NA	NA	Males and Females	European	1788	36873	NA	NA	NA
finn-a-AD_EO_EXMORE	Alzheimer<ef><bf><bd>s disease (Early onset)	0	NA	Binary	94036	16152119	2020	NA	NA	NA	Males and Females	European	314	36873	NA	NA	NA
finn-a-AD_LO_EXMORE	Alzheimer<ef><bf><bd>s disease (Late onset)	0	NA	Binary	94036	16152119	2020	NA	NA	NA	Males and Females	European	1232	36873	NA	NA	NA
finn-a-H7_AMBLYANOPSIA	Amblyopia ex anopsia	0	NA	Binary	94036	16152119	2020	NA	NA	NA	Males and Females	European	188	93878	NA	NA	NA
finn-a-N14_AMENORRHEAPRIM	Amenorrhoea	0	NA	Binary	94036	16152119	2020	NA	NA	NA	Males and Females	European	459	31753	NA	NA	NA
finn-a-AMPUTATION	Amputation	0	NA	Binary	94036	16152119	2020	NA	NA	NA	Males and Females	European	404	94318	NA	NA	NA
finn-a-AMPUTATION_TOE	Amputation of toe	0	NA	Binary	94036	16152119	2020	NA	NA	NA	Males and Females	European	252	96095	NA	NA	NA
finn-a-D3_ANAEMIA	Anaemias	0	NA	Binary	94036	16152119	2020	NA	NA	NA	Males and Females	European	4272	32736	NA	NA	NA
ukb-d-41219_2	Anaesthetics administered during delivery: Epidural or caudal anaesthetic	0	NA	Binary	3970	10215586	2018	NA	Neale lab	NA	Males and Females	European	1740	2230	NA	NA	NA
ukb-d-41219_7	Anaesthetics administered during delivery: Other	0	NA	Binary	4094	10619708	2018	NA	Neale lab	NA	Males and Females	European	2202	1892	NA	NA	NA
ukb-d-41219_3	Anaesthetics administered during delivery: Spinal anaesthetic	0	NA	Binary	3780	9673767	2018	NA	Neale lab	NA	Males and Females	European	1254	2526	NA	NA	NA
ukb-d-41220_7	Anaesthetics administered post delivery: Other	0	NA	Binary	1903	9685743	2018	NA	Neale lab	NA	Males and Females	European	1262	641	NA	NA	NA
finn-a-F5_ANAPER	Anankastic personality disorder	0	NA	Binary	94036	16152119	2020	NA	NA	NA	Males and Females	European	213	93720	NA	NA	NA
finn-a-I9_SAHANEUR	Aneurysms, operations, SAH	0	NA	Binary	94036	16152119	2020	NA	NA	NA	Males and Females	European	815	90757	NA	NA	NA
finn-a-I9_ANGINA	Angina pectoris	0	NA	Binary	94036	16152119	2020	NA	NA	NA	Males and Females	European	6382	85760	NA	NA	NA
finn-a-H7_ANISOMETROPIA	Anisometropia and aniseikonia	0	NA	Binary	94036	16152119	2020	NA	NA	NA	Males and Females	European	137	93606	NA	NA	NA
finn-a-M13_ANKYLOSPON	Ankylosing spondylitis	0	NA	Binary	94036	16152119	2020	NA	NA	NA	Males and Females	European	541	74589	NA	NA	NA
finn-a-F5_ANOREX	Anorexia (incl.atypical)	0	NA	Binary	94036	16152119	2020	NA	NA	NA	Males and Females	European	414	94806	NA	NA	NA
finn-a-ANOSMIA	Anosmia	0	NA	Binary	94036	16152119	2020	NA	NA	NA	Males and Females	European	144	32736	NA	NA	NA
ukb-b-8446	Answered sexual history questions	1	NA	Binary	462725	9851867	2018	MRC-IEU	Ben Elsworth	NA	Males and Females	European	38715	424010	NA	SD	2129: Output from GWAS pipeline using Phesant derived variables from UKBiobank
finn-a-PULM_ANXIETY	Anxiety (asthma-related co-morbidities)	0	NA	Binary	94036	16152119	2020	NA	NA	NA	Males and Females	European	4591	81051	NA	NA	NA
finn-a-KRA_PSY_ANXIETY	Anxiety disorders	0	NA	Binary	94036	16152119	2020	NA	NA	NA	Males and Females	European	7954	88545	NA	NA	NA
ukb-d-KRA_PSY_ANXIETY	Anxiety disorders	0	NA	Binary	361194	9440635	2018	NA	Neale lab	NA	Males and Females	European	1092	360102	NA	NA	NA
finn-a-KRA_PSY_DEMENTIA	Any dementia	0	NA	Binary	94036	16152119	2020	NA	NA	NA	Males and Females	European	2737	75268	NA	NA	NA
finn-a-ANY_CANC	Any event in cancer register	0	NA	Binary	94036	16152119	2020	NA	NA	NA	Males and Females	European	9792	86707	NA	NA	NA
finn-a-ANY_HILMO	Any event in hilmo or specialist outpatient	0	NA	Binary	94036	16152119	2020	NA	NA	NA	Males and Females	European	94895	1604	NA	NA	NA
finn-a-ICDMAIN_ANY_ENTRY	Any ICDMAIN event in hilmo or causes of death	0	NA	Binary	94036	16152119	2020	NA	NA	NA	Males and Females	European	94935	1564	NA	NA	NA
ukb-d-ICDMAIN_ANY_ENTRY	Any ICDMAIN event in hilmo or causes of death	0	NA	Binary	361194	13586589	2018	NA	Neale lab	NA	Males and Females	European	282009	79185	NA	NA	NA
finn-a-KRA_PSY_ANYMENTAL	Any mental disorder	0	NA	Binary	94036	16152119	2020	NA	NA	NA	Males and Females	European	21231	75268	NA	NA	NA
ukb-d-KRA_PSY_ANYMENTAL	Any mental disorder	0	NA	Binary	361194	11777016	2018	NA	Neale lab	NA	Males and Females	European	4304	356890	NA	NA	NA
finn-a-KRA_PSY_ANYMENTAL_SUICID	Any mental disorder, or suicide (or attempt)	0	NA	Binary	94036	16152119	2020	NA	NA	NA	Males and Females	European	21231	75268	NA	NA	NA
finn-a-KRA_PSY_ANYMENTAL_SUICID_PREG_NERV	Any mental disorder, or suicide (or attempt), or psychic disorders complicating pregnancy, partum or puerperum or nerve system disorders	0	NA	Binary	94036	16152119	2020	NA	NA	NA	Males and Females	European	21344	75155	NA	NA	NA
finn-a-ANY_OPER	Any operation in hilmo	0	NA	Binary	94036	16152119	2020	NA	NA	NA	Males and Females	European	86626	9873	NA	NA	NA
finn-a-ANY_REIMB	Any reimbursement code in KELA	0	NA	Binary	94036	16152119	2020	NA	NA	NA	Males and Females	European	46166	50333	NA	NA	NA
finn-a-I9_AORTANEUR	Aortic aneurysm	0	NA	Binary	94036	16152119	2020	NA	NA	NA	Males and Females	European	791	92349	NA	NA	NA
finn-a-D3_APLASTICANDOTHANAEMIA	Aplastic and other anaemias	0	NA	Binary	94036	16152119	2020	NA	NA	NA	Males and Females	European	2119	94380	NA	NA	NA
finn-a-I9_ARTEMBTHR	Arterial embolism and thrombosis	0	NA	Binary	94036	16152119	2020	NA	NA	NA	Males and Females	European	278	92349	NA	NA	NA
finn-a-I9_ARTEMBTHRLOW	Arterial embolism and thrombosis of lower extremity artery	0	NA	Binary	94036	16152119	2020	NA	NA	NA	Males and Females	European	164	92349	NA	NA	NA
finn-a-L12_PSORI_ARTHRO	Arthropathic psoriasis	0	NA	Binary	94036	16152119	2020	NA	NA	NA	Males and Females	European	562	93959	NA	NA	NA
finn-a-M13_ARTHROPATHIES	Arthropathies	0	NA	Binary	94036	16152119	2020	NA	NA	NA	Males and Females	European	28811	67688	NA	NA	NA
finn-a-M13_ARTHINOTH	Arthropathies in other diseases classified elsewhere	0	NA	Binary	94036	16152119	2020	NA	NA	NA	Males and Females	European	163	67688	NA	NA	NA
finn-a-AB1_ARTHROPOD	Arthropod-borne viral fevers and viral haemorrhagic fevers	0	NA	Binary	94036	16152119	2020	NA	NA	NA	Males and Females	European	628	95871	NA	NA	NA
finn-a-M13_ARTHROSIS	Arthrosis	0	NA	Binary	94036	16152119	2020	NA	NA	NA	Males and Females	European	14765	67688	NA	NA	NA
finn-a-ARTHROSIS_COMORB	Arthrosis related co-morbidities	0	NA	Binary	94036	16152119	2020	NA	NA	NA	Males and Females	European	3006	53332	NA	NA	NA
finn-a-J10_ASTHMA	Asthma	0	NA	Binary	94036	16152119	2020	NA	NA	NA	Males and Females	European	7982	65521	NA	NA	NA
finn-a-J10_ASTHMA_MAIN	Asthma	0	NA	Binary	94036	16152119	2020	NA	NA	NA	Males and Females	European	6843	65521	NA	NA	NA
ukb-d-J10_ASTHMA	Asthma	0	NA	Binary	361194	10443939	2018	NA	Neale lab	NA	Males and Females	European	1993	359201	NA	NA	NA
finn-a-J10_ASTHMA_EXMORE	Asthma	0	NA	Binary	94036	16152119	2020	NA	NA	NA	Males and Females	European	7982	65127	NA	NA	NA
finn-a-ASTHMA_MODE	Asthma (mode)	0	NA	Binary	94036	16152119	2020	NA	NA	NA	Males and Females	European	7546	65661	NA	NA	NA
finn-a-J10_ASTHMA_MAIN_EXMORE	Asthma (more excluded)	0	NA	Binary	94036	16152119	2020	NA	NA	NA	Males and Females	European	6843	65127	NA	NA	NA
finn-a-ASTHMA_NAS	Asthma (unspecified)	0	NA	Binary	94036	16152119	2020	NA	NA	NA	Males and Females	European	2944	65521	NA	NA	NA
finn-a-ASTHMA_COMORB	Asthma associated co-morbidites	0	NA	Binary	94036	16152119	2020	NA	NA	NA	Males and Females	European	48599	47900	NA	NA	NA
finn-a-ASTHMA_MIXED	Asthma mixed form	0	NA	Binary	94036	16152119	2020	NA	NA	NA	Males and Females	European	221	65521	NA	NA	NA
finn-a-ASTHMA_MIXED_EXMORE	Asthma mixed form (mode)	0	NA	Binary	94036	16152119	2020	NA	NA	NA	Males and Females	European	221	65127	NA	NA	NA
finn-a-ASTHMA_OPPORTUNIST_INFECTIONS	Asthma opportunist infections	0	NA	Binary	94036	16152119	2020	NA	NA	NA	Males and Females	European	176	7806	NA	NA	NA
finn-a-ASTHMA_ACUTE_RESPIRATORY_INFECTIONS	Asthma-related acute respiratory infections	0	NA	Binary	94036	16152119	2020	NA	NA	NA	Males and Females	European	15933	73769	NA	NA	NA
finn-a-ASHMA_INFECTIONS	Asthma-related infections	0	NA	Binary	94036	16152119	2020	NA	NA	NA	Males and Females	European	22730	73769	NA	NA	NA
ukb-d-ASTHMA_PNEUMONIA	Asthma-related pneumonia	0	NA	Binary	361194	12332004	2018	NA	Neale lab	NA	Males and Females	European	5900	355294	NA	NA	NA
finn-a-ASTHMA_PNEUMONIA	Asthma-related pneumonia	0	NA	Binary	94036	16152119	2020	NA	NA	NA	Males and Females	European	10050	73769	NA	NA	NA
finn-a-ASTHMA_PNEUMONIA_AND_SEPSIS	Asthma-related pneumonia or sepsis	0	NA	Binary	94036	16152119	2020	NA	NA	NA	Males and Females	European	10086	86413	NA	NA	NA
finn-a-ASTHMA_HOSPITAL2	Asthma, hospital admission 2	0	NA	Binary	94036	16152119	2020	NA	NA	NA	Males and Females	European	3471	93028	NA	NA	NA
finn-a-ASTHMA_HOSPITAL1	Asthma, hospital admissions 1	0	NA	Binary	94036	16152119	2020	NA	NA	NA	Males and Females	European	6839	89660	NA	NA	NA
ukb-d-ASTHMA_HOSPITAL1	Asthma, hospital admissions 1	0	NA	Binary	361194	10438296	2018	NA	Neale lab	NA	Males and Females	European	1986	359208	NA	NA	NA
finn-a-ASTHMA_HOSPITAL3	Asthma, hospital admissions 3	0	NA	Binary	94036	16152119	2020	NA	NA	NA	Males and Females	European	1841	94658	NA	NA	NA
finn-a-ASTHMA_NAS_EXMORE	Asthma, unspecified (mode)	0	NA	Binary	94036	16152119	2020	NA	NA	NA	Males and Females	European	2944	65127	NA	NA	NA
finn-a-J10_ASTHMACOPDKELA	Asthma/COPD (KELA buy)	0	NA	Binary	94036	16152119	2020	NA	NA	NA	Males and Females	European	8547	83986	NA	NA	NA
finn-a-ACUTE_RESPIRATORY_INFECTIONS	Asthma/COPD-related acute respiratory infections	0	NA	Binary	94036	16152119	2020	NA	NA	NA	Males and Females	European	15933	73769	NA	NA	NA
finn-a-H7_ASTIGMATISM	Astigmatism	0	NA	Binary	94036	16152119	2020	NA	NA	NA	Males and Females	European	189	93606	NA	NA	NA
finn-a-I9_ATHSCLE	Atherosclerosis, excluding cerebral, coronary and PAD	0	NA	Binary	94036	16152119	2020	NA	NA	NA	Males and Females	European	2196	92349	NA	NA	NA
finn-a-H7_CONJUNCTIVITISATOPIC	Atopic conjunctivitis	0	NA	Binary	94036	16152119	2020	NA	NA	NA	Males and Females	European	228	90564	NA	NA	NA
finn-a-L12_ATOPIC	Atopic dermatitis	0	NA	Binary	94036	16152119	2020	NA	NA	NA	Males and Females	European	2663	88760	NA	NA	NA
finn-a-I9_AF	Atrial fibrillation and flutter	0	NA	Binary	94036	16152119	2020	NA	NA	NA	Males and Females	European	7244	56378	NA	NA	NA
ukb-d-L12_ATROPHICSKIN	Atrophic disorders of skin	0	NA	Binary	361194	10231534	2018	NA	Neale lab	NA	Males and Females	European	1757	359437	NA	NA	NA
finn-a-L12_ATROPHICSKIN	Atrophic disorders of skin	0	NA	Binary	94036	16152119	2020	NA	NA	NA	Males and Females	European	566	92525	NA	NA	NA
ukb-b-4323	Attempted fluid intelligence (FI) test.	1	NA	Binary	151059	9851867	2018	MRC-IEU	Ben Elsworth	NA	Males and Females	European	2008	149051	NA	SD	4924: Output from GWAS pipeline using Phesant derived variables from UKBiobank
ukb-b-16671	Attendance/disability/mobility allowance: Attendance allowance	1	NA	Binary	459354	9851867	2018	MRC-IEU	Ben Elsworth	NA	Males and Females	European	3316	456038	NA	SD	6146#1: Output from GWAS pipeline using Phesant derived variables from UKBiobank
ukb-b-1867	Attendance/disability/mobility allowance: Blue badge	1	NA	Binary	459354	9851867	2018	MRC-IEU	Ben Elsworth	NA	Males and Females	European	16449	442905	NA	SD	6146#3: Output from GWAS pipeline using Phesant derived variables from UKBiobank
ukb-b-20214	Attendance/disability/mobility allowance: Disability living allowance	1	NA	Binary	459354	9851867	2018	MRC-IEU	Ben Elsworth	NA	Males and Females	European	20426	438928	NA	SD	6146#2: Output from GWAS pipeline using Phesant derived variables from UKBiobank
ukb-b-3855	Attendance/disability/mobility allowance: None of the above	1	NA	Binary	459354	9851867	2018	MRC-IEU	Ben Elsworth	NA	Males and Females	European	432343	27011	NA	SD	6146#100: Output from GWAS pipeline using Phesant derived variables from UKBiobank
finn-a-G6_ATYFAC	Atypical facial pain	0	NA	Binary	94036	16152119	2020	NA	NA	NA	Males and Females	European	297	86854	NA	NA	NA
finn-a-ILD_SYST_AUTO_DISEASES	Autoimmune diseases related-to ILD	0	NA	Binary	94036	16152119	2020	NA	NA	NA	Males and Females	European	7394	88677	NA	NA	NA
finn-a-I9_AVBLOCK	AV-block	0	NA	Binary	94036	16152119	2020	NA	NA	NA	Males and Females	European	718	75137	NA	NA	NA
ukb-b-8463	Back pain for 3+ months	1	NA	Binary	117404	9851867	2018	MRC-IEU	Ben Elsworth	NA	Males and Females	European	80588	36816	NA	SD	3571: Output from GWAS pipeline using Phesant derived variables from UKBiobank
finn-a-DM_BCKGRND_RETINA	Background diabetic retinopathy	0	NA	Binary	94036	16152119	2020	NA	NA	NA	Males and Females	European	865	90873	NA	NA	NA
finn-a-IBD_BACT_INTEST_INFECTIONS	Bacterial intestinal infections, IBD co-morbidities	0	NA	Binary	94036	16152119	2020	NA	NA	NA	Males and Females	European	950	94999	NA	NA	NA
finn-a-G6_MENINGBACT	Bacterial meningitis	0	NA	Binary	94036	16152119	2020	NA	NA	NA	Males and Females	European	233	96018	NA	NA	NA
finn-a-PNEUMOBACTKNOWN	Bacterial pneumonia (organism specified)	0	NA	Binary	94036	16152119	2020	NA	NA	NA	Males and Females	European	3157	86449	NA	NA	NA
finn-a-J10_PNEUMOBACTEROTH	Bacterial pneumonia, not elsewhere classified	0	NA	Binary	94036	16152119	2020	NA	NA	NA	Males and Females	European	2910	85641	NA	NA	NA
finn-a-J10_PNEUMOBACT	Bacterial pneumoniae	0	NA	Binary	94036	16152119	2020	NA	NA	NA	Males and Females	European	3077	85641	NA	NA	NA
finn-a-AB1_BACT_BIR_OTHER_INF_AGENTS	Bacterial, viral and other infectious agents	0	NA	Binary	94036	16152119	2020	NA	NA	NA	Males and Females	European	580	95919	NA	NA	NA
finn-a-K11_BARRET	Barret oesophagus	0	NA	Binary	94036	16152119	2020	NA	NA	NA	Males and Females	European	142	85160	NA	NA	NA
ukb-d-K11_BARRET	Barret oesophagus	0	NA	Binary	361194	10263030	2018	NA	Neale lab	NA	Males and Females	European	1791	359403	NA	NA	NA
ukb-d-20526	Been in serious accident believed to be life-threatening	0	NA	Binary	117922	13471714	2018	NA	Neale lab	NA	Males and Females	European	11325	106597	NA	NA	NA
ukb-d-20527	Been involved in combat or exposed to war-zone	0	NA	Binary	117954	11654769	2018	NA	Neale lab	NA	Males and Females	European	4010	113944	NA	NA	NA
finn-a-F5_BEHEMOCHILD	Behauvioural and emotional disorders with onset usually occuring in childhood and adolescence	0	NA	Binary	94036	16152119	2020	NA	NA	NA	Males and Females	European	1022	95477	NA	NA	NA
ukb-d-20552_2	Behavioural and miscellaneous addictions: A behaviour	0	NA	Binary	116746	9619069	2018	NA	Neale lab	NA	Males and Females	European	1216	115530	NA	NA	NA
finn-a-KRA_PSY_BEHAV	Behavioural disorders	0	NA	Binary	94036	16152119	2020	NA	NA	NA	Males and Females	European	152	96347	NA	NA	NA
finn-a-F5_BEHAVE	Behavioural syndromes associated with physiological disturbances and physical factors	0	NA	Binary	94036	16152119	2020	NA	NA	NA	Males and Females	European	1693	94806	NA	NA	NA
finn-a-G6_BELLPA	Bell's palsy	0	NA	Binary	94036	16152119	2020	NA	NA	NA	Males and Females	European	658	86854	NA	NA	NA
finn-a-CD2_BENIGN_LIPOMATOUS	Benign lipomatous neoplasm	0	NA	Binary	94036	16152119	2020	NA	NA	NA	Males and Females	European	1947	94552	NA	NA	NA
finn-a-CD2_BENIGN_LIPOMATOUS_EXALLC	Benign lipomatous neoplasm (ICD C excluded)	0	NA	Binary	94036	16152119	2020	NA	NA	NA	Males and Females	European	1947	85419	NA	NA	NA
finn-a-CD2_BENIGN_LIPO_NOS	Benign lipomatous neoplasm of other sites/unspecified	0	NA	Binary	94036	16152119	2020	NA	NA	NA	Males and Females	European	593	95906	NA	NA	NA
finn-a-CD2_BENIGN_LIPO_NOS_EXALLC	Benign lipomatous neoplasm of other sites/unspecified (ICD C excluded)	0	NA	Binary	94036	16152119	2020	NA	NA	NA	Males and Females	European	593	86575	NA	NA	NA
finn-a-CD2_BENIGN_LIPO_SKIN_HEADFACENECK	Benign lipomatous neoplasm of skin and subcutaneous tissue of head, face and neck	0	NA	Binary	94036	16152119	2020	NA	NA	NA	Males and Females	European	382	96117	NA	NA	NA
finn-a-CD2_BENIGN_LIPO_SKIN_HEADFACENECK_EXALLC	Benign lipomatous neoplasm of skin and subcutaneous tissue of head, face and neck (ICD C excluded)	0	NA	Binary	94036	16152119	2020	NA	NA	NA	Males and Females	European	382	86731	NA	NA	NA
finn-a-CD2_BENIGN_LIPO_SKIN_LIMBS	Benign lipomatous neoplasm of skin and subcutaneous tissue of limbs	0	NA	Binary	94036	16152119	2020	NA	NA	NA	Males and Females	European	433	96066	NA	NA	NA
finn-a-CD2_BENIGN_LIPO_SKIN_LIMBS_EXALLC	Benign lipomatous neoplasm of skin and subcutaneous tissue of limbs (ICD C excluded)	0	NA	Binary	94036	16152119	2020	NA	NA	NA	Males and Females	European	433	86695	NA	NA	NA
finn-a-CD2_BENIGN_LIPO_SKIN_TRUNK	Benign lipomatous neoplasm of skin and subcutaneous tissue of trunk	0	NA	Binary	94036	16152119	2020	NA	NA	NA	Males and Females	European	712	95787	NA	NA	NA
finn-a-CD2_BENIGN_LIPO_SKIN_TRUNK_EXALLC	Benign lipomatous neoplasm of skin and subcutaneous tissue of trunk (ICD C excluded)	0	NA	Binary	94036	16152119	2020	NA	NA	NA	Males and Females	European	712	86455	NA	NA	NA
finn-a-N14_BENIGNMAMDYSP	Benign mammary dysplasia	0	NA	Binary	94036	16152119	2020	NA	NA	NA	Males and Females	European	1257	50767	NA	NA	NA
finn-a-CD2_BENIGN_BONE_CARTILAGE	Benign neoplasm of bone and articular cartilage	0	NA	Binary	94036	16152119	2020	NA	NA	NA	Males and Females	European	500	95999	NA	NA	NA
finn-a-CD2_BENIGN_BONE_CARTILAGE_EXALLC	Benign neoplasm of bone and articular cartilage (ICD C excluded)	0	NA	Binary	94036	16152119	2020	NA	NA	NA	Males and Females	European	500	86639	NA	NA	NA
finn-a-CD2_BENIGN_BRAIN_CNS	Benign neoplasm of brain and other parts of central nervous system	0	NA	Binary	94036	16152119	2020	NA	NA	NA	Males and Females	European	337	96162	NA	NA	NA
finn-a-CD2_BENIGN_BRAIN_CNS_EXALLC	Benign neoplasm of brain and other parts of central nervous system (ICD C excluded)	0	NA	Binary	94036	16152119	2020	NA	NA	NA	Males and Females	European	337	86809	NA	NA	NA
finn-a-CD2_BENIGN_BREAST	Benign neoplasm of breast	0	NA	Binary	94036	16152119	2020	NA	NA	NA	Males and Females	European	941	95558	NA	NA	NA
finn-a-CD2_BENIGN_BREAST_EXALLC	Benign neoplasm of breast (ICD C excluded)	0	NA	Binary	94036	16152119	2020	NA	NA	NA	Males and Females	European	941	86350	NA	NA	NA
finn-a-CD2_BENIGN_COLORECANI	Benign neoplasm of colon, rectum, anus and anal canal	0	NA	Binary	94036	16152119	2020	NA	NA	NA	Males and Females	European	3170	93329	NA	NA	NA
finn-a-CD2_BENIGN_COLORECANI_EXALLC	Benign neoplasm of colon, rectum, anus and anal canal (ICD C excluded)	0	NA	Binary	94036	16152119	2020	NA	NA	NA	Males and Females	European	3170	84676	NA	NA	NA
finn-a-CD2_BENIGN_EYE	Benign neoplasm of eye and adnexa	0	NA	Binary	94036	16152119	2020	NA	NA	NA	Males and Females	European	433	96066	NA	NA	NA
finn-a-CD2_BENIGN_EYE_EXALLC	Benign neoplasm of eye and adnexa (ICD C excluded)	0	NA	Binary	94036	16152119	2020	NA	NA	NA	Males and Females	European	433	86702	NA	NA	NA
finn-a-CD2_BENIGN_SALIVARY	Benign neoplasm of major salivary glands	0	NA	Binary	94036	16152119	2020	NA	NA	NA	Males and Females	European	492	96007	NA	NA	NA
finn-a-CD2_BENIGN_SALIVARY_EXALLC	Benign neoplasm of major salivary glands (ICD C excluded)	0	NA	Binary	94036	16152119	2020	NA	NA	NA	Males and Females	European	492	86665	NA	NA	NA
finn-a-CD2_BENIGN_MENINGES	Benign neoplasm of meninges	0	NA	Binary	94036	16152119	2020	NA	NA	NA	Males and Females	European	455	96044	NA	NA	NA
finn-a-CD2_BENIGN_MENINGES_EXALLC	Benign neoplasm of meninges (ICD C excluded)	0	NA	Binary	94036	16152119	2020	NA	NA	NA	Males and Females	European	455	86713	NA	NA	NA
finn-a-CD2_BENIGN_EAR_RESP	Benign neoplasm of middle ear and respiratory system	0	NA	Binary	94036	16152119	2020	NA	NA	NA	Males and Females	European	344	96155	NA	NA	NA
finn-a-CD2_BENIGN_EAR_RESP_EXALLC	Benign neoplasm of middle ear and respiratory system (ICD C excluded)	0	NA	Binary	94036	16152119	2020	NA	NA	NA	Males and Females	European	344	86777	NA	NA	NA
finn-a-CD2_BENIGN_MOUTH_PHARYNX	Benign neoplasm of mouth and pharynx	0	NA	Binary	94036	16152119	2020	NA	NA	NA	Males and Females	European	634	95865	NA	NA	NA
finn-a-CD2_BENIGN_MOUTH_PHARYNX_EXALLC	Benign neoplasm of mouth and pharynx (ICD C excluded)	0	NA	Binary	94036	16152119	2020	NA	NA	NA	Males and Females	European	634	86534	NA	NA	NA
finn-a-CD2_BENIGN_ENDOCRINE_OTH	Benign neoplasm of other and unspecified endocrine glands	0	NA	Binary	94036	16152119	2020	NA	NA	NA	Males and Females	European	440	96059	NA	NA	NA
finn-a-CD2_BENIGN_ENDOCRINE_OTH_EXALLC	Benign neoplasm of other and unspecified endocrine glands (ICD C excluded)	0	NA	Binary	94036	16152119	2020	NA	NA	NA	Males and Females	European	440	86692	NA	NA	NA
finn-a-CD2_BENIGN_FEMALE_GEN_OTH	Benign neoplasm of other and unspecified female genital organs	0	NA	Binary	94036	16152119	2020	NA	NA	NA	Males and Females	European	258	96241	NA	NA	NA
finn-a-CD2_BENIGN_FEMALE_GEN_OTH_EXALLC	Benign neoplasm of other and unspecified female genital organs (ICD C excluded)	0	NA	Binary	94036	16152119	2020	NA	NA	NA	Males and Females	European	258	86842	NA	NA	NA
finn-a-CD2_BENIGN_OTHER_NOS	Benign neoplasm of other and unspecified sites	0	NA	Binary	94036	16152119	2020	NA	NA	NA	Males and Females	European	183	96316	NA	NA	NA
finn-a-CD2_BENIGN_OTHER_NOS_EXALLC	Benign neoplasm of other and unspecified sites (ICD C excluded)	0	NA	Binary	94036	16152119	2020	NA	NA	NA	Males and Females	European	183	86898	NA	NA	NA
finn-a-CD2_BENIGN_OVARY	Benign neoplasm of ovary	0	NA	Binary	94036	16152119	2020	NA	NA	NA	Males and Females	European	1266	52996	NA	NA	NA
finn-a-CD2_BENIGN_OVARY_EXALLC	Benign neoplasm of ovary (ICD C excluded)	0	NA	Binary	94036	16152119	2020	NA	NA	NA	Males and Females	European	1266	85976	NA	NA	NA
finn-a-CD2_BENIGN_THYROID	Benign neoplasm of thyroid gland	0	NA	Binary	94036	16152119	2020	NA	NA	NA	Males and Females	European	181	96318	NA	NA	NA
finn-a-CD2_BENIGN_THYROID_EXALLC	Benign neoplasm of thyroid gland (ICD C excluded)	0	NA	Binary	94036	16152119	2020	NA	NA	NA	Males and Females	European	181	86929	NA	NA	NA
finn-a-CD2_BENIGN_URINARY	Benign neoplasm of urinary organs	0	NA	Binary	94036	16152119	2020	NA	NA	NA	Males and Females	European	201	96298	NA	NA	NA
finn-a-CD2_BENIGN_URINARY_EXALLC	Benign neoplasm of urinary organs (ICD C excluded)	0	NA	Binary	94036	16152119	2020	NA	NA	NA	Males and Females	European	201	86921	NA	NA	NA
finn-a-CD2_BENIGN_ADRENAL	Benign neoplasm: Adrenal gland	0	NA	Binary	94036	16152119	2020	NA	NA	NA	Males and Females	European	205	96294	NA	NA	NA
finn-a-CD2_BENIGN_ADRENAL_EXALLC	Benign neoplasm: Adrenal gland (ICD C excluded)	0	NA	Binary	94036	16152119	2020	NA	NA	NA	Males and Females	European	205	86903	NA	NA	NA
finn-a-CD2_BENIGN_ANUS_ANAL_CANAL	Benign neoplasm: Anus and anal canal	0	NA	Binary	94036	16152119	2020	NA	NA	NA	Males and Females	European	151	96348	NA	NA	NA
finn-a-CD2_BENIGN_ANUS_ANAL_CANAL_EXALLC	Benign neoplasm: Anus and anal canal (ICD C excluded)	0	NA	Binary	94036	16152119	2020	NA	NA	NA	Males and Females	European	151	86941	NA	NA	NA
finn-a-CD2_BENIGN_ASCENDING_COLON	Benign neoplasm: Ascending colon	0	NA	Binary	94036	16152119	2020	NA	NA	NA	Males and Females	European	428	96071	NA	NA	NA
finn-a-CD2_BENIGN_ASCENDING_COLON_EXALLC	Benign neoplasm: Ascending colon (ICD C excluded)	0	NA	Binary	94036	16152119	2020	NA	NA	NA	Males and Females	European	428	86760	NA	NA	NA
finn-a-CD2_BENIGN_CAECUM	Benign neoplasm: Caecum	0	NA	Binary	94036	16152119	2020	NA	NA	NA	Males and Females	European	301	96198	NA	NA	NA
finn-a-CD2_BENIGN_CAECUM_EXALLC	Benign neoplasm: Caecum (ICD C excluded)	0	NA	Binary	94036	16152119	2020	NA	NA	NA	Males and Females	European	301	86845	NA	NA	NA
finn-a-CD2_BENIGN_MENINGES_CEREBRAL	Benign neoplasm: Cerebral meninges	0	NA	Binary	94036	16152119	2020	NA	NA	NA	Males and Females	European	412	96087	NA	NA	NA
finn-a-CD2_BENIGN_MENINGES_CEREBRAL_EXALLC	Benign neoplasm: Cerebral meninges (ICD C excluded)	0	NA	Binary	94036	16152119	2020	NA	NA	NA	Males and Females	European	412	86747	NA	NA	NA
finn-a-CD2_BENIGN_CHOROID	Benign neoplasm: Choroid	0	NA	Binary	94036	16152119	2020	NA	NA	NA	Males and Females	European	183	96316	NA	NA	NA
finn-a-CD2_BENIGN_CHOROID_EXALLC	Benign neoplasm: Choroid (ICD C excluded)	0	NA	Binary	94036	16152119	2020	NA	NA	NA	Males and Females	European	183	86908	NA	NA	NA
finn-a-CD2_BENIGN_COLON	Benign neoplasm: Colon	0	NA	Binary	94036	16152119	2020	NA	NA	NA	Males and Females	European	2549	93950	NA	NA	NA
finn-a-CD2_BENIGN_COLON_EXALLC	Benign neoplasm: Colon (ICD C excluded)	0	NA	Binary	94036	16152119	2020	NA	NA	NA	Males and Females	European	2549	85160	NA	NA	NA
finn-a-CD2_BENIGN_COLON_NOS	Benign neoplasm: Colon, unspecified	0	NA	Binary	94036	16152119	2020	NA	NA	NA	Males and Females	European	1177	95322	NA	NA	NA
finn-a-CD2_BENIGN_COLON_NOS_EXALLC	Benign neoplasm: Colon, unspecified (ICD C excluded)	0	NA	Binary	94036	16152119	2020	NA	NA	NA	Males and Females	European	1177	86171	NA	NA	NA
finn-a-CD2_BENIGN_CONJUNCTIVA	Benign neoplasm: Conjunctiva	0	NA	Binary	94036	16152119	2020	NA	NA	NA	Males and Females	European	161	96338	NA	NA	NA
finn-a-CD2_BENIGN_CONJUNCTIVA_EXALLC	Benign neoplasm: Conjunctiva (ICD C excluded)	0	NA	Binary	94036	16152119	2020	NA	NA	NA	Males and Females	European	161	86924	NA	NA	NA
finn-a-CD2_BENIGN_CONNSOFT_UPPERLIMB	Benign neoplasm: Connective and other soft tissue of upper limb, including shoulder	0	NA	Binary	94036	16152119	2020	NA	NA	NA	Males and Females	European	241	96258	NA	NA	NA
finn-a-CD2_BENIGN_CONNSOFT_UPPERLIMB_EXALLC	Benign neoplasm: Connective and other soft tissue of upper limb, including shoulder (ICD C excluded)	0	NA	Binary	94036	16152119	2020	NA	NA	NA	Males and Females	European	241	86848	NA	NA	NA
finn-a-CD2_BENIGN_CRANIAL_NERVE	Benign neoplasm: Cranial nerves	0	NA	Binary	94036	16152119	2020	NA	NA	NA	Males and Females	European	139	96360	NA	NA	NA
finn-a-CD2_BENIGN_CRANIAL_NERVE_EXALLC	Benign neoplasm: Cranial nerves (ICD C excluded)	0	NA	Binary	94036	16152119	2020	NA	NA	NA	Males and Females	European	139	86950	NA	NA	NA
finn-a-CD2_BENIGN_DESCENDING_COLON	Benign neoplasm: Descending colon	0	NA	Binary	94036	16152119	2020	NA	NA	NA	Males and Females	European	210	96289	NA	NA	NA
finn-a-CD2_BENIGN_DESCENDING_COLON_EXALLC	Benign neoplasm: Descending colon (ICD C excluded)	0	NA	Binary	94036	16152119	2020	NA	NA	NA	Males and Females	European	210	86908	NA	NA	NA
finn-a-CD2_BENIGN_KIDNEY	Benign neoplasm: Kidney	0	NA	Binary	94036	16152119	2020	NA	NA	NA	Males and Females	European	129	96370	NA	NA	NA
finn-a-CD2_BENIGN_KIDNEY_EXALLC	Benign neoplasm: Kidney (ICD C excluded)	0	NA	Binary	94036	16152119	2020	NA	NA	NA	Males and Females	European	129	86966	NA	NA	NA
finn-a-CD2_BENIGN_BONE_LONG_LOWER	Benign neoplasm: Long bones of lower limb	0	NA	Binary	94036	16152119	2020	NA	NA	NA	Males and Females	European	178	96321	NA	NA	NA
finn-a-CD2_BENIGN_BONE_LONG_LOWER_EXALLC	Benign neoplasm: Long bones of lower limb (ICD C excluded)	0	NA	Binary	94036	16152119	2020	NA	NA	NA	Males and Females	European	178	86913	NA	NA	NA
finn-a-CD2_BENIGN_EAR_NASAL_SINUS	Benign neoplasm: Middle ear, nasal cavity and accessory sinuses	0	NA	Binary	94036	16152119	2020	NA	NA	NA	Males and Females	European	160	96339	NA	NA	NA
finn-a-CD2_BENIGN_EAR_NASAL_SINUS_EXALLC	Benign neoplasm: Middle ear, nasal cavity and accessory sinuses (ICD C excluded)	0	NA	Binary	94036	16152119	2020	NA	NA	NA	Males and Females	European	160	86929	NA	NA	NA
finn-a-CD2_BENIGN_MOUTH_NOS	Benign neoplasm: Other and unspecified parts of mouth	0	NA	Binary	94036	16152119	2020	NA	NA	NA	Males and Females	European	198	96301	NA	NA	NA
finn-a-CD2_BENIGN_MOUTH_NOS_EXALLC	Benign neoplasm: Other and unspecified parts of mouth (ICD C excluded)	0	NA	Binary	94036	16152119	2020	NA	NA	NA	Males and Females	European	198	86891	NA	NA	NA
finn-a-CD2_BENIGN_SMALL_INTESTINE_OTH	Benign neoplasm: Other and unspecified parts of small intestine	0	NA	Binary	94036	16152119	2020	NA	NA	NA	Males and Females	European	144	96355	NA	NA	NA
finn-a-CD2_BENIGN_SMALL_INTESTINE_OTH_EXALLC	Benign neoplasm: Other and unspecified parts of small intestine (ICD C excluded)	0	NA	Binary	94036	16152119	2020	NA	NA	NA	Males and Females	European	144	86950	NA	NA	NA
finn-a-CD2_BENIGN_SALIVARY_NOS	Benign neoplasm: other/unspecified salivary gland	0	NA	Binary	94036	16152119	2020	NA	NA	NA	Males and Females	European	170	96329	NA	NA	NA
finn-a-CD2_BENIGN_SALIVARY_NOS_EXALLC	Benign neoplasm: other/unspecified salivary gland (ICD C excluded)	0	NA	Binary	94036	16152119	2020	NA	NA	NA	Males and Females	European	170	86924	NA	NA	NA
finn-a-CD2_BENIGN_PAROTID	Benign neoplasm: Parotid gland	0	NA	Binary	94036	16152119	2020	NA	NA	NA	Males and Females	European	339	96160	NA	NA	NA
finn-a-CD2_BENIGN_PAROTID_EXALLC	Benign neoplasm: Parotid gland (ICD C excluded)	0	NA	Binary	94036	16152119	2020	NA	NA	NA	Males and Females	European	339	86786	NA	NA	NA
finn-a-CD2_BENIGN_PITUITARY_CRANIPHAR	Benign neoplasm: Pituitary gland, craniopharyngeal duct	0	NA	Binary	94036	16152119	2020	NA	NA	NA	Males and Females	European	180	96319	NA	NA	NA
finn-a-CD2_BENIGN_PITUITARY_CRANIPHAR_EXALLC	Benign neoplasm: Pituitary gland, craniopharyngeal duct (ICD C excluded)	0	NA	Binary	94036	16152119	2020	NA	NA	NA	Males and Females	European	180	86899	NA	NA	NA
finn-a-CD2_BENIGN_RECTOSIGMOID_JUNC	Benign neoplasm: Rectosigmoid junction	0	NA	Binary	94036	16152119	2020	NA	NA	NA	Males and Females	European	153	96346	NA	NA	NA
finn-a-CD2_BENIGN_RECTOSIGMOID_JUNC_EXALLC	Benign neoplasm: Rectosigmoid junction (ICD C excluded)	0	NA	Binary	94036	16152119	2020	NA	NA	NA	Males and Females	European	153	86946	NA	NA	NA
finn-a-CD2_BENIGN_RECTUM	Benign neoplasm: Rectum	0	NA	Binary	94036	16152119	2020	NA	NA	NA	Males and Females	European	723	95776	NA	NA	NA
finn-a-CD2_BENIGN_RECTUM_EXALLC	Benign neoplasm: Rectum (ICD C excluded)	0	NA	Binary	94036	16152119	2020	NA	NA	NA	Males and Females	European	723	86518	NA	NA	NA
finn-a-CD2_BENIGN_RECTUM_ANAL	Benign neoplasm: Rectum, anus and anal canal	0	NA	Binary	94036	16152119	2020	NA	NA	NA	Males and Females	European	847	95652	NA	NA	NA
finn-a-CD2_BENIGN_RECTUM_ANAL_EXALLC	Benign neoplasm: Rectum, anus and anal canal (ICD C excluded)	0	NA	Binary	94036	16152119	2020	NA	NA	NA	Males and Females	European	847	86419	NA	NA	NA
finn-a-CD2_BENIGN_SIGMOID_COLON	Benign neoplasm: Sigmoid colon	0	NA	Binary	94036	16152119	2020	NA	NA	NA	Males and Females	European	761	95738	NA	NA	NA
finn-a-CD2_BENIGN_SIGMOID_COLON_EXALLC	Benign neoplasm: Sigmoid colon (ICD C excluded)	0	NA	Binary	94036	16152119	2020	NA	NA	NA	Males and Females	European	761	86505	NA	NA	NA
finn-a-CD2_BENIGN_SKIN_EAR	Benign neoplasm: Skin of ear and external auricular canal	0	NA	Binary	94036	16152119	2020	NA	NA	NA	Males and Females	European	216	96283	NA	NA	NA
finn-a-CD2_BENIGN_SKIN_EAR_EXALLC	Benign neoplasm: Skin of ear and external auricular canal (ICD C excluded)	0	NA	Binary	94036	16152119	2020	NA	NA	NA	Males and Females	European	216	86887	NA	NA	NA
finn-a-CD2_BENIGN_SKIN_EYELID	Benign neoplasm: Skin of eyelid, including canthus	0	NA	Binary	94036	16152119	2020	NA	NA	NA	Males and Females	European	819	95680	NA	NA	NA
finn-a-CD2_BENIGN_SKIN_EYELID_EXALLC	Benign neoplasm: Skin of eyelid, including canthus (ICD C excluded)	0	NA	Binary	94036	16152119	2020	NA	NA	NA	Males and Females	European	819	86358	NA	NA	NA
finn-a-CD2_BENIGN_SKIN_FACE	Benign neoplasm: Skin of other and unspecified parts of face	0	NA	Binary	94036	16152119	2020	NA	NA	NA	Males and Females	European	726	95773	NA	NA	NA
finn-a-CD2_BENIGN_SKIN_FACE_EXALLC	Benign neoplasm: Skin of other and unspecified parts of face (ICD C excluded)	0	NA	Binary	94036	16152119	2020	NA	NA	NA	Males and Females	European	726	86468	NA	NA	NA
finn-a-CD2_BENIGN_SKIN_SCALPNECK	Benign neoplasm: Skin of scalp and neck	0	NA	Binary	94036	16152119	2020	NA	NA	NA	Males and Females	European	136	96363	NA	NA	NA
finn-a-CD2_BENIGN_SKIN_SCALPNECK_EXALLC	Benign neoplasm: Skin of scalp and neck (ICD C excluded)	0	NA	Binary	94036	16152119	2020	NA	NA	NA	Males and Females	European	136	86961	NA	NA	NA
finn-a-CD2_BENIGN_SKIN_TRUNK	Benign neoplasm: Skin of trunk	0	NA	Binary	94036	16152119	2020	NA	NA	NA	Males and Females	European	216	96283	NA	NA	NA
finn-a-CD2_BENIGN_SKIN_TRUNK_EXALLC	Benign neoplasm: Skin of trunk (ICD C excluded)	0	NA	Binary	94036	16152119	2020	NA	NA	NA	Males and Females	European	216	86896	NA	NA	NA
finn-a-CD2_BENIGN_SKIN_NOS	Benign neoplasm: Skin, unspecified	0	NA	Binary	94036	16152119	2020	NA	NA	NA	Males and Females	European	216	96283	NA	NA	NA
finn-a-CD2_BENIGN_SKIN_NOS_EXALLC	Benign neoplasm: Skin, unspecified (ICD C excluded)	0	NA	Binary	94036	16152119	2020	NA	NA	NA	Males and Females	European	216	86873	NA	NA	NA
finn-a-CD2_BENIGN_SMALL_INTESTINE	Benign neoplasm: Small intestine	0	NA	Binary	94036	16152119	2020	NA	NA	NA	Males and Females	European	248	96251	NA	NA	NA
finn-a-CD2_BENIGN_SMALL_INTESTINE_EXALLC	Benign neoplasm: Small intestine (ICD C excluded)	0	NA	Binary	94036	16152119	2020	NA	NA	NA	Males and Females	European	248	86872	NA	NA	NA
finn-a-CD2_BENIGN_STOMACH	Benign neoplasm: Stomach	0	NA	Binary	94036	16152119	2020	NA	NA	NA	Males and Females	European	436	96063	NA	NA	NA
finn-a-CD2_BENIGN_STOMACH_EXALLC	Benign neoplasm: Stomach (ICD C excluded)	0	NA	Binary	94036	16152119	2020	NA	NA	NA	Males and Females	European	436	86719	NA	NA	NA
finn-a-CD2_BENIGN_TRANSVERSE_COLON	Benign neoplasm: Transverse colon	0	NA	Binary	94036	16152119	2020	NA	NA	NA	Males and Females	European	346	96153	NA	NA	NA
finn-a-CD2_BENIGN_TRANSVERSE_COLON_EXALLC	Benign neoplasm: Transverse colon (ICD C excluded)	0	NA	Binary	94036	16152119	2020	NA	NA	NA	Males and Females	European	346	86803	NA	NA	NA
finn-a-CD2_BENIGN	Benign neoplasms	0	NA	Binary	94036	16152119	2020	NA	NA	NA	Males and Females	European	20474	76025	NA	NA	NA
finn-a-CD2_BENIGN_EXALLC	Benign neoplasms (ICD C excluded)	0	NA	Binary	94036	16152119	2020	NA	NA	NA	Males and Females	European	20474	69982	NA	NA	NA
finn-a-H8_BPV	Benign paroxysmal vertigo	0	NA	Binary	94036	16152119	2020	NA	NA	NA	Males and Females	European	1380	92866	NA	NA	NA
finn-a-M13_BICIPITALTEND	Bicipital tendinitis	0	NA	Binary	94036	16152119	2020	NA	NA	NA	Males and Females	European	274	76986	NA	NA	NA
finn-a-BIGUANIDES	Biguanides	0	NA	Binary	94036	16152119	2020	NA	NA	NA	Males and Females	European	9627	85744	NA	NA	NA
ukb-b-17868	Bilateral oophorectomy (both ovaries removed)	1	NA	Binary	247538	9851867	2018	MRC-IEU	Ben Elsworth	NA	Males and Females	European	20120	227418	NA	SD	2834: Output from GWAS pipeline using Phesant derived variables from UKBiobank
finn-a-M13_BIOMECHLESIO	Biomechanical lesions, not elsewhere classified	0	NA	Binary	94036	16152119	2020	NA	NA	NA	Males and Females	European	205	95736	NA	NA	NA
finn-a-F5_BIPO	Bipolar affective disorders	0	NA	Binary	94036	16152119	2020	NA	NA	NA	Males and Females	European	1876	86081	NA	NA	NA
ukb-d-20126_0	Bipolar and major depression status: No Bipolar or Depression	0	NA	Binary	86895	13562962	2018	NA	Neale lab	NA	Males and Females	European	62825	24070	NA	NA	NA
ukb-d-20126_4	Bipolar and major depression status: Probable Recurrent major depression (moderate)	0	NA	Binary	86895	13412316	2018	NA	Neale lab	NA	Males and Females	European	10902	75993	NA	NA	NA
ukb-d-20126_3	Bipolar and major depression status: Probable Recurrent major depression (severe)	0	NA	Binary	86895	12452268	2018	NA	Neale lab	NA	Males and Females	European	6304	80591	NA	NA	NA
ukb-d-20126_5	Bipolar and major depression status: Single Probable major depression episode	0	NA	Binary	86895	12305095	2018	NA	Neale lab	NA	Males and Females	European	5800	81095	NA	NA	NA
finn-a-H7_BLEPHAROCHALASIS	Blepharochalasis	0	NA	Binary	94036	16152119	2020	NA	NA	NA	Males and Females	European	1533	90757	NA	NA	NA
ukb-b-20296	Blood clot, DVT, bronchitis, emphysema, asthma, rhinitis, eczema, allergy diagnosed by doctor: Asthma	1	NA	Binary	462013	9851867	2018	MRC-IEU	Ben Elsworth	NA	Males and Females	European	53257	408756	NA	SD	6152#8: Output from GWAS pipeline using Phesant derived variables from UKBiobank
ukb-b-11411	Blood clot, DVT, bronchitis, emphysema, asthma, rhinitis, eczema, allergy diagnosed by doctor: Blood clot in the leg (DVT)	1	NA	Binary	462013	9851867	2018	MRC-IEU	Ben Elsworth	NA	Males and Females	European	9440	452573	NA	SD	6152#5: Output from GWAS pipeline using Phesant derived variables from UKBiobank
ukb-b-13704	Blood clot, DVT, bronchitis, emphysema, asthma, rhinitis, eczema, allergy diagnosed by doctor: Blood clot in the lung	1	NA	Binary	462013	9851867	2018	MRC-IEU	Ben Elsworth	NA	Males and Females	European	3819	458194	NA	SD	6152#7: Output from GWAS pipeline using Phesant derived variables from UKBiobank
ukb-b-16207	Blood clot, DVT, bronchitis, emphysema, asthma, rhinitis, eczema, allergy diagnosed by doctor: Emphysema/chronic bronchitis	1	NA	Binary	462013	9851867	2018	MRC-IEU	Ben Elsworth	NA	Males and Females	European	7844	454169	NA	SD	6152#6: Output from GWAS pipeline using Phesant derived variables from UKBiobank
ukb-b-17241	Blood clot, DVT, bronchitis, emphysema, asthma, rhinitis, eczema, allergy diagnosed by doctor: Hayfever, allergic rhinitis or eczema	1	NA	Binary	462013	9851867	2018	MRC-IEU	Ben Elsworth	NA	Males and Females	European	106201	355812	NA	SD	6152#9: Output from GWAS pipeline using Phesant derived variables from UKBiobank
ukb-b-18200	Blood clot, DVT, bronchitis, emphysema, asthma, rhinitis, eczema, allergy diagnosed by doctor: None of the above	1	NA	Binary	462013	9851867	2018	MRC-IEU	Ben Elsworth	NA	Males and Females	European	314035	147978	NA	SD	6152#100: Output from GWAS pipeline using Phesant derived variables from UKBiobank
ukb-b-11262	Blood sample #, note contents: Poor venous access/flow	1	NA	Binary	463000	9851867	2018	MRC-IEU	Ben Elsworth	NA	Males and Females	European	6176	456824	NA	SD	20049#433: Output from GWAS pipeline using Phesant derived variables from UKBiobank
ukb-d-5182_1	Both eyes present: Yes	0	NA	Binary	80386	13557699	2018	NA	Neale lab	NA	Males and Females	European	80283	103	NA	NA	NA
finn-a-G6_BRACHPLE	Brachial plexus disorders	0	NA	Binary	94036	16152119	2020	NA	NA	NA	Males and Females	European	484	86854	NA	NA	NA
ukb-b-14977	Bread consumed	1	NA	Binary	64949	9851867	2018	MRC-IEU	Ben Elsworth	NA	Males and Females	European	55531	9418	NA	SD	100940: Output from GWAS pipeline using Phesant derived variables from UKBiobank
ukb-d-1448_2	Bread type: Brown	0	NA	Binary	348424	13586247	2018	NA	Neale lab	NA	Males and Females	European	41518	306906	NA	NA	NA
ukb-d-1448_4	Bread type: Other type of bread	0	NA	Binary	348424	13586247	2018	NA	Neale lab	NA	Males and Females	European	14441	333983	NA	NA	NA
ukb-d-1448_1	Bread type: White	0	NA	Binary	348424	13586247	2018	NA	Neale lab	NA	Males and Females	European	91452	256972	NA	NA	NA
ukb-d-1448_3	Bread type: Wholemeal or wholegrain	0	NA	Binary	348424	13586247	2018	NA	Neale lab	NA	Males and Females	European	201013	147411	NA	NA	NA
ukb-b-10286	Breakfast cereal consumed	1	NA	Binary	64949	9851867	2018	MRC-IEU	Ben Elsworth	NA	Males and Females	European	42565	22384	NA	SD	100760: Output from GWAS pipeline using Phesant derived variables from UKBiobank
ukb-b-13423	Breastfed as a baby	1	NA	Binary	352094	9851867	2018	MRC-IEU	Ben Elsworth	NA	Males and Females	European	251150	100944	NA	SD	1677: Output from GWAS pipeline using Phesant derived variables from UKBiobank
ukb-d-22616_0	Breathing problems during period of job: No	0	NA	Binary	91149	13567102	2018	NA	Neale lab	NA	Males and Females	European	89591	1558	NA	NA	NA
ukb-d-22616_1	Breathing problems during period of job: Yes	0	NA	Binary	91149	12558073	2018	NA	Neale lab	NA	Males and Females	European	6697	84452	NA	NA	NA
ukb-d-22618_0	Breathing problems improved/stopped away from workplace or on holiday: No	0	NA	Binary	91149	11809431	2018	NA	Neale lab	NA	Males and Females	European	4382	86767	NA	NA	NA
ukb-d-22618_1	Breathing problems improved/stopped away from workplace or on holiday: Yes	0	NA	Binary	91149	10958063	2018	NA	Neale lab	NA	Males and Females	European	2688	88461	NA	NA	NA
ukb-d-22619_0	Breathing problems responsible for leaving job: No	0	NA	Binary	91149	12180564	2018	NA	Neale lab	NA	Males and Females	European	5412	85737	NA	NA	NA
ukb-b-12841	Bring up phlegm/sputum/mucus on most days	1	NA	Binary	112583	9851867	2018	MRC-IEU	Ben Elsworth	NA	Males and Females	European	9677	102906	NA	SD	22504: Output from GWAS pipeline using Phesant derived variables from UKBiobank
finn-a-J10_BRONCHIECTASIS	Bronchiectasis	0	NA	Binary	94036	16152119	2020	NA	NA	NA	Males and Females	European	358	83986	NA	NA	NA
finn-a-BRONCHITIS	Bronchitis	0	NA	Binary	94036	16152119	2020	NA	NA	NA	Males and Females	European	10395	86104	NA	NA	NA
ukb-d-BRONCHITIS	Bronchitis	0	NA	Binary	361194	11768596	2018	NA	Neale lab	NA	Males and Females	European	4283	356911	NA	NA	NA
finn-a-J10_BRONCH	Bronchitis, not specified as acute or chronic	0	NA	Binary	94036	16152119	2020	NA	NA	NA	Males and Females	European	692	83986	NA	NA	NA
finn-a-F5_BULIMIA	Bulimia nervosa (incl. atypical)	0	NA	Binary	94036	16152119	2020	NA	NA	NA	Males and Females	European	170	94806	NA	NA	NA
finn-a-L12_BULLOUS	Bullous disorders	0	NA	Binary	94036	16152119	2020	NA	NA	NA	Males and Females	European	267	96232	NA	NA	NA
ukb-b-17814	Caffeine drink within last hour	1	NA	Binary	424873	9851867	2018	MRC-IEU	Ben Elsworth	NA	Males and Females	European	8991	415882	NA	SD	3089: Output from GWAS pipeline using Phesant derived variables from UKBiobank
finn-a-M13_CALCIFICTEND	Calcific tendinitis of shoulder	0	NA	Binary	94036	16152119	2020	NA	NA	NA	Males and Females	European	336	76986	NA	NA	NA
finn-a-N14_CALCUKIDUR	Calculus of kidney and ureter	0	NA	Binary	94036	16152119	2020	NA	NA	NA	Males and Females	European	1921	94447	NA	NA	NA
finn-a-N14_CALCULOWER	Calculus of lower urinary tract	0	NA	Binary	94036	16152119	2020	NA	NA	NA	Males and Females	European	223	94447	NA	NA	NA
finn-a-CAMPYLOENTERITIS	Campylobacter enteritis	0	NA	Binary	94036	16152119	2020	NA	NA	NA	Males and Females	European	134	95549	NA	NA	NA
ukb-b-8837	Cancer code, self-reported: basal cell carcinoma	1	NA	Binary	462933	9851867	2018	MRC-IEU	Ben Elsworth	NA	Males and Females	European	4290	458643	NA	SD	20001#1061: Output from GWAS pipeline using Phesant derived variables from UKBiobank
ukb-b-8193	Cancer code, self-reported: bladder cancer	1	NA	Binary	462933	9851867	2018	MRC-IEU	Ben Elsworth	NA	Males and Females	European	1101	461832	NA	SD	20001#1035: Output from GWAS pipeline using Phesant derived variables from UKBiobank
ukb-b-16890	Cancer code, self-reported: breast cancer	1	NA	Binary	462933	9851867	2018	MRC-IEU	Ben Elsworth	NA	Males and Females	European	10303	452630	NA	SD	20001#1002: Output from GWAS pipeline using Phesant derived variables from UKBiobank
ukb-b-8777	Cancer code, self-reported: cervical cancer	1	NA	Binary	462933	9851867	2018	MRC-IEU	Ben Elsworth	NA	Males and Females	European	1889	461044	NA	SD	20001#1041: Output from GWAS pipeline using Phesant derived variables from UKBiobank
ukb-b-17507	Cancer code, self-reported: cin/pre-cancer cells cervix	1	NA	Binary	462933	9851867	2018	MRC-IEU	Ben Elsworth	NA	Males and Females	European	1604	461329	NA	SD	20001#1072: Output from GWAS pipeline using Phesant derived variables from UKBiobank
ukb-b-20145	Cancer code, self-reported: colon cancer/sigmoid cancer	1	NA	Binary	462933	9851867	2018	MRC-IEU	Ben Elsworth	NA	Males and Females	European	1494	461439	NA	SD	20001#1022: Output from GWAS pipeline using Phesant derived variables from UKBiobank
ukb-b-12915	Cancer code, self-reported: malignant melanoma	1	NA	Binary	462933	9851867	2018	MRC-IEU	Ben Elsworth	NA	Males and Females	European	3598	459335	NA	SD	20001#1059: Output from GWAS pipeline using Phesant derived variables from UKBiobank
ukb-b-13348	Cancer code, self-reported: prostate cancer	1	NA	Binary	462933	9851867	2018	MRC-IEU	Ben Elsworth	NA	Males and Females	European	3269	459664	NA	SD	20001#1044: Output from GWAS pipeline using Phesant derived variables from UKBiobank
ukb-b-12339	Cancer code, self-reported: skin cancer	1	NA	Binary	462933	9851867	2018	MRC-IEU	Ben Elsworth	NA	Males and Females	European	1436	461497	NA	SD	20001#1003: Output from GWAS pipeline using Phesant derived variables from UKBiobank
ukb-b-13545	Cancer code, self-reported: uterine/endometrial cancer	1	NA	Binary	462933	9851867	2018	MRC-IEU	Ben Elsworth	NA	Males and Females	European	1151	461782	NA	SD	20001#1040: Output from GWAS pipeline using Phesant derived variables from UKBiobank
ukb-b-16855	Cancer diagnosed by doctor	1	NA	Binary	461311	9851867	2018	MRC-IEU	Ben Elsworth	NA	Males and Females	European	36167	425144	NA	SD	2453: Output from GWAS pipeline using Phesant derived variables from UKBiobank
ukb-d-C_DIGESTIVE_ORGANS	Cancer of digestive organs	0	NA	Binary	361194	12268164	2018	NA	Neale lab	NA	Males and Females	European	5690	355504	NA	NA	NA
ukb-d-C_FEMALE_GENITAL	Cancer of female genital	0	NA	Binary	361194	10901963	2018	NA	Neale lab	NA	Males and Females	European	2603	358591	NA	NA	NA
ukb-d-C_MALE_GENITAL	Cancer of male genital	0	NA	Binary	361194	12582534	2018	NA	Neale lab	NA	Males and Females	European	6795	354399	NA	NA	NA
ukb-d-C_PRIMARY_LYMPHOID_HEMATOPOIETIC	Cancer of primary lymphoid hematopoietic	0	NA	Binary	361194	11166429	2018	NA	Neale lab	NA	Males and Females	European	3030	358164	NA	NA	NA
ukb-d-C_RESPIRATORY_INTRATHORACIC	Cancer of respiratory intrathoracic	0	NA	Binary	361194	10401769	2018	NA	Neale lab	NA	Males and Females	European	1944	359250	NA	NA	NA
ukb-d-C_SKIN	Cancer of skin	0	NA	Binary	361194	13586589	2018	NA	Neale lab	NA	Males and Females	European	16531	344663	NA	NA	NA
ukb-d-C_URINARY_TRACT	Cancer of urinary tract	0	NA	Binary	361194	10309627	2018	NA	Neale lab	NA	Males and Females	European	1841	359353	NA	NA	NA
finn-a-CD2_INSITU_BREAST	Carcinoma in situ of breast	0	NA	Binary	94036	16152119	2020	NA	NA	NA	Males and Females	European	377	96122	NA	NA	NA
finn-a-CD2_INSITU_BREAST_EXALLC	Carcinoma in situ of breast (ICD C excluded)	0	NA	Binary	94036	16152119	2020	NA	NA	NA	Males and Females	European	377	87024	NA	NA	NA
finn-a-CD2_INSITU_BREAST_INTRADUCTAL	Carcinoma in situ of breast, intraductal	0	NA	Binary	94036	16152119	2020	NA	NA	NA	Males and Females	European	334	53928	NA	NA	NA
finn-a-CD2_INSITU_BREAST_INTRADUCTAL_EXALLC	Carcinoma in situ of breast, intraductal (ICD C excluded)	0	NA	Binary	94036	16152119	2020	NA	NA	NA	Males and Females	European	335	87034	NA	NA	NA
finn-a-CD2_INSITU_SKIN	Carcinoma in situ of skin	0	NA	Binary	94036	16152119	2020	NA	NA	NA	Males and Females	European	342	96157	NA	NA	NA
finn-a-CD2_INSITU_SKIN_EXALLC	Carcinoma in situ of skin (ICD C excluded)	0	NA	Binary	94036	16152119	2020	NA	NA	NA	Males and Females	European	342	86839	NA	NA	NA
finn-a-CD2_INSITU_SKIN_FACE	Carcinoma in situ of skin of other and unspecified parts of face	0	NA	Binary	94036	16152119	2020	NA	NA	NA	Males and Females	European	179	96320	NA	NA	NA
finn-a-CD2_INSITU_SKIN_FACE_EXALLC	Carcinoma in situ of skin of other and unspecified parts of face (ICD C excluded)	0	NA	Binary	94036	16152119	2020	NA	NA	NA	Males and Females	European	179	86949	NA	NA	NA
finn-a-I9_CARDARR	Cardiac arrest	0	NA	Binary	94036	16152119	2020	NA	NA	NA	Males and Females	European	343	56378	NA	NA	NA
finn-a-CARDIAC_ARRHYTM	Cardiac arrhytmias, COPD co-morbidities	0	NA	Binary	94036	16152119	2020	NA	NA	NA	Males and Females	European	11200	66613	NA	NA	NA
ukb-d-CARDIAC_ARRHYTM	Cardiac arrhytmias, COPD co-morbidities	0	NA	Binary	361194	13042359	2018	NA	Neale lab	NA	Males and Females	European	8801	352393	NA	NA	NA
finn-a-I9_CARDMPRI	Cardiomyopathies, Primary/intrinsic	0	NA	Binary	94036	16152119	2020	NA	NA	NA	Males and Females	European	627	75137	NA	NA	NA
finn-a-I9_CARDMYO	Cardiomyopathy	0	NA	Binary	94036	16152119	2020	NA	NA	NA	Males and Females	European	915	75137	NA	NA	NA
finn-a-FG_CARDMYO	Cardiomyopathy (excluding other)	0	NA	Binary	94036	16152119	2020	NA	NA	NA	Males and Females	European	722	76831	NA	NA	NA
finn-a-I9_CARDMYOHYP	Cardiomyopathy, Hypertrophic obstructive	0	NA	Binary	94036	16152119	2020	NA	NA	NA	Males and Females	European	135	75137	NA	NA	NA
finn-a-I9_CARDMYOOTH	Cardiomyopathy, other and unspecified	0	NA	Binary	94036	16152119	2020	NA	NA	NA	Males and Females	European	368	75137	NA	NA	NA
finn-a-I9_CVD	Cardiovascular diseases	0	NA	Binary	94036	16152119	2020	NA	NA	NA	Males and Females	European	42390	54109	NA	NA	NA
finn-a-FG_CVD	Cardiovascular diseases (excluding rheumatic etc)	0	NA	Binary	94036	16152119	2020	NA	NA	NA	Males and Females	European	40121	56378	NA	NA	NA
ukb-b-5855	Carer support indicators: No	1	NA	Binary	54277	9851867	2018	MRC-IEU	Ben Elsworth	NA	Males and Females	European	52130	2147	NA	SD	41214#2: Output from GWAS pipeline using Phesant derived variables from UKBiobank
ukb-b-67	Carer support indicators: Yes	1	NA	Binary	25191	9851867	2018	MRC-IEU	Ben Elsworth	NA	Males and Females	European	8862	16329	NA	SD	41214#1: Output from GWAS pipeline using Phesant derived variables from UKBiobank
ukb-d-G6_CARPTU	Carpal tunnel syndrome	0	NA	Binary	361194	12867910	2018	NA	Neale lab	NA	Males and Females	European	7973	353221	NA	NA	NA
finn-a-G6_CARPTU	Carpal tunnel syndrome	0	NA	Binary	94036	16152119	2020	NA	NA	NA	Males and Females	European	4505	86854	NA	NA	NA
finn-a-L12_CELLULITIS	Cellulitis	0	NA	Binary	94036	16152119	2020	NA	NA	NA	Males and Females	European	1063	92819	NA	NA	NA
ukb-d-1468_2	Cereal type: Biscuit cereal (e.g. Weetabix)	0	NA	Binary	299898	13584943	2018	NA	Neale lab	NA	Males and Females	European	53310	246588	NA	NA	NA
ukb-d-1468_1	Cereal type: Bran cereal (e.g. All Bran, Branflakes)	0	NA	Binary	299898	13584943	2018	NA	Neale lab	NA	Males and Females	European	50609	249289	NA	NA	NA
ukb-d-1468_4	Cereal type: Muesli	0	NA	Binary	299898	13584943	2018	NA	Neale lab	NA	Males and Females	European	61523	238375	NA	NA	NA
ukb-d-1468_3	Cereal type: Oat cereal (e.g. Ready Brek, porridge)	0	NA	Binary	299898	13584943	2018	NA	Neale lab	NA	Males and Females	European	76351	223547	NA	NA	NA
ukb-d-1468_5	Cereal type: Other (e.g. Cornflakes, Frosties)	0	NA	Binary	299898	13584943	2018	NA	Neale lab	NA	Males and Females	European	58105	241793	NA	NA	NA
finn-a-I9_ANEURYSM	Cerebral aneurysm, nonruptured	0	NA	Binary	94036	16152119	2020	NA	NA	NA	Males and Females	European	316	90757	NA	NA	NA
finn-a-G6_CERCYST	Cerebral cysts	0	NA	Binary	94036	16152119	2020	NA	NA	NA	Males and Females	European	243	91612	NA	NA	NA
finn-a-G6_CPETAL	Cerebral palsy and other paralytic syndromes	0	NA	Binary	94036	16152119	2020	NA	NA	NA	Males and Females	European	667	95832	NA	NA	NA
finn-a-I9_CEREBVASC	Cerebrovascular diseases	0	NA	Binary	94036	16152119	2020	NA	NA	NA	Males and Females	European	5742	90757	NA	NA	NA
finn-a-FG_CEREBVASC	Cerebrovascular diseases (FINNGEN)	0	NA	Binary	94036	16152119	2020	NA	NA	NA	Males and Females	European	5243	56378	NA	NA	NA
finn-a-XVI_PERINATAL	Certain conditions originating in the perinatal period	0	NA	Binary	94036	16152119	2020	NA	NA	NA	Males and Females	European	344	96155	NA	NA	NA
finn-a-D3_IMMUNEMECHANISM	Certain disorders involving the immune mechanism	0	NA	Binary	94036	16152119	2020	NA	NA	NA	Males and Females	European	1032	95467	NA	NA	NA
finn-a-AB1_INFECTIONS	Certain infectious and parasitic diseases	0	NA	Binary	94036	16152119	2020	NA	NA	NA	Males and Females	European	16844	79655	NA	NA	NA
ukb-d-I_INFECT_PARASIT	Certain infectious and parasitic diseases	0	NA	Binary	361194	13138916	2018	NA	Neale lab	NA	Males and Females	European	9297	351897	NA	NA	NA
finn-a-I_INFECT_PARASIT	Certain infectious and parasitic diseases	0	NA	Binary	94036	16152119	2020	NA	NA	NA	Males and Females	European	22729	73770	NA	NA	NA
finn-a-M13_CERVICDISC	Cervical disc disorders	0	NA	Binary	94036	16152119	2020	NA	NA	NA	Males and Females	European	3056	74589	NA	NA	NA
ukb-d-M13_CERVICALGIA	Cervicalgia	0	NA	Binary	361194	9374895	2018	NA	Neale lab	NA	Males and Females	European	1049	360145	NA	NA	NA
finn-a-M13_CERVICALGIA	Cervicalgia	0	NA	Binary	94036	16152119	2020	NA	NA	NA	Males and Females	European	1343	74589	NA	NA	NA
finn-a-M13_CERVICOBRACHSDR	Cervicobrachial syndrome	0	NA	Binary	94036	16152119	2020	NA	NA	NA	Males and Females	European	1512	74589	NA	NA	NA
finn-a-M13_CERVICOCRANSDR	Cervicocranial syndrome	0	NA	Binary	94036	16152119	2020	NA	NA	NA	Males and Females	European	624	74589	NA	NA	NA
finn-a-H7_CHALAZION	Chalazion	0	NA	Binary	94036	16152119	2020	NA	NA	NA	Males and Females	European	706	90757	NA	NA	NA
ukb-d-H7_CHALAZION	Chalazion	0	NA	Binary	361194	9873743	2018	NA	Neale lab	NA	Males and Females	European	1418	359776	NA	NA	NA
ukb-b-10054	Cheese consumers	1	NA	Binary	64949	9851867	2018	MRC-IEU	Ben Elsworth	NA	Males and Females	European	29408	35541	NA	SD	102800: Output from GWAS pipeline using Phesant derived variables from UKBiobank
ukb-b-10797	Chest pain due to walking ceases when standing still	1	NA	Binary	26467	9851867	2018	MRC-IEU	Ben Elsworth	NA	Males and Females	European	21415	5052	NA	SD	3616: Output from GWAS pipeline using Phesant derived variables from UKBiobank
ukb-b-10591	Chest pain or discomfort	1	NA	Binary	458012	9851867	2018	MRC-IEU	Ben Elsworth	NA	Males and Females	European	73061	384951	NA	SD	2335: Output from GWAS pipeline using Phesant derived variables from UKBiobank
ukb-b-11578	Chest pain or discomfort walking normally	1	NA	Binary	72395	9851867	2018	MRC-IEU	Ben Elsworth	NA	Males and Females	European	12799	59596	NA	SD	3606: Output from GWAS pipeline using Phesant derived variables from UKBiobank
ukb-b-4106	Chest pain or discomfort when walking uphill or hurrying	1	NA	Binary	57944	9851867	2018	MRC-IEU	Ben Elsworth	NA	Males and Females	European	15422	42522	NA	SD	3751: Output from GWAS pipeline using Phesant derived variables from UKBiobank
finn-a-CHILDHOOD_ALLERGY	Childhood allergy (age < 16)	0	NA	Binary	94036	16152119	2020	NA	NA	NA	Males and Females	European	787	95653	NA	NA	NA
finn-a-ASTHMA_CHILD_EXMORE	Childhood asthma (age<16)	0	NA	Binary	94036	16152119	2020	NA	NA	NA	Males and Females	European	992	65087	NA	NA	NA
ukb-d-ASTHMA_CHILD	Childhood asthma (age<16)	0	NA	Binary	361194	10443939	2018	NA	Neale lab	NA	Males and Females	European	1993	359201	NA	NA	NA
finn-a-ASTHMA_CHILD	Childhood asthma (age<16)	0	NA	Binary	94036	16152119	2020	NA	NA	NA	Males and Females	European	992	65481	NA	NA	NA
finn-a-K11_CHOLECYST	Chlocystitis	0	NA	Binary	94036	16152119	2020	NA	NA	NA	Males and Females	European	775	87135	NA	NA	NA
finn-a-K11_CHOLANGI	Cholangitis (sclerosing)	0	NA	Binary	94036	16152119	2020	NA	NA	NA	Males and Females	European	200	87135	NA	NA	NA
finn-a-K11_CHOLELITH	Cholelithiasis	0	NA	Binary	94036	16152119	2020	NA	NA	NA	Males and Females	European	7737	87135	NA	NA	NA
finn-a-H8_CHOLEASTOMA	Cholesteatoma of middle ear	0	NA	Binary	94036	16152119	2020	NA	NA	NA	Males and Females	European	325	92308	NA	NA	NA
finn-a-M13_CHONDROMALACIA	Chondromalacia	0	NA	Binary	94036	16152119	2020	NA	NA	NA	Males and Females	European	206	95119	NA	NA	NA
finn-a-H7_CHORIORETINFLAM	Chorioretinal inflammation	0	NA	Binary	94036	16152119	2020	NA	NA	NA	Males and Females	European	137	90618	NA	NA	NA
finn-a-CHRONNAS	Chron's disease NAS	0	NA	Binary	94036	16152119	2020	NA	NA	NA	Males and Females	European	288	93624	NA	NA	NA
finn-a-M13_CHRONDROPATHIES	Chrondropathies	0	NA	Binary	94036	16152119	2020	NA	NA	NA	Males and Females	European	993	95119	NA	NA	NA
finn-a-H7_CONJUNCTIVITISCHRON	Chronic conjunctivitis	0	NA	Binary	94036	16152119	2020	NA	NA	NA	Males and Females	European	161	90564	NA	NA	NA
finn-a-J10_CHRONTONSADEN	Chronic diseases of tonsils and adenoids	0	NA	Binary	94036	16152119	2020	NA	NA	NA	Males and Females	European	9769	76330	NA	NA	NA
ukb-d-K11_CHRONGASTR	Chronic gastritis	0	NA	Binary	361194	10262134	2018	NA	Neale lab	NA	Males and Females	European	1790	359404	NA	NA	NA
finn-a-K11_CHRONGASTR	Chronic gastritis	0	NA	Binary	94036	16152119	2020	NA	NA	NA	Males and Females	European	1999	85160	NA	NA	NA
finn-a-K11_CHRONHEP	Chronic hepatitis, not elsewhere classified	0	NA	Binary	94036	16152119	2020	NA	NA	NA	Males and Females	European	162	94685	NA	NA	NA
finn-a-H7_IRIDOCHRONIC	Chronic iridocyclitis	0	NA	Binary	94036	16152119	2020	NA	NA	NA	Males and Females	European	251	92767	NA	NA	NA
finn-a-N14_CHRONKIDNEYDIS	Chronic kidney disease	0	NA	Binary	94036	16152119	2020	NA	NA	NA	Males and Females	European	1023	94913	NA	NA	NA
finn-a-J10_CHRONLARYNGITIS	Chronic laryngitis and laryngotracheitis	0	NA	Binary	94036	16152119	2020	NA	NA	NA	Males and Females	European	692	76330	NA	NA	NA
finn-a-J10_LOWCHRON	Chronic lower respiratory diseases	0	NA	Binary	94036	16152119	2020	NA	NA	NA	Males and Females	European	12513	83986	NA	NA	NA
finn-a-H8_MASTCHRON	Chronic mastoiditis	0	NA	Binary	94036	16152119	2020	NA	NA	NA	Males and Females	European	158	92308	NA	NA	NA
finn-a-N14_CHRONEPHROPATH	Chronic nephritic syndrome	0	NA	Binary	94036	16152119	2020	NA	NA	NA	Males and Females	European	256	94998	NA	NA	NA
finn-a-K11_CHRONPANC	Chronic pancreatitis	0	NA	Binary	94036	16152119	2020	NA	NA	NA	Males and Females	European	545	87135	NA	NA	NA
finn-a-J10_CHRONRHINITIS	Chronic rhinitsi, nasopharyngitis and pharyngitis	0	NA	Binary	94036	16152119	2020	NA	NA	NA	Males and Females	European	1898	76330	NA	NA	NA
finn-a-J10_CHRONSINUSITIS	Chronic sinusitis	0	NA	Binary	94036	16152119	2020	NA	NA	NA	Males and Females	European	3189	76330	NA	NA	NA
finn-a-H8_CHRON_SUPOTITIS	Chronic suppurative otitis media	0	NA	Binary	94036	16152119	2020	NA	NA	NA	Males and Females	European	197	92308	NA	NA	NA
finn-a-N14_CHRONTUBULOINTNEPHRITIS	Chronic tubulo-interstitial nephritis	0	NA	Binary	94036	16152119	2020	NA	NA	NA	Males and Females	European	249	91563	NA	NA	NA
finn-a-L12_CHRONICULCEROFSKIN	Chronic ulcer of skin, not elsewhere classified	0	NA	Binary	94036	16152119	2020	NA	NA	NA	Males and Females	European	265	92525	NA	NA	NA
finn-a-HEPATITIS_CHRONIC_VIRAL	Chronic viral hepatitis	0	NA	Binary	94036	16152119	2020	NA	NA	NA	Males and Females	European	285	96135	NA	NA	NA
ukb-b-1100	Close to major road	1	NA	Binary	456380	9851867	2018	MRC-IEU	Ben Elsworth	NA	Males and Females	European	31833	424547	NA	SD	24014: Output from GWAS pipeline using Phesant derived variables from UKBiobank
finn-a-ASTHMA_CVDMETABOCOMORB	Co-morbidites, CVD and metabolic diseases	0	NA	Binary	94036	16152119	2020	NA	NA	NA	Males and Females	European	27395	47900	NA	NA	NA
finn-a-NEURO_COMORBIDITIES	Co-morbidities of interest (NEURO)	0	NA	Binary	94036	16152119	2020	NA	NA	NA	Males and Females	European	63763	32736	NA	NA	NA
finn-a-D3_COAGDEF_PURPUR_HAEMORRHAGIC	Coagulation defects, purpura and other haemorrhagic conditions	0	NA	Binary	94036	16152119	2020	NA	NA	NA	Males and Females	European	903	95596	NA	NA	NA
finn-a-K11_COELIAC	Coeliac disease	0	NA	Binary	94036	16152119	2020	NA	NA	NA	Males and Females	European	800	93690	NA	NA	NA
ukb-b-9508	Coffee consumed	1	NA	Binary	64949	9851867	2018	MRC-IEU	Ben Elsworth	NA	Males and Females	European	45788	19161	NA	SD	100240: Output from GWAS pipeline using Phesant derived variables from UKBiobank
ukb-d-1508_1	Coffee type: Decaffeinated coffee (any type)	0	NA	Binary	283449	13584120	2018	NA	Neale lab	NA	Males and Females	European	55310	228139	NA	NA	NA
ukb-d-1508_3	Coffee type: Ground coffee (include espresso, filter etc)	0	NA	Binary	283449	13584120	2018	NA	Neale lab	NA	Males and Females	European	64962	218487	NA	NA	NA
ukb-d-1508_2	Coffee type: Instant coffee	0	NA	Binary	283449	13584120	2018	NA	Neale lab	NA	Males and Females	European	158386	125063	NA	NA	NA
ukb-d-1508_4	Coffee type: Other type of coffee	0	NA	Binary	283449	11965520	2018	NA	Neale lab	NA	Males and Females	European	4791	278658	NA	NA	NA
finn-a-COLITCOLLAG	Collagenous colitis	0	NA	Binary	94036	16152119	2020	NA	NA	NA	Males and Females	European	300	93624	NA	NA	NA
finn-a-C3_COLON_ADENO	Colon adenocarcinoma	0	NA	Binary	94036	16152119	2020	NA	NA	NA	Males and Females	European	462	96037	NA	NA	NA
finn-a-C3_COLON_ADENO_EXALLC	Colon adenocarcinoma (ICD C excluded)	0	NA	Binary	94036	16152119	2020	NA	NA	NA	Males and Females	European	462	87061	NA	NA	NA
finn-a-CUSTOM_COLORECTAL_CANCER_EXALLC	Colorectal cancer	0	NA	Binary	94036	16152119	2020	NA	NA	NA	Males and Females	European	843	95656	NA	NA	NA
finn-a-COMB_ORAL_GLUCLOW	Combinations of oral blood glucose lowering drugs	0	NA	Binary	94036	16152119	2020	NA	NA	NA	Males and Females	European	1430	85744	NA	NA	NA
ukb-d-6020_1	Completion status of test: Fully completed	0	NA	Binary	54007	13546753	2018	NA	Neale lab	NA	Males and Females	European	50215	3792	NA	NA	NA
ukb-d-6020_33	Completion status of test: Heart rate reached safety level	0	NA	Binary	54007	11106901	2018	NA	Neale lab	NA	Males and Females	European	2923	51084	NA	NA	NA
finn-a-G6_CONCUS	Concussion	0	NA	Binary	94036	16152119	2020	NA	NA	NA	Males and Females	European	4191	91328	NA	NA	NA
finn-a-F5_CONDUCT	Conduct disorder	0	NA	Binary	94036	16152119	2020	NA	NA	NA	Males and Females	European	152	95477	NA	NA	NA
ukb-d-I9_CONDUCTIO	Conduction disorders	0	NA	Binary	361194	9383754	2018	NA	Neale lab	NA	Males and Females	European	1055	360139	NA	NA	NA
finn-a-I9_CONDUCTIO	Conduction disorders	0	NA	Binary	94036	16152119	2020	NA	NA	NA	Males and Females	European	1410	75137	NA	NA	NA
finn-a-H8_CONSENHEARINGLOSS	Conductive and sensorineural hearing loss	0	NA	Binary	94036	16152119	2020	NA	NA	NA	Males and Females	European	6730	87840	NA	NA	NA
finn-a-H8_HL_CON_NAS	Conductive hearing loss, unspecified	0	NA	Binary	94036	16152119	2020	NA	NA	NA	Males and Females	European	492	87840	NA	NA	NA
finn-a-CONGEN_HEART_ARTER	Congenital malformations of heart and great arteries	0	NA	Binary	94036	16152119	2020	NA	NA	NA	Males and Females	European	580	95919	NA	NA	NA
ukb-d-XVII_MALFORMAT_ABNORMAL	Congenital malformations, deformations and chromosomal abnormalities	0	NA	Binary	361194	10549084	2018	NA	Neale lab	NA	Males and Females	European	2121	359073	NA	NA	NA
finn-a-XVII_MALFORMAT_ABNORMAL	Congenital malformations, deformations and chromosomal abnormalities	0	NA	Binary	94036	16152119	2020	NA	NA	NA	Males and Females	European	4598	91901	NA	NA	NA
finn-a-H7_CONJUNCTDEGDEPOT	conjunctival degenerations and deposits	0	NA	Binary	94036	16152119	2020	NA	NA	NA	Males and Females	European	149	90564	NA	NA	NA
finn-a-H7_CONJUHAEMOR	conjunctival haemorrhage	0	NA	Binary	94036	16152119	2020	NA	NA	NA	Males and Females	European	273	90564	NA	NA	NA
finn-a-H7_CONJUNCTIVITIS	Conjunctivitis	0	NA	Binary	94036	16152119	2020	NA	NA	NA	Males and Females	European	5308	90564	NA	NA	NA
finn-a-H7_CONJUNCTIVITISACUNONATOPIC	Conjunctivitis (acute, non atopic)	0	NA	Binary	94036	16152119	2020	NA	NA	NA	Males and Females	European	1496	90564	NA	NA	NA
ukb-d-20486	Contemplated self-harm in past year	0	NA	Binary	17244	11386518	2018	NA	Neale lab	NA	Males and Females	European	3438	13806	NA	NA	NA
finn-a-CPAP	Continuous positive airway pressure	0	NA	Binary	94036	16152119	2020	NA	NA	NA	Males and Females	European	768	53684	NA	NA	NA
finn-a-H7_CONVERSTRAB	Convergent concomitant strabismus	0	NA	Binary	94036	16152119	2020	NA	NA	NA	Males and Females	European	347	93606	NA	NA	NA
finn-a-J10_COPD	COPD	0	NA	Binary	94036	16152119	2020	NA	NA	NA	Males and Females	European	2372	83986	NA	NA	NA
finn-a-COPD_MODE	COPD (mode)	0	NA	Binary	94036	16152119	2020	NA	NA	NA	Males and Females	European	1832	66218	NA	NA	NA
finn-a-COPD_CVDMETABOCOMORB	COPD Co-morbidites, CVD and metabolic diseases	0	NA	Binary	94036	16152119	2020	NA	NA	NA	Males and Females	European	29327	50303	NA	NA	NA
finn-a-COPD_EXCL	COPD differential diagnosis	0	NA	Binary	94036	16152119	2020	NA	NA	NA	Males and Females	European	30819	65680	NA	NA	NA
ukb-d-COPD_EXCL	COPD differential diagnosis	0	NA	Binary	361194	13586589	2018	NA	Neale lab	NA	Males and Females	European	26710	334484	NA	NA	NA
finn-a-COPD_OPPORTUNIST_INFECTIONS	COPD related to chronic (opportunist) infections	0	NA	Binary	94036	16152119	2020	NA	NA	NA	Males and Females	European	392	96107	NA	NA	NA
finn-a-COPD_MULTIMORB	COPD related to multimorbidity	0	NA	Binary	94036	16152119	2020	NA	NA	NA	Males and Females	European	1590	94909	NA	NA	NA
finn-a-COPD_COMORB	COPD-associated co-morbidities	0	NA	Binary	94036	16152119	2020	NA	NA	NA	Males and Females	European	46196	50303	NA	NA	NA
finn-a-COPD_INSUFFICIENCY	COPD-related respiratory insufficiency	0	NA	Binary	94036	16152119	2020	NA	NA	NA	Males and Females	European	1635	94864	NA	NA	NA
ukb-d-COPD_EARLYANDLATER	COPD, early/later onset	0	NA	Binary	361194	10360720	2018	NA	Neale lab	NA	Males and Females	European	1897	359297	NA	NA	NA
finn-a-COPD_EARLYANDLATER	COPD, early/later onset	0	NA	Binary	94036	16152119	2020	NA	NA	NA	Males and Females	European	2261	67360	NA	NA	NA
finn-a-COPD_EARLYANDLATER_EXMORE	COPD, early/later onset (more excluded)	0	NA	Binary	94036	16152119	2020	NA	NA	NA	Males and Females	European	2261	67360	NA	NA	NA
finn-a-COPD_HOSPITAL2	COPD, hospital admission 2	0	NA	Binary	94036	16152119	2020	NA	NA	NA	Males and Females	European	1286	95213	NA	NA	NA
finn-a-COPD_HOSPITAL	COPD, hospital admissions	0	NA	Binary	94036	16152119	2020	NA	NA	NA	Males and Females	European	2220	94279	NA	NA	NA
finn-a-COPD_HOSPITAL1	COPD, hospital admissions 1	0	NA	Binary	94036	16152119	2020	NA	NA	NA	Males and Females	European	1618	94881	NA	NA	NA
finn-a-COPD_HOSPITAL3	COPD, hospital admissions 3	0	NA	Binary	94036	16152119	2020	NA	NA	NA	Males and Females	European	1036	95463	NA	NA	NA
finn-a-COPD_ASTHMA_INFECTIONS	COPD/asthma related infections	0	NA	Binary	94036	16152119	2020	NA	NA	NA	Males and Females	European	22730	73769	NA	NA	NA
finn-a-COPD_ASTHMA_PNEUMONIA_SEPSIS	COPD/asthma related pneumonia or pneumonia derived septichaemia	0	NA	Binary	94036	16152119	2020	NA	NA	NA	Males and Females	European	10086	73769	NA	NA	NA
finn-a-PULM_INFECTIONS	COPD/asthma/ILD related infections	0	NA	Binary	94036	16152119	2020	NA	NA	NA	Males and Females	European	22730	73769	NA	NA	NA
finn-a-PULM_PNEUMONIA_SEPSIS	COPD/asthma/ILD related pneumonia or pneumonia derived septichaemia	0	NA	Binary	94036	16152119	2020	NA	NA	NA	Males and Females	European	10086	73769	NA	NA	NA
finn-a-H7_CORNULCER	Corneal ulcer	0	NA	Binary	94036	16152119	2020	NA	NA	NA	Males and Females	European	1014	92767	NA	NA	NA
finn-a-L12_CORNSANDCALLOS	Corns and callosities	0	NA	Binary	94036	16152119	2020	NA	NA	NA	Males and Females	European	413	92525	NA	NA	NA
finn-a-I9_ANGIO	Coronary angiopasty	0	NA	Binary	94036	16152119	2020	NA	NA	NA	Males and Females	European	2521	92571	NA	NA	NA
finn-a-I9_CABG	Coronary artery bypass grafting	0	NA	Binary	94036	16152119	2020	NA	NA	NA	Males and Females	European	1817	92571	NA	NA	NA
ukb-d-I9_CORATHER	Coronary atherosclerosis	0	NA	Binary	361194	13586589	2018	NA	Neale lab	NA	Males and Females	European	14334	346860	NA	NA	NA
finn-a-I9_CORATHER	Coronary atherosclerosis	0	NA	Binary	94036	16152119	2020	NA	NA	NA	Males and Females	European	7661	85760	NA	NA	NA
finn-a-I9_REVASC	Coronary revascularization (ANGIO or CABG)	0	NA	Binary	94036	16152119	2020	NA	NA	NA	Males and Females	European	3928	85760	NA	NA	NA
ukb-b-16858	Cough on most days	1	NA	Binary	112583	9851867	2018	MRC-IEU	Ben Elsworth	NA	Males and Females	European	15367	97216	NA	SD	22502: Output from GWAS pipeline using Phesant derived variables from UKBiobank
finn-a-M13_ARTHTROSIS_COX	Coxarthrosis	0	NA	Binary	94036	16152119	2020	NA	NA	NA	Males and Females	European	3862	67688	NA	NA	NA
ukb-d-COX_ARTHROSIS	Coxarthrosis [arthrosis of hip](FG)	0	NA	Binary	361194	13160539	2018	NA	Neale lab	NA	Males and Females	European	9410	351784	NA	NA	NA
finn-a-COX_ARTHROSIS	Coxarthrosis [arthrosis of hip](FG)	0	NA	Binary	94036	16152119	2020	NA	NA	NA	Males and Females	European	3862	79075	NA	NA	NA
finn-a-K11_CROHN	Crohn disease	0	NA	Binary	94036	16152119	2020	NA	NA	NA	Males and Females	European	617	93624	NA	NA	NA
finn-a-CUSTOM_K50_AND_KELA_NOT_K51	Crohn disease (strict definition, all UC cases excluded)	0	NA	Binary	94036	16152119	2020	NA	NA	NA	Males and Females	European	190	93624	NA	NA	NA
finn-a-CHRONLARGE	Crohn's disease of large intestine	0	NA	Binary	94036	16152119	2020	NA	NA	NA	Males and Females	European	216	93624	NA	NA	NA
finn-a-CHRONSMALL	Crohn's disease of small interstine	0	NA	Binary	94036	16152119	2020	NA	NA	NA	Males and Females	European	268	93624	NA	NA	NA
ukb-b-8810	Current employment status: Doing unpaid or voluntary work	1	NA	Binary	461242	9851867	2018	MRC-IEU	Ben Elsworth	NA	Males and Females	European	17094	444148	NA	SD	6142#6: Output from GWAS pipeline using Phesant derived variables from UKBiobank
ukb-b-20437	Current employment status: Full or part-time student	1	NA	Binary	461242	9851867	2018	MRC-IEU	Ben Elsworth	NA	Males and Females	European	3755	457487	NA	SD	6142#7: Output from GWAS pipeline using Phesant derived variables from UKBiobank
ukb-b-6740	Current employment status: In paid employment or self-employed	1	NA	Binary	461242	9851867	2018	MRC-IEU	Ben Elsworth	NA	Males and Females	European	263827	197415	NA	SD	6142#1: Output from GWAS pipeline using Phesant derived variables from UKBiobank
ukb-b-9056	Current employment status: Looking after home and/or family	1	NA	Binary	461242	9851867	2018	MRC-IEU	Ben Elsworth	NA	Males and Females	European	23212	438030	NA	SD	6142#3: Output from GWAS pipeline using Phesant derived variables from UKBiobank
ukb-b-6748	Current employment status: None of the above	1	NA	Binary	461242	9851867	2018	MRC-IEU	Ben Elsworth	NA	Males and Females	European	2324	458918	NA	SD	6142#100: Output from GWAS pipeline using Phesant derived variables from UKBiobank
ukb-b-19852	Current employment status: Retired	1	NA	Binary	461242	9851867	2018	MRC-IEU	Ben Elsworth	NA	Males and Females	European	168096	293146	NA	SD	6142#2: Output from GWAS pipeline using Phesant derived variables from UKBiobank
ukb-b-14080	Current employment status: Unable to work because of sickness or disability	1	NA	Binary	461242	9851867	2018	MRC-IEU	Ben Elsworth	NA	Males and Females	European	17977	443265	NA	SD	6142#4: Output from GWAS pipeline using Phesant derived variables from UKBiobank
ukb-b-12885	Current employment status: Unemployed	1	NA	Binary	461242	9851867	2018	MRC-IEU	Ben Elsworth	NA	Males and Females	European	7709	453533	NA	SD	6142#5: Output from GWAS pipeline using Phesant derived variables from UKBiobank
ukb-b-266	Current eye infection	1	NA	Binary	102466	9851867	2018	MRC-IEU	Ben Elsworth	NA	Males and Females	European	1110	101356	NA	SD	5183: Output from GWAS pipeline using Phesant derived variables from UKBiobank
finn-a-CUSTOM_K51_AND_KELA_NOT_K50	CUSTOM_K51_AND_KELA_NOT_K50	0	NA	Binary	94036	16152119	2020	NA	NA	NA	Males and Females	European	721	93624	NA	NA	NA
finn-a-L12_ABSCESS_CUT	Cutaneous abscess, furuncle and carbuncle	0	NA	Binary	94036	16152119	2020	NA	NA	NA	Males and Females	European	1261	92819	NA	NA	NA
finn-a-N14_BARTHOCYS	Cyst of Bartholin Gland	0	NA	Binary	94036	16152119	2020	NA	NA	NA	Males and Females	European	224	49639	NA	NA	NA
finn-a-N14_CYSTKID	Cyst of kidney	0	NA	Binary	94036	16152119	2020	NA	NA	NA	Males and Females	European	276	95983	NA	NA	NA
finn-a-N14_CYSTITIS	Cystitis	0	NA	Binary	94036	16152119	2020	NA	NA	NA	Males and Females	European	2938	87680	NA	NA	NA
ukb-d-22630_0	Day shifts worked: Shift pattern was worked for some (but not all) of job	0	NA	Binary	25697	10231691	2018	NA	Neale lab	NA	Males and Females	European	1756	23941	NA	NA	NA
ukb-d-22630_1	Day shifts worked: Shift pattern was worked for whole of job	0	NA	Binary	25697	12374889	2018	NA	Neale lab	NA	Males and Females	European	6046	19651	NA	NA	NA
ukb-d-22630_9	Day shifts worked: This type of shift pattern was not worked during job	0	NA	Binary	25697	13531003	2018	NA	Neale lab	NA	Males and Females	European	20690	5007	NA	NA	NA
ukb-d-20079_5	Day-of-week questionnaire completion requested: Friday	0	NA	Binary	51427	13055099	2018	NA	Neale lab	NA	Males and Females	European	8840	42587	NA	NA	NA
ukb-d-20079_1	Day-of-week questionnaire completion requested: Monday	0	NA	Binary	51427	12887940	2018	NA	Neale lab	NA	Males and Females	European	8041	43386	NA	NA	NA
ukb-d-20079_6	Day-of-week questionnaire completion requested: Saturday	0	NA	Binary	51427	13055796	2018	NA	Neale lab	NA	Males and Females	European	8844	42583	NA	NA	NA
ukb-d-20079_4	Day-of-week questionnaire completion requested: Thursday	0	NA	Binary	51427	13025267	2018	NA	Neale lab	NA	Males and Females	European	8689	42738	NA	NA	NA
ukb-d-20079_2	Day-of-week questionnaire completion requested: Tuesday	0	NA	Binary	51427	12940820	2018	NA	Neale lab	NA	Males and Females	European	8286	43141	NA	NA	NA
ukb-d-20079_3	Day-of-week questionnaire completion requested: Wednesday	0	NA	Binary	51427	13007523	2018	NA	Neale lab	NA	Males and Females	European	8603	42824	NA	NA	NA
finn-a-I9_K_CARDIAC	Death due to cardiac causes	0	NA	Binary	94036	16152119	2020	NA	NA	NA	Males and Females	European	3480	93019	NA	NA	NA
ukb-d-I9_K_CARDIAC	Death due to cardiac causes	0	NA	Binary	361194	10071648	2018	NA	Neale lab	NA	Males and Females	European	1597	359597	NA	NA	NA
finn-a-L12_DECUBITANSULCERANDPRESSURE	Decubitus ulcer and pressure area	0	NA	Binary	94036	16152119	2020	NA	NA	NA	Males and Females	European	226	92525	NA	NA	NA
finn-a-M13_DEFORMDORSO	Deforming dorsopathies	0	NA	Binary	94036	16152119	2020	NA	NA	NA	Males and Females	European	1746	74589	NA	NA	NA
finn-a-H7_MACULADEGEN	Degeneration of macula and posterior pole	0	NA	Binary	94036	16152119	2020	NA	NA	NA	Males and Females	European	2215	90618	NA	NA	NA
ukb-d-H7_MACULADEGEN	Degeneration of macula and posterior pole	0	NA	Binary	361194	9317136	2018	NA	Neale lab	NA	Males and Females	European	1013	360181	NA	NA	NA
finn-a-ALCONEURODEGEN	Degeneration of nervous system due to alcohol	0	NA	Binary	94036	16152119	2020	NA	NA	NA	Males and Females	European	134	96365	NA	NA	NA
finn-a-G6_ALCODEGEN	Degeneration of the brain due to alcohol	0	NA	Binary	94036	16152119	2020	NA	NA	NA	Males and Females	European	134	94475	NA	NA	NA
finn-a-MACULA_NAS	Degenerative macular diseases	0	NA	Binary	94036	16152119	2020	NA	NA	NA	Males and Females	European	670	90618	NA	NA	NA
finn-a-F5_DELIRIUM	Delirium, not induced by alcohol and other psychoactive substances	0	NA	Binary	94036	16152119	2020	NA	NA	NA	Males and Females	European	498	93498	NA	NA	NA
ukb-b-7196	Delivery methods: Elective caesarean section	1	NA	Binary	10487	9851867	2018	MRC-IEU	Ben Elsworth	NA	Males and Females	European	1478	9009	NA	SD	41221#7: Output from GWAS pipeline using Phesant derived variables from UKBiobank
ukb-d-41221_8	Delivery methods: Emergency caesarean section	0	NA	Binary	8019	9538969	2018	NA	Neale lab	NA	Males and Females	European	1158	6861	NA	NA	NA
ukb-b-16958	Delivery methods: Spontaneous vertex	1	NA	Binary	10487	9851867	2018	MRC-IEU	Ben Elsworth	NA	Males and Females	European	5893	4594	NA	SD	41221#0: Output from GWAS pipeline using Phesant derived variables from UKBiobank
ukb-b-19294	Delivery methods: Ventouse, vacuum extraction	1	NA	Binary	10487	9851867	2018	MRC-IEU	Ben Elsworth	NA	Males and Females	European	1044	9443	NA	SD	41221#4: Output from GWAS pipeline using Phesant derived variables from UKBiobank
finn-a-F5_DEMENTIA	Dementia	0	NA	Binary	94036	16152119	2020	NA	NA	NA	Males and Females	European	2162	93498	NA	NA	NA
finn-a-F5_ALZHDEMENT	Dementia in Alzheimer disease	0	NA	Binary	94036	16152119	2020	NA	NA	NA	Males and Females	European	1051	94337	NA	NA	NA
finn-a-F5_DEMINOTH	Dementia in other diseases classified elsewhere	0	NA	Binary	94036	16152119	2020	NA	NA	NA	Males and Females	European	252	94337	NA	NA	NA
finn-a-G6_DEMYEL	Demyelenating diseases of the central nervous system	0	NA	Binary	94036	16152119	2020	NA	NA	NA	Males and Females	European	459	96040	NA	NA	NA
finn-a-F5_DEPPER	Dependent personality disorder	0	NA	Binary	94036	16152119	2020	NA	NA	NA	Males and Females	European	188	93720	NA	NA	NA
ukb-d-F5_DEPRESSIO	Depression	0	NA	Binary	361194	9518776	2018	NA	Neale lab	NA	Males and Females	European	1145	360049	NA	NA	NA
finn-a-F5_DEPRESSIO	Depression	0	NA	Binary	94036	16152119	2020	NA	NA	NA	Males and Females	European	8986	86081	NA	NA	NA
finn-a-ANTIDEPRESSANTS	Depression medications	0	NA	Binary	94036	16152119	2020	NA	NA	NA	Males and Females	European	24308	32736	NA	NA	NA
ukb-d-20445	Depression possibly related to childbirth	0	NA	Binary	38007	11982120	2018	NA	Neale lab	NA	Males and Females	European	4834	33173	NA	NA	NA
ukb-d-20447	Depression possibly related to stressful or traumatic event	0	NA	Binary	66334	13560805	2018	NA	Neale lab	NA	Males and Females	European	48490	17844	NA	NA	NA
finn-a-L12_DERMATITISECZEMA	Dermatitis and eczema	0	NA	Binary	94036	16152119	2020	NA	NA	NA	Males and Females	European	7739	88760	NA	NA	NA
finn-a-L12_INTERNALSUBSTANCEDERM	Dermatitis due to substances taken internally	0	NA	Binary	94036	16152119	2020	NA	NA	NA	Males and Females	European	366	88760	NA	NA	NA
finn-a-L12_URTICA_DERTMATOG	Dermatographic urticaria	0	NA	Binary	94036	16152119	2020	NA	NA	NA	Males and Females	European	304	94158	NA	NA	NA
ukb-b-5460	Dessert consumers	1	NA	Binary	64949	9851867	2018	MRC-IEU	Ben Elsworth	NA	Males and Females	European	20907	44042	NA	SD	102130: Output from GWAS pipeline using Phesant derived variables from UKBiobank
ukb-b-4531	Destinations on discharge from hospital (recoded): Temporary place of residence	1	NA	Binary	460794	9851867	2018	MRC-IEU	Ben Elsworth	NA	Males and Females	European	1434	459360	NA	SD	41248#2000: Output from GWAS pipeline using Phesant derived variables from UKBiobank
ukb-b-2399	Destinations on discharge from hospital (recoded): Transfer to other NHS provider: General ward, young physically disabled, A&E	1	NA	Binary	461036	9851867	2018	MRC-IEU	Ben Elsworth	NA	Males and Females	European	6653	454383	NA	SD	41248#5001: Output from GWAS pipeline using Phesant derived variables from UKBiobank
ukb-b-9253	Destinations on discharge from hospital (recoded): Transfer within NHS provider	1	NA	Binary	460758	9851867	2018	MRC-IEU	Ben Elsworth	NA	Males and Females	European	2339	458419	NA	SD	41248#6000: Output from GWAS pipeline using Phesant derived variables from UKBiobank
ukb-b-6267	Destinations on discharge from hospital (recoded): Transfer within NHS provider: Medical specialty	1	NA	Binary	460756	9851867	2018	MRC-IEU	Ben Elsworth	NA	Males and Females	European	2035	458721	NA	SD	41248#6005: Output from GWAS pipeline using Phesant derived variables from UKBiobank
ukb-b-6806	Destinations on discharge from hospital (recoded): Transfer within NHS provider: Surgical specialty	1	NA	Binary	460756	9851867	2018	MRC-IEU	Ben Elsworth	NA	Males and Females	European	1183	459573	NA	SD	41248#6004: Output from GWAS pipeline using Phesant derived variables from UKBiobank
ukb-b-11749	Destinations on discharge from hospital (recoded): Usual Place of residence	1	NA	Binary	462837	9851867	2018	MRC-IEU	Ben Elsworth	NA	Males and Females	European	299164	163673	NA	SD	41248#1000: Output from GWAS pipeline using Phesant derived variables from UKBiobank
ukb-b-10143	Destinations on discharge from hospital (recoded): Usual Place of residence: Living alone	1	NA	Binary	460756	9851867	2018	MRC-IEU	Ben Elsworth	NA	Males and Females	European	2865	457891	NA	SD	41248#1002: Output from GWAS pipeline using Phesant derived variables from UKBiobank
ukb-b-13065	Destinations on discharge from hospital (recoded): Usual Place of residence: Living with relatives	1	NA	Binary	460758	9851867	2018	MRC-IEU	Ben Elsworth	NA	Males and Females	European	12902	447856	NA	SD	41248#1001: Output from GWAS pipeline using Phesant derived variables from UKBiobank
ukb-d-41215_1	Detention categories: Formally detained under Part II, Mental Health Act 1983	0	NA	Binary	361194	10632519	2018	NA	Neale lab	NA	Males and Females	European	2226	358968	NA	NA	NA
ukb-d-41215_0	Detention categories: Informal, not formally detained	0	NA	Binary	361194	13586589	2018	NA	Neale lab	NA	Males and Females	European	28228	332966	NA	NA	NA
finn-a-J10_SEPTDEV	Deviated nasal septum	0	NA	Binary	94036	16152119	2020	NA	NA	NA	Males and Females	European	2638	76330	NA	NA	NA
finn-a-DM_IBD	Diabetes 1 & 2, IBD co-morbidity	0	NA	Binary	94036	16152119	2020	NA	NA	NA	Males and Females	European	13642	32142	NA	NA	NA
ukb-b-10753	Diabetes diagnosed by doctor	1	NA	Binary	461578	9851867	2018	MRC-IEU	Ben Elsworth	NA	Males and Females	European	22340	439238	NA	SD	2443: Output from GWAS pipeline using Phesant derived variables from UKBiobank
finn-a-DIAB_MED	Diabetes medication	0	NA	Binary	94036	16152119	2020	NA	NA	NA	Males and Females	European	12788	83689	NA	NA	NA
finn-a-E4_DIABETES	Diabetes mellitus	0	NA	Binary	94036	16152119	2020	NA	NA	NA	Males and Females	European	13844	82655	NA	NA	NA
finn-a-DM_COMORB	Diabetes-related co-morbidities/complications	0	NA	Binary	94036	16152119	2020	NA	NA	NA	Males and Females	European	21079	75420	NA	NA	NA
finn-a-DM_COMORB_EXMORE	Diabetes-related co-morbidities/complications (more excluded)	0	NA	Binary	94036	16152119	2020	NA	NA	NA	Males and Females	European	21079	69238	NA	NA	NA
finn-a-KELA_DIAB_INSUL	Diabetes, insuline treatment (Kela reimbursement)	0	NA	Binary	94036	16152119	2020	NA	NA	NA	Males and Females	European	11388	85111	NA	NA	NA
finn-a-DM_KIDNEYFAIL	Diabetes, kidney failure	0	NA	Binary	94036	16152119	2020	NA	NA	NA	Males and Females	European	729	95524	NA	NA	NA
finn-a-DM_OPTHALMIC_COMORB	Diabetes, opthalmic co-morbidities	0	NA	Binary	94036	16152119	2020	NA	NA	NA	Males and Females	European	184	10925	NA	NA	NA
finn-a-DM_SEVERAL_COMPLICATIONS	Diabetes, several complications	0	NA	Binary	94036	16152119	2020	NA	NA	NA	Males and Females	European	2507	75420	NA	NA	NA
finn-a-E4_DMICD8	Diabetes, unspecified because of ICD-8	0	NA	Binary	94036	16152119	2020	NA	NA	NA	Males and Females	European	917	95063	NA	NA	NA
finn-a-E4_DMICD8COMA	Diabetes, unspecified because of ICD-8, with coma	0	NA	Binary	94036	16152119	2020	NA	NA	NA	Males and Females	European	817	95582	NA	NA	NA
finn-a-E4_DMICD8NASCOMP	Diabetes, unspecified because of ICD-8, with multiple/unspecified complications	0	NA	Binary	94036	16152119	2020	NA	NA	NA	Males and Females	European	156	95582	NA	NA	NA
finn-a-E4_DMICD8OTHCOMP	Diabetes, unspecified because of ICD-8, with other specified complications	0	NA	Binary	94036	16152119	2020	NA	NA	NA	Males and Females	European	917	95582	NA	NA	NA
finn-a-E4_DMICD8NOCOMP	Diabetes, unspecified because of ICD-8, without complications	0	NA	Binary	94036	16152119	2020	NA	NA	NA	Males and Females	European	817	95582	NA	NA	NA
finn-a-DIABETES_FG	Diabetes, varying definitions	0	NA	Binary	94036	16152119	2020	NA	NA	NA	Males and Females	European	14118	82381	NA	NA	NA
finn-a-G6_DIABETNEUR	Diabethic neuropathy	0	NA	Binary	94036	16152119	2020	NA	NA	NA	Males and Females	European	590	86854	NA	NA	NA
finn-a-H7_RETINOPATHYDIAB_BKG	Diabetic background retinopathy	0	NA	Binary	94036	16152119	2020	NA	NA	NA	Males and Females	European	865	90618	NA	NA	NA
finn-a-DM_HYPOGLYC	Diabetic hypoglycemia	0	NA	Binary	94036	16152119	2020	NA	NA	NA	Males and Females	European	1557	75420	NA	NA	NA
finn-a-DM_KETOACIDOSIS	Diabetic ketoacidosis	0	NA	Binary	94036	16152119	2020	NA	NA	NA	Males and Females	European	2252	75420	NA	NA	NA
finn-a-DM_MACULOPATHY	Diabetic maculopathy	0	NA	Binary	94036	16152119	2020	NA	NA	NA	Males and Females	European	719	93713	NA	NA	NA
finn-a-H7_MACULOPATHYDIAB	Diabetic maculopathy	0	NA	Binary	94036	16152119	2020	NA	NA	NA	Males and Females	European	719	90618	NA	NA	NA
finn-a-DM_NEPHROPATHY	Diabetic nephropathy	0	NA	Binary	94036	16152119	2020	NA	NA	NA	Males and Females	European	975	93523	NA	NA	NA
finn-a-DM_NEPHROPATHY_EXMORE	Diabetic nephropathy	0	NA	Binary	94036	16152119	2020	NA	NA	NA	Males and Females	European	975	82214	NA	NA	NA
finn-a-DM_NEPHORAPATHY_OPER	Diabetic nephropathy with related operations	0	NA	Binary	94036	16152119	2020	NA	NA	NA	Males and Females	European	315	75420	NA	NA	NA
finn-a-DM_NEUROPATHY	Diabetic neuropathy	0	NA	Binary	94036	16152119	2020	NA	NA	NA	Males and Females	European	589	75420	NA	NA	NA
finn-a-DM_RETINOPATHY	Diabetic retinopathy	0	NA	Binary	94036	16152119	2020	NA	NA	NA	Males and Females	European	5626	90126	NA	NA	NA
finn-a-H7_RETINOPATHYDIAB	Diabetic retinopathy	0	NA	Binary	94036	16152119	2020	NA	NA	NA	Males and Females	European	1530	90618	NA	NA	NA
finn-a-DM_RETINOPATHY_EXMORE	Diabetic retinopathy	0	NA	Binary	94036	16152119	2020	NA	NA	NA	Males and Females	European	5626	79948	NA	NA	NA
ukb-d-20528	Diagnosed with life-threatening illness	0	NA	Binary	117617	13571579	2018	NA	Neale lab	NA	Males and Females	European	19291	98326	NA	NA	NA
ukb-d-A41	Diagnoses - main ICD10: A41 Other septicaemia	0	NA	Binary	361194	10043467	2018	NA	Neale lab	NA	Males and Females	European	1096	360098	NA	NA	NA
ukb-b-3683	Diagnoses - main ICD10: B34.9 Viral infection, unspecified	1	NA	Binary	463010	9851867	2018	MRC-IEU	Ben Elsworth	NA	Males and Females	European	1038	461972	NA	SD	41202#B349: Output from GWAS pipeline using Phesant derived variables from UKBiobank
ukb-d-C18	Diagnoses - main ICD10: C18 Malignant neoplasm of colon	0	NA	Binary	361194	10833390	2018	NA	Neale lab	NA	Males and Females	European	2226	358968	NA	NA	NA
ukb-b-19425	Diagnoses - main ICD10: C20 Malignant neoplasm of rectum	1	NA	Binary	463010	9851867	2018	MRC-IEU	Ben Elsworth	NA	Males and Females	European	1085	461925	NA	SD	41202#C20: Output from GWAS pipeline using Phesant derived variables from UKBiobank
ukb-d-C34	Diagnoses - main ICD10: C34 Malignant neoplasm of bronchus and lung	0	NA	Binary	361194	10138608	2018	NA	Neale lab	NA	Males and Females	European	1427	359767	NA	NA	NA
ukb-d-C43	Diagnoses - main ICD10: C43 Malignant melanoma of skin	0	NA	Binary	361194	10235188	2018	NA	Neale lab	NA	Males and Females	European	1672	359522	NA	NA	NA
ukb-b-4141	Diagnoses - main ICD10: C44.3 Skin of other and unspecified parts of face	1	NA	Binary	463010	9851867	2018	MRC-IEU	Ben Elsworth	NA	Males and Females	European	3824	459186	NA	SD	41202#C443: Output from GWAS pipeline using Phesant derived variables from UKBiobank
ukb-b-3145	Diagnoses - main ICD10: C44.5 Skin of trunk	1	NA	Binary	463010	9851867	2018	MRC-IEU	Ben Elsworth	NA	Males and Females	European	1185	461825	NA	SD	41202#C445: Output from GWAS pipeline using Phesant derived variables from UKBiobank
ukb-b-12115	Diagnoses - main ICD10: C50.4 Upper-outer quadrant of breast	1	NA	Binary	463010	9851867	2018	MRC-IEU	Ben Elsworth	NA	Males and Females	European	1445	461565	NA	SD	41202#C504: Output from GWAS pipeline using Phesant derived variables from UKBiobank
ukb-b-2307	Diagnoses - main ICD10: C50.9 Breast, unspecified	1	NA	Binary	463010	9851867	2018	MRC-IEU	Ben Elsworth	NA	Males and Females	European	6277	456733	NA	SD	41202#C509: Output from GWAS pipeline using Phesant derived variables from UKBiobank
ukb-b-2160	Diagnoses - main ICD10: C61 Malignant neoplasm of prostate	1	NA	Binary	463010	9851867	2018	MRC-IEU	Ben Elsworth	NA	Males and Females	European	3436	459574	NA	SD	41202#C61: Output from GWAS pipeline using Phesant derived variables from UKBiobank
ukb-d-C67	Diagnoses - main ICD10: C67 Malignant neoplasm of bladder	0	NA	Binary	361194	10267743	2018	NA	Neale lab	NA	Males and Females	European	1554	359640	NA	NA	NA
ukb-b-5421	Diagnoses - main ICD10: C67.9 Bladder, unspecified	1	NA	Binary	463010	9851867	2018	MRC-IEU	Ben Elsworth	NA	Males and Females	European	1380	461630	NA	SD	41202#C679: Output from GWAS pipeline using Phesant derived variables from UKBiobank
ukb-d-C78	Diagnoses - main ICD10: C78 Secondary malignant neoplasm of respiratory and digestive organs	0	NA	Binary	361194	10080950	2018	NA	Neale lab	NA	Males and Females	European	1378	359816	NA	NA	NA
ukb-d-C79	Diagnoses - main ICD10: C79 Secondary malignant neoplasm of other sites	0	NA	Binary	361194	9696317	2018	NA	Neale lab	NA	Males and Females	European	1099	360095	NA	NA	NA
ukb-d-D05	Diagnoses - main ICD10: D05 Carcinoma in situ of breast	0	NA	Binary	361194	9970382	2018	NA	Neale lab	NA	Males and Females	European	1454	359740	NA	NA	NA
ukb-d-D12	Diagnoses - main ICD10: D12 Benign neoplasm of colon, rectum, anus and anal canal	0	NA	Binary	361194	13217521	2018	NA	Neale lab	NA	Males and Females	European	8877	352317	NA	NA	NA
ukb-b-10623	Diagnoses - main ICD10: D12.5 Sigmoid colon	1	NA	Binary	463010	9851867	2018	MRC-IEU	Ben Elsworth	NA	Males and Females	European	2447	460563	NA	SD	41202#D125: Output from GWAS pipeline using Phesant derived variables from UKBiobank
ukb-b-19266	Diagnoses - main ICD10: D12.6 Colon, unspecified	1	NA	Binary	463010	9851867	2018	MRC-IEU	Ben Elsworth	NA	Males and Females	European	1870	461140	NA	SD	41202#D126: Output from GWAS pipeline using Phesant derived variables from UKBiobank
ukb-b-9321	Diagnoses - main ICD10: D12.8 Rectum	1	NA	Binary	463010	9851867	2018	MRC-IEU	Ben Elsworth	NA	Males and Females	European	1509	461501	NA	SD	41202#D128: Output from GWAS pipeline using Phesant derived variables from UKBiobank
ukb-d-D17	Diagnoses - main ICD10: D17 Benign lipomatous neoplasm	0	NA	Binary	361194	11857594	2018	NA	Neale lab	NA	Males and Females	European	4314	356880	NA	NA	NA
ukb-b-2561	Diagnoses - main ICD10: D17.1 Benign lipomatous neoplasm of skin and subcutaneous tissue of trunk	1	NA	Binary	463010	9851867	2018	MRC-IEU	Ben Elsworth	NA	Males and Females	European	2006	461004	NA	SD	41202#D171: Output from GWAS pipeline using Phesant derived variables from UKBiobank
ukb-b-212	Diagnoses - main ICD10: D17.2 Benign lipomatous neoplasm of skin and subcutaneous tissue of limbs	1	NA	Binary	463010	9851867	2018	MRC-IEU	Ben Elsworth	NA	Males and Females	European	1514	461496	NA	SD	41202#D172: Output from GWAS pipeline using Phesant derived variables from UKBiobank
ukb-d-D22	Diagnoses - main ICD10: D22 Melanocytic naevi	0	NA	Binary	361194	11466746	2018	NA	Neale lab	NA	Males and Females	European	3501	357693	NA	NA	NA
ukb-b-3596	Diagnoses - main ICD10: D22.3 Melanocytic naevi of other and unspecified parts of face	1	NA	Binary	463010	9851867	2018	MRC-IEU	Ben Elsworth	NA	Males and Females	European	1472	461538	NA	SD	41202#D223: Output from GWAS pipeline using Phesant derived variables from UKBiobank
ukb-d-D23	Diagnoses - main ICD10: D23 Other benign neoplasms of skin	0	NA	Binary	361194	11266715	2018	NA	Neale lab	NA	Males and Females	European	3085	358109	NA	NA	NA
ukb-b-8549	Diagnoses - main ICD10: D24 Benign neoplasm of breast	1	NA	Binary	463010	9851867	2018	MRC-IEU	Ben Elsworth	NA	Males and Females	European	1244	461766	NA	SD	41202#D24: Output from GWAS pipeline using Phesant derived variables from UKBiobank
ukb-b-9536	Diagnoses - main ICD10: D25.9 Leiomyoma of uterus, unspecified	1	NA	Binary	463010	9851867	2018	MRC-IEU	Ben Elsworth	NA	Males and Females	European	5393	457617	NA	SD	41202#D259: Output from GWAS pipeline using Phesant derived variables from UKBiobank
ukb-d-D50	Diagnoses - main ICD10: D50 Iron deficiency anaemia	0	NA	Binary	361194	11553874	2018	NA	Neale lab	NA	Males and Females	European	3222	357972	NA	NA	NA
ukb-b-3355	Diagnoses - main ICD10: D50.9 Iron deficiency anaemia, unspecified	1	NA	Binary	463010	9851867	2018	MRC-IEU	Ben Elsworth	NA	Males and Females	European	2066	460944	NA	SD	41202#D509: Output from GWAS pipeline using Phesant derived variables from UKBiobank
ukb-d-D64	Diagnoses - main ICD10: D64 Other anaemias	0	NA	Binary	361194	11772982	2018	NA	Neale lab	NA	Males and Females	European	3702	357492	NA	NA	NA
ukb-b-14765	Diagnoses - main ICD10: D64.9 Anaemia, unspecified	1	NA	Binary	463010	9851867	2018	MRC-IEU	Ben Elsworth	NA	Males and Females	European	3709	459301	NA	SD	41202#D649: Output from GWAS pipeline using Phesant derived variables from UKBiobank
ukb-d-G43	Diagnoses - main ICD10: G43 Migraine	0	NA	Binary	361194	9633338	2018	NA	Neale lab	NA	Males and Females	European	1072	360122	NA	NA	NA
ukb-b-13190	Diagnoses - main ICD10: G43.9 Migraine, unspecified	1	NA	Binary	463010	9851867	2018	MRC-IEU	Ben Elsworth	NA	Males and Females	European	1001	462009	NA	SD	41202#G439: Output from GWAS pipeline using Phesant derived variables from UKBiobank
ukb-d-G45	Diagnoses - main ICD10: G45 Transient cerebral ischaemic attacks and related syndromes	0	NA	Binary	361194	10414263	2018	NA	Neale lab	NA	Males and Females	European	1744	359450	NA	NA	NA
ukb-b-13391	Diagnoses - main ICD10: G45.9 Transient cerebral ischaemic attack, unspecified	1	NA	Binary	463010	9851867	2018	MRC-IEU	Ben Elsworth	NA	Males and Females	European	1364	461646	NA	SD	41202#G459: Output from GWAS pipeline using Phesant derived variables from UKBiobank
ukb-b-16781	Diagnoses - main ICD10: G47.3 Sleep apnoea	1	NA	Binary	463010	9851867	2018	MRC-IEU	Ben Elsworth	NA	Males and Females	European	2320	460690	NA	SD	41202#G473: Output from GWAS pipeline using Phesant derived variables from UKBiobank
ukb-b-3965	Diagnoses - main ICD10: G56.0 Carpal tunnel syndrome	1	NA	Binary	463010	9851867	2018	MRC-IEU	Ben Elsworth	NA	Males and Females	European	8289	454721	NA	SD	41202#G560: Output from GWAS pipeline using Phesant derived variables from UKBiobank
ukb-d-G57	Diagnoses - main ICD10: G57 Mononeuropathies of lower limb	0	NA	Binary	361194	9584367	2018	NA	Neale lab	NA	Males and Females	European	1111	360083	NA	NA	NA
ukb-d-H00	Diagnoses - main ICD10: H00 Hordeolum and chalazion	0	NA	Binary	361194	9969307	2018	NA	Neale lab	NA	Males and Females	European	1467	359727	NA	NA	NA
ukb-b-4637	Diagnoses - main ICD10: H00.1 Chalazion	1	NA	Binary	463010	9851867	2018	MRC-IEU	Ben Elsworth	NA	Males and Females	European	1551	461459	NA	SD	41202#H001: Output from GWAS pipeline using Phesant derived variables from UKBiobank
ukb-d-H02	Diagnoses - main ICD10: H02 Other disorders of eyelid	0	NA	Binary	361194	11865629	2018	NA	Neale lab	NA	Males and Females	European	4294	356900	NA	NA	NA
ukb-b-9565	Diagnoses - main ICD10: H02.8 Other specified disorders of eyelid	1	NA	Binary	463010	9851867	2018	MRC-IEU	Ben Elsworth	NA	Males and Females	European	1739	461271	NA	SD	41202#H028: Output from GWAS pipeline using Phesant derived variables from UKBiobank
ukb-d-H04	Diagnoses - main ICD10: H04 Disorders of lachrymal system	0	NA	Binary	361194	10027398	2018	NA	Neale lab	NA	Males and Females	European	1476	359718	NA	NA	NA
ukb-b-2285	Diagnoses - main ICD10: H25.0 Senile incipient cataract	1	NA	Binary	463010	9851867	2018	MRC-IEU	Ben Elsworth	NA	Males and Females	European	1061	461949	NA	SD	41202#H250: Output from GWAS pipeline using Phesant derived variables from UKBiobank
ukb-b-3095	Diagnoses - main ICD10: H25.1 Senile nuclear cataract	1	NA	Binary	463010	9851867	2018	MRC-IEU	Ben Elsworth	NA	Males and Females	European	1960	461050	NA	SD	41202#H251: Output from GWAS pipeline using Phesant derived variables from UKBiobank
ukb-b-12397	Diagnoses - main ICD10: H26.9 Cataract, unspecified	1	NA	Binary	463010	9851867	2018	MRC-IEU	Ben Elsworth	NA	Males and Females	European	8890	454120	NA	SD	41202#H269: Output from GWAS pipeline using Phesant derived variables from UKBiobank
ukb-d-H33	Diagnoses - main ICD10: H33 Retinal detachments and breaks	0	NA	Binary	361194	10983089	2018	NA	Neale lab	NA	Males and Females	European	2671	358523	NA	NA	NA
ukb-d-H35	Diagnoses - main ICD10: H35 Other retinal disorders	0	NA	Binary	361194	10098289	2018	NA	Neale lab	NA	Males and Females	European	1551	359643	NA	NA	NA
ukb-d-H40	Diagnoses - main ICD10: H40 Glaucoma	0	NA	Binary	361194	10233350	2018	NA	Neale lab	NA	Males and Females	European	1715	359479	NA	NA	NA
ukb-b-12047	Diagnoses - main ICD10: I20.0 Unstable angina	1	NA	Binary	463010	9851867	2018	MRC-IEU	Ben Elsworth	NA	Males and Females	European	3700	459310	NA	SD	41202#I200: Output from GWAS pipeline using Phesant derived variables from UKBiobank
ukb-b-14206	Diagnoses - main ICD10: I20.9 Angina pectoris, unspecified	1	NA	Binary	463010	9851867	2018	MRC-IEU	Ben Elsworth	NA	Males and Females	European	4256	458754	NA	SD	41202#I209: Output from GWAS pipeline using Phesant derived variables from UKBiobank
ukb-b-453	Diagnoses - main ICD10: I21.0 Acute transmural myocardial infarction of anterior wall	1	NA	Binary	463010	9851867	2018	MRC-IEU	Ben Elsworth	NA	Males and Females	European	1294	461716	NA	SD	41202#I210: Output from GWAS pipeline using Phesant derived variables from UKBiobank
ukb-b-5126	Diagnoses - main ICD10: I21.1 Acute transmural myocardial infarction of inferior wall	1	NA	Binary	463010	9851867	2018	MRC-IEU	Ben Elsworth	NA	Males and Females	European	1673	461337	NA	SD	41202#I211: Output from GWAS pipeline using Phesant derived variables from UKBiobank
ukb-b-3469	Diagnoses - main ICD10: I21.9 Acute myocardial infarction, unspecified	1	NA	Binary	463010	9851867	2018	MRC-IEU	Ben Elsworth	NA	Males and Females	European	2321	460689	NA	SD	41202#I219: Output from GWAS pipeline using Phesant derived variables from UKBiobank
ukb-b-1668	Diagnoses - main ICD10: I25.1 Atherosclerotic heart disease	1	NA	Binary	463010	9851867	2018	MRC-IEU	Ben Elsworth	NA	Males and Females	European	12171	450839	NA	SD	41202#I251: Output from GWAS pipeline using Phesant derived variables from UKBiobank
ukb-b-3983	Diagnoses - main ICD10: I25.9 Chronic ischaemic heart disease, unspecified	1	NA	Binary	463010	9851867	2018	MRC-IEU	Ben Elsworth	NA	Males and Females	European	1195	461815	NA	SD	41202#I259: Output from GWAS pipeline using Phesant derived variables from UKBiobank
ukb-d-I26	Diagnoses - main ICD10: I26 Pulmonary embolism	0	NA	Binary	361194	10721750	2018	NA	Neale lab	NA	Males and Females	European	2118	359076	NA	NA	NA
ukb-b-18366	Diagnoses - main ICD10: I26.9 Pulmonary embolism without mention of acute cor pulmonale	1	NA	Binary	463010	9851867	2018	MRC-IEU	Ben Elsworth	NA	Males and Females	European	1846	461164	NA	SD	41202#I269: Output from GWAS pipeline using Phesant derived variables from UKBiobank
ukb-d-I47	Diagnoses - main ICD10: I47 Paroxysmal tachycardia	0	NA	Binary	361194	10299263	2018	NA	Neale lab	NA	Males and Females	European	1685	359509	NA	NA	NA
ukb-b-11748	Diagnoses - main ICD10: I47.1 Supraventricular tachycardia	1	NA	Binary	463010	9851867	2018	MRC-IEU	Ben Elsworth	NA	Males and Females	European	1306	461704	NA	SD	41202#I471: Output from GWAS pipeline using Phesant derived variables from UKBiobank
ukb-b-964	Diagnoses - main ICD10: I48 Atrial fibrillation and flutter	1	NA	Binary	463010	9851867	2018	MRC-IEU	Ben Elsworth	NA	Males and Females	European	5669	457341	NA	SD	41202#I48: Output from GWAS pipeline using Phesant derived variables from UKBiobank
ukb-d-I50	Diagnoses - main ICD10: I50 Heart failure	0	NA	Binary	361194	9806537	2018	NA	Neale lab	NA	Males and Females	European	1088	360106	NA	NA	NA
ukb-d-I63	Diagnoses - main ICD10: I63 Cerebral infarction	0	NA	Binary	361194	10889323	2018	NA	Neale lab	NA	Males and Females	European	2353	358841	NA	NA	NA
ukb-b-19350	Diagnoses - main ICD10: I63.9 Cerebral infarction, unspecified	1	NA	Binary	463010	9851867	2018	MRC-IEU	Ben Elsworth	NA	Males and Females	European	1420	461590	NA	SD	41202#I639: Output from GWAS pipeline using Phesant derived variables from UKBiobank
ukb-b-12267	Diagnoses - main ICD10: I80.2 Phlebitis and thrombophlebitis of other deep vessels of lower extremities	1	NA	Binary	463010	9851867	2018	MRC-IEU	Ben Elsworth	NA	Males and Females	European	1832	461178	NA	SD	41202#I802: Output from GWAS pipeline using Phesant derived variables from UKBiobank
ukb-b-6720	Diagnoses - main ICD10: I83.9 Varicose veins of lower extremities without ulcer or inflammation	1	NA	Binary	463010	9851867	2018	MRC-IEU	Ben Elsworth	NA	Males and Females	European	10044	452966	NA	SD	41202#I839: Output from GWAS pipeline using Phesant derived variables from UKBiobank
ukb-b-14416	Diagnoses - main ICD10: I84.1 Internal haemorrhoids with other complications	1	NA	Binary	463010	9851867	2018	MRC-IEU	Ben Elsworth	NA	Males and Females	European	1549	461461	NA	SD	41202#I841: Output from GWAS pipeline using Phesant derived variables from UKBiobank
ukb-b-17992	Diagnoses - main ICD10: I84.2 Internal haemorrhoids without complication	1	NA	Binary	463010	9851867	2018	MRC-IEU	Ben Elsworth	NA	Males and Females	European	1461	461549	NA	SD	41202#I842: Output from GWAS pipeline using Phesant derived variables from UKBiobank
ukb-b-16882	Diagnoses - main ICD10: I84.6 Residual haemorrhoidal skin tags	1	NA	Binary	463010	9851867	2018	MRC-IEU	Ben Elsworth	NA	Males and Females	European	1309	461701	NA	SD	41202#I846: Output from GWAS pipeline using Phesant derived variables from UKBiobank
ukb-b-7444	Diagnoses - main ICD10: I84.8 Unspecified haemorrhoids with other complications	1	NA	Binary	463010	9851867	2018	MRC-IEU	Ben Elsworth	NA	Males and Females	European	2321	460689	NA	SD	41202#I848: Output from GWAS pipeline using Phesant derived variables from UKBiobank
ukb-b-11261	Diagnoses - main ICD10: I84.9 Unspecified haemorrhoids without complication	1	NA	Binary	463010	9851867	2018	MRC-IEU	Ben Elsworth	NA	Males and Females	European	6198	456812	NA	SD	41202#I849: Output from GWAS pipeline using Phesant derived variables from UKBiobank
ukb-d-J18	Diagnoses - main ICD10: J18 Pneumonia, organism unspecified	0	NA	Binary	361194	12165649	2018	NA	Neale lab	NA	Males and Females	European	4630	356564	NA	NA	NA
ukb-b-6576	Diagnoses - main ICD10: J18.1 Lobar pneumonia, unspecified	1	NA	Binary	463010	9851867	2018	MRC-IEU	Ben Elsworth	NA	Males and Females	European	2359	460651	NA	SD	41202#J181: Output from GWAS pipeline using Phesant derived variables from UKBiobank
ukb-b-15606	Diagnoses - main ICD10: J18.9 Pneumonia, unspecified	1	NA	Binary	463010	9851867	2018	MRC-IEU	Ben Elsworth	NA	Males and Females	European	1611	461399	NA	SD	41202#J189: Output from GWAS pipeline using Phesant derived variables from UKBiobank
ukb-b-8707	Diagnoses - main ICD10: J22 Unspecified acute lower respiratory infection	1	NA	Binary	463010	9851867	2018	MRC-IEU	Ben Elsworth	NA	Males and Females	European	3135	459875	NA	SD	41202#J22: Output from GWAS pipeline using Phesant derived variables from UKBiobank
ukb-d-J32	Diagnoses - main ICD10: J32 Chronic sinusitis	0	NA	Binary	361194	9646741	2018	NA	Neale lab	NA	Males and Females	European	1179	360015	NA	NA	NA
ukb-b-7211	Diagnoses - main ICD10: J33.9 Nasal polyp, unspecified	1	NA	Binary	463010	9851867	2018	MRC-IEU	Ben Elsworth	NA	Males and Females	European	1373	461637	NA	SD	41202#J339: Output from GWAS pipeline using Phesant derived variables from UKBiobank
ukb-b-3770	Diagnoses - main ICD10: J34.2 Deviated nasal septum	1	NA	Binary	463010	9851867	2018	MRC-IEU	Ben Elsworth	NA	Males and Females	European	3256	459754	NA	SD	41202#J342: Output from GWAS pipeline using Phesant derived variables from UKBiobank
ukb-b-19045	Diagnoses - main ICD10: J34.8 Other specified disorders of nose and nasal sinuses	1	NA	Binary	463010	9851867	2018	MRC-IEU	Ben Elsworth	NA	Males and Females	European	1567	461443	NA	SD	41202#J348: Output from GWAS pipeline using Phesant derived variables from UKBiobank
ukb-d-J38	Diagnoses - main ICD10: J38 Diseases of vocal cords and larynx, not elsewhere classified	0	NA	Binary	361194	9664495	2018	NA	Neale lab	NA	Males and Females	European	1168	360026	NA	NA	NA
ukb-d-J45	Diagnoses - main ICD10: J45 Asthma	0	NA	Binary	361194	10336532	2018	NA	Neale lab	NA	Males and Females	European	1693	359501	NA	NA	NA
ukb-b-20208	Diagnoses - main ICD10: J45.9 Asthma, unspecified	1	NA	Binary	463010	9851867	2018	MRC-IEU	Ben Elsworth	NA	Males and Females	European	1877	461133	NA	SD	41202#J459: Output from GWAS pipeline using Phesant derived variables from UKBiobank
ukb-d-K01	Diagnoses - main ICD10: K01 Embedded and impacted teeth	0	NA	Binary	361194	9938632	2018	NA	Neale lab	NA	Males and Females	European	1443	359751	NA	NA	NA
ukb-b-7534	Diagnoses - main ICD10: K01.1 Impacted teeth	1	NA	Binary	463010	9851867	2018	MRC-IEU	Ben Elsworth	NA	Males and Females	European	1596	461414	NA	SD	41202#K011: Output from GWAS pipeline using Phesant derived variables from UKBiobank
ukb-d-K02	Diagnoses - main ICD10: K02 Dental caries	0	NA	Binary	361194	10658307	2018	NA	Neale lab	NA	Males and Females	European	2110	359084	NA	NA	NA
ukb-b-4770	Diagnoses - main ICD10: K02.9 Dental caries, unspecified	1	NA	Binary	463010	9851867	2018	MRC-IEU	Ben Elsworth	NA	Males and Females	European	1997	461013	NA	SD	41202#K029: Output from GWAS pipeline using Phesant derived variables from UKBiobank
ukb-d-K04	Diagnoses - main ICD10: K04 Diseases of pulp and periapical tissues	0	NA	Binary	361194	10149479	2018	NA	Neale lab	NA	Males and Females	European	1609	359585	NA	NA	NA
ukb-d-K08	Diagnoses - main ICD10: K08 Other disorders of teeth and supporting structures	0	NA	Binary	361194	10395717	2018	NA	Neale lab	NA	Males and Females	European	1838	359356	NA	NA	NA
ukb-b-11771	Diagnoses - main ICD10: K08.3 Retained dental root	1	NA	Binary	463010	9851867	2018	MRC-IEU	Ben Elsworth	NA	Males and Females	European	1039	461971	NA	SD	41202#K083: Output from GWAS pipeline using Phesant derived variables from UKBiobank
ukb-d-K13	Diagnoses - main ICD10: K13 Other diseases of lip and oral mucosa	0	NA	Binary	361194	10646670	2018	NA	Neale lab	NA	Males and Females	European	2157	359037	NA	NA	NA
ukb-b-18785	Diagnoses - main ICD10: K13.7 Other and unspecified lesions of oral mucosa	1	NA	Binary	463010	9851867	2018	MRC-IEU	Ben Elsworth	NA	Males and Females	European	1124	461886	NA	SD	41202#K137: Output from GWAS pipeline using Phesant derived variables from UKBiobank
ukb-b-19354	Diagnoses - main ICD10: K20 Oesophagitis	1	NA	Binary	463010	9851867	2018	MRC-IEU	Ben Elsworth	NA	Males and Females	European	4931	458079	NA	SD	41202#K20: Output from GWAS pipeline using Phesant derived variables from UKBiobank
ukb-b-1386	Diagnoses - main ICD10: K21.9 Gastro-oesophageal reflux disease without oesophagitis	1	NA	Binary	463010	9851867	2018	MRC-IEU	Ben Elsworth	NA	Males and Females	European	4651	458359	NA	SD	41202#K219: Output from GWAS pipeline using Phesant derived variables from UKBiobank
ukb-b-13731	Diagnoses - main ICD10: K22.1 Ulcer of oesophagus	1	NA	Binary	463010	9851867	2018	MRC-IEU	Ben Elsworth	NA	Males and Females	European	3251	459759	NA	SD	41202#K221: Output from GWAS pipeline using Phesant derived variables from UKBiobank
ukb-d-K25	Diagnoses - main ICD10: K25 Gastric ulcer	0	NA	Binary	361194	10452088	2018	NA	Neale lab	NA	Males and Females	European	1834	359360	NA	NA	NA
ukb-b-4738	Diagnoses - main ICD10: K25.9 Unspecified as acute or chronic, without haemorrhage or perforation	1	NA	Binary	463010	9851867	2018	MRC-IEU	Ben Elsworth	NA	Males and Females	European	1493	461517	NA	SD	41202#K259: Output from GWAS pipeline using Phesant derived variables from UKBiobank
ukb-d-K26	Diagnoses - main ICD10: K26 Duodenal ulcer	0	NA	Binary	361194	9827456	2018	NA	Neale lab	NA	Males and Females	European	1291	359903	NA	NA	NA
ukb-b-6716	Diagnoses - main ICD10: K29.5 Chronic gastritis, unspecified	1	NA	Binary	463010	9851867	2018	MRC-IEU	Ben Elsworth	NA	Males and Females	European	1467	461543	NA	SD	41202#K295: Output from GWAS pipeline using Phesant derived variables from UKBiobank
ukb-b-1306	Diagnoses - main ICD10: K29.6 Other gastritis	1	NA	Binary	463010	9851867	2018	MRC-IEU	Ben Elsworth	NA	Males and Females	European	1830	461180	NA	SD	41202#K296: Output from GWAS pipeline using Phesant derived variables from UKBiobank
ukb-b-18822	Diagnoses - main ICD10: K29.7 Gastritis, unspecified	1	NA	Binary	463010	9851867	2018	MRC-IEU	Ben Elsworth	NA	Males and Females	European	6247	456763	NA	SD	41202#K297: Output from GWAS pipeline using Phesant derived variables from UKBiobank
ukb-b-12316	Diagnoses - main ICD10: K29.8 Duodenitis	1	NA	Binary	463010	9851867	2018	MRC-IEU	Ben Elsworth	NA	Males and Females	European	1800	461210	NA	SD	41202#K298: Output from GWAS pipeline using Phesant derived variables from UKBiobank
ukb-b-14814	Diagnoses - main ICD10: K30 Dyspepsia	1	NA	Binary	463010	9851867	2018	MRC-IEU	Ben Elsworth	NA	Males and Females	European	7662	455348	NA	SD	41202#K30: Output from GWAS pipeline using Phesant derived variables from UKBiobank
ukb-d-K31	Diagnoses - main ICD10: K31 Other diseases of stomach and duodenum	0	NA	Binary	361194	10922781	2018	NA	Neale lab	NA	Males and Females	European	2374	358820	NA	NA	NA
ukb-b-7330	Diagnoses - main ICD10: K31.7 Polyp of stomach and duodenum	1	NA	Binary	463010	9851867	2018	MRC-IEU	Ben Elsworth	NA	Males and Females	European	1053	461957	NA	SD	41202#K317: Output from GWAS pipeline using Phesant derived variables from UKBiobank
ukb-b-686	Diagnoses - main ICD10: K35.9 Acute appendicitis, unspecified	1	NA	Binary	463010	9851867	2018	MRC-IEU	Ben Elsworth	NA	Males and Females	European	1568	461442	NA	SD	41202#K359: Output from GWAS pipeline using Phesant derived variables from UKBiobank
ukb-b-11369	Diagnoses - main ICD10: K40.2 Bilateral inguinal hernia, without obstruction or gangrene	1	NA	Binary	463010	9851867	2018	MRC-IEU	Ben Elsworth	NA	Males and Females	European	1125	461885	NA	SD	41202#K402: Output from GWAS pipeline using Phesant derived variables from UKBiobank
ukb-b-5369	Diagnoses - main ICD10: K40.9 Unilateral or unspecified inguinal hernia, without obstruction or gangrene	1	NA	Binary	463010	9851867	2018	MRC-IEU	Ben Elsworth	NA	Males and Females	European	11789	451221	NA	SD	41202#K409: Output from GWAS pipeline using Phesant derived variables from UKBiobank
ukb-d-K42	Diagnoses - main ICD10: K42 Umbilical hernia	0	NA	Binary	361194	10914854	2018	NA	Neale lab	NA	Males and Females	European	2528	358666	NA	NA	NA
ukb-b-14541	Diagnoses - main ICD10: K42.9 Umbilical hernia without obstruction or gangrene	1	NA	Binary	463010	9851867	2018	MRC-IEU	Ben Elsworth	NA	Males and Females	European	2315	460695	NA	SD	41202#K429: Output from GWAS pipeline using Phesant derived variables from UKBiobank
ukb-b-677	Diagnoses - main ICD10: K43.9 Ventral hernia without obstruction or gangrene	1	NA	Binary	463010	9851867	2018	MRC-IEU	Ben Elsworth	NA	Males and Females	European	2188	460822	NA	SD	41202#K439: Output from GWAS pipeline using Phesant derived variables from UKBiobank
ukb-b-8848	Diagnoses - main ICD10: K44.9 Diaphragmatic hernia without obstruction or gangrene	1	NA	Binary	463010	9851867	2018	MRC-IEU	Ben Elsworth	NA	Males and Females	European	8072	454938	NA	SD	41202#K449: Output from GWAS pipeline using Phesant derived variables from UKBiobank
ukb-b-19386	Diagnoses - main ICD10: K51.9 Ulcerative colitis, unspecified	1	NA	Binary	463010	9851867	2018	MRC-IEU	Ben Elsworth	NA	Males and Females	European	1987	461023	NA	SD	41202#K519: Output from GWAS pipeline using Phesant derived variables from UKBiobank
ukb-b-20189	Diagnoses - main ICD10: K52.9 Non-infective gastro-enteritis and colitis, unspecified	1	NA	Binary	463010	9851867	2018	MRC-IEU	Ben Elsworth	NA	Males and Females	European	9463	453547	NA	SD	41202#K529: Output from GWAS pipeline using Phesant derived variables from UKBiobank
ukb-d-K56	Diagnoses - main ICD10: K56 Paralytic ileus and intestinal obstruction without hernia	0	NA	Binary	361194	10525332	2018	NA	Neale lab	NA	Males and Females	European	1851	359343	NA	NA	NA
ukb-b-9797	Diagnoses - main ICD10: K56.6 Other and unspecified intestinal obstruction	1	NA	Binary	463010	9851867	2018	MRC-IEU	Ben Elsworth	NA	Males and Females	European	1006	462004	NA	SD	41202#K566: Output from GWAS pipeline using Phesant derived variables from UKBiobank
ukb-b-10859	Diagnoses - main ICD10: K57.3 Diverticular disease of large intestine without perforation or abscess	1	NA	Binary	463010	9851867	2018	MRC-IEU	Ben Elsworth	NA	Males and Females	European	8429	454581	NA	SD	41202#K573: Output from GWAS pipeline using Phesant derived variables from UKBiobank
ukb-b-7166	Diagnoses - main ICD10: K57.9 Diverticular disease of intestine, part unspecified, without perforation or abscess	1	NA	Binary	463010	9851867	2018	MRC-IEU	Ben Elsworth	NA	Males and Females	European	2345	460665	NA	SD	41202#K579: Output from GWAS pipeline using Phesant derived variables from UKBiobank
ukb-d-K58	Diagnoses - main ICD10: K58 Irritable bowel syndrome	0	NA	Binary	361194	9548933	2018	NA	Neale lab	NA	Males and Females	European	1121	360073	NA	NA	NA
ukb-b-17961	Diagnoses - main ICD10: K58.9 Irritable bowel syndrome without diarrhoea	1	NA	Binary	463010	9851867	2018	MRC-IEU	Ben Elsworth	NA	Males and Females	European	1047	461963	NA	SD	41202#K589: Output from GWAS pipeline using Phesant derived variables from UKBiobank
ukb-d-K59	Diagnoses - main ICD10: K59 Other functional intestinal disorders	0	NA	Binary	361194	11677253	2018	NA	Neale lab	NA	Males and Females	European	3712	357482	NA	NA	NA
ukb-b-6779	Diagnoses - main ICD10: K59.0 Constipation	1	NA	Binary	463010	9851867	2018	MRC-IEU	Ben Elsworth	NA	Males and Females	European	3328	459682	NA	SD	41202#K590: Output from GWAS pipeline using Phesant derived variables from UKBiobank
ukb-b-11274	Diagnoses - main ICD10: K60.2 Anal fissure, unspecified	1	NA	Binary	463010	9851867	2018	MRC-IEU	Ben Elsworth	NA	Males and Females	European	1093	461917	NA	SD	41202#K602: Output from GWAS pipeline using Phesant derived variables from UKBiobank
ukb-b-6721	Diagnoses - main ICD10: K60.3 Anal fistula	1	NA	Binary	463010	9851867	2018	MRC-IEU	Ben Elsworth	NA	Males and Females	European	1003	462007	NA	SD	41202#K603: Output from GWAS pipeline using Phesant derived variables from UKBiobank
ukb-d-K61	Diagnoses - main ICD10: K61 Abscess of anal and rectal regions	0	NA	Binary	361194	9446877	2018	NA	Neale lab	NA	Males and Females	European	1053	360141	NA	NA	NA
ukb-b-5018	Diagnoses - main ICD10: K61.0 Anal abscess	1	NA	Binary	463010	9851867	2018	MRC-IEU	Ben Elsworth	NA	Males and Females	European	1034	461976	NA	SD	41202#K610: Output from GWAS pipeline using Phesant derived variables from UKBiobank
ukb-b-19805	Diagnoses - main ICD10: K62.1 Rectal polyp	1	NA	Binary	463010	9851867	2018	MRC-IEU	Ben Elsworth	NA	Males and Females	European	2800	460210	NA	SD	41202#K621: Output from GWAS pipeline using Phesant derived variables from UKBiobank
ukb-b-11582	Diagnoses - main ICD10: K62.5 Haemorrhage of anus and rectum	1	NA	Binary	463010	9851867	2018	MRC-IEU	Ben Elsworth	NA	Males and Females	European	9579	453431	NA	SD	41202#K625: Output from GWAS pipeline using Phesant derived variables from UKBiobank
ukb-b-13464	Diagnoses - main ICD10: K62.8 Other specified diseases of anus and rectum	1	NA	Binary	463010	9851867	2018	MRC-IEU	Ben Elsworth	NA	Males and Females	European	1406	461604	NA	SD	41202#K628: Output from GWAS pipeline using Phesant derived variables from UKBiobank
ukb-d-K63	Diagnoses - main ICD10: K63 Other diseases of intestine	0	NA	Binary	361194	12981984	2018	NA	Neale lab	NA	Males and Females	European	8041	353153	NA	NA	NA
ukb-b-1968	Diagnoses - main ICD10: K63.5 Polyp of colon	1	NA	Binary	463010	9851867	2018	MRC-IEU	Ben Elsworth	NA	Males and Females	European	4779	458231	NA	SD	41202#K635: Output from GWAS pipeline using Phesant derived variables from UKBiobank
ukb-b-10362	Diagnoses - main ICD10: K80.0 Calculus of gallbladder with acute cholecystitis	1	NA	Binary	463010	9851867	2018	MRC-IEU	Ben Elsworth	NA	Males and Females	European	1100	461910	NA	SD	41202#K800: Output from GWAS pipeline using Phesant derived variables from UKBiobank
ukb-b-8988	Diagnoses - main ICD10: K80.1 Calculus of gallbladder with other cholecystitis	1	NA	Binary	463010	9851867	2018	MRC-IEU	Ben Elsworth	NA	Males and Females	European	3932	459078	NA	SD	41202#K801: Output from GWAS pipeline using Phesant derived variables from UKBiobank
ukb-b-11020	Diagnoses - main ICD10: K80.2 Calculus of gallbladder without cholecystitis	1	NA	Binary	463010	9851867	2018	MRC-IEU	Ben Elsworth	NA	Males and Females	European	5766	457244	NA	SD	41202#K802: Output from GWAS pipeline using Phesant derived variables from UKBiobank
ukb-b-8268	Diagnoses - main ICD10: K80.5 Calculus of bile duct without cholangitis or cholecystitis	1	NA	Binary	463010	9851867	2018	MRC-IEU	Ben Elsworth	NA	Males and Females	European	1706	461304	NA	SD	41202#K805: Output from GWAS pipeline using Phesant derived variables from UKBiobank
ukb-d-K81	Diagnoses - main ICD10: K81 Cholecystitis	0	NA	Binary	361194	10491778	2018	NA	Neale lab	NA	Males and Females	European	1930	359264	NA	NA	NA
ukb-b-19388	Diagnoses - main ICD10: K85 Acute pancreatitis	1	NA	Binary	463010	9851867	2018	MRC-IEU	Ben Elsworth	NA	Males and Females	European	1215	461795	NA	SD	41202#K85: Output from GWAS pipeline using Phesant derived variables from UKBiobank
ukb-d-K92	Diagnoses - main ICD10: K92 Other diseases of digestive system	0	NA	Binary	361194	12178688	2018	NA	Neale lab	NA	Males and Females	European	5019	356175	NA	NA	NA
ukb-b-1853	Diagnoses - main ICD10: K92.0 Haematemesis	1	NA	Binary	463010	9851867	2018	MRC-IEU	Ben Elsworth	NA	Males and Females	European	1065	461945	NA	SD	41202#K920: Output from GWAS pipeline using Phesant derived variables from UKBiobank
ukb-b-5590	Diagnoses - main ICD10: K92.1 Melaena	1	NA	Binary	463010	9851867	2018	MRC-IEU	Ben Elsworth	NA	Males and Females	European	1318	461692	NA	SD	41202#K921: Output from GWAS pipeline using Phesant derived variables from UKBiobank
ukb-b-14999	Diagnoses - main ICD10: K92.2 Gastro-intestinal haemorrhage, unspecified	1	NA	Binary	463010	9851867	2018	MRC-IEU	Ben Elsworth	NA	Males and Females	European	1449	461561	NA	SD	41202#K922: Output from GWAS pipeline using Phesant derived variables from UKBiobank
ukb-d-L02	Diagnoses - main ICD10: L02 Cutaneous abscess, furuncle and carbuncle	0	NA	Binary	361194	10267743	2018	NA	Neale lab	NA	Males and Females	European	1697	359497	NA	NA	NA
ukb-b-11908	Diagnoses - main ICD10: L03.1 Cellulitis of other parts of limb	1	NA	Binary	463010	9851867	2018	MRC-IEU	Ben Elsworth	NA	Males and Females	European	3360	459650	NA	SD	41202#L031: Output from GWAS pipeline using Phesant derived variables from UKBiobank
ukb-d-L57	Diagnoses - main ICD10: L57 Skin changes due to chronic exposure to nonionising radiation	0	NA	Binary	361194	9967146	2018	NA	Neale lab	NA	Males and Females	European	1447	359747	NA	NA	NA
ukb-d-L72	Diagnoses - main ICD10: L72 Follicular cysts of skin and subcutaneous tissue	0	NA	Binary	361194	12569642	2018	NA	Neale lab	NA	Males and Females	European	6644	354550	NA	NA	NA
ukb-b-15003	Diagnoses - main ICD10: L72.0 Epidermal cyst	1	NA	Binary	463010	9851867	2018	MRC-IEU	Ben Elsworth	NA	Males and Females	European	1863	461147	NA	SD	41202#L720: Output from GWAS pipeline using Phesant derived variables from UKBiobank
ukb-b-14436	Diagnoses - main ICD10: L72.9 Follicular cyst of skin and subcutaneous tissue, unspecified	1	NA	Binary	463010	9851867	2018	MRC-IEU	Ben Elsworth	NA	Males and Females	European	1001	462009	NA	SD	41202#L729: Output from GWAS pipeline using Phesant derived variables from UKBiobank
ukb-b-501	Diagnoses - main ICD10: L82 Seborrhoeic keratosis	1	NA	Binary	463010	9851867	2018	MRC-IEU	Ben Elsworth	NA	Males and Females	European	1957	461053	NA	SD	41202#L82: Output from GWAS pipeline using Phesant derived variables from UKBiobank
ukb-d-L90	Diagnoses - main ICD10: L90 Atrophic disorders of skin	0	NA	Binary	361194	10231534	2018	NA	Neale lab	NA	Males and Females	European	1683	359511	NA	NA	NA
ukb-b-11403	Diagnoses - main ICD10: L90.5 Scar conditions and fibrosis of skin	1	NA	Binary	463010	9851867	2018	MRC-IEU	Ben Elsworth	NA	Males and Females	European	1464	461546	NA	SD	41202#L905: Output from GWAS pipeline using Phesant derived variables from UKBiobank
ukb-d-L98	Diagnoses - main ICD10: L98 Other disorders of skin and subcutaneous tissue, not elsewhere classified	0	NA	Binary	361194	11712121	2018	NA	Neale lab	NA	Males and Females	European	4035	357159	NA	NA	NA
ukb-b-20190	Diagnoses - main ICD10: L98.9 Disorder of skin and subcutaneous tissue, unspecified	1	NA	Binary	463010	9851867	2018	MRC-IEU	Ben Elsworth	NA	Males and Females	European	3223	459787	NA	SD	41202#L989: Output from GWAS pipeline using Phesant derived variables from UKBiobank
ukb-d-M06	Diagnoses - main ICD10: M06 Other rheumatoid arthritis	0	NA	Binary	361194	9944222	2018	NA	Neale lab	NA	Males and Females	European	1401	359793	NA	NA	NA
ukb-d-M13	Diagnoses - main ICD10: M13 Other arthritis	0	NA	Binary	361194	9613046	2018	NA	Neale lab	NA	Males and Females	European	1110	360084	NA	NA	NA
ukb-d-M15	Diagnoses - main ICD10: M15 Polyarthrosis	0	NA	Binary	361194	9844004	2018	NA	Neale lab	NA	Males and Females	European	1264	359930	NA	NA	NA
ukb-b-2875	Diagnoses - main ICD10: M16.1 Other primary coxarthrosis	1	NA	Binary	463010	9851867	2018	MRC-IEU	Ben Elsworth	NA	Males and Females	European	2876	460134	NA	SD	41202#M161: Output from GWAS pipeline using Phesant derived variables from UKBiobank
ukb-b-19829	Diagnoses - main ICD10: M16.9 Coxarthrosis, unspecified	1	NA	Binary	463010	9851867	2018	MRC-IEU	Ben Elsworth	NA	Males and Females	European	4255	458755	NA	SD	41202#M169: Output from GWAS pipeline using Phesant derived variables from UKBiobank
ukb-b-7700	Diagnoses - main ICD10: M17.1 Other primary gonarthrosis	1	NA	Binary	463010	9851867	2018	MRC-IEU	Ben Elsworth	NA	Males and Females	European	3540	459470	NA	SD	41202#M171: Output from GWAS pipeline using Phesant derived variables from UKBiobank
ukb-b-18379	Diagnoses - main ICD10: M17.9 Gonarthrosis, unspecified	1	NA	Binary	463010	9851867	2018	MRC-IEU	Ben Elsworth	NA	Males and Females	European	6497	456513	NA	SD	41202#M179: Output from GWAS pipeline using Phesant derived variables from UKBiobank
ukb-d-M19	Diagnoses - main ICD10: M19 Other arthrosis	0	NA	Binary	361194	11809339	2018	NA	Neale lab	NA	Males and Females	European	4165	357029	NA	NA	NA
ukb-b-6026	Diagnoses - main ICD10: M20.1 Hallux valgus (acquired)	1	NA	Binary	463010	9851867	2018	MRC-IEU	Ben Elsworth	NA	Males and Females	European	5304	457706	NA	SD	41202#M201: Output from GWAS pipeline using Phesant derived variables from UKBiobank
ukb-b-4280	Diagnoses - main ICD10: M20.2 Hallux rigidus	1	NA	Binary	463010	9851867	2018	MRC-IEU	Ben Elsworth	NA	Males and Females	European	1083	461927	NA	SD	41202#M202: Output from GWAS pipeline using Phesant derived variables from UKBiobank
ukb-b-8213	Diagnoses - main ICD10: M23.2 Derangement of meniscus due to old tear or injury	1	NA	Binary	463010	9851867	2018	MRC-IEU	Ben Elsworth	NA	Males and Females	European	1433	461577	NA	SD	41202#M232: Output from GWAS pipeline using Phesant derived variables from UKBiobank
ukb-b-9694	Diagnoses - main ICD10: M23.22 Derangement of meniscus due to old tear or injury (Posterior cruciate ligament or Posterior horn of medial meniscus)	1	NA	Binary	463010	9851867	2018	MRC-IEU	Ben Elsworth	NA	Males and Females	European	1958	461052	NA	SD	41202#M2322: Output from GWAS pipeline using Phesant derived variables from UKBiobank
ukb-b-7118	Diagnoses - main ICD10: M23.23 Derangement of meniscus due to old tear or injury (Medial collateral ligament or Other and unspecified medial meniscus)	1	NA	Binary	463010	9851867	2018	MRC-IEU	Ben Elsworth	NA	Males and Females	European	2596	460414	NA	SD	41202#M2323: Output from GWAS pipeline using Phesant derived variables from UKBiobank
ukb-d-M25	Diagnoses - main ICD10: M25 Other joint disorders, not elsewhere classified	0	NA	Binary	361194	12784029	2018	NA	Neale lab	NA	Males and Females	European	7218	353976	NA	NA	NA
ukb-b-13019	Diagnoses - main ICD10: M25.5 Pain in joint	1	NA	Binary	463010	9851867	2018	MRC-IEU	Ben Elsworth	NA	Males and Females	European	1451	461559	NA	SD	41202#M255: Output from GWAS pipeline using Phesant derived variables from UKBiobank
ukb-b-2083	Diagnoses - main ICD10: M25.56 Pain in joint (Lower leg)	1	NA	Binary	463010	9851867	2018	MRC-IEU	Ben Elsworth	NA	Males and Females	European	1624	461386	NA	SD	41202#M2556: Output from GWAS pipeline using Phesant derived variables from UKBiobank
ukb-d-M47	Diagnoses - main ICD10: M47 Spondylosis	0	NA	Binary	361194	10621815	2018	NA	Neale lab	NA	Males and Females	European	2004	359190	NA	NA	NA
ukb-d-M48	Diagnoses - main ICD10: M48 Other spondylopathies	0	NA	Binary	361194	10484433	2018	NA	Neale lab	NA	Males and Females	European	1890	359304	NA	NA	NA
ukb-d-M51	Diagnoses - main ICD10: M51 Other intervertebral disk disorders	0	NA	Binary	361194	12016668	2018	NA	Neale lab	NA	Males and Females	European	4690	356504	NA	NA	NA
ukb-b-18279	Diagnoses - main ICD10: M51.1 Lumbar and other intervertebral disk disorders with radiculopathy	1	NA	Binary	463010	9851867	2018	MRC-IEU	Ben Elsworth	NA	Males and Females	European	2214	460796	NA	SD	41202#M511: Output from GWAS pipeline using Phesant derived variables from UKBiobank
ukb-b-12872	Diagnoses - main ICD10: M51.2 Other specified intervertebral disk displacement	1	NA	Binary	463010	9851867	2018	MRC-IEU	Ben Elsworth	NA	Males and Females	European	1433	461577	NA	SD	41202#M512: Output from GWAS pipeline using Phesant derived variables from UKBiobank
ukb-b-19807	Diagnoses - main ICD10: M51.3 Other specified intervertebral disk degeneration	1	NA	Binary	463010	9851867	2018	MRC-IEU	Ben Elsworth	NA	Males and Females	European	1045	461965	NA	SD	41202#M513: Output from GWAS pipeline using Phesant derived variables from UKBiobank
ukb-b-1557	Diagnoses - main ICD10: M54.5 Low back pain	1	NA	Binary	463010	9851867	2018	MRC-IEU	Ben Elsworth	NA	Males and Females	European	2439	460571	NA	SD	41202#M545: Output from GWAS pipeline using Phesant derived variables from UKBiobank
ukb-b-19813	Diagnoses - main ICD10: M54.56 Low back pain (Lumbar region)	1	NA	Binary	463010	9851867	2018	MRC-IEU	Ben Elsworth	NA	Males and Females	European	1423	461587	NA	SD	41202#M5456: Output from GWAS pipeline using Phesant derived variables from UKBiobank
ukb-b-10873	Diagnoses - main ICD10: M54.59 Low back pain (Site unspecified)	1	NA	Binary	463010	9851867	2018	MRC-IEU	Ben Elsworth	NA	Males and Females	European	1446	461564	NA	SD	41202#M5459: Output from GWAS pipeline using Phesant derived variables from UKBiobank
ukb-d-M65	Diagnoses - main ICD10: M65 Synovitis and tenosynovitis	0	NA	Binary	361194	11090107	2018	NA	Neale lab	NA	Males and Females	European	2812	358382	NA	NA	NA
ukb-b-8085	Diagnoses - main ICD10: M65.3 Trigger finger	1	NA	Binary	463010	9851867	2018	MRC-IEU	Ben Elsworth	NA	Males and Females	European	1059	461951	NA	SD	41202#M653: Output from GWAS pipeline using Phesant derived variables from UKBiobank
ukb-b-12364	Diagnoses - main ICD10: M67.4 Ganglion	1	NA	Binary	463010	9851867	2018	MRC-IEU	Ben Elsworth	NA	Males and Females	European	2172	460838	NA	SD	41202#M674: Output from GWAS pipeline using Phesant derived variables from UKBiobank
ukb-d-M70	Diagnoses - main ICD10: M70 Soft tissue disorders related to use, overuse and pressure	0	NA	Binary	361194	9498351	2018	NA	Neale lab	NA	Males and Females	European	1079	360115	NA	NA	NA
ukb-b-13517	Diagnoses - main ICD10: M72.0 Palmar fascial fibromatosis [Dupuytren]	1	NA	Binary	463010	9851867	2018	MRC-IEU	Ben Elsworth	NA	Males and Females	European	1366	461644	NA	SD	41202#M720: Output from GWAS pipeline using Phesant derived variables from UKBiobank
ukb-b-4772	Diagnoses - main ICD10: M72.04 Palmar fascial fibromatosis [Dupuytren]-Hand	1	NA	Binary	463010	9851867	2018	MRC-IEU	Ben Elsworth	NA	Males and Females	European	1537	461473	NA	SD	41202#M7204: Output from GWAS pipeline using Phesant derived variables from UKBiobank
ukb-d-M75	Diagnoses - main ICD10: M75 Shoulder lesions	0	NA	Binary	361194	12697508	2018	NA	Neale lab	NA	Males and Females	European	7040	354154	NA	NA	NA
ukb-b-4921	Diagnoses - main ICD10: M75.0 Adhesive capsulitis of shoulder	1	NA	Binary	463010	9851867	2018	MRC-IEU	Ben Elsworth	NA	Males and Females	European	1083	461927	NA	SD	41202#M750: Output from GWAS pipeline using Phesant derived variables from UKBiobank
ukb-b-50	Diagnoses - main ICD10: M75.1 Rotator cuff syndrome	1	NA	Binary	463010	9851867	2018	MRC-IEU	Ben Elsworth	NA	Males and Females	European	1767	461243	NA	SD	41202#M751: Output from GWAS pipeline using Phesant derived variables from UKBiobank
ukb-b-1418	Diagnoses - main ICD10: M75.4 Impingement syndrome of shoulder	1	NA	Binary	463010	9851867	2018	MRC-IEU	Ben Elsworth	NA	Males and Females	European	2901	460109	NA	SD	41202#M754: Output from GWAS pipeline using Phesant derived variables from UKBiobank
ukb-d-M79	Diagnoses - main ICD10: M79 Other soft tissue disorders, not elsewhere classified	0	NA	Binary	361194	12694879	2018	NA	Neale lab	NA	Males and Females	European	6946	354248	NA	NA	NA
ukb-b-9708	Diagnoses - main ICD10: M79.66 Pain in limb (Lower leg)	1	NA	Binary	463010	9851867	2018	MRC-IEU	Ben Elsworth	NA	Males and Females	European	1689	461321	NA	SD	41202#M7966: Output from GWAS pipeline using Phesant derived variables from UKBiobank
ukb-b-12620	Diagnoses - main ICD10: M79.86 Other specified soft tissue disorders (Lower leg)	1	NA	Binary	463010	9851867	2018	MRC-IEU	Ben Elsworth	NA	Males and Females	European	1592	461418	NA	SD	41202#M7986: Output from GWAS pipeline using Phesant derived variables from UKBiobank
ukb-d-M84	Diagnoses - main ICD10: M84 Disorders of continuity of bone	0	NA	Binary	361194	9477869	2018	NA	Neale lab	NA	Males and Females	European	1065	360129	NA	NA	NA
ukb-d-N13	Diagnoses - main ICD10: N13 Obstructive and reflux uropathy	0	NA	Binary	361194	9916449	2018	NA	Neale lab	NA	Males and Females	European	1359	359835	NA	NA	NA
ukb-b-18372	Diagnoses - main ICD10: N20.0 Calculus of kidney	1	NA	Binary	463010	9851867	2018	MRC-IEU	Ben Elsworth	NA	Males and Females	European	2186	460824	NA	SD	41202#N200: Output from GWAS pipeline using Phesant derived variables from UKBiobank
ukb-b-18629	Diagnoses - main ICD10: N20.1 Calculus of ureter	1	NA	Binary	463010	9851867	2018	MRC-IEU	Ben Elsworth	NA	Males and Females	European	1979	461031	NA	SD	41202#N201: Output from GWAS pipeline using Phesant derived variables from UKBiobank
ukb-b-16313	Diagnoses - main ICD10: N23 Unspecified renal colic	1	NA	Binary	463010	9851867	2018	MRC-IEU	Ben Elsworth	NA	Males and Females	European	1675	461335	NA	SD	41202#N23: Output from GWAS pipeline using Phesant derived variables from UKBiobank
ukb-d-N30	Diagnoses - main ICD10: N30 Cystitis	0	NA	Binary	361194	10163237	2018	NA	Neale lab	NA	Males and Females	European	1575	359619	NA	NA	NA
ukb-d-N31	Diagnoses - main ICD10: N31 Neuromuscular dysfunction of bladder, not elsewhere classified	0	NA	Binary	361194	9417337	2018	NA	Neale lab	NA	Males and Females	European	1014	360180	NA	NA	NA
ukb-b-123	Diagnoses - main ICD10: N32.0 Bladder-neck obstruction	1	NA	Binary	463010	9851867	2018	MRC-IEU	Ben Elsworth	NA	Males and Females	European	1385	461625	NA	SD	41202#N320: Output from GWAS pipeline using Phesant derived variables from UKBiobank
ukb-b-373	Diagnoses - main ICD10: N32.8 Other specified disorders of bladder	1	NA	Binary	463010	9851867	2018	MRC-IEU	Ben Elsworth	NA	Males and Females	European	2225	460785	NA	SD	41202#N328: Output from GWAS pipeline using Phesant derived variables from UKBiobank
ukb-d-N35	Diagnoses - main ICD10: N35 Urethral stricture	0	NA	Binary	361194	10537634	2018	NA	Neale lab	NA	Males and Females	European	2037	359157	NA	NA	NA
ukb-b-9074	Diagnoses - main ICD10: N35.9 Urethral stricture, unspecified	1	NA	Binary	463010	9851867	2018	MRC-IEU	Ben Elsworth	NA	Males and Females	European	2013	460997	NA	SD	41202#N359: Output from GWAS pipeline using Phesant derived variables from UKBiobank
ukb-d-N39	Diagnoses - main ICD10: N39 Other disorders of urinary system	0	NA	Binary	361194	13435311	2018	NA	Neale lab	NA	Males and Females	European	10551	350643	NA	NA	NA
ukb-b-8814	Diagnoses - main ICD10: N39.0 Urinary tract infection, site not specified	1	NA	Binary	463010	9851867	2018	MRC-IEU	Ben Elsworth	NA	Males and Females	European	5447	457563	NA	SD	41202#N390: Output from GWAS pipeline using Phesant derived variables from UKBiobank
ukb-b-9873	Diagnoses - main ICD10: N39.3 Stress incontinence	1	NA	Binary	463010	9851867	2018	MRC-IEU	Ben Elsworth	NA	Males and Females	European	4340	458670	NA	SD	41202#N393: Output from GWAS pipeline using Phesant derived variables from UKBiobank
ukb-b-11601	Diagnoses - main ICD10: N40 Hyperplasia of prostate	1	NA	Binary	463010	9851867	2018	MRC-IEU	Ben Elsworth	NA	Males and Females	European	4670	458340	NA	SD	41202#N40: Output from GWAS pipeline using Phesant derived variables from UKBiobank
ukb-b-10668	Diagnoses - main ICD10: N47 Redundant prepuce, phimosis and paraphimosis	1	NA	Binary	463010	9851867	2018	MRC-IEU	Ben Elsworth	NA	Males and Females	European	1541	461469	NA	SD	41202#N47: Output from GWAS pipeline using Phesant derived variables from UKBiobank
ukb-d-N48	Diagnoses - main ICD10: N48 Other disorders of penis	0	NA	Binary	361194	9784099	2018	NA	Neale lab	NA	Males and Females	European	1317	359877	NA	NA	NA
ukb-d-N50	Diagnoses - main ICD10: N50 Other disorders of male genital organs	0	NA	Binary	361194	10323518	2018	NA	Neale lab	NA	Males and Females	European	1829	359365	NA	NA	NA
ukb-b-3802	Diagnoses - main ICD10: N50.8 Other specified disorders of male genital organs	1	NA	Binary	463010	9851867	2018	MRC-IEU	Ben Elsworth	NA	Males and Females	European	1408	461602	NA	SD	41202#N508: Output from GWAS pipeline using Phesant derived variables from UKBiobank
ukb-d-N60	Diagnoses - main ICD10: N60 Benign mammary dysplasia	0	NA	Binary	361194	9554384	2018	NA	Neale lab	NA	Males and Females	European	1157	360037	NA	NA	NA
ukb-b-7428	Diagnoses - main ICD10: N63 Unspecified lump in breast	1	NA	Binary	463010	9851867	2018	MRC-IEU	Ben Elsworth	NA	Males and Females	European	1481	461529	NA	SD	41202#N63: Output from GWAS pipeline using Phesant derived variables from UKBiobank
ukb-d-N80	Diagnoses - main ICD10: N80 Endometriosis	0	NA	Binary	361194	9983671	2018	NA	Neale lab	NA	Males and Females	European	1496	359698	NA	NA	NA
ukb-b-11298	Diagnoses - main ICD10: N81.1 Cystocele	1	NA	Binary	463010	9851867	2018	MRC-IEU	Ben Elsworth	NA	Males and Females	European	2554	460456	NA	SD	41202#N811: Output from GWAS pipeline using Phesant derived variables from UKBiobank
ukb-b-5118	Diagnoses - main ICD10: N81.2 Incomplete uterovaginal prolapse	1	NA	Binary	463010	9851867	2018	MRC-IEU	Ben Elsworth	NA	Males and Females	European	2317	460693	NA	SD	41202#N812: Output from GWAS pipeline using Phesant derived variables from UKBiobank
ukb-b-6082	Diagnoses - main ICD10: N81.6 Rectocele	1	NA	Binary	463010	9851867	2018	MRC-IEU	Ben Elsworth	NA	Males and Females	European	1597	461413	NA	SD	41202#N816: Output from GWAS pipeline using Phesant derived variables from UKBiobank
ukb-d-N83	Diagnoses - main ICD10: N83 Noninflammatory disorders of ovary, Fallopian tube and broad ligament	0	NA	Binary	361194	10642236	2018	NA	Neale lab	NA	Males and Females	European	2215	358979	NA	NA	NA
ukb-b-5253	Diagnoses - main ICD10: N83.2 Other and unspecified ovarian cysts	1	NA	Binary	463010	9851867	2018	MRC-IEU	Ben Elsworth	NA	Males and Females	European	2018	460992	NA	SD	41202#N832: Output from GWAS pipeline using Phesant derived variables from UKBiobank
ukb-d-N84	Diagnoses - main ICD10: N84 Polyp of female genital tract	0	NA	Binary	361194	12641822	2018	NA	Neale lab	NA	Males and Females	European	6986	354208	NA	NA	NA
ukb-b-12944	Diagnoses - main ICD10: N84.0 Polyp of corpus uteri	1	NA	Binary	463010	9851867	2018	MRC-IEU	Ben Elsworth	NA	Males and Females	European	5419	457591	NA	SD	41202#N840: Output from GWAS pipeline using Phesant derived variables from UKBiobank
ukb-b-19110	Diagnoses - main ICD10: N84.1 Polyp of cervix uteri	1	NA	Binary	463010	9851867	2018	MRC-IEU	Ben Elsworth	NA	Males and Females	European	2307	460703	NA	SD	41202#N841: Output from GWAS pipeline using Phesant derived variables from UKBiobank
ukb-d-N85	Diagnoses - main ICD10: N85 Other noninflammatory disorders of uterus, except cervix	0	NA	Binary	361194	9971554	2018	NA	Neale lab	NA	Males and Females	European	1489	359705	NA	NA	NA
ukb-d-N87	Diagnoses - main ICD10: N87 Dysplasia of cervix uteri	0	NA	Binary	361194	9463389	2018	NA	Neale lab	NA	Males and Females	European	1102	360092	NA	NA	NA
ukb-d-N90	Diagnoses - main ICD10: N90 Other noninflammatory disorders of vulva and perineum	0	NA	Binary	361194	9452872	2018	NA	Neale lab	NA	Males and Females	European	1077	360117	NA	NA	NA
ukb-d-N92	Diagnoses - main ICD10: N92 Excessive, frequent and irregular menstruation	0	NA	Binary	361194	12983417	2018	NA	Neale lab	NA	Males and Females	European	8475	352719	NA	NA	NA
ukb-b-11572	Diagnoses - main ICD10: N92.0 Excessive and frequent menstruation with regular cycle	1	NA	Binary	463010	9851867	2018	MRC-IEU	Ben Elsworth	NA	Males and Females	European	6641	456369	NA	SD	41202#N920: Output from GWAS pipeline using Phesant derived variables from UKBiobank
ukb-b-9591	Diagnoses - main ICD10: N92.1 Excessive and frequent menstruation with irregular cycle	1	NA	Binary	463010	9851867	2018	MRC-IEU	Ben Elsworth	NA	Males and Females	European	2048	460962	NA	SD	41202#N921: Output from GWAS pipeline using Phesant derived variables from UKBiobank
ukb-b-14674	Diagnoses - main ICD10: N92.6 Irregular menstruation, unspecified	1	NA	Binary	463010	9851867	2018	MRC-IEU	Ben Elsworth	NA	Males and Females	European	1279	461731	NA	SD	41202#N926: Output from GWAS pipeline using Phesant derived variables from UKBiobank
ukb-d-N93	Diagnoses - main ICD10: N93 Other abnormal uterine and vaginal bleeding	0	NA	Binary	361194	10822472	2018	NA	Neale lab	NA	Males and Females	European	2455	358739	NA	NA	NA
ukb-b-14086	Diagnoses - main ICD10: N93.8 Other specified abnormal uterine and vaginal bleeding	1	NA	Binary	463010	9851867	2018	MRC-IEU	Ben Elsworth	NA	Males and Females	European	1392	461618	NA	SD	41202#N938: Output from GWAS pipeline using Phesant derived variables from UKBiobank
ukb-b-10849	Diagnoses - main ICD10: N93.9 Abnormal uterine and vaginal bleeding, unspecified	1	NA	Binary	463010	9851867	2018	MRC-IEU	Ben Elsworth	NA	Males and Females	European	1145	461865	NA	SD	41202#N939: Output from GWAS pipeline using Phesant derived variables from UKBiobank
ukb-d-N94	Diagnoses - main ICD10: N94 Pain and other conditions associated with female genital organs and menstrual cycle	0	NA	Binary	361194	9743932	2018	NA	Neale lab	NA	Males and Females	European	1295	359899	NA	NA	NA
ukb-d-N95	Diagnoses - main ICD10: N95 Menopausal and other perimenopausal disorders	0	NA	Binary	361194	12513012	2018	NA	Neale lab	NA	Males and Females	European	6496	354698	NA	NA	NA
ukb-b-5712	Diagnoses - main ICD10: N95.0 Postmenopausal bleeding	1	NA	Binary	463010	9851867	2018	MRC-IEU	Ben Elsworth	NA	Males and Females	European	6874	456136	NA	SD	41202#N950: Output from GWAS pipeline using Phesant derived variables from UKBiobank
ukb-d-O02	Diagnoses - main ICD10: O02 Other abnormal products of conception	0	NA	Binary	361194	9470568	2018	NA	Neale lab	NA	Males and Females	European	1106	360088	NA	NA	NA
ukb-b-13414	Diagnoses - main ICD10: O02.1 Missed abortion	1	NA	Binary	463010	9851867	2018	MRC-IEU	Ben Elsworth	NA	Males and Females	European	1317	461693	NA	SD	41202#O021: Output from GWAS pipeline using Phesant derived variables from UKBiobank
ukb-d-O03	Diagnoses - main ICD10: O03 Spontaneous abortion	0	NA	Binary	361194	9543298	2018	NA	Neale lab	NA	Males and Females	European	1150	360044	NA	NA	NA
ukb-b-13696	Diagnoses - main ICD10: O04.9 Complete or unspecified, without complication	1	NA	Binary	463010	9851867	2018	MRC-IEU	Ben Elsworth	NA	Males and Females	European	1068	461942	NA	SD	41202#O049: Output from GWAS pipeline using Phesant derived variables from UKBiobank
ukb-d-O26	Diagnoses - main ICD10: O26 Maternal care for other conditions predominantly related to pregnancy	0	NA	Binary	361194	9719752	2018	NA	Neale lab	NA	Males and Females	European	1289	359905	NA	NA	NA
ukb-b-9712	Diagnoses - main ICD10: O26.8 Other specified pregnancy-related conditions	1	NA	Binary	463010	9851867	2018	MRC-IEU	Ben Elsworth	NA	Males and Females	European	1302	461708	NA	SD	41202#O268: Output from GWAS pipeline using Phesant derived variables from UKBiobank
ukb-d-O36	Diagnoses - main ICD10: O36 Maternal care for other known or suspected foetal problems	0	NA	Binary	361194	9527604	2018	NA	Neale lab	NA	Males and Females	European	1149	360045	NA	NA	NA
ukb-d-O63	Diagnoses - main ICD10: O63 Long labour	0	NA	Binary	361194	9392820	2018	NA	Neale lab	NA	Males and Females	European	1060	360134	NA	NA	NA
ukb-b-2194	Diagnoses - main ICD10: O63.1 Prolonged second stage (of labour)	1	NA	Binary	463010	9851867	2018	MRC-IEU	Ben Elsworth	NA	Males and Females	European	1027	461983	NA	SD	41202#O631: Output from GWAS pipeline using Phesant derived variables from UKBiobank
ukb-d-O68	Diagnoses - main ICD10: O68 Labour and delivery complicated by foetal stress [distress]	0	NA	Binary	361194	10348373	2018	NA	Neale lab	NA	Males and Females	European	1882	359312	NA	NA	NA
ukb-b-9270	Diagnoses - main ICD10: O68.0 Labour and delivery complicated by foetal heart rate anomaly	1	NA	Binary	463010	9851867	2018	MRC-IEU	Ben Elsworth	NA	Males and Females	European	1009	462001	NA	SD	41202#O680: Output from GWAS pipeline using Phesant derived variables from UKBiobank
ukb-d-O70	Diagnoses - main ICD10: O70 Perineal laceration during delivery	0	NA	Binary	361194	11192727	2018	NA	Neale lab	NA	Males and Females	European	3077	358117	NA	NA	NA
ukb-b-9597	Diagnoses - main ICD10: O70.0 First degree perineal laceration during delivery	1	NA	Binary	463010	9851867	2018	MRC-IEU	Ben Elsworth	NA	Males and Females	European	1620	461390	NA	SD	41202#O700: Output from GWAS pipeline using Phesant derived variables from UKBiobank
ukb-b-10712	Diagnoses - main ICD10: O70.1 Second degree perineal laceration during delivery	1	NA	Binary	463010	9851867	2018	MRC-IEU	Ben Elsworth	NA	Males and Females	European	2469	460541	NA	SD	41202#O701: Output from GWAS pipeline using Phesant derived variables from UKBiobank
ukb-d-O80	Diagnoses - main ICD10: O80 Single spontaneous delivery	0	NA	Binary	361194	10148559	2018	NA	Neale lab	NA	Males and Females	European	1672	359522	NA	NA	NA
ukb-b-6330	Diagnoses - main ICD10: O80.0 Spontaneous vertex delivery	1	NA	Binary	463010	9851867	2018	MRC-IEU	Ben Elsworth	NA	Males and Females	European	1726	461284	NA	SD	41202#O800: Output from GWAS pipeline using Phesant derived variables from UKBiobank
ukb-d-R00	Diagnoses - main ICD10: R00 Abnormalities of heart beat	0	NA	Binary	361194	10905198	2018	NA	Neale lab	NA	Males and Females	European	2542	358652	NA	NA	NA
ukb-b-19109	Diagnoses - main ICD10: R00.2 Palpitations	1	NA	Binary	463010	9851867	2018	MRC-IEU	Ben Elsworth	NA	Males and Females	European	1729	461281	NA	SD	41202#R002: Output from GWAS pipeline using Phesant derived variables from UKBiobank
ukb-b-11412	Diagnoses - main ICD10: R04.0 Epistaxis	1	NA	Binary	463010	9851867	2018	MRC-IEU	Ben Elsworth	NA	Males and Females	European	1512	461498	NA	SD	41202#R040: Output from GWAS pipeline using Phesant derived variables from UKBiobank
ukb-b-4507	Diagnoses - main ICD10: R04.2 Haemoptysis	1	NA	Binary	463010	9851867	2018	MRC-IEU	Ben Elsworth	NA	Males and Females	European	1240	461770	NA	SD	41202#R042: Output from GWAS pipeline using Phesant derived variables from UKBiobank
ukb-d-R06	Diagnoses - main ICD10: R06 Abnormalities of breathing	0	NA	Binary	361194	11785055	2018	NA	Neale lab	NA	Males and Females	European	4126	357068	NA	NA	NA
ukb-b-6562	Diagnoses - main ICD10: R06.0 Dyspnoea	1	NA	Binary	463010	9851867	2018	MRC-IEU	Ben Elsworth	NA	Males and Females	European	1931	461079	NA	SD	41202#R060: Output from GWAS pipeline using Phesant derived variables from UKBiobank
ukb-b-19769	Diagnoses - main ICD10: R06.5 Mouth breathing	1	NA	Binary	463010	9851867	2018	MRC-IEU	Ben Elsworth	NA	Males and Females	European	1536	461474	NA	SD	41202#R065: Output from GWAS pipeline using Phesant derived variables from UKBiobank
ukb-b-20386	Diagnoses - main ICD10: R07.2 Precordial pain	1	NA	Binary	463010	9851867	2018	MRC-IEU	Ben Elsworth	NA	Males and Females	European	2140	460870	NA	SD	41202#R072: Output from GWAS pipeline using Phesant derived variables from UKBiobank
ukb-b-14603	Diagnoses - main ICD10: R07.3 Other chest pain	1	NA	Binary	463010	9851867	2018	MRC-IEU	Ben Elsworth	NA	Males and Females	European	7146	455864	NA	SD	41202#R073: Output from GWAS pipeline using Phesant derived variables from UKBiobank
ukb-b-10771	Diagnoses - main ICD10: R07.4 Chest pain, unspecified	1	NA	Binary	463010	9851867	2018	MRC-IEU	Ben Elsworth	NA	Males and Females	European	18203	444807	NA	SD	41202#R074: Output from GWAS pipeline using Phesant derived variables from UKBiobank
ukb-b-6608	Diagnoses - main ICD10: R10.1 Pain localised to upper abdomen	1	NA	Binary	463010	9851867	2018	MRC-IEU	Ben Elsworth	NA	Males and Females	European	5981	457029	NA	SD	41202#R101: Output from GWAS pipeline using Phesant derived variables from UKBiobank
ukb-b-17456	Diagnoses - main ICD10: R10.3 Pain localised to other parts of lower abdomen	1	NA	Binary	463010	9851867	2018	MRC-IEU	Ben Elsworth	NA	Males and Females	European	4823	458187	NA	SD	41202#R103: Output from GWAS pipeline using Phesant derived variables from UKBiobank
ukb-b-6223	Diagnoses - main ICD10: R10.4 Other and unspecified abdominal pain	1	NA	Binary	463010	9851867	2018	MRC-IEU	Ben Elsworth	NA	Males and Females	European	11925	451085	NA	SD	41202#R104: Output from GWAS pipeline using Phesant derived variables from UKBiobank
ukb-b-19419	Diagnoses - main ICD10: R11 Nausea and vomiting	1	NA	Binary	463010	9851867	2018	MRC-IEU	Ben Elsworth	NA	Males and Females	European	2143	460867	NA	SD	41202#R11: Output from GWAS pipeline using Phesant derived variables from UKBiobank
ukb-b-7073	Diagnoses - main ICD10: R13 Dysphagia	1	NA	Binary	463010	9851867	2018	MRC-IEU	Ben Elsworth	NA	Males and Females	European	3012	459998	NA	SD	41202#R13: Output from GWAS pipeline using Phesant derived variables from UKBiobank
ukb-d-R19	Diagnoses - main ICD10: R19 Other symptoms and signs involving the digestive system and abdomen	0	NA	Binary	361194	13079011	2018	NA	Neale lab	NA	Males and Females	European	8796	352398	NA	NA	NA
ukb-b-12789	Diagnoses - main ICD10: R19.4 Change in bowel habit	1	NA	Binary	463010	9851867	2018	MRC-IEU	Ben Elsworth	NA	Males and Females	European	5540	457470	NA	SD	41202#R194: Output from GWAS pipeline using Phesant derived variables from UKBiobank
ukb-d-R22	Diagnoses - main ICD10: R22 Localised swelling, mass and lump of skin and subcutaneous tissue	0	NA	Binary	361194	9836898	2018	NA	Neale lab	NA	Males and Females	European	1358	359836	NA	NA	NA
ukb-b-17885	Diagnoses - main ICD10: R31 Unspecified haematuria	1	NA	Binary	463010	9851867	2018	MRC-IEU	Ben Elsworth	NA	Males and Females	European	11437	451573	NA	SD	41202#R31: Output from GWAS pipeline using Phesant derived variables from UKBiobank
ukb-b-11531	Diagnoses - main ICD10: R32 Unspecified urinary incontinence	1	NA	Binary	463010	9851867	2018	MRC-IEU	Ben Elsworth	NA	Males and Females	European	1011	461999	NA	SD	41202#R32: Output from GWAS pipeline using Phesant derived variables from UKBiobank
ukb-b-20162	Diagnoses - main ICD10: R33 Retention of urine	1	NA	Binary	463010	9851867	2018	MRC-IEU	Ben Elsworth	NA	Males and Females	European	2106	460904	NA	SD	41202#R33: Output from GWAS pipeline using Phesant derived variables from UKBiobank
ukb-b-5948	Diagnoses - main ICD10: R35 Polyuria	1	NA	Binary	463010	9851867	2018	MRC-IEU	Ben Elsworth	NA	Males and Females	European	1984	461026	NA	SD	41202#R35: Output from GWAS pipeline using Phesant derived variables from UKBiobank
ukb-d-R39	Diagnoses - main ICD10: R39 Other symptoms and signs involving the urinary system	0	NA	Binary	361194	11010999	2018	NA	Neale lab	NA	Males and Females	European	2698	358496	NA	NA	NA
ukb-b-17287	Diagnoses - main ICD10: R39.8 Other and unspecified symptoms and signs involving the urinary system	1	NA	Binary	463010	9851867	2018	MRC-IEU	Ben Elsworth	NA	Males and Females	European	1943	461067	NA	SD	41202#R398: Output from GWAS pipeline using Phesant derived variables from UKBiobank
ukb-b-5655	Diagnoses - main ICD10: R42 Dizziness and giddiness	1	NA	Binary	463010	9851867	2018	MRC-IEU	Ben Elsworth	NA	Males and Females	European	1557	461453	NA	SD	41202#R42: Output from GWAS pipeline using Phesant derived variables from UKBiobank
ukb-d-R50	Diagnoses - main ICD10: R50 Fever of unknown origin	0	NA	Binary	361194	9602226	2018	NA	Neale lab	NA	Males and Females	European	1156	360038	NA	NA	NA
ukb-b-1977	Diagnoses - main ICD10: R51 Headache	1	NA	Binary	463010	9851867	2018	MRC-IEU	Ben Elsworth	NA	Males and Females	European	4293	458717	NA	SD	41202#R51: Output from GWAS pipeline using Phesant derived variables from UKBiobank
ukb-b-16187	Diagnoses - main ICD10: R55 Syncope and collapse	1	NA	Binary	463010	9851867	2018	MRC-IEU	Ben Elsworth	NA	Males and Females	European	4748	458262	NA	SD	41202#R55: Output from GWAS pipeline using Phesant derived variables from UKBiobank
ukb-d-R56	Diagnoses - main ICD10: R56 Convulsions, not elsewhere classified	0	NA	Binary	361194	9473630	2018	NA	Neale lab	NA	Males and Females	European	1077	360117	NA	NA	NA
ukb-d-R59	Diagnoses - main ICD10: R59 Enlarged lymph nodes	0	NA	Binary	361194	9342835	2018	NA	Neale lab	NA	Males and Females	European	1011	360183	NA	NA	NA
ukb-d-R63	Diagnoses - main ICD10: R63 Symptoms and signs concerning food and fluid intake	0	NA	Binary	361194	9758930	2018	NA	Neale lab	NA	Males and Females	European	1279	359915	NA	NA	NA
ukb-b-12510	Diagnoses - main ICD10: R69 Unknown and unspecified causes of morbidity	1	NA	Binary	463010	9851867	2018	MRC-IEU	Ben Elsworth	NA	Males and Females	European	9411	453599	NA	SD	41202#R69: Output from GWAS pipeline using Phesant derived variables from UKBiobank
ukb-d-R79	Diagnoses - main ICD10: R79 Other abnormal findings of blood chemistry	0	NA	Binary	361194	10945514	2018	NA	Neale lab	NA	Males and Females	European	2622	358572	NA	NA	NA
ukb-b-11052	Diagnoses - main ICD10: R79.8 Other specified abnormal findings of blood chemistry	1	NA	Binary	463010	9851867	2018	MRC-IEU	Ben Elsworth	NA	Males and Females	European	1972	461038	NA	SD	41202#R798: Output from GWAS pipeline using Phesant derived variables from UKBiobank
ukb-d-R87	Diagnoses - main ICD10: R87 Abnormal findings in specimens from female genital organs	0	NA	Binary	361194	9429978	2018	NA	Neale lab	NA	Males and Females	European	1084	360110	NA	NA	NA
ukb-b-15836	Diagnoses - main ICD10: R87.6 Abnormal cytological findings	1	NA	Binary	463010	9851867	2018	MRC-IEU	Ben Elsworth	NA	Males and Females	European	1283	461727	NA	SD	41202#R876: Output from GWAS pipeline using Phesant derived variables from UKBiobank
ukb-d-R93	Diagnoses - main ICD10: R93 Abnormal findings on diagnostic imaging of other body structures	0	NA	Binary	361194	9686136	2018	NA	Neale lab	NA	Males and Females	European	1217	359977	NA	NA	NA
ukb-d-S01	Diagnoses - main ICD10: S01 Open wound of head	0	NA	Binary	361194	10217696	2018	NA	Neale lab	NA	Males and Females	European	1694	359500	NA	NA	NA
ukb-d-S02	Diagnoses - main ICD10: S02 Fracture of skull and facial bones	0	NA	Binary	361194	9812773	2018	NA	Neale lab	NA	Males and Females	European	1351	359843	NA	NA	NA
ukb-b-16917	Diagnoses - main ICD10: S09.9 Unspecified injury of head	1	NA	Binary	463010	9851867	2018	MRC-IEU	Ben Elsworth	NA	Males and Females	European	1394	461616	NA	SD	41202#S099: Output from GWAS pipeline using Phesant derived variables from UKBiobank
ukb-d-S42	Diagnoses - main ICD10: S42 Fracture of shoulder and upper arm	0	NA	Binary	361194	10299263	2018	NA	Neale lab	NA	Males and Females	European	1791	359403	NA	NA	NA
ukb-b-2804	Diagnoses - main ICD10: S52.50 Fracture of lower end of radius (closed)	1	NA	Binary	463010	9851867	2018	MRC-IEU	Ben Elsworth	NA	Males and Females	European	2696	460314	NA	SD	41202#S5250: Output from GWAS pipeline using Phesant derived variables from UKBiobank
ukb-d-S61	Diagnoses - main ICD10: S61 Open wound of wrist and hand	0	NA	Binary	361194	10351001	2018	NA	Neale lab	NA	Males and Females	European	1865	359329	NA	NA	NA
ukb-d-S62	Diagnoses - main ICD10: S62 Fracture at wrist and hand level	0	NA	Binary	361194	10256723	2018	NA	Neale lab	NA	Males and Females	European	1763	359431	NA	NA	NA
ukb-d-S72	Diagnoses - main ICD10: S72 Fracture of femur	0	NA	Binary	361194	10334675	2018	NA	Neale lab	NA	Males and Females	European	1803	359391	NA	NA	NA
ukb-d-S82	Diagnoses - main ICD10: S82 Fracture of lower leg, including ankle	0	NA	Binary	361194	11892748	2018	NA	Neale lab	NA	Males and Females	European	4557	356637	NA	NA	NA
ukb-b-5946	Diagnoses - main ICD10: S82.80 Fractures of other parts of lower leg (closed)	1	NA	Binary	463010	9851867	2018	MRC-IEU	Ben Elsworth	NA	Males and Females	European	1479	461531	NA	SD	41202#S8280: Output from GWAS pipeline using Phesant derived variables from UKBiobank
ukb-d-T39	Diagnoses - main ICD10: T39 Poisoning by nonopioid analgesics, antipyretics and antirheumatics	0	NA	Binary	361194	9574655	2018	NA	Neale lab	NA	Males and Females	European	1161	360033	NA	NA	NA
ukb-b-12187	Diagnoses - main ICD10: T39.1 4-Aminophenol derivatives	1	NA	Binary	463010	9851867	2018	MRC-IEU	Ben Elsworth	NA	Males and Females	European	1014	461996	NA	SD	41202#T391: Output from GWAS pipeline using Phesant derived variables from UKBiobank
ukb-d-T81	Diagnoses - main ICD10: T81 Complications of procedures, not elsewhere classified	0	NA	Binary	361194	12271187	2018	NA	Neale lab	NA	Males and Females	European	5550	355644	NA	NA	NA
ukb-b-17587	Diagnoses - main ICD10: T81.0 Haemorrhage and haematoma complicating a procedure, not elsewhere classified	1	NA	Binary	463010	9851867	2018	MRC-IEU	Ben Elsworth	NA	Males and Females	European	1896	461114	NA	SD	41202#T810: Output from GWAS pipeline using Phesant derived variables from UKBiobank
ukb-b-5545	Diagnoses - main ICD10: T81.4 Infection following a procedure, not elsewhere classified	1	NA	Binary	463010	9851867	2018	MRC-IEU	Ben Elsworth	NA	Males and Females	European	2305	460705	NA	SD	41202#T814: Output from GWAS pipeline using Phesant derived variables from UKBiobank
ukb-d-T82	Diagnoses - main ICD10: T82 Complications of cardiac and vascular prosthetic devices, implants and grafts	0	NA	Binary	361194	9611719	2018	NA	Neale lab	NA	Males and Females	European	1133	360061	NA	NA	NA
ukb-d-T84	Diagnoses - main ICD10: T84 Complications of internal orthopaedic prosthetic devices, implants and grafts	0	NA	Binary	361194	11593283	2018	NA	Neale lab	NA	Males and Females	European	3719	357475	NA	NA	NA
ukb-b-14753	Diagnoses - main ICD10: T84.0 Mechanical complication of internal joint prosthesis	1	NA	Binary	463010	9851867	2018	MRC-IEU	Ben Elsworth	NA	Males and Females	European	1178	461832	NA	SD	41202#T840: Output from GWAS pipeline using Phesant derived variables from UKBiobank
ukb-b-11680	Diagnoses - main ICD10: T84.8 Other complications of internal orthopaedic prosthetic devices, implants and grafts	1	NA	Binary	463010	9851867	2018	MRC-IEU	Ben Elsworth	NA	Males and Females	European	1027	461983	NA	SD	41202#T848: Output from GWAS pipeline using Phesant derived variables from UKBiobank
ukb-d-T85	Diagnoses - main ICD10: T85 Complications of other internal prosthetic devices, implants and grafts	0	NA	Binary	361194	10044505	2018	NA	Neale lab	NA	Males and Females	European	1501	359693	NA	NA	NA
ukb-d-Z01	Diagnoses - main ICD10: Z01 Other special examinations and investigations of persons without complaint or reported diagnosis	0	NA	Binary	361194	9827456	2018	NA	Neale lab	NA	Males and Females	European	1370	359824	NA	NA	NA
ukb-d-Z03	Diagnoses - main ICD10: Z03 Medical observation and evaluation for suspected diseases and conditions	0	NA	Binary	361194	12062980	2018	NA	Neale lab	NA	Males and Females	European	4951	356243	NA	NA	NA
ukb-b-7425	Diagnoses - main ICD10: Z03.8 Observation for other suspected diseases and conditions	1	NA	Binary	463010	9851867	2018	MRC-IEU	Ben Elsworth	NA	Males and Females	European	3143	459867	NA	SD	41202#Z038: Output from GWAS pipeline using Phesant derived variables from UKBiobank
ukb-d-Z08	Diagnoses - main ICD10: Z08 Follow-up examination after treatment for malignant neoplasm	0	NA	Binary	361194	11776613	2018	NA	Neale lab	NA	Males and Females	European	4214	356980	NA	NA	NA
ukb-b-1261	Diagnoses - main ICD10: Z08.0 Follow-up examination after surgery for malignant neoplasm	1	NA	Binary	463010	9851867	2018	MRC-IEU	Ben Elsworth	NA	Males and Females	European	3005	460005	NA	SD	41202#Z080: Output from GWAS pipeline using Phesant derived variables from UKBiobank
ukb-b-10102	Diagnoses - main ICD10: Z09.0 Follow-up examination after surgery for other conditions	1	NA	Binary	463010	9851867	2018	MRC-IEU	Ben Elsworth	NA	Males and Females	European	3424	459586	NA	SD	41202#Z090: Output from GWAS pipeline using Phesant derived variables from UKBiobank
ukb-b-14479	Diagnoses - main ICD10: Z09.8 Follow-up examination after other treatment for other conditions	1	NA	Binary	463010	9851867	2018	MRC-IEU	Ben Elsworth	NA	Males and Females	European	2243	460767	NA	SD	41202#Z098: Output from GWAS pipeline using Phesant derived variables from UKBiobank
ukb-b-10646	Diagnoses - main ICD10: Z09.9 Follow-up examination after unspecified treatment for other conditions	1	NA	Binary	463010	9851867	2018	MRC-IEU	Ben Elsworth	NA	Males and Females	European	1942	461068	NA	SD	41202#Z099: Output from GWAS pipeline using Phesant derived variables from UKBiobank
ukb-d-Z12	Diagnoses - main ICD10: Z12 Special screening examination for neoplasms	0	NA	Binary	361194	11748066	2018	NA	Neale lab	NA	Males and Females	European	4152	357042	NA	NA	NA
ukb-b-203	Diagnoses - main ICD10: Z12.1 Special screening examination for neoplasm of intestinal tract	1	NA	Binary	463010	9851867	2018	MRC-IEU	Ben Elsworth	NA	Males and Females	European	3103	459907	NA	SD	41202#Z121: Output from GWAS pipeline using Phesant derived variables from UKBiobank
ukb-d-Z13	Diagnoses - main ICD10: Z13 Special screening examination for other diseases and disorders	0	NA	Binary	361194	10673821	2018	NA	Neale lab	NA	Males and Females	European	2236	358958	NA	NA	NA
ukb-b-20038	Diagnoses - main ICD10: Z13.8 Special screening examination for other specified diseases and disorders	1	NA	Binary	463010	9851867	2018	MRC-IEU	Ben Elsworth	NA	Males and Females	European	1246	461764	NA	SD	41202#Z138: Output from GWAS pipeline using Phesant derived variables from UKBiobank
ukb-d-Z30	Diagnoses - main ICD10: Z30 Contraceptive management	0	NA	Binary	361194	12475388	2018	NA	Neale lab	NA	Males and Females	European	6392	354802	NA	NA	NA
ukb-b-7418	Diagnoses - main ICD10: Z30.2 Sterilisation	1	NA	Binary	463010	9851867	2018	MRC-IEU	Ben Elsworth	NA	Males and Females	European	7023	455987	NA	SD	41202#Z302: Output from GWAS pipeline using Phesant derived variables from UKBiobank
ukb-d-Z42	Diagnoses - main ICD10: Z42 Follow-up care involving plastic surgery	0	NA	Binary	361194	10444808	2018	NA	Neale lab	NA	Males and Females	European	1963	359231	NA	NA	NA
ukb-b-18897	Diagnoses - main ICD10: Z42.1 Follow-up care involving plastic surgery of breast	1	NA	Binary	463010	9851867	2018	MRC-IEU	Ben Elsworth	NA	Males and Females	European	1522	461488	NA	SD	41202#Z421: Output from GWAS pipeline using Phesant derived variables from UKBiobank
ukb-d-Z43	Diagnoses - main ICD10: Z43 Attention to artificial openings	0	NA	Binary	361194	9864581	2018	NA	Neale lab	NA	Males and Females	European	1356	359838	NA	NA	NA
ukb-d-Z45	Diagnoses - main ICD10: Z45 Adjustment and management of implanted device	0	NA	Binary	361194	10720303	2018	NA	Neale lab	NA	Males and Females	European	2209	358985	NA	NA	NA
ukb-d-Z46	Diagnoses - main ICD10: Z46 Fitting and adjustment of other devices	0	NA	Binary	361194	11521299	2018	NA	Neale lab	NA	Males and Females	European	3614	357580	NA	NA	NA
ukb-b-7463	Diagnoses - main ICD10: Z46.6 Fitting and adjustment of urinary device	1	NA	Binary	463010	9851867	2018	MRC-IEU	Ben Elsworth	NA	Males and Females	European	2729	460281	NA	SD	41202#Z466: Output from GWAS pipeline using Phesant derived variables from UKBiobank
ukb-b-19542	Diagnoses - main ICD10: Z47.0 Follow-up care involving removal of fracture plate and other internal fixation device	1	NA	Binary	463010	9851867	2018	MRC-IEU	Ben Elsworth	NA	Males and Females	European	2730	460280	NA	SD	41202#Z470: Output from GWAS pipeline using Phesant derived variables from UKBiobank
ukb-d-Z53	Diagnoses - main ICD10: Z53 Persons encountering health services for specifie procedures, not carried out	0	NA	Binary	361194	10260311	2018	NA	Neale lab	NA	Males and Females	European	1754	359440	NA	NA	NA
ukb-b-9696	Diagnoses - main ICD10: Z53.8 Procedure not carried out for other reasons	1	NA	Binary	463010	9851867	2018	MRC-IEU	Ben Elsworth	NA	Males and Females	European	1155	461855	NA	SD	41202#Z538: Output from GWAS pipeline using Phesant derived variables from UKBiobank
ukb-b-7660	Diagnoses - main ICD9: 4549 Varicose veins of lower extremity without ulcer/inflammation	1	NA	Binary	463010	9851867	2018	MRC-IEU	Ben Elsworth	NA	Males and Females	European	1160	461850	NA	SD	41203#4549: Output from GWAS pipeline using Phesant derived variables from UKBiobank
ukb-b-471	Diagnoses - main ICD9: 6262 Excessive or frequent menstruation	1	NA	Binary	463010	9851867	2018	MRC-IEU	Ben Elsworth	NA	Males and Females	European	1374	461636	NA	SD	41203#6262: Output from GWAS pipeline using Phesant derived variables from UKBiobank
ukb-b-7793	Diagnoses - main ICD9: V252 Sterilization	1	NA	Binary	463010	9851867	2018	MRC-IEU	Ben Elsworth	NA	Males and Females	European	2211	460799	NA	SD	41203#V252: Output from GWAS pipeline using Phesant derived variables from UKBiobank
ukb-b-4423	Diagnoses - secondary ICD10: B95.6 Staphylococcus aureus as the cause of diseases classified to other chapters	1	NA	Binary	463010	9851867	2018	MRC-IEU	Ben Elsworth	NA	Males and Females	European	1716	461294	NA	SD	41204#B956: Output from GWAS pipeline using Phesant derived variables from UKBiobank
ukb-b-8877	Diagnoses - secondary ICD10: B96.2 Escherichia coli [E. coli] as the cause of diseases classified to other chapters	1	NA	Binary	463010	9851867	2018	MRC-IEU	Ben Elsworth	NA	Males and Females	European	1551	461459	NA	SD	41204#B962: Output from GWAS pipeline using Phesant derived variables from UKBiobank
ukb-b-20513	Diagnoses - secondary ICD10: B96.8 Other specified bacterial agents as the cause of diseases classified to other chapters	1	NA	Binary	463010	9851867	2018	MRC-IEU	Ben Elsworth	NA	Males and Females	European	4564	458446	NA	SD	41204#B968: Output from GWAS pipeline using Phesant derived variables from UKBiobank
ukb-b-9107	Diagnoses - secondary ICD10: C50.9 Breast, unspecified	1	NA	Binary	463010	9851867	2018	MRC-IEU	Ben Elsworth	NA	Males and Females	European	1372	461638	NA	SD	41204#C509: Output from GWAS pipeline using Phesant derived variables from UKBiobank
ukb-b-18843	Diagnoses - secondary ICD10: C61 Malignant neoplasm of prostate	1	NA	Binary	463010	9851867	2018	MRC-IEU	Ben Elsworth	NA	Males and Females	European	1309	461701	NA	SD	41204#C61: Output from GWAS pipeline using Phesant derived variables from UKBiobank
ukb-b-1702	Diagnoses - secondary ICD10: C77.3 Axillary and upper limb lymph nodes	1	NA	Binary	463010	9851867	2018	MRC-IEU	Ben Elsworth	NA	Males and Females	European	1580	461430	NA	SD	41204#C773: Output from GWAS pipeline using Phesant derived variables from UKBiobank
ukb-b-16713	Diagnoses - secondary ICD10: C78.7 Secondary malignant neoplasm of liver	1	NA	Binary	463010	9851867	2018	MRC-IEU	Ben Elsworth	NA	Males and Females	European	1139	461871	NA	SD	41204#C787: Output from GWAS pipeline using Phesant derived variables from UKBiobank
ukb-b-1147	Diagnoses - secondary ICD10: D12.5 Sigmoid colon	1	NA	Binary	463010	9851867	2018	MRC-IEU	Ben Elsworth	NA	Males and Females	European	1016	461994	NA	SD	41204#D125: Output from GWAS pipeline using Phesant derived variables from UKBiobank
ukb-b-6528	Diagnoses - secondary ICD10: D25.9 Leiomyoma of uterus, unspecified	1	NA	Binary	463010	9851867	2018	MRC-IEU	Ben Elsworth	NA	Males and Females	European	3024	459986	NA	SD	41204#D259: Output from GWAS pipeline using Phesant derived variables from UKBiobank
ukb-b-7844	Diagnoses - secondary ICD10: D50.9 Iron deficiency anaemia, unspecified	1	NA	Binary	463010	9851867	2018	MRC-IEU	Ben Elsworth	NA	Males and Females	European	1869	461141	NA	SD	41204#D509: Output from GWAS pipeline using Phesant derived variables from UKBiobank
ukb-b-15790	Diagnoses - secondary ICD10: D64.9 Anaemia, unspecified	1	NA	Binary	463010	9851867	2018	MRC-IEU	Ben Elsworth	NA	Males and Females	European	5264	457746	NA	SD	41204#D649: Output from GWAS pipeline using Phesant derived variables from UKBiobank
ukb-b-3229	Diagnoses - secondary ICD10: D70 Agranulocytosis	1	NA	Binary	463010	9851867	2018	MRC-IEU	Ben Elsworth	NA	Males and Females	European	1108	461902	NA	SD	41204#D70: Output from GWAS pipeline using Phesant derived variables from UKBiobank
ukb-b-4226	Diagnoses - secondary ICD10: E03.9 Hypothyroidism, unspecified	1	NA	Binary	463010	9851867	2018	MRC-IEU	Ben Elsworth	NA	Males and Females	European	9674	453336	NA	SD	41204#E039: Output from GWAS pipeline using Phesant derived variables from UKBiobank
ukb-b-10694	Diagnoses - secondary ICD10: E10.9 Without complications	1	NA	Binary	463010	9851867	2018	MRC-IEU	Ben Elsworth	NA	Males and Females	European	2076	460934	NA	SD	41204#E109: Output from GWAS pipeline using Phesant derived variables from UKBiobank
ukb-b-970	Diagnoses - secondary ICD10: E11.9 Without complications	1	NA	Binary	463010	9851867	2018	MRC-IEU	Ben Elsworth	NA	Males and Females	European	12045	450965	NA	SD	41204#E119: Output from GWAS pipeline using Phesant derived variables from UKBiobank
ukb-b-17532	Diagnoses - secondary ICD10: E14.9 Without complications	1	NA	Binary	463010	9851867	2018	MRC-IEU	Ben Elsworth	NA	Males and Females	European	1305	461705	NA	SD	41204#E149: Output from GWAS pipeline using Phesant derived variables from UKBiobank
ukb-b-15541	Diagnoses - secondary ICD10: E66.9 Obesity, unspecified	1	NA	Binary	463010	9851867	2018	MRC-IEU	Ben Elsworth	NA	Males and Females	European	4688	458322	NA	SD	41204#E669: Output from GWAS pipeline using Phesant derived variables from UKBiobank
ukb-b-12651	Diagnoses - secondary ICD10: E78.0 Pure hypercholesterolaemia	1	NA	Binary	463010	9851867	2018	MRC-IEU	Ben Elsworth	NA	Males and Females	European	22622	440388	NA	SD	41204#E780: Output from GWAS pipeline using Phesant derived variables from UKBiobank
ukb-b-17462	Diagnoses - secondary ICD10: E78.5 Hyperlipidaemia, unspecified	1	NA	Binary	463010	9851867	2018	MRC-IEU	Ben Elsworth	NA	Males and Females	European	3439	459571	NA	SD	41204#E785: Output from GWAS pipeline using Phesant derived variables from UKBiobank
ukb-b-16319	Diagnoses - secondary ICD10: E86 Volume depletion	1	NA	Binary	463010	9851867	2018	MRC-IEU	Ben Elsworth	NA	Males and Females	European	1149	461861	NA	SD	41204#E86: Output from GWAS pipeline using Phesant derived variables from UKBiobank
ukb-b-1176	Diagnoses - secondary ICD10: F10.0 Acute intoxication	1	NA	Binary	463010	9851867	2018	MRC-IEU	Ben Elsworth	NA	Males and Females	European	1204	461806	NA	SD	41204#F100: Output from GWAS pipeline using Phesant derived variables from UKBiobank
ukb-b-16056	Diagnoses - secondary ICD10: F10.1 Harmful use	1	NA	Binary	463010	9851867	2018	MRC-IEU	Ben Elsworth	NA	Males and Females	European	1802	461208	NA	SD	41204#F101: Output from GWAS pipeline using Phesant derived variables from UKBiobank
ukb-b-19651	Diagnoses - secondary ICD10: F10.2 Dependence syndrome	1	NA	Binary	463010	9851867	2018	MRC-IEU	Ben Elsworth	NA	Males and Females	European	1290	461720	NA	SD	41204#F102: Output from GWAS pipeline using Phesant derived variables from UKBiobank
ukb-b-2964	Diagnoses - secondary ICD10: F17.1 Harmful use	1	NA	Binary	463010	9851867	2018	MRC-IEU	Ben Elsworth	NA	Males and Females	European	1483	461527	NA	SD	41204#F171: Output from GWAS pipeline using Phesant derived variables from UKBiobank
ukb-b-20045	Diagnoses - secondary ICD10: F32.9 Depressive episode, unspecified	1	NA	Binary	463010	9851867	2018	MRC-IEU	Ben Elsworth	NA	Males and Females	European	5842	457168	NA	SD	41204#F329: Output from GWAS pipeline using Phesant derived variables from UKBiobank
ukb-b-11311	Diagnoses - secondary ICD10: F41.9 Anxiety disorder, unspecified	1	NA	Binary	463010	9851867	2018	MRC-IEU	Ben Elsworth	NA	Males and Females	European	1523	461487	NA	SD	41204#F419: Output from GWAS pipeline using Phesant derived variables from UKBiobank
ukb-b-1600	Diagnoses - secondary ICD10: G40.9 Epilepsy, unspecified	1	NA	Binary	463010	9851867	2018	MRC-IEU	Ben Elsworth	NA	Males and Females	European	2326	460684	NA	SD	41204#G409: Output from GWAS pipeline using Phesant derived variables from UKBiobank
ukb-b-7853	Diagnoses - secondary ICD10: G47.3 Sleep apnoea	1	NA	Binary	463010	9851867	2018	MRC-IEU	Ben Elsworth	NA	Males and Females	European	1385	461625	NA	SD	41204#G473: Output from GWAS pipeline using Phesant derived variables from UKBiobank
ukb-b-1220	Diagnoses - secondary ICD10: G55.1 Nerve root and plexus compressions in intervertebral disk disorders	1	NA	Binary	463010	9851867	2018	MRC-IEU	Ben Elsworth	NA	Males and Females	European	2298	460712	NA	SD	41204#G551: Output from GWAS pipeline using Phesant derived variables from UKBiobank
ukb-b-12493	Diagnoses - secondary ICD10: I10 Essential (primary) hypertension	1	NA	Binary	463010	9851867	2018	MRC-IEU	Ben Elsworth	NA	Males and Females	European	54358	408652	NA	SD	41204#I10: Output from GWAS pipeline using Phesant derived variables from UKBiobank
ukb-b-19955	Diagnoses - secondary ICD10: I12.0 Hypertensive renal disease with renal failure	1	NA	Binary	463010	9851867	2018	MRC-IEU	Ben Elsworth	NA	Males and Females	European	1146	461864	NA	SD	41204#I120: Output from GWAS pipeline using Phesant derived variables from UKBiobank
ukb-b-10756	Diagnoses - secondary ICD10: I20.0 Unstable angina	1	NA	Binary	463010	9851867	2018	MRC-IEU	Ben Elsworth	NA	Males and Females	European	1543	461467	NA	SD	41204#I200: Output from GWAS pipeline using Phesant derived variables from UKBiobank
ukb-b-15686	Diagnoses - secondary ICD10: I20.9 Angina pectoris, unspecified	1	NA	Binary	463010	9851867	2018	MRC-IEU	Ben Elsworth	NA	Males and Females	European	10083	452927	NA	SD	41204#I209: Output from GWAS pipeline using Phesant derived variables from UKBiobank
ukb-b-7436	Diagnoses - secondary ICD10: I25.1 Atherosclerotic heart disease	1	NA	Binary	463010	9851867	2018	MRC-IEU	Ben Elsworth	NA	Males and Females	European	5771	457239	NA	SD	41204#I251: Output from GWAS pipeline using Phesant derived variables from UKBiobank
ukb-b-16662	Diagnoses - secondary ICD10: I25.2 Old myocardial infarction	1	NA	Binary	463010	9851867	2018	MRC-IEU	Ben Elsworth	NA	Males and Females	European	3340	459670	NA	SD	41204#I252: Output from GWAS pipeline using Phesant derived variables from UKBiobank
ukb-b-16606	Diagnoses - secondary ICD10: I25.8 Other forms of chronic ischaemic heart disease	1	NA	Binary	463010	9851867	2018	MRC-IEU	Ben Elsworth	NA	Males and Females	European	5738	457272	NA	SD	41204#I258: Output from GWAS pipeline using Phesant derived variables from UKBiobank
ukb-b-8184	Diagnoses - secondary ICD10: I25.9 Chronic ischaemic heart disease, unspecified	1	NA	Binary	463010	9851867	2018	MRC-IEU	Ben Elsworth	NA	Males and Females	European	5861	457149	NA	SD	41204#I259: Output from GWAS pipeline using Phesant derived variables from UKBiobank
ukb-b-13525	Diagnoses - secondary ICD10: I34.0 Mitral (valve) insufficiency	1	NA	Binary	463010	9851867	2018	MRC-IEU	Ben Elsworth	NA	Males and Females	European	1021	461989	NA	SD	41204#I340: Output from GWAS pipeline using Phesant derived variables from UKBiobank
ukb-b-6217	Diagnoses - secondary ICD10: I48 Atrial fibrillation and flutter	1	NA	Binary	463010	9851867	2018	MRC-IEU	Ben Elsworth	NA	Males and Females	European	6900	456110	NA	SD	41204#I48: Output from GWAS pipeline using Phesant derived variables from UKBiobank
ukb-b-10555	Diagnoses - secondary ICD10: I50.1 Left ventricular failure	1	NA	Binary	463010	9851867	2018	MRC-IEU	Ben Elsworth	NA	Males and Females	European	2046	460964	NA	SD	41204#I501: Output from GWAS pipeline using Phesant derived variables from UKBiobank
ukb-b-16292	Diagnoses - secondary ICD10: I51.7 Cardiomegaly	1	NA	Binary	463010	9851867	2018	MRC-IEU	Ben Elsworth	NA	Males and Females	European	1326	461684	NA	SD	41204#I517: Output from GWAS pipeline using Phesant derived variables from UKBiobank
ukb-b-4929	Diagnoses - secondary ICD10: I73.9 Peripheral vascular disease, unspecified	1	NA	Binary	463010	9851867	2018	MRC-IEU	Ben Elsworth	NA	Males and Females	European	1456	461554	NA	SD	41204#I739: Output from GWAS pipeline using Phesant derived variables from UKBiobank
ukb-b-1259	Diagnoses - secondary ICD10: I84.2 Internal haemorrhoids without complication	1	NA	Binary	463010	9851867	2018	MRC-IEU	Ben Elsworth	NA	Males and Females	European	1229	461781	NA	SD	41204#I842: Output from GWAS pipeline using Phesant derived variables from UKBiobank
ukb-b-1228	Diagnoses - secondary ICD10: I84.6 Residual haemorrhoidal skin tags	1	NA	Binary	463010	9851867	2018	MRC-IEU	Ben Elsworth	NA	Males and Females	European	1710	461300	NA	SD	41204#I846: Output from GWAS pipeline using Phesant derived variables from UKBiobank
ukb-b-4476	Diagnoses - secondary ICD10: I84.9 Unspecified haemorrhoids without complication	1	NA	Binary	463010	9851867	2018	MRC-IEU	Ben Elsworth	NA	Males and Females	European	4508	458502	NA	SD	41204#I849: Output from GWAS pipeline using Phesant derived variables from UKBiobank
ukb-b-8855	Diagnoses - secondary ICD10: I95.9 Hypotension, unspecified	1	NA	Binary	463010	9851867	2018	MRC-IEU	Ben Elsworth	NA	Males and Females	European	1666	461344	NA	SD	41204#I959: Output from GWAS pipeline using Phesant derived variables from UKBiobank
ukb-b-1761	Diagnoses - secondary ICD10: J18.1 Lobar pneumonia, unspecified	1	NA	Binary	463010	9851867	2018	MRC-IEU	Ben Elsworth	NA	Males and Females	European	1045	461965	NA	SD	41204#J181: Output from GWAS pipeline using Phesant derived variables from UKBiobank
ukb-b-9369	Diagnoses - secondary ICD10: J22 Unspecified acute lower respiratory infection	1	NA	Binary	463010	9851867	2018	MRC-IEU	Ben Elsworth	NA	Males and Females	European	2514	460496	NA	SD	41204#J22: Output from GWAS pipeline using Phesant derived variables from UKBiobank
ukb-b-5815	Diagnoses - secondary ICD10: J34.3 Hypertrophy of nasal turbinates	1	NA	Binary	463010	9851867	2018	MRC-IEU	Ben Elsworth	NA	Males and Females	European	1208	461802	NA	SD	41204#J343: Output from GWAS pipeline using Phesant derived variables from UKBiobank
ukb-b-16751	Diagnoses - secondary ICD10: J44.9 Chronic obstructive pulmonary disease, unspecified	1	NA	Binary	463010	9851867	2018	MRC-IEU	Ben Elsworth	NA	Males and Females	European	3871	459139	NA	SD	41204#J449: Output from GWAS pipeline using Phesant derived variables from UKBiobank
ukb-b-17219	Diagnoses - secondary ICD10: J45.9 Asthma, unspecified	1	NA	Binary	463010	9851867	2018	MRC-IEU	Ben Elsworth	NA	Males and Females	European	18988	444022	NA	SD	41204#J459: Output from GWAS pipeline using Phesant derived variables from UKBiobank
ukb-b-9925	Diagnoses - secondary ICD10: J90 Pleural effusion, not elsewhere classified	1	NA	Binary	463010	9851867	2018	MRC-IEU	Ben Elsworth	NA	Males and Females	European	2411	460599	NA	SD	41204#J90: Output from GWAS pipeline using Phesant derived variables from UKBiobank
ukb-b-16209	Diagnoses - secondary ICD10: K20 Oesophagitis	1	NA	Binary	463010	9851867	2018	MRC-IEU	Ben Elsworth	NA	Males and Females	European	2689	460321	NA	SD	41204#K20: Output from GWAS pipeline using Phesant derived variables from UKBiobank
ukb-b-10144	Diagnoses - secondary ICD10: K21.0 Gastro-oesophageal reflux disease with oesophagitis	1	NA	Binary	463010	9851867	2018	MRC-IEU	Ben Elsworth	NA	Males and Females	European	2241	460769	NA	SD	41204#K210: Output from GWAS pipeline using Phesant derived variables from UKBiobank
ukb-b-19886	Diagnoses - secondary ICD10: K21.9 Gastro-oesophageal reflux disease without oesophagitis	1	NA	Binary	463010	9851867	2018	MRC-IEU	Ben Elsworth	NA	Males and Females	European	4360	458650	NA	SD	41204#K219: Output from GWAS pipeline using Phesant derived variables from UKBiobank
ukb-b-9368	Diagnoses - secondary ICD10: K22.1 Ulcer of oesophagus	1	NA	Binary	463010	9851867	2018	MRC-IEU	Ben Elsworth	NA	Males and Females	European	2245	460765	NA	SD	41204#K221: Output from GWAS pipeline using Phesant derived variables from UKBiobank
ukb-b-12202	Diagnoses - secondary ICD10: K25.9 Unspecified as acute or chronic, without haemorrhage or perforation	1	NA	Binary	463010	9851867	2018	MRC-IEU	Ben Elsworth	NA	Males and Females	European	1355	461655	NA	SD	41204#K259: Output from GWAS pipeline using Phesant derived variables from UKBiobank
ukb-b-6616	Diagnoses - secondary ICD10: K26.9 Unspecified as acute or chronic, without haemorrhage or perforation	1	NA	Binary	463010	9851867	2018	MRC-IEU	Ben Elsworth	NA	Males and Females	European	1031	461979	NA	SD	41204#K269: Output from GWAS pipeline using Phesant derived variables from UKBiobank
ukb-b-12191	Diagnoses - secondary ICD10: K29.5 Chronic gastritis, unspecified	1	NA	Binary	463010	9851867	2018	MRC-IEU	Ben Elsworth	NA	Males and Females	European	1062	461948	NA	SD	41204#K295: Output from GWAS pipeline using Phesant derived variables from UKBiobank
ukb-b-18102	Diagnoses - secondary ICD10: K29.6 Other gastritis	1	NA	Binary	463010	9851867	2018	MRC-IEU	Ben Elsworth	NA	Males and Females	European	1756	461254	NA	SD	41204#K296: Output from GWAS pipeline using Phesant derived variables from UKBiobank
ukb-b-15340	Diagnoses - secondary ICD10: K29.7 Gastritis, unspecified	1	NA	Binary	463010	9851867	2018	MRC-IEU	Ben Elsworth	NA	Males and Females	European	5718	457292	NA	SD	41204#K297: Output from GWAS pipeline using Phesant derived variables from UKBiobank
ukb-b-20017	Diagnoses - secondary ICD10: K29.8 Duodenitis	1	NA	Binary	463010	9851867	2018	MRC-IEU	Ben Elsworth	NA	Males and Females	European	4640	458370	NA	SD	41204#K298: Output from GWAS pipeline using Phesant derived variables from UKBiobank
ukb-b-12556	Diagnoses - secondary ICD10: K30 Dyspepsia	1	NA	Binary	463010	9851867	2018	MRC-IEU	Ben Elsworth	NA	Males and Females	European	2024	460986	NA	SD	41204#K30: Output from GWAS pipeline using Phesant derived variables from UKBiobank
ukb-b-3027	Diagnoses - secondary ICD10: K31.7 Polyp of stomach and duodenum	1	NA	Binary	463010	9851867	2018	MRC-IEU	Ben Elsworth	NA	Males and Females	European	1233	461777	NA	SD	41204#K317: Output from GWAS pipeline using Phesant derived variables from UKBiobank
ukb-b-2973	Diagnoses - secondary ICD10: K31.8 Other specified diseases of stomach and duodenum	1	NA	Binary	463010	9851867	2018	MRC-IEU	Ben Elsworth	NA	Males and Females	European	1247	461763	NA	SD	41204#K318: Output from GWAS pipeline using Phesant derived variables from UKBiobank
ukb-b-3672	Diagnoses - secondary ICD10: K44.9 Diaphragmatic hernia without obstruction or gangrene	1	NA	Binary	463010	9851867	2018	MRC-IEU	Ben Elsworth	NA	Males and Females	European	14326	448684	NA	SD	41204#K449: Output from GWAS pipeline using Phesant derived variables from UKBiobank
ukb-b-7421	Diagnoses - secondary ICD10: K51.9 Ulcerative colitis, unspecified	1	NA	Binary	463010	9851867	2018	MRC-IEU	Ben Elsworth	NA	Males and Females	European	1268	461742	NA	SD	41204#K519: Output from GWAS pipeline using Phesant derived variables from UKBiobank
ukb-b-4824	Diagnoses - secondary ICD10: K52.9 Non-infective gastro-enteritis and colitis, unspecified	1	NA	Binary	463010	9851867	2018	MRC-IEU	Ben Elsworth	NA	Males and Females	European	5703	457307	NA	SD	41204#K529: Output from GWAS pipeline using Phesant derived variables from UKBiobank
ukb-b-13392	Diagnoses - secondary ICD10: K57.3 Diverticular disease of large intestine without perforation or abscess	1	NA	Binary	463010	9851867	2018	MRC-IEU	Ben Elsworth	NA	Males and Females	European	7137	455873	NA	SD	41204#K573: Output from GWAS pipeline using Phesant derived variables from UKBiobank
ukb-b-14429	Diagnoses - secondary ICD10: K57.9 Diverticular disease of intestine, part unspecified, without perforation or abscess	1	NA	Binary	463010	9851867	2018	MRC-IEU	Ben Elsworth	NA	Males and Females	European	2622	460388	NA	SD	41204#K579: Output from GWAS pipeline using Phesant derived variables from UKBiobank
ukb-b-707	Diagnoses - secondary ICD10: K58.9 Irritable bowel syndrome without diarrhoea	1	NA	Binary	463010	9851867	2018	MRC-IEU	Ben Elsworth	NA	Males and Females	European	2760	460250	NA	SD	41204#K589: Output from GWAS pipeline using Phesant derived variables from UKBiobank
ukb-b-18008	Diagnoses - secondary ICD10: K59.0 Constipation	1	NA	Binary	463010	9851867	2018	MRC-IEU	Ben Elsworth	NA	Males and Females	European	3862	459148	NA	SD	41204#K590: Output from GWAS pipeline using Phesant derived variables from UKBiobank
ukb-b-8348	Diagnoses - secondary ICD10: K62.1 Rectal polyp	1	NA	Binary	463010	9851867	2018	MRC-IEU	Ben Elsworth	NA	Males and Females	European	1837	461173	NA	SD	41204#K621: Output from GWAS pipeline using Phesant derived variables from UKBiobank
ukb-b-6824	Diagnoses - secondary ICD10: K62.5 Haemorrhage of anus and rectum	1	NA	Binary	463010	9851867	2018	MRC-IEU	Ben Elsworth	NA	Males and Females	European	3642	459368	NA	SD	41204#K625: Output from GWAS pipeline using Phesant derived variables from UKBiobank
ukb-b-17845	Diagnoses - secondary ICD10: K63.5 Polyp of colon	1	NA	Binary	463010	9851867	2018	MRC-IEU	Ben Elsworth	NA	Males and Females	European	2437	460573	NA	SD	41204#K635: Output from GWAS pipeline using Phesant derived variables from UKBiobank
ukb-b-11675	Diagnoses - secondary ICD10: K66.0 Peritoneal adhesions	1	NA	Binary	463010	9851867	2018	MRC-IEU	Ben Elsworth	NA	Males and Females	European	1457	461553	NA	SD	41204#K660: Output from GWAS pipeline using Phesant derived variables from UKBiobank
ukb-b-4303	Diagnoses - secondary ICD10: K80.2 Calculus of gallbladder without cholecystitis	1	NA	Binary	463010	9851867	2018	MRC-IEU	Ben Elsworth	NA	Males and Females	European	2091	460919	NA	SD	41204#K802: Output from GWAS pipeline using Phesant derived variables from UKBiobank
ukb-b-5251	Diagnoses - secondary ICD10: L03.1 Cellulitis of other parts of limb	1	NA	Binary	463010	9851867	2018	MRC-IEU	Ben Elsworth	NA	Males and Females	European	1195	461815	NA	SD	41204#L031: Output from GWAS pipeline using Phesant derived variables from UKBiobank
ukb-b-11874	Diagnoses - secondary ICD10: M06.99 Rheumatoid arthritis, unspecified (Site unspecified)	1	NA	Binary	463010	9851867	2018	MRC-IEU	Ben Elsworth	NA	Males and Females	European	1523	461487	NA	SD	41204#M0699: Output from GWAS pipeline using Phesant derived variables from UKBiobank
ukb-b-12765	Diagnoses - secondary ICD10: M10.99 Gout, unspecified (Site unspecified)	1	NA	Binary	463010	9851867	2018	MRC-IEU	Ben Elsworth	NA	Males and Females	European	1042	461968	NA	SD	41204#M1099: Output from GWAS pipeline using Phesant derived variables from UKBiobank
ukb-b-11045	Diagnoses - secondary ICD10: M13.9 Arthritis, unspecified	1	NA	Binary	463010	9851867	2018	MRC-IEU	Ben Elsworth	NA	Males and Females	European	1477	461533	NA	SD	41204#M139: Output from GWAS pipeline using Phesant derived variables from UKBiobank
ukb-b-15026	Diagnoses - secondary ICD10: M13.99 Arthritis, unspecified (Site unspecified)	1	NA	Binary	463010	9851867	2018	MRC-IEU	Ben Elsworth	NA	Males and Females	European	2785	460225	NA	SD	41204#M1399: Output from GWAS pipeline using Phesant derived variables from UKBiobank
ukb-b-6998	Diagnoses - secondary ICD10: M15.9 Polyarthrosis, unspecified	1	NA	Binary	463010	9851867	2018	MRC-IEU	Ben Elsworth	NA	Males and Females	European	1165	461845	NA	SD	41204#M159: Output from GWAS pipeline using Phesant derived variables from UKBiobank
ukb-b-12964	Diagnoses - secondary ICD10: M17.1 Other primary gonarthrosis	1	NA	Binary	463010	9851867	2018	MRC-IEU	Ben Elsworth	NA	Males and Females	European	1492	461518	NA	SD	41204#M171: Output from GWAS pipeline using Phesant derived variables from UKBiobank
ukb-b-20414	Diagnoses - secondary ICD10: M17.9 Gonarthrosis, unspecified	1	NA	Binary	463010	9851867	2018	MRC-IEU	Ben Elsworth	NA	Males and Females	European	4233	458777	NA	SD	41204#M179: Output from GWAS pipeline using Phesant derived variables from UKBiobank
ukb-b-9493	Diagnoses - secondary ICD10: M19.9 Arthrosis, unspecified	1	NA	Binary	463010	9851867	2018	MRC-IEU	Ben Elsworth	NA	Males and Females	European	1797	461213	NA	SD	41204#M199: Output from GWAS pipeline using Phesant derived variables from UKBiobank
ukb-b-20233	Diagnoses - secondary ICD10: M19.99 Arthrosis, unspecified (Site unspecified)	1	NA	Binary	463010	9851867	2018	MRC-IEU	Ben Elsworth	NA	Males and Females	European	2905	460105	NA	SD	41204#M1999: Output from GWAS pipeline using Phesant derived variables from UKBiobank
ukb-b-2625	Diagnoses - secondary ICD10: M47.82 Other spondylosis (Cervical region)	1	NA	Binary	463010	9851867	2018	MRC-IEU	Ben Elsworth	NA	Males and Females	European	1018	461992	NA	SD	41204#M4782: Output from GWAS pipeline using Phesant derived variables from UKBiobank
ukb-b-17796	Diagnoses - secondary ICD10: M81.99 Osteoporosis, unspecified (Site unspecified)	1	NA	Binary	463010	9851867	2018	MRC-IEU	Ben Elsworth	NA	Males and Females	European	1976	461034	NA	SD	41204#M8199: Output from GWAS pipeline using Phesant derived variables from UKBiobank
ukb-b-4963	Diagnoses - secondary ICD10: N17.9 Acute renal failure, unspecified	1	NA	Binary	463010	9851867	2018	MRC-IEU	Ben Elsworth	NA	Males and Females	European	1415	461595	NA	SD	41204#N179: Output from GWAS pipeline using Phesant derived variables from UKBiobank
ukb-b-499	Diagnoses - secondary ICD10: N32.8 Other specified disorders of bladder	1	NA	Binary	463010	9851867	2018	MRC-IEU	Ben Elsworth	NA	Males and Females	European	2684	460326	NA	SD	41204#N328: Output from GWAS pipeline using Phesant derived variables from UKBiobank
ukb-b-6077	Diagnoses - secondary ICD10: N39.0 Urinary tract infection, site not specified	1	NA	Binary	463010	9851867	2018	MRC-IEU	Ben Elsworth	NA	Males and Females	European	4180	458830	NA	SD	41204#N390: Output from GWAS pipeline using Phesant derived variables from UKBiobank
ukb-b-5266	Diagnoses - secondary ICD10: N39.3 Stress incontinence	1	NA	Binary	463010	9851867	2018	MRC-IEU	Ben Elsworth	NA	Males and Females	European	1404	461606	NA	SD	41204#N393: Output from GWAS pipeline using Phesant derived variables from UKBiobank
ukb-b-8072	Diagnoses - secondary ICD10: N40 Hyperplasia of prostate	1	NA	Binary	463010	9851867	2018	MRC-IEU	Ben Elsworth	NA	Males and Females	European	4133	458877	NA	SD	41204#N40: Output from GWAS pipeline using Phesant derived variables from UKBiobank
ukb-b-6413	Diagnoses - secondary ICD10: N73.6 Female pelvic peritoneal adhesions	1	NA	Binary	463010	9851867	2018	MRC-IEU	Ben Elsworth	NA	Males and Females	European	1790	461220	NA	SD	41204#N736: Output from GWAS pipeline using Phesant derived variables from UKBiobank
ukb-b-9668	Diagnoses - secondary ICD10: N80.0 Endometriosis of uterus	1	NA	Binary	463010	9851867	2018	MRC-IEU	Ben Elsworth	NA	Males and Females	European	1121	461889	NA	SD	41204#N800: Output from GWAS pipeline using Phesant derived variables from UKBiobank
ukb-b-17336	Diagnoses - secondary ICD10: N81.1 Cystocele	1	NA	Binary	463010	9851867	2018	MRC-IEU	Ben Elsworth	NA	Males and Females	European	1605	461405	NA	SD	41204#N811: Output from GWAS pipeline using Phesant derived variables from UKBiobank
ukb-b-2055	Diagnoses - secondary ICD10: N81.2 Incomplete uterovaginal prolapse	1	NA	Binary	463010	9851867	2018	MRC-IEU	Ben Elsworth	NA	Males and Females	European	1042	461968	NA	SD	41204#N812: Output from GWAS pipeline using Phesant derived variables from UKBiobank
ukb-b-3412	Diagnoses - secondary ICD10: N81.6 Rectocele	1	NA	Binary	463010	9851867	2018	MRC-IEU	Ben Elsworth	NA	Males and Females	European	2093	460917	NA	SD	41204#N816: Output from GWAS pipeline using Phesant derived variables from UKBiobank
ukb-b-4790	Diagnoses - secondary ICD10: N83.2 Other and unspecified ovarian cysts	1	NA	Binary	463010	9851867	2018	MRC-IEU	Ben Elsworth	NA	Males and Females	European	1656	461354	NA	SD	41204#N832: Output from GWAS pipeline using Phesant derived variables from UKBiobank
ukb-b-13998	Diagnoses - secondary ICD10: N84.0 Polyp of corpus uteri	1	NA	Binary	463010	9851867	2018	MRC-IEU	Ben Elsworth	NA	Males and Females	European	2252	460758	NA	SD	41204#N840: Output from GWAS pipeline using Phesant derived variables from UKBiobank
ukb-b-8685	Diagnoses - secondary ICD10: N85.8 Other specified noninflammatory disorders of uterus	1	NA	Binary	463010	9851867	2018	MRC-IEU	Ben Elsworth	NA	Males and Females	European	1450	461560	NA	SD	41204#N858: Output from GWAS pipeline using Phesant derived variables from UKBiobank
ukb-b-12282	Diagnoses - secondary ICD10: N92.0 Excessive and frequent menstruation with regular cycle	1	NA	Binary	463010	9851867	2018	MRC-IEU	Ben Elsworth	NA	Males and Females	European	2698	460312	NA	SD	41204#N920: Output from GWAS pipeline using Phesant derived variables from UKBiobank
ukb-b-12604	Diagnoses - secondary ICD10: N94.6 Dysmenorrhoea, unspecified	1	NA	Binary	463010	9851867	2018	MRC-IEU	Ben Elsworth	NA	Males and Females	European	1145	461865	NA	SD	41204#N946: Output from GWAS pipeline using Phesant derived variables from UKBiobank
ukb-b-16879	Diagnoses - secondary ICD10: N95.0 Postmenopausal bleeding	1	NA	Binary	463010	9851867	2018	MRC-IEU	Ben Elsworth	NA	Males and Females	European	2161	460849	NA	SD	41204#N950: Output from GWAS pipeline using Phesant derived variables from UKBiobank
ukb-b-13770	Diagnoses - secondary ICD10: O70.1 Second degree perineal laceration during delivery	1	NA	Binary	463010	9851867	2018	MRC-IEU	Ben Elsworth	NA	Males and Females	European	1446	461564	NA	SD	41204#O701: Output from GWAS pipeline using Phesant derived variables from UKBiobank
ukb-b-17309	Diagnoses - secondary ICD10: R00.0 Tachycardia, unspecified	1	NA	Binary	463010	9851867	2018	MRC-IEU	Ben Elsworth	NA	Males and Females	European	1005	462005	NA	SD	41204#R000: Output from GWAS pipeline using Phesant derived variables from UKBiobank
ukb-b-11664	Diagnoses - secondary ICD10: R00.1 Bradycardia, unspecified	1	NA	Binary	463010	9851867	2018	MRC-IEU	Ben Elsworth	NA	Males and Females	European	1254	461756	NA	SD	41204#R001: Output from GWAS pipeline using Phesant derived variables from UKBiobank
ukb-b-1480	Diagnoses - secondary ICD10: R00.2 Palpitations	1	NA	Binary	463010	9851867	2018	MRC-IEU	Ben Elsworth	NA	Males and Females	European	1380	461630	NA	SD	41204#R002: Output from GWAS pipeline using Phesant derived variables from UKBiobank
ukb-b-16587	Diagnoses - secondary ICD10: R03.0 Elevated blood-pressure reading, without diagnosis of hypertension	1	NA	Binary	463010	9851867	2018	MRC-IEU	Ben Elsworth	NA	Males and Females	European	1134	461876	NA	SD	41204#R030: Output from GWAS pipeline using Phesant derived variables from UKBiobank
ukb-b-20009	Diagnoses - secondary ICD10: R05 Cough	1	NA	Binary	463010	9851867	2018	MRC-IEU	Ben Elsworth	NA	Males and Females	European	1072	461938	NA	SD	41204#R05: Output from GWAS pipeline using Phesant derived variables from UKBiobank
ukb-b-19391	Diagnoses - secondary ICD10: R06.0 Dyspnoea	1	NA	Binary	463010	9851867	2018	MRC-IEU	Ben Elsworth	NA	Males and Females	European	2248	460762	NA	SD	41204#R060: Output from GWAS pipeline using Phesant derived variables from UKBiobank
ukb-b-18425	Diagnoses - secondary ICD10: R07.4 Chest pain, unspecified	1	NA	Binary	463010	9851867	2018	MRC-IEU	Ben Elsworth	NA	Males and Females	European	2534	460476	NA	SD	41204#R074: Output from GWAS pipeline using Phesant derived variables from UKBiobank
ukb-b-10409	Diagnoses - secondary ICD10: R10.1 Pain localised to upper abdomen	1	NA	Binary	463010	9851867	2018	MRC-IEU	Ben Elsworth	NA	Males and Females	European	1543	461467	NA	SD	41204#R101: Output from GWAS pipeline using Phesant derived variables from UKBiobank
ukb-b-8161	Diagnoses - secondary ICD10: R10.3 Pain localised to other parts of lower abdomen	1	NA	Binary	463010	9851867	2018	MRC-IEU	Ben Elsworth	NA	Males and Females	European	1659	461351	NA	SD	41204#R103: Output from GWAS pipeline using Phesant derived variables from UKBiobank
ukb-b-19409	Diagnoses - secondary ICD10: R10.4 Other and unspecified abdominal pain	1	NA	Binary	463010	9851867	2018	MRC-IEU	Ben Elsworth	NA	Males and Females	European	4649	458361	NA	SD	41204#R104: Output from GWAS pipeline using Phesant derived variables from UKBiobank
ukb-b-4554	Diagnoses - secondary ICD10: R11 Nausea and vomiting	1	NA	Binary	463010	9851867	2018	MRC-IEU	Ben Elsworth	NA	Males and Females	European	6773	456237	NA	SD	41204#R11: Output from GWAS pipeline using Phesant derived variables from UKBiobank
ukb-b-782	Diagnoses - secondary ICD10: R13 Dysphagia	1	NA	Binary	463010	9851867	2018	MRC-IEU	Ben Elsworth	NA	Males and Females	European	1521	461489	NA	SD	41204#R13: Output from GWAS pipeline using Phesant derived variables from UKBiobank
ukb-b-10368	Diagnoses - secondary ICD10: R19.4 Change in bowel habit	1	NA	Binary	463010	9851867	2018	MRC-IEU	Ben Elsworth	NA	Males and Females	European	2443	460567	NA	SD	41204#R194: Output from GWAS pipeline using Phesant derived variables from UKBiobank
ukb-b-6517	Diagnoses - secondary ICD10: R31 Unspecified haematuria	1	NA	Binary	463010	9851867	2018	MRC-IEU	Ben Elsworth	NA	Males and Females	European	2594	460416	NA	SD	41204#R31: Output from GWAS pipeline using Phesant derived variables from UKBiobank
ukb-b-19207	Diagnoses - secondary ICD10: R33 Retention of urine	1	NA	Binary	463010	9851867	2018	MRC-IEU	Ben Elsworth	NA	Males and Females	European	2599	460411	NA	SD	41204#R33: Output from GWAS pipeline using Phesant derived variables from UKBiobank
ukb-b-16946	Diagnoses - secondary ICD10: R35 Polyuria	1	NA	Binary	463010	9851867	2018	MRC-IEU	Ben Elsworth	NA	Males and Females	European	1446	461564	NA	SD	41204#R35: Output from GWAS pipeline using Phesant derived variables from UKBiobank
ukb-b-20542	Diagnoses - secondary ICD10: R42 Dizziness and giddiness	1	NA	Binary	463010	9851867	2018	MRC-IEU	Ben Elsworth	NA	Males and Females	European	1756	461254	NA	SD	41204#R42: Output from GWAS pipeline using Phesant derived variables from UKBiobank
ukb-b-19086	Diagnoses - secondary ICD10: R50.9 Fever, unspecified	1	NA	Binary	463010	9851867	2018	MRC-IEU	Ben Elsworth	NA	Males and Females	European	1794	461216	NA	SD	41204#R509: Output from GWAS pipeline using Phesant derived variables from UKBiobank
ukb-b-7467	Diagnoses - secondary ICD10: R51 Headache	1	NA	Binary	463010	9851867	2018	MRC-IEU	Ben Elsworth	NA	Males and Females	European	2176	460834	NA	SD	41204#R51: Output from GWAS pipeline using Phesant derived variables from UKBiobank
ukb-b-11972	Diagnoses - secondary ICD10: R53 Malaise and fatigue	1	NA	Binary	463010	9851867	2018	MRC-IEU	Ben Elsworth	NA	Males and Females	European	1245	461765	NA	SD	41204#R53: Output from GWAS pipeline using Phesant derived variables from UKBiobank
ukb-b-6441	Diagnoses - secondary ICD10: R55 Syncope and collapse	1	NA	Binary	463010	9851867	2018	MRC-IEU	Ben Elsworth	NA	Males and Females	European	2224	460786	NA	SD	41204#R55: Output from GWAS pipeline using Phesant derived variables from UKBiobank
ukb-b-13845	Diagnoses - secondary ICD10: R63.4 Abnormal weight loss	1	NA	Binary	463010	9851867	2018	MRC-IEU	Ben Elsworth	NA	Males and Females	European	2751	460259	NA	SD	41204#R634: Output from GWAS pipeline using Phesant derived variables from UKBiobank
ukb-b-1762	Diagnoses - secondary ICD10: R69 Unknown and unspecified causes of morbidity	1	NA	Binary	463010	9851867	2018	MRC-IEU	Ben Elsworth	NA	Males and Females	European	7891	455119	NA	SD	41204#R69: Output from GWAS pipeline using Phesant derived variables from UKBiobank
ukb-b-11209	Diagnoses - secondary ICD10: R79.8 Other specified abnormal findings of blood chemistry	1	NA	Binary	463010	9851867	2018	MRC-IEU	Ben Elsworth	NA	Males and Females	European	2043	460967	NA	SD	41204#R798: Output from GWAS pipeline using Phesant derived variables from UKBiobank
ukb-b-4579	Diagnoses - secondary ICD10: R94.5 Abnormal results of liver function studies	1	NA	Binary	463010	9851867	2018	MRC-IEU	Ben Elsworth	NA	Males and Females	European	1802	461208	NA	SD	41204#R945: Output from GWAS pipeline using Phesant derived variables from UKBiobank
ukb-b-5164	Diagnoses - secondary ICD10: T81.0 Haemorrhage and haematoma complicating a procedure, not elsewhere classified	1	NA	Binary	463010	9851867	2018	MRC-IEU	Ben Elsworth	NA	Males and Females	European	2424	460586	NA	SD	41204#T810: Output from GWAS pipeline using Phesant derived variables from UKBiobank
ukb-b-4586	Diagnoses - secondary ICD10: T81.4 Infection following a procedure, not elsewhere classified	1	NA	Binary	463010	9851867	2018	MRC-IEU	Ben Elsworth	NA	Males and Females	European	1506	461504	NA	SD	41204#T814: Output from GWAS pipeline using Phesant derived variables from UKBiobank
ukb-b-11065	Diagnoses - secondary ICD10: W01.0 Home	1	NA	Binary	463010	9851867	2018	MRC-IEU	Ben Elsworth	NA	Males and Females	European	1122	461888	NA	SD	41204#W010: Output from GWAS pipeline using Phesant derived variables from UKBiobank
ukb-b-12058	Diagnoses - secondary ICD10: W01.9 Unspecified place	1	NA	Binary	463010	9851867	2018	MRC-IEU	Ben Elsworth	NA	Males and Females	European	1345	461665	NA	SD	41204#W019: Output from GWAS pipeline using Phesant derived variables from UKBiobank
ukb-b-19088	Diagnoses - secondary ICD10: W10.0 Home	1	NA	Binary	463010	9851867	2018	MRC-IEU	Ben Elsworth	NA	Males and Females	European	1120	461890	NA	SD	41204#W100: Output from GWAS pipeline using Phesant derived variables from UKBiobank
ukb-b-2854	Diagnoses - secondary ICD10: W19.9 Unspecified place	1	NA	Binary	463010	9851867	2018	MRC-IEU	Ben Elsworth	NA	Males and Females	European	2506	460504	NA	SD	41204#W199: Output from GWAS pipeline using Phesant derived variables from UKBiobank
ukb-b-14257	Diagnoses - secondary ICD10: X59.9 Unspecified place	1	NA	Binary	463010	9851867	2018	MRC-IEU	Ben Elsworth	NA	Males and Females	European	3232	459778	NA	SD	41204#X599: Output from GWAS pipeline using Phesant derived variables from UKBiobank
ukb-b-4745	Diagnoses - secondary ICD10: Y43.3 Other antineoplastic drugs	1	NA	Binary	463010	9851867	2018	MRC-IEU	Ben Elsworth	NA	Males and Females	European	1101	461909	NA	SD	41204#Y433: Output from GWAS pipeline using Phesant derived variables from UKBiobank
ukb-b-13841	Diagnoses - secondary ICD10: Y83.1 Surgical operation with implant of artificial internal device	1	NA	Binary	463010	9851867	2018	MRC-IEU	Ben Elsworth	NA	Males and Females	European	4135	458875	NA	SD	41204#Y831: Output from GWAS pipeline using Phesant derived variables from UKBiobank
ukb-b-3115	Diagnoses - secondary ICD10: Y83.2 Surgical operation with anastomosis, bypass or graft	1	NA	Binary	463010	9851867	2018	MRC-IEU	Ben Elsworth	NA	Males and Females	European	1411	461599	NA	SD	41204#Y832: Output from GWAS pipeline using Phesant derived variables from UKBiobank
ukb-b-7702	Diagnoses - secondary ICD10: Y83.6 Removal of other organ (partial) (total)	1	NA	Binary	463010	9851867	2018	MRC-IEU	Ben Elsworth	NA	Males and Females	European	3054	459956	NA	SD	41204#Y836: Output from GWAS pipeline using Phesant derived variables from UKBiobank
ukb-b-17823	Diagnoses - secondary ICD10: Y83.8 Other surgical procedures	1	NA	Binary	463010	9851867	2018	MRC-IEU	Ben Elsworth	NA	Males and Females	European	4789	458221	NA	SD	41204#Y838: Output from GWAS pipeline using Phesant derived variables from UKBiobank
ukb-b-6295	Diagnoses - secondary ICD10: Z03.4 Observation for suspected myocardial infarction	1	NA	Binary	463010	9851867	2018	MRC-IEU	Ben Elsworth	NA	Males and Females	European	2559	460451	NA	SD	41204#Z034: Output from GWAS pipeline using Phesant derived variables from UKBiobank
ukb-b-10490	Diagnoses - secondary ICD10: Z03.8 Observation for other suspected diseases and conditions	1	NA	Binary	463010	9851867	2018	MRC-IEU	Ben Elsworth	NA	Males and Females	European	2219	460791	NA	SD	41204#Z038: Output from GWAS pipeline using Phesant derived variables from UKBiobank
ukb-b-5443	Diagnoses - secondary ICD10: Z13.0 Special screening examination for diseases of the blood and blood-forming organs and certain disorders involving the immune mechanism	1	NA	Binary	463010	9851867	2018	MRC-IEU	Ben Elsworth	NA	Males and Females	European	1060	461950	NA	SD	41204#Z130: Output from GWAS pipeline using Phesant derived variables from UKBiobank
ukb-b-6826	Diagnoses - secondary ICD10: Z13.8 Special screening examination for other specified diseases and disorders	1	NA	Binary	463010	9851867	2018	MRC-IEU	Ben Elsworth	NA	Males and Females	European	1044	461966	NA	SD	41204#Z138: Output from GWAS pipeline using Phesant derived variables from UKBiobank
ukb-b-4193	Diagnoses - secondary ICD10: Z37.0 Single live birth	1	NA	Binary	463010	9851867	2018	MRC-IEU	Ben Elsworth	NA	Males and Females	European	12567	450443	NA	SD	41204#Z370: Output from GWAS pipeline using Phesant derived variables from UKBiobank
ukb-b-10061	Diagnoses - secondary ICD10: Z50.1 Other physical therapy	1	NA	Binary	463010	9851867	2018	MRC-IEU	Ben Elsworth	NA	Males and Females	European	1824	461186	NA	SD	41204#Z501: Output from GWAS pipeline using Phesant derived variables from UKBiobank
ukb-b-16024	Diagnoses - secondary ICD10: Z51.0 Radiotherapy session	1	NA	Binary	463010	9851867	2018	MRC-IEU	Ben Elsworth	NA	Males and Females	European	1942	461068	NA	SD	41204#Z510: Output from GWAS pipeline using Phesant derived variables from UKBiobank
ukb-b-11484	Diagnoses - secondary ICD10: Z51.1 Chemotherapy session for neoplasm	1	NA	Binary	463010	9851867	2018	MRC-IEU	Ben Elsworth	NA	Males and Females	European	7714	455296	NA	SD	41204#Z511: Output from GWAS pipeline using Phesant derived variables from UKBiobank
ukb-b-712	Diagnoses - secondary ICD10: Z51.2 Other chemotherapy	1	NA	Binary	463010	9851867	2018	MRC-IEU	Ben Elsworth	NA	Males and Females	European	3035	459975	NA	SD	41204#Z512: Output from GWAS pipeline using Phesant derived variables from UKBiobank
ukb-b-15983	Diagnoses - secondary ICD10: Z51.5 Palliative care	1	NA	Binary	463010	9851867	2018	MRC-IEU	Ben Elsworth	NA	Males and Females	European	1231	461779	NA	SD	41204#Z515: Output from GWAS pipeline using Phesant derived variables from UKBiobank
ukb-b-9019	Diagnoses - secondary ICD10: Z53.0 Procedure not carried out because of contraindication	1	NA	Binary	463010	9851867	2018	MRC-IEU	Ben Elsworth	NA	Males and Females	European	4779	458231	NA	SD	41204#Z530: Output from GWAS pipeline using Phesant derived variables from UKBiobank
ukb-b-5045	Diagnoses - secondary ICD10: Z53.2 Procedure not carried out because of patient's decision for other and unspecified reasons	1	NA	Binary	463010	9851867	2018	MRC-IEU	Ben Elsworth	NA	Males and Females	European	1283	461727	NA	SD	41204#Z532: Output from GWAS pipeline using Phesant derived variables from UKBiobank
ukb-b-9043	Diagnoses - secondary ICD10: Z53.8 Procedure not carried out for other reasons	1	NA	Binary	463010	9851867	2018	MRC-IEU	Ben Elsworth	NA	Males and Females	European	10952	452058	NA	SD	41204#Z538: Output from GWAS pipeline using Phesant derived variables from UKBiobank
ukb-b-9216	Diagnoses - secondary ICD10: Z53.9 Procedure not carried out, unspecified reason	1	NA	Binary	463010	9851867	2018	MRC-IEU	Ben Elsworth	NA	Males and Females	European	1877	461133	NA	SD	41204#Z539: Output from GWAS pipeline using Phesant derived variables from UKBiobank
ukb-b-2895	Diagnoses - secondary ICD10: Z60.2 Living alone	1	NA	Binary	463010	9851867	2018	MRC-IEU	Ben Elsworth	NA	Males and Females	European	3497	459513	NA	SD	41204#Z602: Output from GWAS pipeline using Phesant derived variables from UKBiobank
ukb-b-5115	Diagnoses - secondary ICD10: Z72.0 Tobacco use	1	NA	Binary	463010	9851867	2018	MRC-IEU	Ben Elsworth	NA	Males and Females	European	13421	449589	NA	SD	41204#Z720: Output from GWAS pipeline using Phesant derived variables from UKBiobank
ukb-b-391	Diagnoses - secondary ICD10: Z72.1 Alcohol use	1	NA	Binary	463010	9851867	2018	MRC-IEU	Ben Elsworth	NA	Males and Females	European	3685	459325	NA	SD	41204#Z721: Output from GWAS pipeline using Phesant derived variables from UKBiobank
ukb-b-13247	Diagnoses - secondary ICD10: Z80.0 Family history of malignant neoplasm of digestive organs	1	NA	Binary	463010	9851867	2018	MRC-IEU	Ben Elsworth	NA	Males and Females	European	5989	457021	NA	SD	41204#Z800: Output from GWAS pipeline using Phesant derived variables from UKBiobank
ukb-b-7643	Diagnoses - secondary ICD10: Z80.3 Family history of malignant neoplasm of breast	1	NA	Binary	463010	9851867	2018	MRC-IEU	Ben Elsworth	NA	Males and Females	European	1091	461919	NA	SD	41204#Z803: Output from GWAS pipeline using Phesant derived variables from UKBiobank
ukb-b-2205	Diagnoses - secondary ICD10: Z82.4 Family history of ischaemic heart disease and other diseases of the circulatory system	1	NA	Binary	463010	9851867	2018	MRC-IEU	Ben Elsworth	NA	Males and Females	European	9330	453680	NA	SD	41204#Z824: Output from GWAS pipeline using Phesant derived variables from UKBiobank
ukb-b-16471	Diagnoses - secondary ICD10: Z85.0 Personal history of malignant neoplasm of digestive organs	1	NA	Binary	463010	9851867	2018	MRC-IEU	Ben Elsworth	NA	Males and Females	European	3570	459440	NA	SD	41204#Z850: Output from GWAS pipeline using Phesant derived variables from UKBiobank
ukb-b-20142	Diagnoses - secondary ICD10: Z85.3 Personal history of malignant neoplasm of breast	1	NA	Binary	463010	9851867	2018	MRC-IEU	Ben Elsworth	NA	Males and Females	European	5208	457802	NA	SD	41204#Z853: Output from GWAS pipeline using Phesant derived variables from UKBiobank
ukb-b-11709	Diagnoses - secondary ICD10: Z85.4 Personal history of malignant neoplasm of genital organs	1	NA	Binary	463010	9851867	2018	MRC-IEU	Ben Elsworth	NA	Males and Females	European	2692	460318	NA	SD	41204#Z854: Output from GWAS pipeline using Phesant derived variables from UKBiobank
ukb-b-7299	Diagnoses - secondary ICD10: Z85.5 Personal history of malignant neoplasm of urinary tract	1	NA	Binary	463010	9851867	2018	MRC-IEU	Ben Elsworth	NA	Males and Females	European	2117	460893	NA	SD	41204#Z855: Output from GWAS pipeline using Phesant derived variables from UKBiobank
ukb-b-11231	Diagnoses - secondary ICD10: Z85.8 Personal history of malignant neoplasms of other organs and systems	1	NA	Binary	463010	9851867	2018	MRC-IEU	Ben Elsworth	NA	Males and Females	European	3509	459501	NA	SD	41204#Z858: Output from GWAS pipeline using Phesant derived variables from UKBiobank
ukb-b-3897	Diagnoses - secondary ICD10: Z86.0 Personal history of other neoplasms	1	NA	Binary	463010	9851867	2018	MRC-IEU	Ben Elsworth	NA	Males and Females	European	4011	458999	NA	SD	41204#Z860: Output from GWAS pipeline using Phesant derived variables from UKBiobank
ukb-b-19864	Diagnoses - secondary ICD10: Z86.1 Personal history of infectious and parasitic diseases	1	NA	Binary	463010	9851867	2018	MRC-IEU	Ben Elsworth	NA	Males and Females	European	1375	461635	NA	SD	41204#Z861: Output from GWAS pipeline using Phesant derived variables from UKBiobank
ukb-b-1585	Diagnoses - secondary ICD10: Z86.4 Personal history of psychoactive substance abuse	1	NA	Binary	463010	9851867	2018	MRC-IEU	Ben Elsworth	NA	Males and Females	European	11793	451217	NA	SD	41204#Z864: Output from GWAS pipeline using Phesant derived variables from UKBiobank
ukb-b-546	Diagnoses - secondary ICD10: Z86.6 Personal history of diseases of the nervous system and sense organs	1	NA	Binary	463010	9851867	2018	MRC-IEU	Ben Elsworth	NA	Males and Females	European	3119	459891	NA	SD	41204#Z866: Output from GWAS pipeline using Phesant derived variables from UKBiobank
ukb-b-13782	Diagnoses - secondary ICD10: Z86.7 Personal history of diseases of the circulatory system	1	NA	Binary	463010	9851867	2018	MRC-IEU	Ben Elsworth	NA	Males and Females	European	10173	452837	NA	SD	41204#Z867: Output from GWAS pipeline using Phesant derived variables from UKBiobank
ukb-b-16364	Diagnoses - secondary ICD10: Z87.1 Personal history of diseases of the digestive system	1	NA	Binary	463010	9851867	2018	MRC-IEU	Ben Elsworth	NA	Males and Females	European	10458	452552	NA	SD	41204#Z871: Output from GWAS pipeline using Phesant derived variables from UKBiobank
ukb-b-18023	Diagnoses - secondary ICD10: Z87.3 Personal history of diseases of the musculoskeletal system and connective tissue	1	NA	Binary	463010	9851867	2018	MRC-IEU	Ben Elsworth	NA	Males and Females	European	1285	461725	NA	SD	41204#Z873: Output from GWAS pipeline using Phesant derived variables from UKBiobank
ukb-b-10880	Diagnoses - secondary ICD10: Z87.4 Personal history of diseases of the genito-urinary system	1	NA	Binary	463010	9851867	2018	MRC-IEU	Ben Elsworth	NA	Males and Females	European	4538	458472	NA	SD	41204#Z874: Output from GWAS pipeline using Phesant derived variables from UKBiobank
ukb-b-5911	Diagnoses - secondary ICD10: Z88.0 Personal history of allergy to penicillin	1	NA	Binary	463010	9851867	2018	MRC-IEU	Ben Elsworth	NA	Males and Females	European	11348	451662	NA	SD	41204#Z880: Output from GWAS pipeline using Phesant derived variables from UKBiobank
ukb-b-9841	Diagnoses - secondary ICD10: Z88.1 Personal history of allergy to other antibiotic agents	1	NA	Binary	463010	9851867	2018	MRC-IEU	Ben Elsworth	NA	Males and Females	European	2150	460860	NA	SD	41204#Z881: Output from GWAS pipeline using Phesant derived variables from UKBiobank
ukb-b-4267	Diagnoses - secondary ICD10: Z88.6 Personal history of allergy to analgesic agent	1	NA	Binary	463010	9851867	2018	MRC-IEU	Ben Elsworth	NA	Males and Females	European	2685	460325	NA	SD	41204#Z886: Output from GWAS pipeline using Phesant derived variables from UKBiobank
ukb-b-4601	Diagnoses - secondary ICD10: Z88.8 Personal history of allergy to other drugs, medicaments and biological substances	1	NA	Binary	463010	9851867	2018	MRC-IEU	Ben Elsworth	NA	Males and Females	European	2694	460316	NA	SD	41204#Z888: Output from GWAS pipeline using Phesant derived variables from UKBiobank
ukb-b-16641	Diagnoses - secondary ICD10: Z90.1 Acquired absence of breast(s)	1	NA	Binary	463010	9851867	2018	MRC-IEU	Ben Elsworth	NA	Males and Females	European	1661	461349	NA	SD	41204#Z901: Output from GWAS pipeline using Phesant derived variables from UKBiobank
ukb-b-14829	Diagnoses - secondary ICD10: Z90.4 Acquired absence of other parts of digestive tract	1	NA	Binary	463010	9851867	2018	MRC-IEU	Ben Elsworth	NA	Males and Females	European	3438	459572	NA	SD	41204#Z904: Output from GWAS pipeline using Phesant derived variables from UKBiobank
ukb-b-20424	Diagnoses - secondary ICD10: Z90.7 Acquired absence of genital organ(s)	1	NA	Binary	463010	9851867	2018	MRC-IEU	Ben Elsworth	NA	Males and Females	European	3446	459564	NA	SD	41204#Z907: Output from GWAS pipeline using Phesant derived variables from UKBiobank
ukb-b-16702	Diagnoses - secondary ICD10: Z91.0 Personal history of allergy, other than to drugs and biological substances	1	NA	Binary	463010	9851867	2018	MRC-IEU	Ben Elsworth	NA	Males and Females	European	1658	461352	NA	SD	41204#Z910: Output from GWAS pipeline using Phesant derived variables from UKBiobank
ukb-b-7352	Diagnoses - secondary ICD10: Z92.1 Personal history of long-term (current) use of anticoagulants	1	NA	Binary	463010	9851867	2018	MRC-IEU	Ben Elsworth	NA	Males and Females	European	5254	457756	NA	SD	41204#Z921: Output from GWAS pipeline using Phesant derived variables from UKBiobank
ukb-b-10911	Diagnoses - secondary ICD10: Z92.2 Personal history of long-term (current) use of other medicaments	1	NA	Binary	463010	9851867	2018	MRC-IEU	Ben Elsworth	NA	Males and Females	European	7915	455095	NA	SD	41204#Z922: Output from GWAS pipeline using Phesant derived variables from UKBiobank
ukb-b-14446	Diagnoses - secondary ICD10: Z92.3 Personal history of irradiation	1	NA	Binary	463010	9851867	2018	MRC-IEU	Ben Elsworth	NA	Males and Females	European	1124	461886	NA	SD	41204#Z923: Output from GWAS pipeline using Phesant derived variables from UKBiobank
ukb-b-8092	Diagnoses - secondary ICD10: Z92.4 Personal history of major surgery, not elsewhere classified	1	NA	Binary	463010	9851867	2018	MRC-IEU	Ben Elsworth	NA	Males and Females	European	1039	461971	NA	SD	41204#Z924: Output from GWAS pipeline using Phesant derived variables from UKBiobank
ukb-b-16967	Diagnoses - secondary ICD10: Z95.0 Presence of cardiac pacemaker	1	NA	Binary	463010	9851867	2018	MRC-IEU	Ben Elsworth	NA	Males and Females	European	1266	461744	NA	SD	41204#Z950: Output from GWAS pipeline using Phesant derived variables from UKBiobank
ukb-b-11064	Diagnoses - secondary ICD10: Z95.1 Presence of aortocoronary bypass graft	1	NA	Binary	463010	9851867	2018	MRC-IEU	Ben Elsworth	NA	Males and Females	European	3358	459652	NA	SD	41204#Z951: Output from GWAS pipeline using Phesant derived variables from UKBiobank
ukb-b-15748	Diagnoses - secondary ICD10: Z95.5 Presence of coronary angioplasty implant and graft	1	NA	Binary	463010	9851867	2018	MRC-IEU	Ben Elsworth	NA	Males and Females	European	3724	459286	NA	SD	41204#Z955: Output from GWAS pipeline using Phesant derived variables from UKBiobank
ukb-b-15230	Diagnoses - secondary ICD10: Z95.8 Presence of other cardiac and vascular implants and grafts	1	NA	Binary	463010	9851867	2018	MRC-IEU	Ben Elsworth	NA	Males and Females	European	1034	461976	NA	SD	41204#Z958: Output from GWAS pipeline using Phesant derived variables from UKBiobank
ukb-b-11639	Diagnoses - secondary ICD10: Z96.1 Presence of intraocular lens	1	NA	Binary	463010	9851867	2018	MRC-IEU	Ben Elsworth	NA	Males and Females	European	2240	460770	NA	SD	41204#Z961: Output from GWAS pipeline using Phesant derived variables from UKBiobank
ukb-b-20477	Diagnoses - secondary ICD10: Z96.6 Presence of orthopaedic joint implants	1	NA	Binary	463010	9851867	2018	MRC-IEU	Ben Elsworth	NA	Males and Females	European	5687	457323	NA	SD	41204#Z966: Output from GWAS pipeline using Phesant derived variables from UKBiobank
ukb-b-2630	Diagnoses - secondary ICD10: Z98.0 Intestinal bypass and anastomosis status	1	NA	Binary	463010	9851867	2018	MRC-IEU	Ben Elsworth	NA	Males and Females	European	1178	461832	NA	SD	41204#Z980: Output from GWAS pipeline using Phesant derived variables from UKBiobank
finn-a-ILD_FOR_EXCL	Diagnoses used for exclusion with ILD	0	NA	Binary	94036	16152119	2020	NA	NA	NA	Males and Females	European	1506	94993	NA	NA	NA
finn-a-DIALYSIS	Dialysis	0	NA	Binary	94036	16152119	2020	NA	NA	NA	Males and Females	European	252	94872	NA	NA	NA
finn-a-N14_DIALYSIS	Dialysis	0	NA	Binary	94036	16152119	2020	NA	NA	NA	Males and Females	European	136	94913	NA	NA	NA
finn-a-K11_DIAHER	Diaphragmatic hernia	0	NA	Binary	94036	16152119	2020	NA	NA	NA	Males and Females	European	2007	85350	NA	NA	NA
ukb-d-20532	Did your sleep change?	0	NA	Binary	57086	13557165	2018	NA	Neale lab	NA	Males and Females	European	45540	11546	NA	NA	NA
ukb-d-20435	Difficulty concentrating during worst depression	0	NA	Binary	58750	13558430	2018	NA	Neale lab	NA	Males and Females	European	46278	12472	NA	NA	NA
ukb-d-20419	Difficulty concentrating during worst period of anxiety	0	NA	Binary	34879	13541981	2018	NA	Neale lab	NA	Males and Females	European	26400	8479	NA	NA	NA
ukb-d-20541	Difficulty stopping worrying during worst period of anxiety	0	NA	Binary	35523	13542676	2018	NA	Neale lab	NA	Males and Females	European	33466	2057	NA	NA	NA
finn-a-G6_DIFBRAININJ	Diffuse brain injury	0	NA	Binary	94036	16152119	2020	NA	NA	NA	Males and Females	European	261	91328	NA	NA	NA
finn-a-DPP4INH	Dipeptidyl peptidase 4 (DPP-4) inhibitors	0	NA	Binary	94036	16152119	2020	NA	NA	NA	Males and Females	European	717	85744	NA	NA	NA
finn-a-H7_DIPLOPIA	Diplopia	0	NA	Binary	94036	16152119	2020	NA	NA	NA	Males and Females	European	598	93878	NA	NA	NA
ukb-d-K11_APPENDIX	Diseases of appendix	0	NA	Binary	361194	11121577	2018	NA	Neale lab	NA	Males and Females	European	2953	358241	NA	NA	NA
finn-a-K11_APPENDIX	Diseases of appendix	0	NA	Binary	94036	16152119	2020	NA	NA	NA	Males and Females	European	7300	89199	NA	NA	NA
finn-a-I9_DOAAC	Diseases of arteries, arterioles and capillaries	0	NA	Binary	94036	16152119	2020	NA	NA	NA	Males and Females	European	4150	92349	NA	NA	NA
finn-a-FG_DOAAC	Diseases of arteries, arterioles and capillaries (FINNGEN)	0	NA	Binary	94036	16152119	2020	NA	NA	NA	Males and Females	European	3088	56378	NA	NA	NA
finn-a-H8_EXTERNAL	Diseases of external ear	0	NA	Binary	94036	16152119	2020	NA	NA	NA	Males and Females	European	1717	94782	NA	NA	NA
finn-a-H8_INNER	Diseases of inner ear	0	NA	Binary	94036	16152119	2020	NA	NA	NA	Males and Females	European	3633	92866	NA	NA	NA
ukb-d-K11_LIVER	Diseases of liver	0	NA	Binary	361194	10138608	2018	NA	Neale lab	NA	Males and Females	European	1663	359531	NA	NA	NA
finn-a-K11_LIVER	Diseases of liver	0	NA	Binary	94036	16152119	2020	NA	NA	NA	Males and Females	European	1814	94685	NA	NA	NA
finn-a-N14_MALEGEN	Diseases of male genital organs	0	NA	Binary	94036	16152119	2020	NA	NA	NA	Males and Females	European	8456	33781	NA	NA	NA
finn-a-H8_MIDDLEMASTOID	Diseases of middle ear and mastoid	0	NA	Binary	94036	16152119	2020	NA	NA	NA	Males and Females	European	4191	92308	NA	NA	NA
finn-a-K11_OESSTODUO	Diseases of oesophagus, stomach and duodenum	0	NA	Binary	94036	16152119	2020	NA	NA	NA	Males and Females	European	11339	85160	NA	NA	NA
finn-a-K11_PERITON	Diseases of peritoneum	0	NA	Binary	94036	16152119	2020	NA	NA	NA	Males and Females	European	611	95888	NA	NA	NA
finn-a-III_BLOOD_IMMUN	Diseases of the blood and blood-forming organs and certain disorders involving the immune mechanism	0	NA	Binary	94036	16152119	2020	NA	NA	NA	Males and Females	European	6468	90031	NA	NA	NA
ukb-d-III_BLOOD_IMMUN	Diseases of the blood and blood-forming organs and certain disorders involving the immune mechanism	0	NA	Binary	361194	13284312	2018	NA	Neale lab	NA	Males and Females	European	10095	351099	NA	NA	NA
finn-a-D3_BLOOD	Diseases of the blood and blood-forming organs and certain disorders involving the immune mechanism	0	NA	Binary	94036	16152119	2020	NA	NA	NA	Males and Females	European	6649	89850	NA	NA	NA
finn-a-IX_CIRCULATORY	Diseases of the circulatory system	0	NA	Binary	94036	16152119	2020	NA	NA	NA	Males and Females	European	39827	56672	NA	NA	NA
ukb-d-IX_CIRCULATORY	Diseases of the circulatory system	0	NA	Binary	361194	13586589	2018	NA	Neale lab	NA	Males and Females	European	60504	300690	NA	NA	NA
ukb-d-XI_DIGESTIVE	Diseases of the digestive system	0	NA	Binary	361194	13586589	2018	NA	Neale lab	NA	Males and Females	European	115893	245301	NA	NA	NA
finn-a-XI_DIGESTIVE	Diseases of the digestive system	0	NA	Binary	94036	16152119	2020	NA	NA	NA	Males and Females	European	43671	52828	NA	NA	NA
finn-a-H8_EAR	Diseases of the ear and mastoid process	0	NA	Binary	94036	16152119	2020	NA	NA	NA	Males and Females	European	15329	81170	NA	NA	NA
ukb-d-VIII_EAR_MASTOID	Diseases of the ear and mastoid process	0	NA	Binary	361194	12127414	2018	NA	Neale lab	NA	Males and Females	European	5252	355942	NA	NA	NA
finn-a-VIII_EAR_MASTOID	Diseases of the ear and mastoid process	0	NA	Binary	94036	16152119	2020	NA	NA	NA	Males and Females	European	15721	80778	NA	NA	NA
finn-a-VII_EYE_ADNEXA	Diseases of the eye and adnexa	0	NA	Binary	94036	16152119	2020	NA	NA	NA	Males and Females	European	27078	69421	NA	NA	NA
finn-a-H7_EYE	Diseases of the eye and adnexa	0	NA	Binary	94036	16152119	2020	NA	NA	NA	Males and Females	European	29396	67103	NA	NA	NA
ukb-d-VII_EYE_ADNEXA	Diseases of the eye and adnexa	0	NA	Binary	361194	13586589	2018	NA	Neale lab	NA	Males and Females	European	29878	331316	NA	NA	NA
ukb-d-XIV_GENITOURINARY	Diseases of the genitourinary system	0	NA	Binary	361194	13586589	2018	NA	Neale lab	NA	Males and Females	European	71620	289574	NA	NA	NA
finn-a-XIV_GENITOURINARY	Diseases of the genitourinary system	0	NA	Binary	94036	16152119	2020	NA	NA	NA	Males and Females	European	41595	54904	NA	NA	NA
finn-a-XIII_MUSCULOSKELET	Diseases of the musculoskeletal system and connective tissue	0	NA	Binary	94036	16152119	2020	NA	NA	NA	Males and Females	European	47751	48748	NA	NA	NA
finn-a-M13_MUSCULOSKELETAL	Diseases of the musculoskeletal system and connective tissue	0	NA	Binary	94036	16152119	2020	NA	NA	NA	Males and Females	European	47648	48851	NA	NA	NA
ukb-d-XIII_MUSCULOSKELET	Diseases of the musculoskeletal system and connective tissue	0	NA	Binary	361194	13586589	2018	NA	Neale lab	NA	Males and Females	European	77099	284095	NA	NA	NA
finn-a-G6_MYONEU	Diseases of the myoneural junction and muscle	0	NA	Binary	94036	16152119	2020	NA	NA	NA	Males and Females	European	573	95926	NA	NA	NA
finn-a-VI_NERVOUS	Diseases of the nervous system	0	NA	Binary	94036	16152119	2020	NA	NA	NA	Males and Females	European	27076	69423	NA	NA	NA
ukb-d-VI_NERVOUS	Diseases of the nervous system	0	NA	Binary	361194	13586589	2018	NA	Neale lab	NA	Males and Females	European	21323	339871	NA	NA	NA
ukb-d-X_RESPIRATORY	Diseases of the respiratory system	0	NA	Binary	361194	13586589	2018	NA	Neale lab	NA	Males and Females	European	25381	335813	NA	NA	NA
finn-a-J10_RESPIRATORY	Diseases of the respiratory system	0	NA	Binary	94036	16152119	2020	NA	NA	NA	Males and Females	European	43120	53379	NA	NA	NA
finn-a-X_RESPIRATORY	Diseases of the respiratory system	0	NA	Binary	94036	16152119	2020	NA	NA	NA	Males and Females	European	41882	54617	NA	NA	NA
ukb-d-XII_SKIN_SUBCUTAN	Diseases of the skin and subcutaneous tissue	0	NA	Binary	361194	13586589	2018	NA	Neale lab	NA	Males and Females	European	27074	334120	NA	NA	NA
finn-a-XII_SKIN_SUBCUTAN	Diseases of the skin and subcutaneous tissue	0	NA	Binary	94036	16152119	2020	NA	NA	NA	Males and Females	European	19757	76742	NA	NA	NA
finn-a-L12_SKIN	Diseases of the skin and subcutaneous tissue	0	NA	Binary	94036	16152119	2020	NA	NA	NA	Males and Females	European	19588	76911	NA	NA	NA
finn-a-I9_DISVEINLYMPH	Diseases of veins, lymphatic vessels and lymph nodes, not elsewhere classified	0	NA	Binary	94036	16152119	2020	NA	NA	NA	Males and Females	European	12037	84462	NA	NA	NA
ukb-d-I9_DISVEINLYMPH	Diseases of veins, lymphatic vessels and lymph nodes, not elsewhere classified	0	NA	Binary	361194	13542754	2018	NA	Neale lab	NA	Males and Females	European	11867	349327	NA	NA	NA
finn-a-FG_DISVEINLYMPH	Diseases of veins, lymphatic vessels and lymph nodes, not elsewhere classified (FINNGEN)	0	NA	Binary	94036	16152119	2020	NA	NA	NA	Males and Females	European	10558	56378	NA	NA	NA
finn-a-J10_VOCALLARYNX	Diseases of vocal cords and larynx+other diseases of upper respiratory tract, no elsewhere classified	0	NA	Binary	94036	16152119	2020	NA	NA	NA	Males and Females	European	3785	76330	NA	NA	NA
finn-a-E4_LIPOPROTNAS	Disorder of lipoprotein metabolism, unspecified	0	NA	Binary	94036	16152119	2020	NA	NA	NA	Males and Females	European	679	91366	NA	NA	NA
finn-a-F5_PERSOBEH	Disorders of adult personality and behaviour	0	NA	Binary	94036	16152119	2020	NA	NA	NA	Males and Females	European	2779	93720	NA	NA	NA
finn-a-N14_BREAST	Disorders of breast	0	NA	Binary	94036	16152119	2020	NA	NA	NA	Males and Females	European	3495	50767	NA	NA	NA
finn-a-E4_CA_MET	Disorders of calcium metabolism	0	NA	Binary	94036	16152119	2020	NA	NA	NA	Males and Females	European	216	96218	NA	NA	NA
finn-a-H7_CHOROIDRETINA	Disorders of choroid and retina	0	NA	Binary	94036	16152119	2020	NA	NA	NA	Males and Females	European	5881	90618	NA	NA	NA
finn-a-H7_CONJUNCTIVA	Disorders of conjunctiva	0	NA	Binary	94036	16152119	2020	NA	NA	NA	Males and Females	European	5935	90564	NA	NA	NA
finn-a-M13_BONECONTINUITY	Disorders of continuity of bone	0	NA	Binary	94036	16152119	2020	NA	NA	NA	Males and Females	European	386	93083	NA	NA	NA
finn-a-H7_EYELIDINOTH	Disorders of eyelid in diseases classified elsewhere	0	NA	Binary	94036	16152119	2020	NA	NA	NA	Males and Females	European	183	90757	NA	NA	NA
finn-a-H7_LIDLACRIMALORBIT	Disorders of eyelid, lacrimal system and orbit	0	NA	Binary	94036	16152119	2020	NA	NA	NA	Males and Females	European	5742	90757	NA	NA	NA
ukb-d-K11_GALLBILPANC	Disorders of gallbladder, biliary tract and pancreas	0	NA	Binary	361194	13586589	2018	NA	Neale lab	NA	Males and Females	European	13922	347272	NA	NA	NA
finn-a-K11_GALLBILPANC	Disorders of gallbladder, biliary tract and pancreas	0	NA	Binary	94036	16152119	2020	NA	NA	NA	Males and Females	European	9364	87135	NA	NA	NA
finn-a-H7_GLOBE	Disorders of globe	0	NA	Binary	94036	16152119	2020	NA	NA	NA	Males and Females	European	151	93829	NA	NA	NA
ukb-d-H7_LACRIMALSYSTEM	Disorders of lacrimal system	0	NA	Binary	361194	10027398	2018	NA	Neale lab	NA	Males and Females	European	1555	359639	NA	NA	NA
finn-a-H7_LACRIMALSYSTEM	Disorders of lacrimal system	0	NA	Binary	94036	16152119	2020	NA	NA	NA	Males and Females	European	2256	90757	NA	NA	NA
ukb-d-H7_LENS	Disorders of lens	0	NA	Binary	361194	13586589	2018	NA	Neale lab	NA	Males and Females	European	17076	344118	NA	NA	NA
finn-a-H7_LENS	Disorders of lens	0	NA	Binary	94036	16152119	2020	NA	NA	NA	Males and Females	European	10803	85696	NA	NA	NA
finn-a-E4_LIPOPROT	Disorders of lipoprotein metabolism and other lipidaemias	0	NA	Binary	94036	16152119	2020	NA	NA	NA	Males and Females	European	5133	88782	NA	NA	NA
finn-a-E4_MINERAL_MET	Disorders of mineral metabolism	0	NA	Binary	94036	16152119	2020	NA	NA	NA	Males and Females	European	281	88782	NA	NA	NA
finn-a-M13_MUSCLE	Disorders of muscles	0	NA	Binary	94036	16152119	2020	NA	NA	NA	Males and Females	European	566	76986	NA	NA	NA
finn-a-H7_OCUMUSCLE	Disorders of ocular muscles, binocular movement, accommodation and refraction	0	NA	Binary	94036	16152119	2020	NA	NA	NA	Males and Females	European	2893	93606	NA	NA	NA
finn-a-H7_OPTNERVE	Disorders of optic nerve and visual pathways	0	NA	Binary	94036	16152119	2020	NA	NA	NA	Males and Females	European	468	96031	NA	NA	NA
finn-a-H7_ORBIT	Disorders of orbit	0	NA	Binary	94036	16152119	2020	NA	NA	NA	Males and Females	European	214	90757	NA	NA	NA
finn-a-E4_ENDOGLAND	Disorders of other endocrine glands	0	NA	Binary	94036	16152119	2020	NA	NA	NA	Males and Females	European	2583	93916	NA	NA	NA
finn-a-E4_PARATHYRO	Disorders of parathyroid gland	0	NA	Binary	94036	16152119	2020	NA	NA	NA	Males and Females	European	1241	93916	NA	NA	NA
finn-a-F5_PSYCHDEV	Disorders of psychological developtment	0	NA	Binary	94036	16152119	2020	NA	NA	NA	Males and Females	European	580	95919	NA	NA	NA
finn-a-H7_REFRAACCOMMODIS	Disorders of refraction and accommodation	0	NA	Binary	94036	16152119	2020	NA	NA	NA	Males and Females	European	1206	93606	NA	NA	NA
finn-a-H7_SCLERACORNEA	Disorders of sclera, cornea, iris and ciliary body	0	NA	Binary	94036	16152119	2020	NA	NA	NA	Males and Females	European	3732	92767	NA	NA	NA
finn-a-L12_DISORDSKINAPPENDIX	Disorders of skin appendages	0	NA	Binary	94036	16152119	2020	NA	NA	NA	Males and Females	European	2929	93570	NA	NA	NA
finn-a-M13_SYNOTEND	Disorders of synovium and tendon	0	NA	Binary	94036	16152119	2020	NA	NA	NA	Males and Females	European	4025	76986	NA	NA	NA
ukb-d-M13_SYNOTEND	Disorders of synovium and tendon	0	NA	Binary	361194	12330288	2018	NA	Neale lab	NA	Males and Females	European	5894	355300	NA	NA	NA
finn-a-E4_THYROID	Disorders of the thyroid gland	0	NA	Binary	94036	16152119	2020	NA	NA	NA	Males and Females	European	11981	84518	NA	NA	NA
finn-a-THYROID_DISORDER_IBD	Disorders of thyroid, IBD co-morbidities	0	NA	Binary	94036	16152119	2020	NA	NA	NA	Males and Females	European	1755	32142	NA	NA	NA
finn-a-H8_VERTIGO	Disorders of vestibular function (Vertigo)	0	NA	Binary	94036	16152119	2020	NA	NA	NA	Males and Females	European	2845	92866	NA	NA	NA
finn-a-H7_VITRBODYGLOBE	Disorders of vitreous body	0	NA	Binary	94036	16152119	2020	NA	NA	NA	Males and Females	European	2536	93829	NA	NA	NA
finn-a-H7_VITREOUS	Disorders of vitreous body and globe	0	NA	Binary	94036	16152119	2020	NA	NA	NA	Males and Females	European	2670	93829	NA	NA	NA
finn-a-I9_AORTDIS	Dissection of aorta	0	NA	Binary	94036	16152119	2020	NA	NA	NA	Males and Females	European	148	92349	NA	NA	NA
finn-a-F5_DISPER	Dissocial personality disorder	0	NA	Binary	94036	16152119	2020	NA	NA	NA	Males and Females	European	176	93720	NA	NA	NA
finn-a-F5_DISSOCIATIVE	Dissociative [conversion] disorders	0	NA	Binary	94036	16152119	2020	NA	NA	NA	Males and Females	European	272	88700	NA	NA	NA
finn-a-F5_ADHD	Disturbance of activity and attention	0	NA	Binary	94036	16152119	2020	NA	NA	NA	Males and Females	European	241	95477	NA	NA	NA
finn-a-H7_DIVERGSTRAB	Divergent concomitant strabismus	0	NA	Binary	94036	16152119	2020	NA	NA	NA	Males and Females	European	576	93606	NA	NA	NA
finn-a-K11_DIVERTIC	Diverticular disease of intestine	0	NA	Binary	94036	16152119	2020	NA	NA	NA	Males and Females	European	5242	82769	NA	NA	NA
ukb-b-11297	Doctor diagnosed asthma	1	NA	Binary	112583	9851867	2018	MRC-IEU	Ben Elsworth	NA	Males and Females	European	14283	98300	NA	SD	22127: Output from GWAS pipeline using Phesant derived variables from UKBiobank
ukb-b-1234	Doctor diagnosed chronic bronchitis	1	NA	Binary	112583	9851867	2018	MRC-IEU	Ben Elsworth	NA	Males and Females	European	1273	111310	NA	SD	22129: Output from GWAS pipeline using Phesant derived variables from UKBiobank
ukb-b-20464	Doctor diagnosed COPD (chronic obstructive pulmonary disease)	1	NA	Binary	112583	9851867	2018	MRC-IEU	Ben Elsworth	NA	Males and Females	European	1658	110925	NA	SD	22130: Output from GWAS pipeline using Phesant derived variables from UKBiobank
ukb-b-7178	Doctor diagnosed hayfever or allergic rhinitis	1	NA	Binary	112583	9851867	2018	MRC-IEU	Ben Elsworth	NA	Males and Females	European	25486	87097	NA	SD	22126: Output from GWAS pipeline using Phesant derived variables from UKBiobank
finn-a-M13_DORSALGIA	Dorsalgia	0	NA	Binary	94036	16152119	2020	NA	NA	NA	Males and Females	European	11332	74589	NA	NA	NA
ukb-d-M13_DORSALGIA	Dorsalgia	0	NA	Binary	361194	13041945	2018	NA	Neale lab	NA	Males and Females	European	8799	352395	NA	NA	NA
finn-a-M13_DORSOPATHY	Dorsopathies	0	NA	Binary	94036	16152119	2020	NA	NA	NA	Males and Females	European	21910	74589	NA	NA	NA
finn-a-DRY_AMD	Dry age-related macular degeneration (includes geographic atrophy)	0	NA	Binary	94036	16152119	2020	NA	NA	NA	Males and Females	European	860	47834	NA	NA	NA
finn-a-K11_DULC	Duodenal ulcer	0	NA	Binary	94036	16152119	2020	NA	NA	NA	Males and Females	European	702	85160	NA	NA	NA
ukb-d-I9_PHLETHROMBDVTLOW	DVT of lower extremities	0	NA	Binary	361194	10544982	2018	NA	Neale lab	NA	Males and Females	European	2116	359078	NA	NA	NA
finn-a-I9_PHLETHROMBDVTLOW	DVT of lower extremities	0	NA	Binary	94036	16152119	2020	NA	NA	NA	Males and Females	European	1785	84462	NA	NA	NA
finn-a-I9_DVTANDPULM	DVT of lower extremities and pulmonary embolism	0	NA	Binary	94036	16152119	2020	NA	NA	NA	Males and Females	European	2872	93627	NA	NA	NA
ukb-d-I9_DVTANDPULM	DVT of lower extremities and pulmonary embolism	0	NA	Binary	361194	11783033	2018	NA	Neale lab	NA	Males and Females	European	4319	356875	NA	NA	NA
finn-a-N14_DYSPLACERVUT	Dysplasia of cervi uteri	0	NA	Binary	94036	16152119	2020	NA	NA	NA	Males and Females	European	1614	31753	NA	NA	NA
finn-a-G6_DYSTON	Dystonia	0	NA	Binary	94036	16152119	2020	NA	NA	NA	Males and Females	European	313	94467	NA	NA	NA
finn-a-COPD_EARLY	Early onset COPD	0	NA	Binary	94036	16152119	2020	NA	NA	NA	Males and Females	European	1231	67360	NA	NA	NA
finn-a-COPD_EARLY_EXMORE	Early onset COPD	0	NA	Binary	94036	16152119	2020	NA	NA	NA	Males and Females	European	1231	67360	NA	NA	NA
ukb-d-20429	Easily tired during worst period of anxiety	0	NA	Binary	34121	13541412	2018	NA	Neale lab	NA	Males and Females	European	24544	9577	NA	NA	NA
finn-a-KRA_PSY_EATING	Eating disorders	0	NA	Binary	94036	16152119	2020	NA	NA	NA	Males and Females	European	500	95999	NA	NA	NA
finn-a-F5_EATING	Eating disorders	0	NA	Binary	94036	16152119	2020	NA	NA	NA	Males and Females	European	696	95803	NA	NA	NA
finn-a-H7_ECTROPION	Ectropion of eyelid	0	NA	Binary	94036	16152119	2020	NA	NA	NA	Males and Females	European	149	90757	NA	NA	NA
ukb-b-14444	Egg consumers	1	NA	Binary	64949	9851867	2018	MRC-IEU	Ben Elsworth	NA	Males and Females	European	13705	51244	NA	SD	102930: Output from GWAS pipeline using Phesant derived variables from UKBiobank
finn-a-I9_REVACS	Emergency coronary revascularization (for ACS)	0	NA	Binary	94036	16152119	2020	NA	NA	NA	Males and Females	European	3928	92571	NA	NA	NA
finn-a-F5_EMOCHILD	Emotional disorders and disorders of social functioning with onset specific to childhood	0	NA	Binary	94036	16152119	2020	NA	NA	NA	Males and Females	European	299	95477	NA	NA	NA
finn-a-KRA_PSY_CHILDEMOT	Emotional disorders starting during childhood or adolecense	0	NA	Binary	94036	16152119	2020	NA	NA	NA	Males and Females	European	266	96233	NA	NA	NA
finn-a-F5_EMOPER	Emotionally unstable personality disorder	0	NA	Binary	94036	16152119	2020	NA	NA	NA	Males and Females	European	1060	93720	NA	NA	NA
finn-a-J10_EMPHYSEMA	Emphysema	0	NA	Binary	94036	16152119	2020	NA	NA	NA	Males and Females	European	233	83986	NA	NA	NA
finn-a-IV_ENDOCRIN_NUTRIT	Endocrine, nutritional and metabolic diseases	0	NA	Binary	94036	16152119	2020	NA	NA	NA	Males and Females	European	21128	75371	NA	NA	NA
finn-a-E4_ENDONUTRMET	Endocrine, nutritional and metabolic diseases	0	NA	Binary	94036	16152119	2020	NA	NA	NA	Males and Females	European	30065	66434	NA	NA	NA
ukb-d-IV_ENDOCRIN_NUTRIT	Endocrine, nutritional and metabolic diseases	0	NA	Binary	361194	12691214	2018	NA	Neale lab	NA	Males and Females	European	7218	353976	NA	NA	NA
finn-a-N14_ENDOMETRIOSIS	Endometriosis	0	NA	Binary	94036	16152119	2020	NA	NA	NA	Males and Females	European	3380	31753	NA	NA	NA
finn-a-ENDOMETRIOSIS_OVARY	Endometriosis of ovary	0	NA	Binary	94036	16152119	2020	NA	NA	NA	Males and Females	European	1348	93119	NA	NA	NA
finn-a-N14_ENDOMETRIOSIS_OVARY	Endometriosis of ovary	0	NA	Binary	94036	16152119	2020	NA	NA	NA	Males and Females	European	1348	31753	NA	NA	NA
finn-a-ENDOMETRIOSIS_PELVICPERITONEUM	Endometriosis of pelvic peritoneum	0	NA	Binary	94036	16152119	2020	NA	NA	NA	Males and Females	European	1175	93119	NA	NA	NA
finn-a-N14_ENDOMETRIOSIS_PELVICPERITONEUM	Endometriosis of pelvic peritoneum	0	NA	Binary	94036	16152119	2020	NA	NA	NA	Males and Females	European	1175	31753	NA	NA	NA
finn-a-N14_ENDOMETRIOSIS_RECTPVAGSEPT_VAGINA	Endometriosis of rectovaginal septum and vagina	0	NA	Binary	94036	16152119	2020	NA	NA	NA	Males and Females	European	537	31753	NA	NA	NA
finn-a-ENDOMETRIOSIS_RECTPVAGSEPT_VAGINA	Endometriosis of rectovaginal septum and vagina	0	NA	Binary	94036	16152119	2020	NA	NA	NA	Males and Females	European	537	93119	NA	NA	NA
finn-a-N14_ENDOMETRIOSIS_UTERUS	Endometriosis of uterus	0	NA	Binary	94036	16152119	2020	NA	NA	NA	Males and Females	European	885	31753	NA	NA	NA
finn-a-ENDOMETRIOSIS_UTERUS	Endometriosis of uterus	0	NA	Binary	94036	16152119	2020	NA	NA	NA	Males and Females	European	885	93119	NA	NA	NA
ukb-d-IBD_ENDOMETRIOSIS	Endometriosis, IBD co-morbidity	0	NA	Binary	361194	9983671	2018	NA	Neale lab	NA	Males and Females	European	1516	359678	NA	NA	NA
finn-a-IBD_ENDOMETRIOSIS	Endometriosis, IBD co-morbidity	0	NA	Binary	94036	16152119	2020	NA	NA	NA	Males and Females	European	3380	32142	NA	NA	NA
finn-a-I9_ANEUR	Endovascular or surgical operations to intracerebral aneurysms	0	NA	Binary	94036	16152119	2020	NA	NA	NA	Males and Females	European	245	90757	NA	NA	NA
finn-a-C_DIFFICILE_ENTEROCOLITIS	Enterocolitis due to Clostridium difficile	0	NA	Binary	94036	16152119	2020	NA	NA	NA	Males and Females	European	493	95549	NA	NA	NA
finn-a-M13_ENTESOPATHYLOW	Enthesopathies of lower limb, excluding foot	0	NA	Binary	94036	16152119	2020	NA	NA	NA	Males and Females	European	1330	74589	NA	NA	NA
finn-a-H7_ENTROPION	Entropion and trichiasis of eyelid	0	NA	Binary	94036	16152119	2020	NA	NA	NA	Males and Females	European	388	90757	NA	NA	NA
finn-a-G6_EPLEPSY	Epilepsy	0	NA	Binary	94036	16152119	2020	NA	NA	NA	Males and Females	European	2490	83167	NA	NA	NA
finn-a-H7_EPISCLERITIS	Episcleritis	0	NA	Binary	94036	16152119	2020	NA	NA	NA	Males and Females	European	259	92767	NA	NA	NA
finn-a-G6_EPIPAROX	Episodal and paroxysmal disorders	0	NA	Binary	94036	16152119	2020	NA	NA	NA	Males and Females	European	13332	83167	NA	NA	NA
ukb-d-G6_EPIPAROX	Episodal and paroxysmal disorders	0	NA	Binary	361194	12182374	2018	NA	Neale lab	NA	Males and Females	European	5418	355776	NA	NA	NA
finn-a-N14_EROSECTROPUT	Erosion and ectropion of cervix uteri	0	NA	Binary	94036	16152119	2020	NA	NA	NA	Males and Females	European	216	31753	NA	NA	NA
finn-a-L12_ERYTHEMANODOSUM	Erythema nodosum	0	NA	Binary	94036	16152119	2020	NA	NA	NA	Males and Females	European	152	94158	NA	NA	NA
finn-a-ETMOIDECTOMY	Etmoidectomy	0	NA	Binary	94036	16152119	2020	NA	NA	NA	Males and Females	European	616	95501	NA	NA	NA
ukb-d-20431	Ever addicted to a behaviour or miscellanous	0	NA	Binary	6934	10101427	2018	NA	Neale lab	NA	Males and Females	European	1625	5309	NA	NA	NA
ukb-d-20406	Ever addicted to alcohol	0	NA	Binary	6514	11012887	2018	NA	Neale lab	NA	Males and Females	European	2778	3736	NA	NA	NA
ukb-d-20401	Ever addicted to any substance or behaviour	0	NA	Binary	116746	12641710	2018	NA	Neale lab	NA	Males and Females	European	7023	109723	NA	NA	NA
ukb-d-20483	Ever attempted suicide	0	NA	Binary	4933	10941854	2018	NA	Neale lab	NA	Males and Females	European	2658	2275	NA	NA	NA
ukb-d-20411_0	Ever been injured or injured someone else through drinking alcohol: No	0	NA	Binary	118002	13571587	2018	NA	Neale lab	NA	Males and Females	European	112909	5093	NA	NA	NA
ukb-d-20411_1	Ever been injured or injured someone else through drinking alcohol: Yes, but not in the last year	0	NA	Binary	118002	11871351	2018	NA	Neale lab	NA	Males and Females	European	4541	113461	NA	NA	NA
ukb-b-6848	Ever depressed for a whole week	1	NA	Binary	149899	9851867	2018	MRC-IEU	Ben Elsworth	NA	Males and Females	European	80611	69288	NA	SD	4598: Output from GWAS pipeline using Phesant derived variables from UKBiobank
ukb-d-20421	Ever felt worried, tense, or anxious for most of a month or longer	0	NA	Binary	110315	13570571	2018	NA	Neale lab	NA	Males and Females	European	29351	80964	NA	NA	NA
ukb-b-17001	Ever had bowel cancer screening	1	NA	Binary	455259	9851867	2018	MRC-IEU	Ben Elsworth	NA	Males and Females	European	146163	309096	NA	SD	2345: Output from GWAS pipeline using Phesant derived variables from UKBiobank
ukb-b-15041	Ever had breast cancer screening / mammogram	1	NA	Binary	250666	9851867	2018	MRC-IEU	Ben Elsworth	NA	Males and Females	European	202216	48450	NA	SD	2674: Output from GWAS pipeline using Phesant derived variables from UKBiobank
ukb-d-5324_0	Ever had cataract surgery: No	0	NA	Binary	5799	11711119	2018	NA	Neale lab	NA	Males and Females	European	4137	1662	NA	NA	NA
ukb-b-7128	Ever had cervical smear test	1	NA	Binary	250465	9851867	2018	MRC-IEU	Ben Elsworth	NA	Males and Females	European	245275	5190	NA	SD	2694: Output from GWAS pipeline using Phesant derived variables from UKBiobank
ukb-d-5328_0	Ever had corneal graft surgery: No	0	NA	Binary	5786	12258529	2018	NA	Neale lab	NA	Males and Females	European	5644	142	NA	NA	NA
ukb-b-6445	Ever had hysterectomy (womb removed)	1	NA	Binary	221697	9851867	2018	MRC-IEU	Ben Elsworth	NA	Males and Females	European	18171	203526	NA	SD	3591: Output from GWAS pipeline using Phesant derived variables from UKBiobank
ukb-d-20405_0	Ever had known person concerned about, or recommend reduction of, alcohol consumption: No	0	NA	Binary	117880	13571660	2018	NA	Neale lab	NA	Males and Females	European	107474	10406	NA	NA	NA
ukb-d-20405_1	Ever had known person concerned about, or recommend reduction of, alcohol consumption: Yes, but not in the last year	0	NA	Binary	117880	12203571	2018	NA	Neale lab	NA	Males and Females	European	5482	112398	NA	NA	NA
ukb-d-20405_2	Ever had known person concerned about, or recommend reduction of, alcohol consumption: Yes, during the last year	0	NA	Binary	117880	12013477	2018	NA	Neale lab	NA	Males and Females	European	4924	112956	NA	NA	NA
ukb-d-5327_0	Ever had laser treatment for glaucoma or high eye pressure: No	0	NA	Binary	5788	12244365	2018	NA	Neale lab	NA	Males and Females	European	5597	191	NA	NA	NA
ukb-d-20502	Ever had period extreme irritability	0	NA	Binary	114422	13571113	2018	NA	Neale lab	NA	Males and Females	European	29747	84675	NA	NA	NA
ukb-d-20501	Ever had period of mania / excitability	0	NA	Binary	115338	11973911	2018	NA	Neale lab	NA	Males and Females	European	4816	110522	NA	NA	NA
ukb-d-20446	Ever had prolonged feelings of sadness or depression	0	NA	Binary	117763	13571578	2018	NA	Neale lab	NA	Males and Females	European	64374	53389	NA	NA	NA
ukb-d-20441	Ever had prolonged loss of interest in normal activities	0	NA	Binary	117727	13571568	2018	NA	Neale lab	NA	Males and Females	European	46330	71397	NA	NA	NA
ukb-b-15695	Ever had prostate specific antigen (PSA) test	1	NA	Binary	200410	9851867	2018	MRC-IEU	Ben Elsworth	NA	Males and Females	European	62489	137921	NA	SD	2365: Output from GWAS pipeline using Phesant derived variables from UKBiobank
ukb-d-5325_4	Ever had refractive laser eye surgery: Both eyes	0	NA	Binary	5719	9675799	2018	NA	Neale lab	NA	Males and Females	European	1258	4461	NA	NA	NA
ukb-d-5325_0	Ever had refractive laser eye surgery: No	0	NA	Binary	5719	11690177	2018	NA	Neale lab	NA	Males and Females	European	4085	1634	NA	NA	NA
ukb-b-12026	Ever had same-sex intercourse	1	NA	Binary	418120	9851867	2018	MRC-IEU	Ben Elsworth	NA	Males and Females	European	14480	403640	NA	SD	2159: Output from GWAS pipeline using Phesant derived variables from UKBiobank
ukb-b-12621	Ever had stillbirth, spontaneous miscarriage or termination	1	NA	Binary	247180	9851867	2018	MRC-IEU	Ben Elsworth	NA	Males and Females	European	79047	168133	NA	SD	2774: Output from GWAS pipeline using Phesant derived variables from UKBiobank
ukb-d-20463	Ever heard an un-real voice	0	NA	Binary	117503	10457877	2018	NA	Neale lab	NA	Males and Females	European	2009	115494	NA	NA	NA
ukb-b-8196	Ever highly irritable/argumentative for 2 days	1	NA	Binary	149501	9851867	2018	MRC-IEU	Ben Elsworth	NA	Males and Females	European	27205	122296	NA	SD	4653: Output from GWAS pipeline using Phesant derived variables from UKBiobank
ukb-b-15272	Ever manic/hyper for 2 days	1	NA	Binary	149144	9851867	2018	MRC-IEU	Ben Elsworth	NA	Males and Females	European	8680	140464	NA	SD	4642: Output from GWAS pipeline using Phesant derived variables from UKBiobank
ukb-d-20471	Ever seen an un-real vision	0	NA	Binary	116787	11546760	2018	NA	Neale lab	NA	Males and Females	European	3768	113019	NA	NA	NA
ukb-d-20480	Ever self-harmed	0	NA	Binary	117733	12075154	2018	NA	Neale lab	NA	Males and Females	European	5099	112634	NA	NA	NA
ukb-b-20261	Ever smoked	1	NA	Binary	461066	9851867	2018	MRC-IEU	Ben Elsworth	NA	Males and Females	European	280508	180558	NA	SD	20160: Output from GWAS pipeline using Phesant derived variables from UKBiobank
ukb-d-20499	Ever sought or received professional help for mental distress	0	NA	Binary	117677	13571561	2018	NA	Neale lab	NA	Males and Females	European	46020	71657	NA	NA	NA
ukb-b-11355	Ever stopped smoking for 6+ months	1	NA	Binary	113230	9851867	2018	MRC-IEU	Ben Elsworth	NA	Males and Females	European	48981	64249	NA	SD	2907: Output from GWAS pipeline using Phesant derived variables from UKBiobank
ukb-d-20500	Ever suffered mental distress preventing usual activities	0	NA	Binary	116527	13571416	2018	NA	Neale lab	NA	Males and Females	European	38681	77846	NA	NA	NA
ukb-b-9509	Ever taken oral contraceptive pill	1	NA	Binary	250440	9851867	2018	MRC-IEU	Ben Elsworth	NA	Males and Females	European	205516	44924	NA	SD	2784: Output from GWAS pipeline using Phesant derived variables from UKBiobank
ukb-d-20477	Ever talked to a health professional about unusual or psychotic experiences	0	NA	Binary	5788	9630473	2018	NA	Neale lab	NA	Males and Females	European	1225	4563	NA	NA	NA
ukb-b-18674	Ever unenthusiastic/disinterested for a whole week	1	NA	Binary	146542	9851867	2018	MRC-IEU	Ben Elsworth	NA	Males and Females	European	54234	92308	NA	SD	4631: Output from GWAS pipeline using Phesant derived variables from UKBiobank
ukb-b-18541	Ever used hormone-replacement therapy (HRT)	1	NA	Binary	250301	9851867	2018	MRC-IEU	Ben Elsworth	NA	Males and Females	European	97920	152381	NA	SD	2814: Output from GWAS pipeline using Phesant derived variables from UKBiobank
ukb-d-20425	Ever worried more than most people would in similar situation	0	NA	Binary	98990	13569194	2018	NA	Neale lab	NA	Males and Females	European	25623	73367	NA	NA	NA
finn-a-N14_MESNRUIRREG	Excessive, freguent and irrelgular menstruation	0	NA	Binary	94036	16152119	2020	NA	NA	NA	Males and Females	European	7453	31753	NA	NA	NA
finn-a-ASTHMA_EXCL	Excluding asthma or asthma-COPD overlap	0	NA	Binary	94036	16152119	2020	NA	NA	NA	Males and Females	European	30281	66218	NA	NA	NA
finn-a-XX_EXTERNAL_MORB_MORT	External causes of morbidity and mortality	0	NA	Binary	94036	16152119	2020	NA	NA	NA	Males and Females	European	6953	89546	NA	NA	NA
ukb-b-10821	External causes: W01.9 Unspecified place	1	NA	Binary	463010	9851867	2018	MRC-IEU	Ben Elsworth	NA	Males and Females	European	1079	461931	NA	SD	41201#W019: Output from GWAS pipeline using Phesant derived variables from UKBiobank
ukb-b-19713	External causes: W19.9 Unspecified place	1	NA	Binary	463010	9851867	2018	MRC-IEU	Ben Elsworth	NA	Males and Females	European	1815	461195	NA	SD	41201#W199: Output from GWAS pipeline using Phesant derived variables from UKBiobank
ukb-b-13114	External causes: X59.9 Unspecified place	1	NA	Binary	463010	9851867	2018	MRC-IEU	Ben Elsworth	NA	Males and Females	European	2537	460473	NA	SD	41201#X599: Output from GWAS pipeline using Phesant derived variables from UKBiobank
ukb-b-9976	External causes: Y83.1 Surgical operation with implant of artificial internal device	1	NA	Binary	463010	9851867	2018	MRC-IEU	Ben Elsworth	NA	Males and Females	European	3421	459589	NA	SD	41201#Y831: Output from GWAS pipeline using Phesant derived variables from UKBiobank
ukb-b-8105	External causes: Y83.2 Surgical operation with anastomosis, bypass or graft	1	NA	Binary	463010	9851867	2018	MRC-IEU	Ben Elsworth	NA	Males and Females	European	1099	461911	NA	SD	41201#Y832: Output from GWAS pipeline using Phesant derived variables from UKBiobank
ukb-b-17102	External causes: Y83.6 Removal of other organ (partial) (total)	1	NA	Binary	463010	9851867	2018	MRC-IEU	Ben Elsworth	NA	Males and Females	European	2611	460399	NA	SD	41201#Y836: Output from GWAS pipeline using Phesant derived variables from UKBiobank
ukb-b-16989	External causes: Y83.8 Other surgical procedures	1	NA	Binary	463010	9851867	2018	MRC-IEU	Ben Elsworth	NA	Males and Females	European	3988	459022	NA	SD	41201#Y838: Output from GWAS pipeline using Phesant derived variables from UKBiobank
finn-a-G6_XTRAPYR	Extrapyramidal and movement disorders	0	NA	Binary	94036	16152119	2020	NA	NA	NA	Males and Females	European	2032	94467	NA	NA	NA
ukb-b-8329	Eye problems/disorders: Cataract	1	NA	Binary	150642	9851867	2018	MRC-IEU	Ben Elsworth	NA	Males and Females	European	14254	136388	NA	SD	6148#4: Output from GWAS pipeline using Phesant derived variables from UKBiobank
ukb-b-10181	Eye problems/disorders: Diabetes related eye disease	1	NA	Binary	150642	9851867	2018	MRC-IEU	Ben Elsworth	NA	Males and Females	European	2940	147702	NA	SD	6148#1: Output from GWAS pipeline using Phesant derived variables from UKBiobank
ukb-b-17324	Eye problems/disorders: Glaucoma	1	NA	Binary	150642	9851867	2018	MRC-IEU	Ben Elsworth	NA	Males and Females	European	6464	144178	NA	SD	6148#2: Output from GWAS pipeline using Phesant derived variables from UKBiobank
ukb-b-9050	Eye problems/disorders: Injury or trauma resulting in loss of vision	1	NA	Binary	150642	9851867	2018	MRC-IEU	Ben Elsworth	NA	Males and Females	European	2770	147872	NA	SD	6148#3: Output from GWAS pipeline using Phesant derived variables from UKBiobank
ukb-b-17194	Eye problems/disorders: Macular degeneration	1	NA	Binary	150642	9851867	2018	MRC-IEU	Ben Elsworth	NA	Males and Females	European	3553	147089	NA	SD	6148#5: Output from GWAS pipeline using Phesant derived variables from UKBiobank
ukb-b-2506	Eye problems/disorders: None of the above	1	NA	Binary	150642	9851867	2018	MRC-IEU	Ben Elsworth	NA	Males and Females	European	117423	33219	NA	SD	6148#100: Output from GWAS pipeline using Phesant derived variables from UKBiobank
ukb-b-10066	Eye problems/disorders: Other serious eye condition	1	NA	Binary	150642	9851867	2018	MRC-IEU	Ben Elsworth	NA	Males and Females	European	8438	142204	NA	SD	6148#6: Output from GWAS pipeline using Phesant derived variables from UKBiobank
ukb-d-4067	Facial pains for 3+ months	0	NA	Binary	6510	11208821	2018	NA	Neale lab	NA	Males and Females	European	3107	3403	NA	NA	NA
finn-a-XXI_HEALTHFACTORS	Factors influencing health status and contact with health services	0	NA	Binary	94036	16152119	2020	NA	NA	NA	Males and Females	European	58952	37547	NA	NA	NA
ukb-d-XXI_HEALTHFACTORS	Factors influencing health status and contact with health services	0	NA	Binary	361194	13586589	2018	NA	Neale lab	NA	Males and Females	European	45947	315247	NA	NA	NA
ukb-b-15508	Fat removed from meat	1	NA	Binary	16902	9851867	2018	MRC-IEU	Ben Elsworth	NA	Males and Females	European	15643	1259	NA	SD	103120: Output from GWAS pipeline using Phesant derived variables from UKBiobank
ukb-b-13160	Father still alive	1	NA	Binary	450333	9851867	2018	MRC-IEU	Ben Elsworth	NA	Males and Females	European	103919	346414	NA	SD	1797: Output from GWAS pipeline using Phesant derived variables from UKBiobank
ukb-b-19809	Fed-up feelings	1	NA	Binary	453071	9851867	2018	MRC-IEU	Ben Elsworth	NA	Males and Females	European	184258	268813	NA	SD	1960: Output from GWAS pipeline using Phesant derived variables from UKBiobank
ukb-d-20449	Feelings of tiredness during worst episode of depression	0	NA	Binary	59774	13558384	2018	NA	Neale lab	NA	Males and Females	European	48952	10822	NA	NA	NA
ukb-d-20450	Feelings of worthlessness during worst period of depression	0	NA	Binary	62128	13559197	2018	NA	Neale lab	NA	Males and Females	European	31593	30535	NA	NA	NA
finn-a-N14_FEMGENPROL	Female genital prolapse	0	NA	Binary	94036	16152119	2020	NA	NA	NA	Males and Females	European	3643	31753	NA	NA	NA
finn-a-N14_FEMALEINFERT	Female infertility	0	NA	Binary	94036	16152119	2020	NA	NA	NA	Males and Females	European	2427	31753	NA	NA	NA
finn-a-N14_FIANOV	Female infertility, associated with anovulation	0	NA	Binary	94036	16152119	2020	NA	NA	NA	Males and Females	European	370	51835	NA	NA	NA
finn-a-N14_FIOTHNAS	Female infertility, cervigal, vaginal, other or unspecified origin	0	NA	Binary	94036	16152119	2020	NA	NA	NA	Males and Females	European	2151	94065	NA	NA	NA
finn-a-N14_FITUB	Female infertility, tubal origin	0	NA	Binary	94036	16152119	2020	NA	NA	NA	Males and Females	European	293	51835	NA	NA	NA
finn-a-K11_FEMHER	Femoral hernia	0	NA	Binary	94036	16152119	2020	NA	NA	NA	Males and Females	European	310	85350	NA	NA	NA
finn-a-FESS	FESS (DNB20)	0	NA	Binary	94036	16152119	2020	NA	NA	NA	Males and Females	European	585	95525	NA	NA	NA
ukb-d-5699	FI10 : arithmetic sequence recognition	0	NA	Binary	20880	13520623	2018	NA	Neale lab	NA	Males and Females	European	16721	4159	NA	NA	NA
ukb-d-5779	FI11 : antonym	0	NA	Binary	12493	13068168	2018	NA	Neale lab	NA	Males and Females	European	8943	3550	NA	NA	NA
ukb-d-4946	FI2 : identify largest number	0	NA	Binary	116869	13567695	2018	NA	Neale lab	NA	Males and Females	European	115919	950	NA	NA	NA
ukb-d-4957	FI3 : word interpolation	0	NA	Binary	116815	13567695	2018	NA	Neale lab	NA	Males and Females	European	98753	18062	NA	NA	NA
ukb-d-4968	FI4 : positional arithmetic	0	NA	Binary	115690	13567564	2018	NA	Neale lab	NA	Males and Females	European	98344	17346	NA	NA	NA
ukb-d-4979	FI5 : family relationship calculation	0	NA	Binary	113356	13567322	2018	NA	Neale lab	NA	Males and Females	European	55922	57434	NA	NA	NA
ukb-d-4990	FI6 : conditional arithmetic	0	NA	Binary	102181	13565871	2018	NA	Neale lab	NA	Males and Females	European	69944	32237	NA	NA	NA
ukb-d-5001	FI7 : synonym	0	NA	Binary	84560	13562423	2018	NA	Neale lab	NA	Males and Females	European	74026	10534	NA	NA	NA
ukb-d-5012	FI8 : chained arithmetic	0	NA	Binary	75692	13560286	2018	NA	Neale lab	NA	Males and Females	European	49086	26606	NA	NA	NA
ukb-d-5556	FI9 : concept interpolation	0	NA	Binary	35147	13540898	2018	NA	Neale lab	NA	Males and Females	European	19701	15446	NA	NA	NA
ukb-d-M13_FIBROBLASTIC	Fibroblastic disorders	0	NA	Binary	361194	11254856	2018	NA	Neale lab	NA	Males and Females	European	3190	358004	NA	NA	NA
finn-a-M13_FIBROBLASTIC	Fibroblastic disorders	0	NA	Binary	94036	16152119	2020	NA	NA	NA	Males and Females	European	1609	76986	NA	NA	NA
finn-a-M13_FIBROMYALGIA	Fibromyalgia	0	NA	Binary	94036	16152119	2020	NA	NA	NA	Males and Females	European	178	76986	NA	NA	NA
finn-a-FIBRO_COMORB	Fibromyalgia related co-morbidities	0	NA	Binary	94036	16152119	2020	NA	NA	NA	Males and Females	European	10420	53332	NA	NA	NA
ukb-d-FIBRO_COMORB	Fibromyalgia related co-morbidities	0	NA	Binary	361194	10692533	2018	NA	Neale lab	NA	Males and Females	European	2305	358889	NA	NA	NA
finn-a-K11_FIBROCHIRLIV	Fibrosis and chirrhosis of liver	0	NA	Binary	94036	16152119	2020	NA	NA	NA	Males and Females	European	233	94685	NA	NA	NA
ukb-d-4294_0	Final attempt correct: no	0	NA	Binary	119729	11888016	2018	NA	Neale lab	NA	Males and Females	European	4581	115148	NA	NA	NA
ukb-d-4294_1	Final attempt correct: yes	0	NA	Binary	119729	13568067	2018	NA	Neale lab	NA	Males and Females	European	115007	4722	NA	NA	NA
finn-a-RHEUMA_ENDPOINTS	Finngen Rheumatological endpoints	0	NA	Binary	94036	16152119	2020	NA	NA	NA	Males and Females	European	17424	79075	NA	NA	NA
ukb-b-17673	Fish consumer	1	NA	Binary	64949	9851867	2018	MRC-IEU	Ben Elsworth	NA	Males and Females	European	18743	46206	NA	SD	103140: Output from GWAS pipeline using Phesant derived variables from UKBiobank
finn-a-K11_FISSANAL	Fissure and fistula of anal and rectal regions	0	NA	Binary	94036	16152119	2020	NA	NA	NA	Males and Females	European	1725	82769	NA	NA	NA
finn-a-M13_FLATFOOT	Flat foot [pes planus] (acquired)	0	NA	Binary	94036	16152119	2020	NA	NA	NA	Males and Females	European	475	67688	NA	NA	NA
finn-a-G6_FOCALBRAININJ	Focal brain injury	0	NA	Binary	94036	16152119	2020	NA	NA	NA	Males and Females	European	426	91328	NA	NA	NA
finn-a-L12_FOLLICULARCYST	Follicular cysts of skin and subcutaneous tissue	0	NA	Binary	94036	16152119	2020	NA	NA	NA	Males and Females	European	1105	93570	NA	NA	NA
finn-a-CD2_FOLLICULAR_LYMPHOMA	Follicular lymphoma	0	NA	Binary	94036	16152119	2020	NA	NA	NA	Males and Females	European	158	96341	NA	NA	NA
finn-a-CD2_FOLLICULAR_LYMPHOMA_EXALLC	Follicular lymphoma (ICD C excluded)	0	NA	Binary	94036	16152119	2020	NA	NA	NA	Males and Females	European	158	87061	NA	NA	NA
ukb-b-12654	Former alcohol drinker	1	NA	Binary	31506	9851867	2018	MRC-IEU	Ben Elsworth	NA	Males and Females	European	16191	15315	NA	SD	3731: Output from GWAS pipeline using Phesant derived variables from UKBiobank
ukb-b-15251	Fracture resulting from simple fall	1	NA	Binary	43883	9851867	2018	MRC-IEU	Ben Elsworth	NA	Males and Females	European	26126	17757	NA	SD	3005: Output from GWAS pipeline using Phesant derived variables from UKBiobank
ukb-b-15582	Fractured bone site(s): Ankle	1	NA	Binary	460340	9851867	2018	MRC-IEU	Ben Elsworth	NA	Males and Females	European	6479	453861	NA	SD	6151#1: Output from GWAS pipeline using Phesant derived variables from UKBiobank
ukb-b-19255	Fractured bone site(s): Arm	1	NA	Binary	460340	9851867	2018	MRC-IEU	Ben Elsworth	NA	Males and Females	European	4714	455626	NA	SD	6151#6: Output from GWAS pipeline using Phesant derived variables from UKBiobank
ukb-b-3798	Fractured bone site(s): Leg	1	NA	Binary	460340	9851867	2018	MRC-IEU	Ben Elsworth	NA	Males and Females	European	2988	457352	NA	SD	6151#2: Output from GWAS pipeline using Phesant derived variables from UKBiobank
ukb-b-17738	Fractured bone site(s): Other bones	1	NA	Binary	460340	9851867	2018	MRC-IEU	Ben Elsworth	NA	Males and Females	European	24060	436280	NA	SD	6151#7: Output from GWAS pipeline using Phesant derived variables from UKBiobank
ukb-b-873	Fractured bone site(s): Spine	1	NA	Binary	460340	9851867	2018	MRC-IEU	Ben Elsworth	NA	Males and Females	European	1036	459304	NA	SD	6151#4: Output from GWAS pipeline using Phesant derived variables from UKBiobank
ukb-b-9571	Fractured bone site(s): Wrist	1	NA	Binary	460340	9851867	2018	MRC-IEU	Ben Elsworth	NA	Males and Females	European	9113	451227	NA	SD	6151#5: Output from GWAS pipeline using Phesant derived variables from UKBiobank
ukb-b-13346	Fractured/broken bones in last 5 years	1	NA	Binary	460389	9851867	2018	MRC-IEU	Ben Elsworth	NA	Males and Females	European	44502	415887	NA	SD	2463: Output from GWAS pipeline using Phesant derived variables from UKBiobank
ukb-d-20427	Frequent trouble falling or staying asleep during worst period of anxiety	0	NA	Binary	35584	13542829	2018	NA	Neale lab	NA	Males and Females	European	29129	6455	NA	NA	NA
ukb-b-17554	Fruit consumers	1	NA	Binary	64949	9851867	2018	MRC-IEU	Ben Elsworth	NA	Males and Females	European	52989	11960	NA	SD	104400: Output from GWAS pipeline using Phesant derived variables from UKBiobank
finn-a-K11_FUNCDYSP	Functional dyspepsia	0	NA	Binary	94036	16152119	2020	NA	NA	NA	Males and Females	European	1790	85160	NA	NA	NA
ukb-d-M13_GANGLION	Ganglion	0	NA	Binary	361194	10642236	2018	NA	Neale lab	NA	Males and Females	European	2239	358955	NA	NA	NA
finn-a-M13_GANGLION	Ganglion	0	NA	Binary	94036	16152119	2020	NA	NA	NA	Males and Females	European	1572	76986	NA	NA	NA
ukb-d-22660_103	Gap coding: Full-time or part-time education	0	NA	Binary	68899	13559659	2018	NA	Neale lab	NA	Males and Females	European	12489	56410	NA	NA	NA
ukb-d-22660_105	Gap coding: Looking after the home and/or family	0	NA	Binary	69370	13560222	2018	NA	Neale lab	NA	Males and Females	European	24577	44793	NA	NA	NA
ukb-d-22660_101	Gap coding: Paid work for less than 15 hours per week on average or lasting less than 6 months	0	NA	Binary	68751	13560222	2018	NA	Neale lab	NA	Males and Females	European	15086	53665	NA	NA	NA
ukb-d-22660_108	Gap coding: Retired	0	NA	Binary	70119	13560222	2018	NA	Neale lab	NA	Males and Females	European	53542	16577	NA	NA	NA
ukb-d-22660_106	Gap coding: Unable to work due to sickness or disability	0	NA	Binary	67892	10474309	2018	NA	Neale lab	NA	Males and Females	European	2028	65864	NA	NA	NA
ukb-d-22660_107	Gap coding: Unemployed	0	NA	Binary	68042	11471563	2018	NA	Neale lab	NA	Males and Females	European	3610	64432	NA	NA	NA
ukb-d-22660_102	Gap coding: Unpaid or voluntary work	0	NA	Binary	67956	10847326	2018	NA	Neale lab	NA	Males and Females	European	2521	65435	NA	NA	NA
ukb-b-10806	Gas or solid-fuel cooking/heating: A gas fire that you use regularly in winter time	1	NA	Binary	461398	9851867	2018	MRC-IEU	Ben Elsworth	NA	Males and Females	European	185577	275821	NA	SD	6139#2: Output from GWAS pipeline using Phesant derived variables from UKBiobank
ukb-b-13824	Gas or solid-fuel cooking/heating: A gas hob or gas cooker	1	NA	Binary	461398	9851867	2018	MRC-IEU	Ben Elsworth	NA	Males and Females	European	323455	137943	NA	SD	6139#1: Output from GWAS pipeline using Phesant derived variables from UKBiobank
ukb-b-17097	Gas or solid-fuel cooking/heating: An open solid fuel fire that you use regularly in winter time	1	NA	Binary	461398	9851867	2018	MRC-IEU	Ben Elsworth	NA	Males and Females	European	40700	420698	NA	SD	6139#3: Output from GWAS pipeline using Phesant derived variables from UKBiobank
ukb-b-10979	Gas or solid-fuel cooking/heating: None of the above	1	NA	Binary	461398	9851867	2018	MRC-IEU	Ben Elsworth	NA	Males and Females	European	81433	379965	NA	SD	6139#100: Output from GWAS pipeline using Phesant derived variables from UKBiobank
finn-a-K11_GULC	Gastric ulcer	0	NA	Binary	94036	16152119	2020	NA	NA	NA	Males and Females	European	1156	85160	NA	NA	NA
finn-a-K11_REFLUX	Gastro-oesophageal reflux disease	0	NA	Binary	94036	16152119	2020	NA	NA	NA	Males and Females	European	4883	85160	NA	NA	NA
ukb-d-K11_GASTRODUOULC	Gastroduodenal ulcer	0	NA	Binary	361194	11399988	2018	NA	Neale lab	NA	Males and Females	European	3467	357727	NA	NA	NA
finn-a-K11_GASTRODUOULC	Gastroduodenal ulcer	0	NA	Binary	94036	16152119	2020	NA	NA	NA	Males and Females	European	1818	85160	NA	NA	NA
finn-a-K11_GIDISEASES	Gastrointestinal diseases	0	NA	Binary	94036	16152119	2020	NA	NA	NA	Males and Females	European	39639	56860	NA	NA	NA
ukb-d-2956	General pain for 3+ months	0	NA	Binary	5473	11884244	2018	NA	Neale lab	NA	Males and Females	European	4570	903	NA	NA	NA
finn-a-F5_GAD	Generalized anxiety disorder	0	NA	Binary	94036	16152119	2020	NA	NA	NA	Males and Females	European	729	88700	NA	NA	NA
ukb-d-is_female	Genetic sex	0	NA	Binary	361194	13586589	2018	NA	Neale lab	NA	Males and Females	European	194174	167020	NA	NA	NA
finn-a-N14_GENITOURINARY	Genitourinary diseases	0	NA	Binary	94036	16152119	2020	NA	NA	NA	Males and Females	European	41372	55127	NA	NA	NA
finn-a-GEST_DIABETES	Gestational diabetes (for exclusion)	0	NA	Binary	94036	16152119	2020	NA	NA	NA	Males and Females	European	2062	52200	NA	NA	NA
ukb-d-K11_GIBLEEDING	GI-bleeding	0	NA	Binary	361194	12121746	2018	NA	Neale lab	NA	Males and Females	European	5235	355959	NA	NA	NA
finn-a-K11_GIBLEEDING	GI-bleeding	0	NA	Binary	94036	16152119	2020	NA	NA	NA	Males and Females	European	1710	93690	NA	NA	NA
finn-a-M13_GIANTCELL	Giant cell arteritis	0	NA	Binary	94036	16152119	2020	NA	NA	NA	Males and Females	European	148	94550	NA	NA	NA
finn-a-GIANT_CELL_TEMP_ARTERITIS	Giant cell arteritis with polymyalgia rheumatica	0	NA	Binary	94036	16152119	2020	NA	NA	NA	Males and Females	European	133	96246	NA	NA	NA
finn-a-H7_GLAUCOMA	Glaucoma	0	NA	Binary	94036	16152119	2020	NA	NA	NA	Males and Females	European	3463	93036	NA	NA	NA
finn-a-H7_GLAUCSECDISEASE	Glaucoma secondary to other eye disorders	0	NA	Binary	94036	16152119	2020	NA	NA	NA	Males and Females	European	216	93036	NA	NA	NA
finn-a-H7_GLAUCSUSP	Glaucoma suspect	0	NA	Binary	94036	16152119	2020	NA	NA	NA	Males and Females	European	1893	93036	NA	NA	NA
finn-a-N14_GLOMERULAR	Glomerular diseases	0	NA	Binary	94036	16152119	2020	NA	NA	NA	Males and Females	European	1501	94998	NA	NA	NA
finn-a-N14_GLOMEINOTH	Glomerular disorders in diseases classified elsewhere	0	NA	Binary	94036	16152119	2020	NA	NA	NA	Males and Females	European	513	94998	NA	NA	NA
finn-a-GLOMER_NEPHRITIS	Glomerulonephritis	0	NA	Binary	94036	16152119	2020	NA	NA	NA	Males and Females	European	1305	95194	NA	NA	NA
finn-a-GLP1ANA	Glucagon-like peptide-1 (GLP-1) analogues	0	NA	Binary	94036	16152119	2020	NA	NA	NA	Males and Females	European	3160	85744	NA	NA	NA
finn-a-M13_ARTHROSIS_KNEE	Gonarthrosis	0	NA	Binary	94036	16152119	2020	NA	NA	NA	Males and Females	European	9110	67688	NA	NA	NA
finn-a-KNEE_ARTHROSIS	Gonarthrosis [arthrosis of knee](FG)	0	NA	Binary	94036	16152119	2020	NA	NA	NA	Males and Females	European	9110	79075	NA	NA	NA
ukb-d-KNEE_ARTHROSIS	Gonarthrosis [arthrosis of knee](FG)	0	NA	Binary	361194	13545975	2018	NA	Neale lab	NA	Males and Females	European	11900	349294	NA	NA	NA
finn-a-M13_GOUT	Gout	0	NA	Binary	94036	16152119	2020	NA	NA	NA	Males and Females	European	1179	67688	NA	NA	NA
finn-a-GOUT_COMORB	Gout-related co-morbidities	0	NA	Binary	94036	16152119	2020	NA	NA	NA	Males and Females	European	27339	53332	NA	NA	NA
finn-a-GOUT	Gout, FINNGEN	0	NA	Binary	94036	16152119	2020	NA	NA	NA	Males and Females	European	1179	91076	NA	NA	NA
finn-a-GOUT_NOS	Gout, unspecified	0	NA	Binary	94036	16152119	2020	NA	NA	NA	Males and Females	European	601	95320	NA	NA	NA
finn-a-L12_GRANULOMATOUSSKIN	Granulomatous disorders of skin and subcutaneous tissue	0	NA	Binary	94036	16152119	2020	NA	NA	NA	Males and Females	European	148	92525	NA	NA	NA
ukb-b-10169	Guilty feelings	1	NA	Binary	450704	9851867	2018	MRC-IEU	Ben Elsworth	NA	Males and Females	European	129383	321321	NA	SD	2030: Output from GWAS pipeline using Phesant derived variables from UKBiobank
ukb-b-9937	Had major operations	1	NA	Binary	210168	9851867	2018	MRC-IEU	Ben Elsworth	NA	Males and Females	European	134945	75223	NA	SD	2415: Output from GWAS pipeline using Phesant derived variables from UKBiobank
ukb-b-18105	Had menopause	1	NA	Binary	211114	9851867	2018	MRC-IEU	Ben Elsworth	NA	Males and Females	European	153820	57294	NA	SD	2724: Output from GWAS pipeline using Phesant derived variables from UKBiobank
ukb-b-15378	Had other major operations	1	NA	Binary	248845	9851867	2018	MRC-IEU	Ben Elsworth	NA	Males and Females	European	167188	81657	NA	SD	2844: Output from GWAS pipeline using Phesant derived variables from UKBiobank
finn-a-CD2_BENIGN_HEAMANGIOMA_LYMPHANGIOMA	Haemangioma and lymphangioma, any site	0	NA	Binary	94036	16152119	2020	NA	NA	NA	Males and Females	European	460	96039	NA	NA	NA
finn-a-CD2_BENIGN_HEAMANGIOMA_LYMPHANGIOMA_EXALLC	Haemangioma and lymphangioma, any site (ICD C excluded)	0	NA	Binary	94036	16152119	2020	NA	NA	NA	Males and Females	European	460	86667	NA	NA	NA
finn-a-CD2_BENIGN_HEMANGIOMA	Haemangioma, any site	0	NA	Binary	94036	16152119	2020	NA	NA	NA	Males and Females	European	434	96065	NA	NA	NA
finn-a-CD2_BENIGN_HEMANGIOMA_EXALLC	Haemangioma, any site (ICD C excluded)	0	NA	Binary	94036	16152119	2020	NA	NA	NA	Males and Females	European	434	86692	NA	NA	NA
finn-a-K11_HAEMORR	Haemmorrhoids and perianal venous thrombosis	0	NA	Binary	94036	16152119	2020	NA	NA	NA	Males and Females	European	1629	82769	NA	NA	NA
finn-a-D3_HAEMOLYTICANAEMIA	Haemolytic anaemias	0	NA	Binary	94036	16152119	2020	NA	NA	NA	Males and Females	European	139	96360	NA	NA	NA
ukb-d-1747_5	Hair colour (natural, before greying): Black	0	NA	Binary	360270	13586531	2018	NA	Neale lab	NA	Males and Females	European	15809	344461	NA	NA	NA
ukb-d-1747_1	Hair colour (natural, before greying): Blonde	0	NA	Binary	360270	13586531	2018	NA	Neale lab	NA	Males and Females	European	41178	319092	NA	NA	NA
ukb-d-1747_4	Hair colour (natural, before greying): Dark brown	0	NA	Binary	360270	13586531	2018	NA	Neale lab	NA	Males and Females	European	134627	225643	NA	NA	NA
ukb-d-1747_3	Hair colour (natural, before greying): Light brown	0	NA	Binary	360270	13586531	2018	NA	Neale lab	NA	Males and Females	European	147560	212710	NA	NA	NA
ukb-d-1747_6	Hair colour (natural, before greying): Other	0	NA	Binary	360270	11847798	2018	NA	Neale lab	NA	Males and Females	European	4481	355789	NA	NA	NA
ukb-d-1747_2	Hair colour (natural, before greying): Red	0	NA	Binary	360270	13586531	2018	NA	Neale lab	NA	Males and Females	European	16615	343655	NA	NA	NA
ukb-d-2395_1	Hair/balding pattern: Pattern 1	0	NA	Binary	165649	13577604	2018	NA	Neale lab	NA	Males and Females	European	53076	112573	NA	NA	NA
ukb-d-M13_HALLUXRIGIDUS	Hallux rigidus	0	NA	Binary	361194	9496883	2018	NA	Neale lab	NA	Males and Females	European	1130	360064	NA	NA	NA
finn-a-M13_HALLUXRIGIDUS	Hallux rigidus	0	NA	Binary	94036	16152119	2020	NA	NA	NA	Males and Females	European	941	67688	NA	NA	NA
ukb-d-M13_HALLUXVALGUS	Hallux valgus (acquired)	0	NA	Binary	361194	12166675	2018	NA	Neale lab	NA	Males and Females	European	5370	355824	NA	NA	NA
finn-a-M13_HALLUXVALGUS	Hallux valgus (acquired)	0	NA	Binary	94036	16152119	2020	NA	NA	NA	Males and Females	European	3656	67688	NA	NA	NA
ukb-d-1707_1	Handedness (chirality/laterality): Right-handed	0	NA	Binary	360913	13586570	2018	NA	Neale lab	NA	Males and Females	European	320242	40671	NA	NA	NA
ukb-b-13092	Headaches for 3+ months	1	NA	Binary	91269	9851867	2018	MRC-IEU	Ben Elsworth	NA	Males and Females	European	41719	49550	NA	SD	3799: Output from GWAS pipeline using Phesant derived variables from UKBiobank
ukb-b-19060	Hearing aid user	1	NA	Binary	280546	9851867	2018	MRC-IEU	Ben Elsworth	NA	Males and Females	European	14048	266498	NA	SD	3393: Output from GWAS pipeline using Phesant derived variables from UKBiobank
ukb-b-18275	Hearing difficulty/problems with background noise	1	NA	Binary	453482	9851867	2018	MRC-IEU	Ben Elsworth	NA	Males and Females	European	171586	281896	NA	SD	2257: Output from GWAS pipeline using Phesant derived variables from UKBiobank
ukb-d-2247_0	Hearing difficulty/problems: No	0	NA	Binary	346635	13586289	2018	NA	Neale lab	NA	Males and Females	European	255838	90797	NA	NA	NA
ukb-d-4849_0	Hearing test done: No, I am unable to do this	0	NA	Binary	119880	9767519	2018	NA	Neale lab	NA	Males and Females	European	1330	118550	NA	NA	NA
ukb-d-4849_1	Hearing test done: Yes	0	NA	Binary	119880	13568109	2018	NA	Neale lab	NA	Males and Females	European	117205	2675	NA	NA	NA
ukb-d-HEARTFAIL	Heart failure	0	NA	Binary	361194	9858439	2018	NA	Neale lab	NA	Males and Females	European	1405	359789	NA	NA	NA
finn-a-HEARTFAIL	Heart failure	0	NA	Binary	94036	16152119	2020	NA	NA	NA	Males and Females	European	8016	75137	NA	NA	NA
finn-a-I9_HEARTFAIL_NS	Heart failure, not strict	0	NA	Binary	94036	16152119	2020	NA	NA	NA	Males and Females	European	8016	88483	NA	NA	NA
ukb-d-I9_HEARTFAIL_NS	Heart failure, not strict	0	NA	Binary	361194	9858439	2018	NA	Neale lab	NA	Males and Females	European	1405	359789	NA	NA	NA
ukb-d-I9_HEARTFAIL	Heart failure,strict	0	NA	Binary	361194	9858439	2018	NA	Neale lab	NA	Males and Females	European	1405	359789	NA	NA	NA
finn-a-I9_HEARTFAIL	Heart failure,strict	0	NA	Binary	94036	16152119	2020	NA	NA	NA	Males and Females	European	786	88483	NA	NA	NA
finn-a-I9_HEARTFAIL_EXMORE	Heart failure,strict	0	NA	Binary	94036	16152119	2020	NA	NA	NA	Males and Females	European	786	88483	NA	NA	NA
ukb-b-1523	Heating type(s) in home: Electric storage heaters	1	NA	Binary	152863	9851867	2018	MRC-IEU	Ben Elsworth	NA	Males and Females	European	4650	148213	NA	SD	6140#2: Output from GWAS pipeline using Phesant derived variables from UKBiobank
ukb-b-17469	Heating type(s) in home: Gas central heating	1	NA	Binary	152863	9851867	2018	MRC-IEU	Ben Elsworth	NA	Males and Females	European	140595	12268	NA	SD	6140#1: Output from GWAS pipeline using Phesant derived variables from UKBiobank
ukb-b-14417	Heating type(s) in home: None of the above	1	NA	Binary	152863	9851867	2018	MRC-IEU	Ben Elsworth	NA	Males and Females	European	2931	149932	NA	SD	6140#100: Output from GWAS pipeline using Phesant derived variables from UKBiobank
ukb-b-4184	Heating type(s) in home: Oil (kerosene) central heating	1	NA	Binary	152863	9851867	2018	MRC-IEU	Ben Elsworth	NA	Males and Females	European	3892	148971	NA	SD	6140#3: Output from GWAS pipeline using Phesant derived variables from UKBiobank
finn-a-G6_HEMIPLE	Hemiplegia	0	NA	Binary	94036	16152119	2020	NA	NA	NA	Males and Females	European	326	95832	NA	NA	NA
finn-a-HEMODIAL	Hemodialysis	0	NA	Binary	94036	16152119	2020	NA	NA	NA	Males and Females	European	155	96344	NA	NA	NA
finn-a-K11_HEPFAIL	Hepatic failure, not elsewhere classified	0	NA	Binary	94036	16152119	2020	NA	NA	NA	Males and Females	European	147	94685	NA	NA	NA
ukb-d-K11_HERNIA	Hernia	0	NA	Binary	361194	13586589	2018	NA	Neale lab	NA	Males and Females	European	26197	334997	NA	NA	NA
finn-a-K11_HERNIA	Hernia	0	NA	Binary	94036	16152119	2020	NA	NA	NA	Males and Females	European	11149	85350	NA	NA	NA
finn-a-H7_HERPESKERATITIS	Herpesviral keratitis and keratoconjunctivitis	0	NA	Binary	94036	16152119	2020	NA	NA	NA	Males and Females	European	240	92767	NA	NA	NA
finn-a-H7_HETEROPHORIA	Heterophoria	0	NA	Binary	94036	16152119	2020	NA	NA	NA	Males and Females	European	392	93606	NA	NA	NA
finn-a-HIP_FRACTURE	Hip fracture	0	NA	Binary	94036	16152119	2020	NA	NA	NA	Males and Females	European	1619	82912	NA	NA	NA
ukb-b-133	Hip pain for 3+ months	1	NA	Binary	51516	9851867	2018	MRC-IEU	Ben Elsworth	NA	Males and Females	European	40152	11364	NA	SD	3414: Output from GWAS pipeline using Phesant derived variables from UKBiobank
ukb-d-41218_1	History of psychiatric care on admission: One or more previous psychiatric episodes with this Health Care Provider	0	NA	Binary	1872	9676251	2018	NA	Neale lab	NA	Males and Females	European	1254	618	NA	NA	NA
ukb-d-20118_8	Home area population density - urban or rural: England/Wales - Hamlet and Isolated Dwelling - less sparse	0	NA	Binary	357712	12863831	2018	NA	Neale lab	NA	Males and Females	European	7954	349758	NA	NA	NA
ukb-d-20118_6	Home area population density - urban or rural: England/Wales - Town and Fringe - less sparse	0	NA	Binary	357712	13586470	2018	NA	Neale lab	NA	Males and Females	European	25328	332384	NA	NA	NA
ukb-d-20118_5	Home area population density - urban or rural: England/Wales - Urban - less sparse	0	NA	Binary	357712	13586470	2018	NA	Neale lab	NA	Males and Females	European	279000	78712	NA	NA	NA
ukb-d-20118_16	Home area population density - urban or rural: Scotland - Accessible Rural	0	NA	Binary	357712	9637420	2018	NA	Neale lab	NA	Males and Females	European	1230	356482	NA	NA	NA
ukb-d-20118_13	Home area population density - urban or rural: Scotland - Accessible Small Town	0	NA	Binary	357712	9455734	2018	NA	Neale lab	NA	Males and Females	European	1102	356610	NA	NA	NA
ukb-d-20118_12	Home area population density - urban or rural: Scotland - Other Urban Area	0	NA	Binary	357712	11648400	2018	NA	Neale lab	NA	Males and Females	European	3998	353714	NA	NA	NA
finn-a-H7_HORDEOLUM	Hordeolum and other deep inflammation of eyelid	0	NA	Binary	94036	16152119	2020	NA	NA	NA	Males and Females	European	230	90757	NA	NA	NA
ukb-d-41231_1	Hospital episode type: General episode	0	NA	Binary	361194	13586589	2018	NA	Neale lab	NA	Males and Females	European	246807	114387	NA	NA	NA
ukb-b-374	How are people in household related to participant: Brother and/or sister	1	NA	Binary	459600	9851867	2018	MRC-IEU	Ben Elsworth	NA	Males and Females	European	2511	457089	NA	SD	6141#3: Output from GWAS pipeline using Phesant derived variables from UKBiobank
ukb-b-12252	How are people in household related to participant: Grandchild	1	NA	Binary	459600	9851867	2018	MRC-IEU	Ben Elsworth	NA	Males and Females	European	3795	455805	NA	SD	6141#6: Output from GWAS pipeline using Phesant derived variables from UKBiobank
ukb-b-698	How are people in household related to participant: Husband, wife or partner	1	NA	Binary	459600	9851867	2018	MRC-IEU	Ben Elsworth	NA	Males and Females	European	338180	121420	NA	SD	6141#1: Output from GWAS pipeline using Phesant derived variables from UKBiobank
ukb-b-16565	How are people in household related to participant: Mother and/or father	1	NA	Binary	459600	9851867	2018	MRC-IEU	Ben Elsworth	NA	Males and Females	European	8348	451252	NA	SD	6141#4: Output from GWAS pipeline using Phesant derived variables from UKBiobank
ukb-b-527	How are people in household related to participant: Other related	1	NA	Binary	459600	9851867	2018	MRC-IEU	Ben Elsworth	NA	Males and Females	European	2675	456925	NA	SD	6141#7: Output from GWAS pipeline using Phesant derived variables from UKBiobank
ukb-b-11010	How are people in household related to participant: Other unrelated	1	NA	Binary	459600	9851867	2018	MRC-IEU	Ben Elsworth	NA	Males and Females	European	8247	451353	NA	SD	6141#8: Output from GWAS pipeline using Phesant derived variables from UKBiobank
ukb-b-14280	How are people in household related to participant: Son and/or daughter (include step-children)	1	NA	Binary	459600	9851867	2018	MRC-IEU	Ben Elsworth	NA	Males and Females	European	156118	303482	NA	SD	6141#2: Output from GWAS pipeline using Phesant derived variables from UKBiobank
finn-a-AB1_HIV	Human immunodeficiency virus [HIV] disease	0	NA	Binary	94036	16152119	2020	NA	NA	NA	Males and Females	European	132	96367	NA	NA	NA
finn-a-N14_HYDROCELE	Hydrocele	0	NA	Binary	94036	16152119	2020	NA	NA	NA	Males and Females	European	1057	33781	NA	NA	NA
finn-a-G6_HYDROCEPH	Hydrocephalus	0	NA	Binary	94036	16152119	2020	NA	NA	NA	Males and Females	European	261	91612	NA	NA	NA
finn-a-N14_HYDRONEPHR	Hydronephrosis	0	NA	Binary	94036	16152119	2020	NA	NA	NA	Males and Females	European	464	91563	NA	NA	NA
finn-a-E4_HYPERPIT	Hyperfunction of pituitary gland	0	NA	Binary	94036	16152119	2020	NA	NA	NA	Males and Females	European	256	93916	NA	NA	NA
finn-a-E4_HYPERKALAEMIA	Hyperkalaemia	0	NA	Binary	94036	16152119	2020	NA	NA	NA	Males and Females	European	162	95063	NA	NA	NA
finn-a-KRA_PSY_HYPERKIN	Hyperkinetic disorders	0	NA	Binary	94036	16152119	2020	NA	NA	NA	Males and Females	European	282	96217	NA	NA	NA
finn-a-E4_HYPERLIPNAS	Hyperlipidaemia, other/unspecified	0	NA	Binary	94036	16152119	2020	NA	NA	NA	Males and Females	European	1539	91366	NA	NA	NA
finn-a-H7_HYPERMETRO	Hypermetropia	0	NA	Binary	94036	16152119	2020	NA	NA	NA	Males and Females	European	274	93606	NA	NA	NA
finn-a-M13_HYPERMOBILITY	Hypermobility syndrome	0	NA	Binary	94036	16152119	2020	NA	NA	NA	Males and Females	European	278	94550	NA	NA	NA
finn-a-E4_HYPERPARA	Hyperparathyroidism	0	NA	Binary	94036	16152119	2020	NA	NA	NA	Males and Females	European	1113	95258	NA	NA	NA
finn-a-N14_PROSTHYPERPLA	Hyperplasia of prostate	0	NA	Binary	94036	16152119	2020	NA	NA	NA	Males and Females	European	4620	33781	NA	NA	NA
finn-a-E4_HYPERPRO	Hyperprolactinaemia	0	NA	Binary	94036	16152119	2020	NA	NA	NA	Males and Females	European	217	96243	NA	NA	NA
ukb-d-I9_HYPTENS	Hypertension	0	NA	Binary	361194	9646741	2018	NA	Neale lab	NA	Males and Females	European	1237	359957	NA	NA	NA
finn-a-I9_HYPTENS	Hypertension	0	NA	Binary	94036	16152119	2020	NA	NA	NA	Males and Females	European	22142	69160	NA	NA	NA
finn-a-I9_HYPTENSPREG	Hypertension complicating pregnancy, childbirth, and the puerperium	0	NA	Binary	94036	16152119	2020	NA	NA	NA	Males and Females	European	3362	50900	NA	NA	NA
finn-a-I9_HYPTENSESS	Hypertension, essential	0	NA	Binary	94036	16152119	2020	NA	NA	NA	Males and Females	European	15870	74345	NA	NA	NA
ukb-d-I9_HYPERTENSION	Hypertensive diseases	0	NA	Binary	361194	9745180	2018	NA	Neale lab	NA	Males and Females	European	1313	359881	NA	NA	NA
finn-a-I9_HYPERTENSION	Hypertensive diseases	0	NA	Binary	94036	16152119	2020	NA	NA	NA	Males and Females	European	22154	74345	NA	NA	NA
finn-a-FG_HYPERTENSION	Hypertensive diseases (excluding secondary)	0	NA	Binary	94036	16152119	2020	NA	NA	NA	Males and Females	European	22154	56378	NA	NA	NA
finn-a-I9_HYPTENSHR	Hypertensive heart and/or renal disease	0	NA	Binary	94036	16152119	2020	NA	NA	NA	Males and Females	European	1798	74345	NA	NA	NA
finn-a-I9_HYPTENSHD	Hypertensive Heart Disease	0	NA	Binary	94036	16152119	2020	NA	NA	NA	Males and Females	European	1626	74345	NA	NA	NA
finn-a-I9_HYPTENSRD	Hypertensive Renal Disease	0	NA	Binary	94036	16152119	2020	NA	NA	NA	Males and Females	European	152	74345	NA	NA	NA
finn-a-L12_HYPERTROPHICSKIN	Hypertrophic disorders of skin	0	NA	Binary	94036	16152119	2020	NA	NA	NA	Males and Females	European	298	92525	NA	NA	NA
finn-a-L12_HYPETROPHICSCAR	Hypertrophic scar	0	NA	Binary	94036	16152119	2020	NA	NA	NA	Males and Females	European	285	92525	NA	NA	NA
finn-a-N14_HYPERTROPHYBREAST	Hypertrophy of breast	0	NA	Binary	94036	16152119	2020	NA	NA	NA	Males and Females	European	854	50767	NA	NA	NA
finn-a-E4_HYPOOSMNAT	Hypo-osmolality and hyponatraemia	0	NA	Binary	94036	16152119	2020	NA	NA	NA	Males and Females	European	810	95063	NA	NA	NA
finn-a-E4_HYPOGLYC	Hypoglycaemia, other or unspecified	0	NA	Binary	94036	16152119	2020	NA	NA	NA	Males and Females	European	377	95988	NA	NA	NA
finn-a-E4_HYPOKALAEMIA	Hypokalaemia	0	NA	Binary	94036	16152119	2020	NA	NA	NA	Males and Females	European	476	95063	NA	NA	NA
finn-a-E4_HYPOPARA	Hypoparathyroidism	0	NA	Binary	94036	16152119	2020	NA	NA	NA	Males and Females	European	148	95258	NA	NA	NA
finn-a-E4_HYPOPIT	Hypopituitarism	0	NA	Binary	94036	16152119	2020	NA	NA	NA	Males and Females	European	248	93916	NA	NA	NA
finn-a-HYPOSENSIBILIZATIONTHRPY	Hyposensibilization therapy	0	NA	Binary	94036	16152119	2020	NA	NA	NA	Males and Females	European	237	95552	NA	NA	NA
finn-a-I9_HYPOTE	Hypotension	0	NA	Binary	94036	16152119	2020	NA	NA	NA	Males and Females	European	663	95688	NA	NA	NA
finn-a-HYPOTHYROIDISM	Hypothyroidism (congenital or acquired)	0	NA	Binary	94036	16152119	2020	NA	NA	NA	Males and Females	European	10211	32736	NA	NA	NA
finn-a-E4_HYTHYNAS	Hypothyroidism,other/unspecified	0	NA	Binary	94036	16152119	2020	NA	NA	NA	Males and Females	European	10192	84518	NA	NA	NA
finn-a-IBD_COMORB	IBD co-morbidities, not ICD-10 XI	0	NA	Binary	94036	16152119	2020	NA	NA	NA	Males and Females	European	64357	32142	NA	NA	NA
finn-a-K11_KELAIBD	IBD patients in KELA-register	0	NA	Binary	94036	16152119	2020	NA	NA	NA	Males and Females	European	1246	93624	NA	NA	NA
finn-a-CUSTOM_KELAIBD	IBD patients in KELA-register	0	NA	Binary	94036	16152119	2020	NA	NA	NA	Males and Females	European	1246	93624	NA	NA	NA
finn-a-IBD_OPERATIONS	IBD-related operations	0	NA	Binary	94036	16152119	2020	NA	NA	NA	Males and Females	European	14144	82355	NA	NA	NA
finn-a-D1_ICD8	ICD-8 DM (Sub-endpoint used for defining DM endpoints)	0	NA	Binary	94036	16152119	2020	NA	NA	NA	Males and Females	European	230	93472	NA	NA	NA
finn-a-GOUT_IDIO	Idiopathic gout	0	NA	Binary	94036	16152119	2020	NA	NA	NA	Males and Females	European	255	95320	NA	NA	NA
finn-a-IPF	Idiopathic pulmonary fibrosis (attempt to specificity)	0	NA	Binary	94036	16152119	2020	NA	NA	NA	Males and Females	European	283	63212	NA	NA	NA
finn-a-D3_ITP	Idiopathic thrombocytopenic purpura	0	NA	Binary	94036	16152119	2020	NA	NA	NA	Males and Females	European	153	95596	NA	NA	NA
finn-a-ILD_CVDMETABOCOMORB	ILD Co-morbidites, CVD and metabolic diseases	0	NA	Binary	94036	16152119	2020	NA	NA	NA	Males and Females	European	29886	53684	NA	NA	NA
ukb-d-ILD_DIFF_DG	ILD differential diagnosis	0	NA	Binary	361194	13586589	2018	NA	Neale lab	NA	Males and Females	European	26710	334484	NA	NA	NA
finn-a-ILD_DIFF_DG	ILD differential diagnosis	0	NA	Binary	94036	16152119	2020	NA	NA	NA	Males and Females	European	30838	65661	NA	NA	NA
finn-a-ILD_AZATHIOPRINE	ILD medications: azathioprine	0	NA	Binary	94036	16152119	2020	NA	NA	NA	Males and Females	European	701	95798	NA	NA	NA
finn-a-ILD_IMMUNOSUPPRESSIVE	ILD medications: immunosuppressive drugs	0	NA	Binary	94036	16152119	2020	NA	NA	NA	Males and Females	European	3189	93310	NA	NA	NA
finn-a-ILD_CORTISONE	ILD medications: prednisolone, methylprednisolone, prednisone	0	NA	Binary	94036	16152119	2020	NA	NA	NA	Males and Females	European	1494	95005	NA	NA	NA
finn-a-ILD_COMORB	ILD-related co-morbidities	0	NA	Binary	94036	16152119	2020	NA	NA	NA	Males and Females	European	42815	53684	NA	NA	NA
finn-a-ILD_INSUFFICIENCY	ILD-related respiratory insufficiency	0	NA	Binary	94036	16152119	2020	NA	NA	NA	Males and Females	European	1174	95325	NA	NA	NA
finn-a-ILD_HOSPITAL2	ILD, hospital admission 2	0	NA	Binary	94036	16152119	2020	NA	NA	NA	Males and Females	European	324	96175	NA	NA	NA
finn-a-ILD_HOSPITAL	ILD, hospital admissions	0	NA	Binary	94036	16152119	2020	NA	NA	NA	Males and Females	European	534	95965	NA	NA	NA
finn-a-ILD_HOSPITAL1	ILD, hospital admissions 1	0	NA	Binary	94036	16152119	2020	NA	NA	NA	Males and Females	European	466	96033	NA	NA	NA
finn-a-ILD_HOSPITAL3	ILD, hospital admissions 3	0	NA	Binary	94036	16152119	2020	NA	NA	NA	Males and Females	European	280	96219	NA	NA	NA
ukb-b-18712	Illness, injury, bereavement, stress in last 2 years: Death of a close relative	1	NA	Binary	459742	9851867	2018	MRC-IEU	Ben Elsworth	NA	Males and Females	European	97179	362563	NA	SD	6145#3: Output from GWAS pipeline using Phesant derived variables from UKBiobank
ukb-b-7356	Illness, injury, bereavement, stress in last 2 years: Death of a spouse or partner	1	NA	Binary	459742	9851867	2018	MRC-IEU	Ben Elsworth	NA	Males and Females	European	7253	452489	NA	SD	6145#4: Output from GWAS pipeline using Phesant derived variables from UKBiobank
ukb-b-9667	Illness, injury, bereavement, stress in last 2 years: Financial difficulties	1	NA	Binary	459742	9851867	2018	MRC-IEU	Ben Elsworth	NA	Males and Females	European	53524	406218	NA	SD	6145#6: Output from GWAS pipeline using Phesant derived variables from UKBiobank
ukb-b-14624	Illness, injury, bereavement, stress in last 2 years: Marital separation/divorce	1	NA	Binary	459742	9851867	2018	MRC-IEU	Ben Elsworth	NA	Males and Females	European	14149	445593	NA	SD	6145#5: Output from GWAS pipeline using Phesant derived variables from UKBiobank
ukb-b-17687	Illness, injury, bereavement, stress in last 2 years: None of the above	1	NA	Binary	459742	9851867	2018	MRC-IEU	Ben Elsworth	NA	Males and Females	European	256792	202950	NA	SD	6145#100: Output from GWAS pipeline using Phesant derived variables from UKBiobank
ukb-b-9049	Illness, injury, bereavement, stress in last 2 years: Serious illness, injury or assault of a close relative	1	NA	Binary	459742	9851867	2018	MRC-IEU	Ben Elsworth	NA	Males and Females	European	53425	406317	NA	SD	6145#2: Output from GWAS pipeline using Phesant derived variables from UKBiobank
ukb-b-18162	Illness, injury, bereavement, stress in last 2 years: Serious illness, injury or assault to yourself	1	NA	Binary	459742	9851867	2018	MRC-IEU	Ben Elsworth	NA	Males and Females	European	42866	416876	NA	SD	6145#1: Output from GWAS pipeline using Phesant derived variables from UKBiobank
ukb-d-20112_101	Illnesses of adopted father: None of the above (group 2)	0	NA	Binary	2630	10396961	2018	NA	Neale lab	NA	Males and Females	European	1936	694	NA	NA	NA
ukb-d-20113_100	Illnesses of adopted mother: None of the above (group 1)	0	NA	Binary	2953	9755775	2018	NA	Neale lab	NA	Males and Females	European	1320	1633	NA	NA	NA
ukb-d-20113_101	Illnesses of adopted mother: None of the above (group 2)	0	NA	Binary	2973	10615673	2018	NA	Neale lab	NA	Males and Females	European	2203	770	NA	NA	NA
ukb-d-20114_100	Illnesses of adopted siblings: None of the above (group 1)	0	NA	Binary	1863	9820236	2018	NA	Neale lab	NA	Males and Females	European	1371	492	NA	NA	NA
ukb-d-20114_101	Illnesses of adopted siblings: None of the above (group 2)	0	NA	Binary	1869	10051536	2018	NA	Neale lab	NA	Males and Females	European	1577	292	NA	NA	NA
ukb-b-323	Illnesses of father: Alzheimer's disease/dementia	1	NA	Binary	399793	9851867	2018	MRC-IEU	Ben Elsworth	NA	Males and Females	European	19255	380538	NA	SD	20107#10: Output from GWAS pipeline using Phesant derived variables from UKBiobank
ukb-b-7910	Illnesses of father: Bowel cancer	1	NA	Binary	399920	9851867	2018	MRC-IEU	Ben Elsworth	NA	Males and Females	European	23883	376037	NA	SD	20107#4: Output from GWAS pipeline using Phesant derived variables from UKBiobank
ukb-b-9127	Illnesses of father: Chronic bronchitis/emphysema	1	NA	Binary	402389	9851867	2018	MRC-IEU	Ben Elsworth	NA	Males and Females	European	46263	356126	NA	SD	20107#6: Output from GWAS pipeline using Phesant derived variables from UKBiobank
ukb-b-20211	Illnesses of father: Diabetes	1	NA	Binary	400687	9851867	2018	MRC-IEU	Ben Elsworth	NA	Males and Females	European	38850	361837	NA	SD	20107#9: Output from GWAS pipeline using Phesant derived variables from UKBiobank
ukb-b-18408	Illnesses of father: Heart disease	1	NA	Binary	407557	9851867	2018	MRC-IEU	Ben Elsworth	NA	Males and Females	European	133320	274237	NA	SD	20107#1: Output from GWAS pipeline using Phesant derived variables from UKBiobank
ukb-b-19456	Illnesses of father: High blood pressure	1	NA	Binary	402899	9851867	2018	MRC-IEU	Ben Elsworth	NA	Males and Females	European	91242	311657	NA	SD	20107#8: Output from GWAS pipeline using Phesant derived variables from UKBiobank
ukb-b-14521	Illnesses of father: Lung cancer	1	NA	Binary	401624	9851867	2018	MRC-IEU	Ben Elsworth	NA	Males and Females	European	37443	364181	NA	SD	20107#3: Output from GWAS pipeline using Phesant derived variables from UKBiobank
ukb-b-15169	Illnesses of father: None of the above (group 1)	1	NA	Binary	402586	9851867	2018	MRC-IEU	Ben Elsworth	NA	Males and Females	European	149610	252976	NA	SD	20107#100: Output from GWAS pipeline using Phesant derived variables from UKBiobank
ukb-b-10415	Illnesses of father: None of the above (group 2)	1	NA	Binary	407392	9851867	2018	MRC-IEU	Ben Elsworth	NA	Males and Females	European	303978	103414	NA	SD	20107#101: Output from GWAS pipeline using Phesant derived variables from UKBiobank
ukb-b-956	Illnesses of father: Parkinson's disease	1	NA	Binary	399089	9851867	2018	MRC-IEU	Ben Elsworth	NA	Males and Females	European	10106	388983	NA	SD	20107#11: Output from GWAS pipeline using Phesant derived variables from UKBiobank
ukb-b-7773	Illnesses of father: Prostate cancer	1	NA	Binary	399670	9851867	2018	MRC-IEU	Ben Elsworth	NA	Males and Females	European	30945	368725	NA	SD	20107#13: Output from GWAS pipeline using Phesant derived variables from UKBiobank
ukb-b-5942	Illnesses of father: Severe depression	1	NA	Binary	399499	9851867	2018	MRC-IEU	Ben Elsworth	NA	Males and Females	European	15430	384069	NA	SD	20107#12: Output from GWAS pipeline using Phesant derived variables from UKBiobank
ukb-b-12777	Illnesses of father: Stroke	1	NA	Binary	402616	9851867	2018	MRC-IEU	Ben Elsworth	NA	Males and Females	European	62810	339806	NA	SD	20107#2: Output from GWAS pipeline using Phesant derived variables from UKBiobank
ukb-b-14699	Illnesses of mother: Alzheimer's disease/dementia	1	NA	Binary	423738	9851867	2018	MRC-IEU	Ben Elsworth	NA	Males and Females	European	36548	387190	NA	SD	20110#10: Output from GWAS pipeline using Phesant derived variables from UKBiobank
ukb-b-7748	Illnesses of mother: Bowel cancer	1	NA	Binary	423135	9851867	2018	MRC-IEU	Ben Elsworth	NA	Males and Females	European	22028	401107	NA	SD	20110#4: Output from GWAS pipeline using Phesant derived variables from UKBiobank
ukb-b-13584	Illnesses of mother: Breast cancer	1	NA	Binary	423458	9851867	2018	MRC-IEU	Ben Elsworth	NA	Males and Females	European	35102	388356	NA	SD	20110#5: Output from GWAS pipeline using Phesant derived variables from UKBiobank
ukb-b-12018	Illnesses of mother: Chronic bronchitis/emphysema	1	NA	Binary	423692	9851867	2018	MRC-IEU	Ben Elsworth	NA	Males and Females	European	25314	398378	NA	SD	20110#6: Output from GWAS pipeline using Phesant derived variables from UKBiobank
ukb-b-16451	Illnesses of mother: Diabetes	1	NA	Binary	423892	9851867	2018	MRC-IEU	Ben Elsworth	NA	Males and Females	European	40091	383801	NA	SD	20110#9: Output from GWAS pipeline using Phesant derived variables from UKBiobank
ukb-b-12477	Illnesses of mother: Heart disease	1	NA	Binary	426240	9851867	2018	MRC-IEU	Ben Elsworth	NA	Males and Females	European	85620	340620	NA	SD	20110#1: Output from GWAS pipeline using Phesant derived variables from UKBiobank
ukb-b-18167	Illnesses of mother: High blood pressure	1	NA	Binary	426391	9851867	2018	MRC-IEU	Ben Elsworth	NA	Males and Females	European	130948	295443	NA	SD	20110#8: Output from GWAS pipeline using Phesant derived variables from UKBiobank
ukb-b-20176	Illnesses of mother: Lung cancer	1	NA	Binary	423258	9851867	2018	MRC-IEU	Ben Elsworth	NA	Males and Females	European	17566	405692	NA	SD	20110#3: Output from GWAS pipeline using Phesant derived variables from UKBiobank
ukb-b-10454	Illnesses of mother: None of the above (group 1)	1	NA	Binary	425729	9851867	2018	MRC-IEU	Ben Elsworth	NA	Males and Females	European	176419	249310	NA	SD	20110#100: Output from GWAS pipeline using Phesant derived variables from UKBiobank
ukb-b-16027	Illnesses of mother: None of the above (group 2)	1	NA	Binary	428082	9851867	2018	MRC-IEU	Ben Elsworth	NA	Males and Females	European	330107	97975	NA	SD	20110#101: Output from GWAS pipeline using Phesant derived variables from UKBiobank
ukb-b-6548	Illnesses of mother: Parkinson's disease	1	NA	Binary	422464	9851867	2018	MRC-IEU	Ben Elsworth	NA	Males and Females	European	6998	415466	NA	SD	20110#11: Output from GWAS pipeline using Phesant derived variables from UKBiobank
ukb-b-10807	Illnesses of mother: Severe depression	1	NA	Binary	423217	9851867	2018	MRC-IEU	Ben Elsworth	NA	Males and Females	European	28351	394866	NA	SD	20110#12: Output from GWAS pipeline using Phesant derived variables from UKBiobank
ukb-b-4024	Illnesses of mother: Stroke	1	NA	Binary	424977	9851867	2018	MRC-IEU	Ben Elsworth	NA	Males and Females	European	60880	364097	NA	SD	20110#2: Output from GWAS pipeline using Phesant derived variables from UKBiobank
ukb-b-14043	Illnesses of siblings: Alzheimer's disease/dementia	1	NA	Binary	361264	9851867	2018	MRC-IEU	Ben Elsworth	NA	Males and Females	European	2094	359170	NA	SD	20111#10: Output from GWAS pipeline using Phesant derived variables from UKBiobank
ukb-b-12938	Illnesses of siblings: Bowel cancer	1	NA	Binary	361508	9851867	2018	MRC-IEU	Ben Elsworth	NA	Males and Females	European	8920	352588	NA	SD	20111#4: Output from GWAS pipeline using Phesant derived variables from UKBiobank
ukb-b-12227	Illnesses of siblings: Breast cancer	1	NA	Binary	361809	9851867	2018	MRC-IEU	Ben Elsworth	NA	Males and Females	European	16586	345223	NA	SD	20111#5: Output from GWAS pipeline using Phesant derived variables from UKBiobank
ukb-b-13952	Illnesses of siblings: Chronic bronchitis/emphysema	1	NA	Binary	361823	9851867	2018	MRC-IEU	Ben Elsworth	NA	Males and Females	European	10325	351498	NA	SD	20111#6: Output from GWAS pipeline using Phesant derived variables from UKBiobank
ukb-b-18042	Illnesses of siblings: Diabetes	1	NA	Binary	362826	9851867	2018	MRC-IEU	Ben Elsworth	NA	Males and Females	European	31073	331753	NA	SD	20111#9: Output from GWAS pipeline using Phesant derived variables from UKBiobank
ukb-b-14371	Illnesses of siblings: Heart disease	1	NA	Binary	363542	9851867	2018	MRC-IEU	Ben Elsworth	NA	Males and Females	European	37858	325684	NA	SD	20111#1: Output from GWAS pipeline using Phesant derived variables from UKBiobank
ukb-b-8746	Illnesses of siblings: High blood pressure	1	NA	Binary	364661	9851867	2018	MRC-IEU	Ben Elsworth	NA	Males and Females	European	77059	287602	NA	SD	20111#8: Output from GWAS pipeline using Phesant derived variables from UKBiobank
ukb-b-15826	Illnesses of siblings: Lung cancer	1	NA	Binary	361586	9851867	2018	MRC-IEU	Ben Elsworth	NA	Males and Females	European	8199	353387	NA	SD	20111#3: Output from GWAS pipeline using Phesant derived variables from UKBiobank
ukb-b-17360	Illnesses of siblings: None of the above (group 1)	1	NA	Binary	364971	9851867	2018	MRC-IEU	Ben Elsworth	NA	Males and Females	European	245626	119345	NA	SD	20111#100: Output from GWAS pipeline using Phesant derived variables from UKBiobank
ukb-b-10783	Illnesses of siblings: None of the above (group 2)	1	NA	Binary	368679	9851867	2018	MRC-IEU	Ben Elsworth	NA	Males and Females	European	309513	59166	NA	SD	20111#101: Output from GWAS pipeline using Phesant derived variables from UKBiobank
ukb-b-16943	Illnesses of siblings: Parkinson's disease	1	NA	Binary	361199	9851867	2018	MRC-IEU	Ben Elsworth	NA	Males and Females	European	2005	359194	NA	SD	20111#11: Output from GWAS pipeline using Phesant derived variables from UKBiobank
ukb-b-16522	Illnesses of siblings: Prostate cancer	1	NA	Binary	361394	9851867	2018	MRC-IEU	Ben Elsworth	NA	Males and Females	European	5952	355442	NA	SD	20111#13: Output from GWAS pipeline using Phesant derived variables from UKBiobank
ukb-b-14918	Illnesses of siblings: Severe depression	1	NA	Binary	362315	9851867	2018	MRC-IEU	Ben Elsworth	NA	Males and Females	European	26368	335947	NA	SD	20111#12: Output from GWAS pipeline using Phesant derived variables from UKBiobank
ukb-b-16334	Illnesses of siblings: Stroke	1	NA	Binary	361925	9851867	2018	MRC-IEU	Ben Elsworth	NA	Males and Females	European	12031	349894	NA	SD	20111#2: Output from GWAS pipeline using Phesant derived variables from UKBiobank
finn-a-ASTHMA_IMMUNECOMORB	Immune disease comorbidities	0	NA	Binary	94036	16152119	2020	NA	NA	NA	Males and Females	European	6633	47900	NA	NA	NA
finn-a-PULM_IMMUNECOMORB	Immune disease comorbidities	0	NA	Binary	94036	16152119	2020	NA	NA	NA	Males and Females	European	6633	50303	NA	NA	NA
finn-a-D3_IMMUDEF	Immunodeficiencies	0	NA	Binary	94036	16152119	2020	NA	NA	NA	Males and Females	European	214	96285	NA	NA	NA
finn-a-H8_CERUMEN	Impacted cerumen	0	NA	Binary	94036	16152119	2020	NA	NA	NA	Males and Females	European	290	94782	NA	NA	NA
finn-a-L12_IMPETIGO	Impetigo	0	NA	Binary	94036	16152119	2020	NA	NA	NA	Males and Females	European	235	92819	NA	NA	NA
finn-a-M13_IMPINGEMENT	Impingement syndrome of shoulder	0	NA	Binary	94036	16152119	2020	NA	NA	NA	Males and Females	European	2280	76986	NA	NA	NA
ukb-d-M13_IMPINGEMENT	Impingement syndrome of shoulder	0	NA	Binary	361194	11376069	2018	NA	Neale lab	NA	Males and Females	European	3420	357774	NA	NA	NA
finn-a-N14_IMPOTENCE	Impotence	0	NA	Binary	94036	16152119	2020	NA	NA	NA	Males and Females	European	194	33781	NA	NA	NA
finn-a-CD2_INSITU	In situ neoplasms	0	NA	Binary	94036	16152119	2020	NA	NA	NA	Males and Females	European	1052	95447	NA	NA	NA
finn-a-CD2_INSITU_EXALLC	In situ neoplasms (ICD C excluded)	0	NA	Binary	94036	16152119	2020	NA	NA	NA	Males and Females	European	1052	86577	NA	NA	NA
finn-a-L12_INFECT_SKIN	Infections of the skin and subcutaneous tissue	0	NA	Binary	94036	16152119	2020	NA	NA	NA	Males and Females	European	3680	92819	NA	NA	NA
finn-a-AB1_SEXUAL_TRANSMISSION	Infections with a predominantly sexual mode of transmission	0	NA	Binary	94036	16152119	2020	NA	NA	NA	Males and Females	European	2129	94370	NA	NA	NA
finn-a-IBD_INFECTIONS	Infections, IBD-co-morbidities	0	NA	Binary	94036	16152119	2020	NA	NA	NA	Males and Females	European	1500	32142	NA	NA	NA
finn-a-M13_INFBURSA	Infective bursitis	0	NA	Binary	94036	16152119	2020	NA	NA	NA	Males and Females	European	146	76986	NA	NA	NA
finn-a-L12_INFECT_DERM	Infective dermatitis	0	NA	Binary	94036	16152119	2020	NA	NA	NA	Males and Females	European	748	88760	NA	NA	NA
finn-a-K11_IBD	Inflammatory bowel disease	0	NA	Binary	94036	16152119	2020	NA	NA	NA	Males and Females	European	1897	94602	NA	NA	NA
finn-a-N14_INFCERVIX	Inflammatory disease of cervix uteri	0	NA	Binary	94036	16152119	2020	NA	NA	NA	Males and Females	European	449	49639	NA	NA	NA
finn-a-N14_INFLUTH	Inflammatory disease of uterus	0	NA	Binary	94036	16152119	2020	NA	NA	NA	Males and Females	European	812	49639	NA	NA	NA
finn-a-N14_FEMALEGENINF	Inflammatory diseases of female pelvic organs	0	NA	Binary	94036	16152119	2020	NA	NA	NA	Males and Females	European	4623	49639	NA	NA	NA
finn-a-N14_PROSTATITIS	Inflammatory diseases of prostate (prostatitis)	0	NA	Binary	94036	16152119	2020	NA	NA	NA	Males and Females	European	709	33781	NA	NA	NA
finn-a-G6_NEUINFL	Inflammatory diseases of the central nervous system	0	NA	Binary	94036	16152119	2020	NA	NA	NA	Males and Females	European	481	96018	NA	NA	NA
finn-a-N14_INFLAMMBREAST	Inflammatory disorders of breast	0	NA	Binary	94036	16152119	2020	NA	NA	NA	Males and Females	European	293	50767	NA	NA	NA
finn-a-J10_INFLUPNEU	Influenza and pneumonia	0	NA	Binary	94036	16152119	2020	NA	NA	NA	Males and Females	European	10858	85641	NA	NA	NA
ukb-b-16170	Ingredients in canned soup: Vegetables	1	NA	Binary	64949	9851867	2018	MRC-IEU	Ben Elsworth	NA	Males and Females	European	1774	63175	NA	SD	20108#5: Output from GWAS pipeline using Phesant derived variables from UKBiobank
ukb-b-1337	Ingredients in homemade soup: Vegetables	1	NA	Binary	64949	9851867	2018	MRC-IEU	Ben Elsworth	NA	Males and Females	European	2925	62024	NA	SD	20109#5: Output from GWAS pipeline using Phesant derived variables from UKBiobank
finn-a-L12_NAIL_INGROW	Ingrowing nail	0	NA	Binary	94036	16152119	2020	NA	NA	NA	Males and Females	European	299	93570	NA	NA	NA
finn-a-K11_HERING	Inguinal hernia	0	NA	Binary	94036	16152119	2020	NA	NA	NA	Males and Females	European	7106	85350	NA	NA	NA
finn-a-DM_EYE_OPER_VEGF_INJECT_VITR	Injection of anti-VEGF-antibody or corticosteroid or any drug into vitreous body	0	NA	Binary	94036	16152119	2020	NA	NA	NA	Males and Females	European	823	94909	NA	NA	NA
ukb-d-XIX_INJURY_POISON	Injury, poisoning and certain other consequences of external causes	0	NA	Binary	361194	13586589	2018	NA	Neale lab	NA	Males and Females	European	44796	316398	NA	NA	NA
finn-a-XIX_INJURY_POISON	Injury, poisoning and certain other consequences of external causes	0	NA	Binary	94036	16152119	2020	NA	NA	NA	Males and Females	European	47988	48511	NA	NA	NA
finn-a-INSULINS	Insulin medication	0	NA	Binary	94036	16152119	2020	NA	NA	NA	Males and Females	European	4618	83711	NA	NA	NA
finn-a-INSULIN_FAST	Insulin, fast-acting	0	NA	Binary	94036	16152119	2020	NA	NA	NA	Males and Females	European	3112	91881	NA	NA	NA
finn-a-INSULIN_SHORTFAST	Insulin, fast-acting or short human	0	NA	Binary	94036	16152119	2020	NA	NA	NA	Males and Females	European	3258	93241	NA	NA	NA
finn-a-INSULIN_INTER_AND_LONG	Insulin, intermediate and long-acting	0	NA	Binary	94036	16152119	2020	NA	NA	NA	Males and Females	European	4291	91881	NA	NA	NA
finn-a-INSULIN_SHORT_HUMAN	Insuling, fast-acting (human)	0	NA	Binary	94036	16152119	2020	NA	NA	NA	Males and Females	European	1900	91881	NA	NA	NA
ukb-b-14598	Intended management of patient (recoded): No overnight hospital stay	1	NA	Binary	455026	9851867	2018	MRC-IEU	Ben Elsworth	NA	Males and Females	European	217289	237737	NA	SD	41244#200: Output from GWAS pipeline using Phesant derived variables from UKBiobank
ukb-b-16597	Intended management of patient (recoded): One or more nights hospital stay	1	NA	Binary	451201	9851867	2018	MRC-IEU	Ben Elsworth	NA	Males and Females	European	120788	330413	NA	SD	41244#100: Output from GWAS pipeline using Phesant derived variables from UKBiobank
ukb-b-16944	Intended management of patient (recoded): Planned series of admissions with no overnight stay	1	NA	Binary	442494	9851867	2018	MRC-IEU	Ben Elsworth	NA	Males and Females	European	2512	439982	NA	SD	41244#400: Output from GWAS pipeline using Phesant derived variables from UKBiobank
finn-a-H7_INTERHETEROTRO	Intermittent heterotropia	0	NA	Binary	94036	16152119	2020	NA	NA	NA	Males and Females	European	254	93606	NA	NA	NA
finn-a-M13_KNEEDERANGEMENTS	Internar derangement of knee	0	NA	Binary	94036	16152119	2020	NA	NA	NA	Males and Females	European	8193	67688	NA	NA	NA
finn-a-ILD	Interstitial lung disease	0	NA	Binary	94036	16152119	2020	NA	NA	NA	Males and Females	European	546	88677	NA	NA	NA
finn-a-ILD_ENDPOINTS	Interstitial lung disease endpoints	0	NA	Binary	94036	16152119	2020	NA	NA	NA	Males and Females	European	7822	88677	NA	NA	NA
finn-a-K11_ADHE	Intestinal adhesions without obstruction	0	NA	Binary	94036	16152119	2020	NA	NA	NA	Males and Females	European	354	82769	NA	NA	NA
ukb-d-AB1_INTESTINAL_INFECTIONS	Intestinal infectious diseases	0	NA	Binary	361194	11777016	2018	NA	Neale lab	NA	Males and Females	European	4304	356890	NA	NA	NA
finn-a-AB1_INTESTINAL_INFECTIONS	Intestinal infectious diseases	0	NA	Binary	94036	16152119	2020	NA	NA	NA	Males and Females	European	8247	88252	NA	NA	NA
finn-a-K11_MALABSORB	Intestinal malabsorbtion	0	NA	Binary	94036	16152119	2020	NA	NA	NA	Males and Females	European	193	93690	NA	NA	NA
finn-a-I9_ICH	Intracerebral haemmorrhage	0	NA	Binary	94036	16152119	2020	NA	NA	NA	Males and Females	European	668	89806	NA	NA	NA
finn-a-G6_INTRACRATRAUMA	Intracranial trauma	0	NA	Binary	94036	16152119	2020	NA	NA	NA	Males and Females	European	5171	64290	NA	NA	NA
finn-a-INV_VENT	Invasive ventilation	0	NA	Binary	94036	16152119	2020	NA	NA	NA	Males and Females	European	184	94864	NA	NA	NA
ukb-b-14294	Invitation to complete online 24-hour recall dietary questionnaire, acceptance	1	NA	Binary	278328	9851867	2018	MRC-IEU	Ben Elsworth	NA	Males and Females	European	88770	189558	NA	SD	110001: Output from GWAS pipeline using Phesant derived variables from UKBiobank
ukb-b-14649	Invitation to physical activity study, acceptance	1	NA	Binary	221015	9851867	2018	MRC-IEU	Ben Elsworth	NA	Males and Females	European	98474	122541	NA	SD	110005: Output from GWAS pipeline using Phesant derived variables from UKBiobank
finn-a-H7_IRIDOCYCLITIS	Iridocyclitis	0	NA	Binary	94036	16152119	2020	NA	NA	NA	Males and Females	European	1430	92767	NA	NA	NA
ukb-d-D3_ANAEMIA_IRONDEF	Iron deficiency anaemia	0	NA	Binary	361194	11553874	2018	NA	Neale lab	NA	Males and Females	European	3786	357408	NA	NA	NA
finn-a-D3_ANAEMIA_IRONDEF	Iron deficiency anaemia	0	NA	Binary	94036	16152119	2020	NA	NA	NA	Males and Females	European	2031	93787	NA	NA	NA
finn-a-D3_ANAEMIA_IRONDEF_BLOODLOSS	Iron deficiency anaemia secondary to blood loss (chronic)	0	NA	Binary	94036	16152119	2020	NA	NA	NA	Males and Females	European	838	93787	NA	NA	NA
ukb-b-13745	Irritability	1	NA	Binary	442169	9851867	2018	MRC-IEU	Ben Elsworth	NA	Males and Females	European	125001	317168	NA	SD	1940: Output from GWAS pipeline using Phesant derived variables from UKBiobank
finn-a-K11_IBS	Irritable bowel syndrome	0	NA	Binary	94036	16152119	2020	NA	NA	NA	Males and Females	European	1806	82769	NA	NA	NA
ukb-d-I9_IHD	Ischaemic heart disease, wide definition	0	NA	Binary	361194	13586589	2018	NA	Neale lab	NA	Males and Females	European	20857	340337	NA	NA	NA
finn-a-I9_IHD	Ischaemic heart disease, wide definition	0	NA	Binary	94036	16152119	2020	NA	NA	NA	Males and Females	European	11139	85360	NA	NA	NA
ukb-d-I9_STR_EXH	Ischaemic Stroke, excluding all haemorrhages	0	NA	Binary	361194	11321390	2018	NA	Neale lab	NA	Males and Females	European	3314	357880	NA	NA	NA
finn-a-I9_STR_EXH	Ischaemic Stroke, excluding all haemorrhages	0	NA	Binary	94036	16152119	2020	NA	NA	NA	Males and Females	European	4026	90211	NA	NA	NA
finn-a-I9_ISCHHEART	Ischemic heart diseases	0	NA	Binary	94036	16152119	2020	NA	NA	NA	Males and Females	European	10739	85760	NA	NA	NA
finn-a-N14_ISOLPROTEINURIA	Isolated proteinuria with specified morphological lesion	0	NA	Binary	94036	16152119	2020	NA	NA	NA	Males and Females	European	145	94998	NA	NA	NA
ukb-d-22601_41223241	Job coding: accounts and wages clerk/assistant/supervisor, bookkeeper, cost or ledger clerk, audit assistant, budget officer, student loans officer, paymaster	0	NA	Binary	89866	10383547	2018	NA	Neale lab	NA	Males and Females	European	1922	87944	NA	NA	NA
ukb-d-22601_42153302	Job coding: all other personal assistants and secretaries	0	NA	Binary	89866	12158385	2018	NA	Neale lab	NA	Males and Females	European	5344	84522	NA	NA	NA
ukb-d-22601_11513250	Job coding: bank manager, bank section manager, building society manager, post/sub-post office manager	0	NA	Binary	89866	9720039	2018	NA	Neale lab	NA	Males and Females	European	1293	88573	NA	NA	NA
ukb-d-22601_61153104	Job coding: care assistant, home care assistant, residential social worker, home carer, nursing home assistant	0	NA	Binary	89866	9515490	2018	NA	Neale lab	NA	Males and Females	European	1143	88723	NA	NA	NA
ukb-d-22601_24213281	Job coding: chartered/certified accountant, auditor, company accountant, articled/audit clerk, official receiver	0	NA	Binary	89866	10380865	2018	NA	Neale lab	NA	Males and Females	European	1919	87947	NA	NA	NA
ukb-d-22601_21113020	Job coding: chemist (analytic, developmental, industrial, research)	0	NA	Binary	89866	9393776	2018	NA	Neale lab	NA	Males and Females	European	1061	88805	NA	NA	NA
ukb-d-22601_41123205	Job coding: civil service administrative officer or assistant or clerk, tax collector, prison service clerk, law courts clerk	0	NA	Binary	89866	11665703	2018	NA	Neale lab	NA	Males and Females	European	4036	85830	NA	NA	NA
ukb-d-22601_41113204	Job coding: civil service executive officer, revenue/tax executive or officer, fraud inspector or officer, job centre adviser	0	NA	Binary	89866	11378466	2018	NA	Neale lab	NA	Males and Females	European	3422	86444	NA	NA	NA
ukb-d-22601_24413202	Job coding: civil service senior manager outside the senior civil service (former grades 6 and 7)	0	NA	Binary	89866	9759994	2018	NA	Neale lab	NA	Males and Females	European	1324	88542	NA	NA	NA
ukb-d-22601_32313110	Job coding: community worker, day centre officer, youth leader, youth worker, parish worker, bail support officer	0	NA	Binary	89866	9360588	2018	NA	Neale lab	NA	Males and Females	European	1039	88827	NA	NA	NA
ukb-d-22601_41233254	Job coding: counter clerk, bank clerk, cashier, post office clerk	0	NA	Binary	89866	11178159	2018	NA	Neale lab	NA	Males and Females	European	3051	86815	NA	NA	NA
ukb-d-22601_72123243	Job coding: customer care adviser/officer/assistant, store guide, customer relations officer/representative	0	NA	Binary	89866	9614713	2018	NA	Neale lab	NA	Males and Females	European	1213	88653	NA	NA	NA
ukb-d-22601_11123211	Job coding: director or chief executive of private organisation/company, company chairman or president, general manager	0	NA	Binary	89866	10972749	2018	NA	Neale lab	NA	Males and Females	European	2711	87155	NA	NA	NA
ukb-d-22601_61243409	Job coding: educational assistant, classroom assistant, special needs helper	0	NA	Binary	89866	10663845	2018	NA	Neale lab	NA	Males and Females	European	2266	87600	NA	NA	NA
ukb-d-22601_35373270	Job coding: financial controller, accounting/audit technician, trust officer	0	NA	Binary	89866	9962337	2018	NA	Neale lab	NA	Males and Females	European	1495	88371	NA	NA	NA
ukb-d-22601_23123400	Job coding: further education teaching professional, college lecturer/professor	0	NA	Binary	89866	10810580	2018	NA	Neale lab	NA	Males and Females	European	2467	87399	NA	NA	NA
ukb-d-22601_41503307	Job coding: general office assistant/clerk, clerical officer, clerk-typist, office supervisor, press/newspaper corrector/reader	0	NA	Binary	89866	11631585	2018	NA	Neale lab	NA	Males and Females	European	3957	85909	NA	NA	NA
ukb-d-22601_23113399	Job coding: higher education teaching professional, university lecturer/professor (including college/university head/vice chancellor)	0	NA	Binary	89866	10920723	2018	NA	Neale lab	NA	Males and Females	European	2631	87235	NA	NA	NA
ukb-d-22601_11363057	Job coding: ict or it manager, systems/data processing manager, telecom manager	0	NA	Binary	89866	10071829	2018	NA	Neale lab	NA	Males and Females	European	1596	88270	NA	NA	NA
ukb-d-22601_31313060	Job coding: it operations technician, computer operator or technician, database manager, network or web technician, web master, systems administrator or officer	0	NA	Binary	89866	9408951	2018	NA	Neale lab	NA	Males and Females	European	1071	88795	NA	NA	NA
ukb-d-22601_21313058	Job coding: it strategy or planning professional, computer consultant, software consultant	0	NA	Binary	89866	10288688	2018	NA	Neale lab	NA	Males and Females	European	1817	88049	NA	NA	NA
ukb-d-22601_31113033	Job coding: laboratory technician, scientific assistant, cytology screener; hospital, medical or health technician	0	NA	Binary	89866	10582924	2018	NA	Neale lab	NA	Males and Females	European	2162	87704	NA	NA	NA
ukb-d-22601_41133206	Job coding: local government administrative officer or assistant or clerk	0	NA	Binary	89866	11949598	2018	NA	Neale lab	NA	Males and Females	European	4748	85118	NA	NA	NA
ukb-d-22601_35393271	Job coding: management information officer, conference/events co-ordinator/organiser, exhibition officer, work study engineer/officer/analyst, contract adviser/agent, election agent, business system analyst	0	NA	Binary	89866	10325155	2018	NA	Neale lab	NA	Males and Females	European	1857	88009	NA	NA	NA
ukb-d-22601_11222591	Job coding: manager in construction, clerk of works, site manager, contracts manager, highways manager	0	NA	Binary	89866	9344275	2018	NA	Neale lab	NA	Males and Females	European	1029	88837	NA	NA	NA
ukb-d-22601_21223040	Job coding: mechanical engineer, automobile engineer, aeronautical engineer, locomotive or marine engineer, welding engineer	0	NA	Binary	89866	9516971	2018	NA	Neale lab	NA	Males and Females	European	1144	88722	NA	NA	NA
ukb-d-22601_22113066	Job coding: medical doctor, general practitioner, hospital consultant	0	NA	Binary	89866	9930735	2018	NA	Neale lab	NA	Males and Females	European	1467	88399	NA	NA	NA
ukb-d-22601_33113434	Job coding: non-commissioned officers or other rank of armed forces	0	NA	Binary	89866	10453049	2018	NA	Neale lab	NA	Males and Females	European	2003	87863	NA	NA	NA
ukb-d-22601_32113072	Job coding: nurse (of any kind, at any level)	0	NA	Binary	89866	11991081	2018	NA	Neale lab	NA	Males and Females	European	4860	85006	NA	NA	NA
ukb-d-22601_61113073	Job coding: nursing auxiliary or assistant, steriliser of medical equipment, occupational therapy assistant, phlebotomist, physiotherapy assistant, ward orderly, ward assistant	0	NA	Binary	89866	9693305	2018	NA	Neale lab	NA	Males and Females	European	1272	88594	NA	NA	NA
ukb-d-22601_11523251	Job coding: office manager, account/payrolls manager, administration manager, litigation/solicitor's office manager	0	NA	Binary	89866	9452651	2018	NA	Neale lab	NA	Males and Females	European	1100	88766	NA	NA	NA
ukb-d-22601_41143216	Job coding: officer of ngo, trade union organiser/official, charity administrator, secretary of research or charity or political or professional or trade association or trade union	0	NA	Binary	89866	10030642	2018	NA	Neale lab	NA	Males and Females	European	1557	88309	NA	NA	NA
ukb-d-22601_92193312	Job coding: other general office clerical tasks including: office junior, office worker, photocopy/print room operator, office machinist	0	NA	Binary	89866	11298970	2018	NA	Neale lab	NA	Males and Females	European	3270	86596	NA	NA	NA
ukb-d-22601_31193034	Job coding: other science technician, materials technician, technical assistant, technical officer	0	NA	Binary	89866	9855760	2018	NA	Neale lab	NA	Males and Females	European	1402	88464	NA	NA	NA
ukb-d-22601_23193405	Job coding: other teaching professional including private tutor, tefl (teaching english as a foreign language) teacher; tutor at adult education centre, etc.	0	NA	Binary	89866	9840205	2018	NA	Neale lab	NA	Males and Females	European	1389	88477	NA	NA	NA
ukb-d-22601_41323255	Job coding: pensions and insurance clerk/administrator, claims handler	0	NA	Binary	89866	9663717	2018	NA	Neale lab	NA	Males and Females	European	1249	88617	NA	NA	NA
ukb-d-22601_11353225	Job coding: personnel, human resources, training or industrial relations manager/director, recruitment manager/director	0	NA	Binary	89866	9528837	2018	NA	Neale lab	NA	Males and Females	European	1152	88714	NA	NA	NA
ukb-d-22601_33123442	Job coding: police officer (sergeant or below)	0	NA	Binary	89866	9514023	2018	NA	Neale lab	NA	Males and Females	European	1142	88724	NA	NA	NA
ukb-d-22601_23153402	Job coding: primary /junior school teacher or teaching professional, nursery school teacher (including head teacher)	0	NA	Binary	89866	12226786	2018	NA	Neale lab	NA	Males and Females	European	5555	84311	NA	NA	NA
ukb-d-22601_35613203	Job coding: public service higher/senior executive officer, hospital administrator	0	NA	Binary	89866	11269657	2018	NA	Neale lab	NA	Males and Females	European	3215	86651	NA	NA	NA
ukb-d-22601_42163303	Job coding: receptionist, doctor's/dental receptionist	0	NA	Binary	89866	9434757	2018	NA	Neale lab	NA	Males and Females	European	1088	88778	NA	NA	NA
ukb-d-22601_23173422	Job coding: registrar or senior administrator of educational establishment, bursar, registrar, university administrator	0	NA	Binary	89866	9882592	2018	NA	Neale lab	NA	Males and Females	European	1425	88441	NA	NA	NA
ukb-d-22601_11373019	Job coding: research or laboratory manager	0	NA	Binary	89866	9496753	2018	NA	Neale lab	NA	Males and Females	European	1130	88736	NA	NA	NA
ukb-d-22601_11633322	Job coding: retail or wholesale shop manager, showroom manager	0	NA	Binary	89866	10142352	2018	NA	Neale lab	NA	Males and Females	European	1666	88200	NA	NA	NA
ukb-d-22601_71113328	Job coding: sales assistant, retail/shop assistant, counter assistant, sub post office assistant, takeaway food worker	0	NA	Binary	89866	11887059	2018	NA	Neale lab	NA	Males and Females	European	4580	85286	NA	NA	NA
ukb-d-22601_11323222	Job coding: sales or marketing manager/director, export/import manager, business development manager, advertising/commercial manager	0	NA	Binary	89866	10599697	2018	NA	Neale lab	NA	Males and Females	European	2183	87683	NA	NA	NA
ukb-d-22601_35423237	Job coding: sales or marketing representative, manufacturer's agent or representative or salesman/woman	0	NA	Binary	89866	9483797	2018	NA	Neale lab	NA	Males and Females	European	1121	88745	NA	NA	NA
ukb-d-22601_23213026	Job coding: scientific researcher, scientific officer, medical research associate, experimental officer	0	NA	Binary	89866	9547568	2018	NA	Neale lab	NA	Males and Females	European	1165	88701	NA	NA	NA
ukb-d-22601_23143401	Job coding: secondary school teacher or teaching professional (including head teacher)	0	NA	Binary	89866	12773585	2018	NA	Neale lab	NA	Males and Females	European	7556	82310	NA	NA	NA
ukb-d-22601_11133201	Job coding: senior official in local government including parish or town or county chief clerk, chief or superintendent rate collector, chief executive or director, councillor	0	NA	Binary	89866	9672586	2018	NA	Neale lab	NA	Males and Females	European	1256	88610	NA	NA	NA
ukb-d-22601_11143212	Job coding: senior official of special interest organisation including general manager or director or executive or general secretary of charity, or trade union/association or religious organisation	0	NA	Binary	89866	10515681	2018	NA	Neale lab	NA	Males and Females	European	2079	87787	NA	NA	NA
ukb-d-22601_12343321	Job coding: shopkeeper, shop owner, newsagent, wholesale/retail dealer	0	NA	Binary	89866	9878035	2018	NA	Neale lab	NA	Males and Females	European	1421	88445	NA	NA	NA
ukb-d-22601_24423108	Job coding: social worker, child care/protection officer, adoption officer, mental health officer, almoner, family case worker	0	NA	Binary	89866	9954298	2018	NA	Neale lab	NA	Males and Females	European	1488	88378	NA	NA	NA
ukb-d-22601_21323059	Job coding: software professional, analyst-programmer, computer programmer, software analyst or engineer, systems designer or programmer	0	NA	Binary	89866	11390348	2018	NA	Neale lab	NA	Males and Females	European	3445	86421	NA	NA	NA
ukb-d-22601_24113277	Job coding: solicitor, lawyer, barrister, judge, coroner, articled clerk, attorney, advocate, stipendiary magistrate, fiscal/crown prosecutor, sheriff (scottish courts), legal services recorder	0	NA	Binary	89866	9408951	2018	NA	Neale lab	NA	Males and Females	European	1071	88795	NA	NA	NA
ukb-d-22601_23163403	Job coding: special needs teaching professional (including head teacher)	0	NA	Binary	89866	9579748	2018	NA	Neale lab	NA	Males and Females	European	1188	88678	NA	NA	NA
ukb-d-22601_42173304	Job coding: typist, shorthand typist, transcriber, stenographer	0	NA	Binary	89866	11135035	2018	NA	Neale lab	NA	Males and Females	European	2975	86891	NA	NA	NA
ukb-d-22620_0	Job involved shift work: No	0	NA	Binary	91149	13567102	2018	NA	Neale lab	NA	Males and Females	European	86206	4943	NA	NA	NA
ukb-d-22620_1	Job involved shift work: Yes	0	NA	Binary	91149	13567102	2018	NA	Neale lab	NA	Males and Females	European	25698	65451	NA	NA	NA
ukb-d-22617_4122	Job SOC coding: Accounts and wages clerks, book-keepers, other financial clerks	0	NA	Binary	91149	10999368	2018	NA	Neale lab	NA	Males and Females	European	2752	88397	NA	NA	NA
ukb-d-22617_8139	Job SOC coding: Assemblers and routine operatives n.e.c.	0	NA	Binary	91149	9637882	2018	NA	Neale lab	NA	Males and Females	European	1230	89919	NA	NA	NA
ukb-d-22617_2112	Job SOC coding: Biological scientists and biochemists	0	NA	Binary	91149	9402868	2018	NA	Neale lab	NA	Males and Females	European	1067	90082	NA	NA	NA
ukb-d-22617_3539	Job SOC coding: Business and related associate professionals n.e.c.	0	NA	Binary	91149	10433954	2018	NA	Neale lab	NA	Males and Females	European	1980	89169	NA	NA	NA
ukb-d-22617_6115	Job SOC coding: Care assistants and home carers	0	NA	Binary	91149	9557574	2018	NA	Neale lab	NA	Males and Females	European	1172	89977	NA	NA	NA
ukb-d-22617_2421	Job SOC coding: Chartered and certified accountants	0	NA	Binary	91149	10427036	2018	NA	Neale lab	NA	Males and Females	European	1972	89177	NA	NA	NA
ukb-d-22617_2111	Job SOC coding: Chemists	0	NA	Binary	91149	9422840	2018	NA	Neale lab	NA	Males and Females	European	1080	90069	NA	NA	NA
ukb-d-22617_4112	Job SOC coding: Civil Service administrative officers and assistants	0	NA	Binary	91149	11688726	2018	NA	Neale lab	NA	Males and Females	European	4090	87059	NA	NA	NA
ukb-d-22617_4111	Job SOC coding: Civil Service executive officers	0	NA	Binary	91149	11405295	2018	NA	Neale lab	NA	Males and Females	European	3475	87674	NA	NA	NA
ukb-d-22617_4123	Job SOC coding: Counter clerks	0	NA	Binary	91149	11237757	2018	NA	Neale lab	NA	Males and Females	European	3157	87992	NA	NA	NA
ukb-d-22617_7212	Job SOC coding: Customer care occupations	0	NA	Binary	91149	10159407	2018	NA	Neale lab	NA	Males and Females	European	1683	89466	NA	NA	NA
ukb-d-22617_1112	Job SOC coding: Directors and chief executives of major organisations	0	NA	Binary	91149	11022242	2018	NA	Neale lab	NA	Males and Females	European	2789	88360	NA	NA	NA
ukb-d-22617_2313	Job SOC coding: Education officers, school inspectors	0	NA	Binary	91149	9422840	2018	NA	Neale lab	NA	Males and Females	European	1080	90069	NA	NA	NA
ukb-d-22617_6124	Job SOC coding: Educational assistants	0	NA	Binary	91149	10691845	2018	NA	Neale lab	NA	Males and Females	European	2304	88845	NA	NA	NA
ukb-d-22617_5241	Job SOC coding: Electricians, electrical fitters	0	NA	Binary	91149	9393712	2018	NA	Neale lab	NA	Males and Females	European	1061	90088	NA	NA	NA
ukb-d-22617_9219	Job SOC coding: Elementary office occupations n.e.c.	0	NA	Binary	91149	11336024	2018	NA	Neale lab	NA	Males and Females	European	3340	87809	NA	NA	NA
ukb-d-22617_3113	Job SOC coding: Engineering technicians	0	NA	Binary	91149	9366709	2018	NA	Neale lab	NA	Males and Females	European	1043	90106	NA	NA	NA
ukb-d-22617_4131	Job SOC coding: Filing and other records assistants/clerks	0	NA	Binary	91149	10008745	2018	NA	Neale lab	NA	Males and Females	European	1537	89612	NA	NA	NA
ukb-d-22617_3537	Job SOC coding: Financial and accounting technicians	0	NA	Binary	91149	9996830	2018	NA	Neale lab	NA	Males and Females	European	1526	89623	NA	NA	NA
ukb-d-22617_1151	Job SOC coding: Financial institution managers	0	NA	Binary	91149	9754890	2018	NA	Neale lab	NA	Males and Females	European	1320	89829	NA	NA	NA
ukb-d-22617_2312	Job SOC coding: Further education teaching professionals	0	NA	Binary	91149	10846784	2018	NA	Neale lab	NA	Males and Females	European	2520	88629	NA	NA	NA
ukb-d-22617_4150	Job SOC coding: General office assistants/clerks	0	NA	Binary	91149	11659379	2018	NA	Neale lab	NA	Males and Females	European	4022	87127	NA	NA	NA
ukb-d-22617_2311	Job SOC coding: Higher education teaching professionals	0	NA	Binary	91149	11205991	2018	NA	Neale lab	NA	Males and Females	European	3100	88049	NA	NA	NA
ukb-d-22617_1136	Job SOC coding: Information and communication technology managers	0	NA	Binary	91149	10110441	2018	NA	Neale lab	NA	Males and Females	European	1634	89515	NA	NA	NA
ukb-d-22617_3131	Job SOC coding: IT operations technicians	0	NA	Binary	91149	9455686	2018	NA	Neale lab	NA	Males and Females	European	1102	90047	NA	NA	NA
ukb-d-22617_2131	Job SOC coding: IT strategy and planning professionals	0	NA	Binary	91149	10330771	2018	NA	Neale lab	NA	Males and Females	European	1863	89286	NA	NA	NA
ukb-d-22617_3111	Job SOC coding: Laboratory technicians	0	NA	Binary	91149	10901509	2018	NA	Neale lab	NA	Males and Females	European	2602	88547	NA	NA	NA
ukb-d-22617_4212	Job SOC coding: Legal secretaries	0	NA	Binary	91149	9371263	2018	NA	Neale lab	NA	Males and Females	European	1046	90103	NA	NA	NA
ukb-d-22617_2451	Job SOC coding: Librarians	0	NA	Binary	91149	9662137	2018	NA	Neale lab	NA	Males and Females	European	1248	89901	NA	NA	NA
ukb-d-22617_4113	Job SOC coding: Local government clerical officers and assistants	0	NA	Binary	91149	11977514	2018	NA	Neale lab	NA	Males and Females	European	4823	86326	NA	NA	NA
ukb-d-22617_2423	Job SOC coding: Management consultants, actuaries, economists and statisticians	0	NA	Binary	91149	9407578	2018	NA	Neale lab	NA	Males and Females	European	1070	90079	NA	NA	NA
ukb-d-22617_1122	Job SOC coding: Managers in construction	0	NA	Binary	91149	9392269	2018	NA	Neale lab	NA	Males and Females	European	1060	90089	NA	NA	NA
ukb-d-22617_1132	Job SOC coding: Marketing and sales managers	0	NA	Binary	91149	10650978	2018	NA	Neale lab	NA	Males and Females	European	2249	88900	NA	NA	NA
ukb-d-22617_2122	Job SOC coding: Mechanical engineers	0	NA	Binary	91149	10070691	2018	NA	Neale lab	NA	Males and Females	European	1595	89554	NA	NA	NA
ukb-d-22617_2211	Job SOC coding: Medical practitioners	0	NA	Binary	91149	9967953	2018	NA	Neale lab	NA	Males and Females	European	1500	89649	NA	NA	NA
ukb-d-22617_4211	Job SOC coding: Medical secretaries	0	NA	Binary	91149	9362160	2018	NA	Neale lab	NA	Males and Females	European	1040	90109	NA	NA	NA
ukb-d-22617_5223	Job SOC coding: Metal working production and maintenance fitters	0	NA	Binary	91149	9607539	2018	NA	Neale lab	NA	Males and Females	European	1208	89941	NA	NA	NA
ukb-d-22617_3311	Job SOC coding: NCOs and other ranks	0	NA	Binary	91149	10498352	2018	NA	Neale lab	NA	Males and Females	European	2058	89091	NA	NA	NA
ukb-d-22617_3211	Job SOC coding: Nurses	0	NA	Binary	91149	12062678	2018	NA	Neale lab	NA	Males and Females	European	5062	86087	NA	NA	NA
ukb-d-22617_6111	Job SOC coding: Nursing auxiliaries and assistants	0	NA	Binary	91149	9730612	2018	NA	Neale lab	NA	Males and Females	European	1301	89848	NA	NA	NA
ukb-d-22617_1152	Job SOC coding: Office managers	0	NA	Binary	91149	9483745	2018	NA	Neale lab	NA	Males and Females	European	1121	90028	NA	NA	NA
ukb-d-22617_4114	Job SOC coding: Officers of non-governmental organisations	0	NA	Binary	91149	10053760	2018	NA	Neale lab	NA	Males and Females	European	1579	89570	NA	NA	NA
ukb-d-22617_9149	Job SOC coding: Other goods handling and storage occupations n.e.c.	0	NA	Binary	91149	9702344	2018	NA	Neale lab	NA	Males and Females	European	1279	89870	NA	NA	NA
ukb-d-22617_4132	Job SOC coding: Pensions and insurance clerks	0	NA	Binary	91149	9690722	2018	NA	Neale lab	NA	Males and Females	European	1270	89879	NA	NA	NA
ukb-d-22617_4215	Job SOC coding: Personal assistants and other secretaries	0	NA	Binary	91149	12182475	2018	NA	Neale lab	NA	Males and Females	European	5418	85731	NA	NA	NA
ukb-d-22617_3562	Job SOC coding: Personnel and industrial relations officers	0	NA	Binary	91149	9906861	2018	NA	Neale lab	NA	Males and Females	European	1446	89703	NA	NA	NA
ukb-d-22617_1135	Job SOC coding: Personnel, training and industrial relations managers	0	NA	Binary	91149	9553171	2018	NA	Neale lab	NA	Males and Females	European	1169	89980	NA	NA	NA
ukb-d-22617_3312	Job SOC coding: Police officers (sergeant and below)	0	NA	Binary	91149	9551788	2018	NA	Neale lab	NA	Males and Females	European	1168	89981	NA	NA	NA
ukb-d-22617_2315	Job SOC coding: Primary and nursery education teaching professionals	0	NA	Binary	91149	12248548	2018	NA	Neale lab	NA	Males and Females	European	5625	85524	NA	NA	NA
ukb-d-22617_2441	Job SOC coding: Public service administrative professionals	0	NA	Binary	91149	9795102	2018	NA	Neale lab	NA	Males and Females	European	1352	89797	NA	NA	NA
ukb-d-22617_3561	Job SOC coding: Public service associate professionals	0	NA	Binary	91149	11304675	2018	NA	Neale lab	NA	Males and Females	European	3281	87868	NA	NA	NA
ukb-d-22617_4216	Job SOC coding: Receptionists	0	NA	Binary	91149	9861189	2018	NA	Neale lab	NA	Males and Females	European	1407	89742	NA	NA	NA
ukb-d-22617_2317	Job SOC coding: Registrars and senior administrators of educational establishments	0	NA	Binary	91149	9908026	2018	NA	Neale lab	NA	Males and Females	European	1447	89702	NA	NA	NA
ukb-d-22617_1137	Job SOC coding: Research and development managers	0	NA	Binary	91149	9698530	2018	NA	Neale lab	NA	Males and Females	European	1276	89873	NA	NA	NA
ukb-d-22617_2329	Job SOC coding: Researchers n.e.c.	0	NA	Binary	91149	9342851	2018	NA	Neale lab	NA	Males and Females	European	1028	90121	NA	NA	NA
ukb-d-22617_1163	Job SOC coding: Retail and wholesale managers	0	NA	Binary	91149	10227568	2018	NA	Neale lab	NA	Males and Females	European	1753	89396	NA	NA	NA
ukb-d-22617_7111	Job SOC coding: Sales and retail assistants	0	NA	Binary	91149	11921480	2018	NA	Neale lab	NA	Males and Females	European	4672	86477	NA	NA	NA
ukb-d-22617_7129	Job SOC coding: Sales related occupations n.e.c.	0	NA	Binary	91149	9419975	2018	NA	Neale lab	NA	Males and Females	European	1078	90071	NA	NA	NA
ukb-d-22617_3542	Job SOC coding: Sales representatives	0	NA	Binary	91149	9514062	2018	NA	Neale lab	NA	Males and Females	European	1142	90007	NA	NA	NA
ukb-d-22617_4213	Job SOC coding: School secretaries	0	NA	Binary	91149	9654172	2018	NA	Neale lab	NA	Males and Females	European	1242	89907	NA	NA	NA
ukb-d-22617_3119	Job SOC coding: Science and engineering technicians n.e.c.	0	NA	Binary	91149	10465621	2018	NA	Neale lab	NA	Males and Females	European	2018	89131	NA	NA	NA
ukb-d-22617_2321	Job SOC coding: Scientific researchers	0	NA	Binary	91149	9582642	2018	NA	Neale lab	NA	Males and Females	European	1190	89959	NA	NA	NA
ukb-d-22617_2314	Job SOC coding: Secondary education teaching professionals	0	NA	Binary	91149	12803432	2018	NA	Neale lab	NA	Males and Females	European	7682	83467	NA	NA	NA
ukb-d-22617_1113	Job SOC coding: Senior officials in local government	0	NA	Binary	91149	9699794	2018	NA	Neale lab	NA	Males and Females	European	1277	89872	NA	NA	NA
ukb-d-22617_1114	Job SOC coding: Senior officials of special interest organisations	0	NA	Binary	91149	10553212	2018	NA	Neale lab	NA	Males and Females	European	2125	89024	NA	NA	NA
ukb-d-22617_1234	Job SOC coding: Shopkeepers and wholesale/retail dealers	0	NA	Binary	91149	9930458	2018	NA	Neale lab	NA	Males and Females	European	1467	89682	NA	NA	NA
ukb-d-22617_2442	Job SOC coding: Social workers	0	NA	Binary	91149	9978111	2018	NA	Neale lab	NA	Males and Females	European	1509	89640	NA	NA	NA
ukb-d-22617_2132	Job SOC coding: Software professionals	0	NA	Binary	91149	11426983	2018	NA	Neale lab	NA	Males and Females	European	3519	87630	NA	NA	NA
ukb-d-22617_2411	Job SOC coding: Solicitors and lawyers, judges and coroners	0	NA	Binary	91149	9434719	2018	NA	Neale lab	NA	Males and Females	European	1088	90061	NA	NA	NA
ukb-d-22617_2316	Job SOC coding: Special needs education teaching professionals	0	NA	Binary	91149	9608933	2018	NA	Neale lab	NA	Males and Females	European	1209	89940	NA	NA	NA
ukb-d-22617_2319	Job SOC coding: Teaching professionals n.e.c.	0	NA	Binary	91149	10103438	2018	NA	Neale lab	NA	Males and Females	European	1627	89522	NA	NA	NA
ukb-d-22617_4217	Job SOC coding: Typists	0	NA	Binary	91149	11160690	2018	NA	Neale lab	NA	Males and Females	European	3020	88129	NA	NA	NA
ukb-d-22617_3563	Job SOC coding: Vocational and industrial trainers and instructors	0	NA	Binary	91149	9321280	2018	NA	Neale lab	NA	Males and Females	European	1015	90134	NA	NA	NA
ukb-d-22617_3231	Job SOC coding: Youth and community workers	0	NA	Binary	91149	9395117	2018	NA	Neale lab	NA	Males and Females	European	1062	90087	NA	NA	NA
finn-a-JUVEN_ARTHR	Juvenile arthritis (FINNGEN)	0	NA	Binary	94036	16152119	2020	NA	NA	NA	Males and Females	European	247	79075	NA	NA	NA
finn-a-JUVEN_ARTHR_COMORB	Juvenile arthritis related co-morbidities	0	NA	Binary	94036	16152119	2020	NA	NA	NA	Males and Females	European	1430	53332	NA	NA	NA
finn-a-M13_JUVOSTEOCHONRHIP	Juvenile osteochondrosis	0	NA	Binary	94036	16152119	2020	NA	NA	NA	Males and Females	European	193	95119	NA	NA	NA
finn-a-F5_KELAMENT	Kela-cod for severe mental illness	0	NA	Binary	94036	16152119	2020	NA	NA	NA	Males and Females	European	5935	90236	NA	NA	NA
finn-a-H7_KERATITIS	Keratitis	0	NA	Binary	94036	16152119	2020	NA	NA	NA	Males and Females	European	1871	92767	NA	NA	NA
finn-a-H7_KERATITISINOTH	Keratitis and keratoconjunctivitis in other diseases classified elsewhere	0	NA	Binary	94036	16152119	2020	NA	NA	NA	Males and Females	European	194	92767	NA	NA	NA
ukb-d-20423	Keyed up or on edge during worst period of anxiety	0	NA	Binary	34806	13541796	2018	NA	Neale lab	NA	Males and Females	European	27777	7029	NA	NA	NA
finn-a-KIDNEYTRANSP	Kidney transplant status	0	NA	Binary	94036	16152119	2020	NA	NA	NA	Males and Females	European	153	96346	NA	NA	NA
finn-a-KIDNEY_TRANSPLANT	Kidney transplantation	0	NA	Binary	94036	16152119	2020	NA	NA	NA	Males and Females	European	153	96346	NA	NA	NA
ukb-b-8906	Knee pain for 3+ months	1	NA	Binary	97889	9851867	2018	MRC-IEU	Ben Elsworth	NA	Males and Females	European	76910	20979	NA	SD	3773: Output from GWAS pipeline using Phesant derived variables from UKBiobank
finn-a-E4_LACTOSEINT	Lactose intolerance	0	NA	Binary	94036	16152119	2020	NA	NA	NA	Males and Females	European	159	88782	NA	NA	NA
finn-a-E4_LACTONAS	Lactose intolerance, other/unspecified	0	NA	Binary	94036	16152119	2020	NA	NA	NA	Males and Females	European	148	96340	NA	NA	NA
finn-a-COPD_LATER	Later onset COPD	0	NA	Binary	94036	16152119	2020	NA	NA	NA	Males and Females	European	1030	67360	NA	NA	NA
finn-a-COPD_LATER_EXMORE	Later onset COPD	0	NA	Binary	94036	16152119	2020	NA	NA	NA	Males and Females	European	1030	67360	NA	NA	NA
finn-a-M13_LATERALEPICOND	Lateral epicondylitis	0	NA	Binary	94036	16152119	2020	NA	NA	NA	Males and Females	European	1000	76986	NA	NA	NA
finn-a-I9_LBBB	Left bundle-branch block	0	NA	Binary	94036	16152119	2020	NA	NA	NA	Males and Females	European	255	75137	NA	NA	NA
ukb-b-9054	Leg pain in calf/calves	1	NA	Binary	32862	9851867	2018	MRC-IEU	Ben Elsworth	NA	Males and Females	European	11019	21843	NA	SD	5463: Output from GWAS pipeline using Phesant derived variables from UKBiobank
ukb-b-10387	Leg pain on walking	1	NA	Binary	151553	9851867	2018	MRC-IEU	Ben Elsworth	NA	Males and Females	European	33509	118044	NA	SD	4728: Output from GWAS pipeline using Phesant derived variables from UKBiobank
ukb-b-3665	Leg pain on walking : effect of standing still	1	NA	Binary	28933	9851867	2018	MRC-IEU	Ben Elsworth	NA	Males and Females	European	17548	11385	NA	SD	5518: Output from GWAS pipeline using Phesant derived variables from UKBiobank
ukb-b-4361	Leg pain when standing still or sitting	1	NA	Binary	32378	9851867	2018	MRC-IEU	Ben Elsworth	NA	Males and Females	European	20743	11635	NA	SD	5452: Output from GWAS pipeline using Phesant derived variables from UKBiobank
ukb-b-17291	Leg pain when walking ever disappears while walking	1	NA	Binary	17861	9851867	2018	MRC-IEU	Ben Elsworth	NA	Males and Females	European	6300	11561	NA	SD	5496: Output from GWAS pipeline using Phesant derived variables from UKBiobank
ukb-b-12864	Leg pain when walking normally	1	NA	Binary	32561	9851867	2018	MRC-IEU	Ben Elsworth	NA	Males and Females	European	18474	14087	NA	SD	5485: Output from GWAS pipeline using Phesant derived variables from UKBiobank
ukb-b-3196	Leg pain when walking uphill or hurrying	1	NA	Binary	32192	9851867	2018	MRC-IEU	Ben Elsworth	NA	Males and Females	European	22350	9842	NA	SD	5474: Output from GWAS pipeline using Phesant derived variables from UKBiobank
finn-a-CD2_BENIGN_LEIOMYOMA_UTERI	Leiomyoma of uterus	0	NA	Binary	94036	16152119	2020	NA	NA	NA	Males and Females	European	7869	46393	NA	NA	NA
finn-a-CD2_BENIGN_LEIOMYOMA_UTERI_EXALLC	Leiomyoma of uterus (ICD C excluded)	0	NA	Binary	94036	16152119	2020	NA	NA	NA	Males and Females	European	7869	80325	NA	NA	NA
ukb-b-1553	Leisure/social activities: Adult education class	1	NA	Binary	461369	9851867	2018	MRC-IEU	Ben Elsworth	NA	Males and Females	European	33398	427971	NA	SD	6160#4: Output from GWAS pipeline using Phesant derived variables from UKBiobank
ukb-b-5076	Leisure/social activities: None of the above	1	NA	Binary	461369	9851867	2018	MRC-IEU	Ben Elsworth	NA	Males and Females	European	140035	321334	NA	SD	6160#100: Output from GWAS pipeline using Phesant derived variables from UKBiobank
ukb-b-4077	Leisure/social activities: Other group activity	1	NA	Binary	461369	9851867	2018	MRC-IEU	Ben Elsworth	NA	Males and Females	European	101824	359545	NA	SD	6160#5: Output from GWAS pipeline using Phesant derived variables from UKBiobank
ukb-b-4171	Leisure/social activities: Pub or social club	1	NA	Binary	461369	9851867	2018	MRC-IEU	Ben Elsworth	NA	Males and Females	European	125532	335837	NA	SD	6160#2: Output from GWAS pipeline using Phesant derived variables from UKBiobank
ukb-b-4667	Leisure/social activities: Religious group	1	NA	Binary	461369	9851867	2018	MRC-IEU	Ben Elsworth	NA	Males and Females	European	67877	393492	NA	SD	6160#3: Output from GWAS pipeline using Phesant derived variables from UKBiobank
ukb-b-4000	Leisure/social activities: Sports club or gym	1	NA	Binary	461369	9851867	2018	MRC-IEU	Ben Elsworth	NA	Males and Females	European	138494	322875	NA	SD	6160#1: Output from GWAS pipeline using Phesant derived variables from UKBiobank
ukb-b-7587	Length of longest manic/irritable episode	1	NA	Binary	25247	9851867	2018	MRC-IEU	Ben Elsworth	NA	Males and Females	European	5318	19929	NA	SD	5663: Output from GWAS pipeline using Phesant derived variables from UKBiobank
finn-a-G6_FEMLAPOP	Lesion of lateral popliteal nerve	0	NA	Binary	94036	16152119	2020	NA	NA	NA	Males and Females	European	241	86854	NA	NA	NA
finn-a-G6_PLANTAR	Lesion of plantar nerve	0	NA	Binary	94036	16152119	2020	NA	NA	NA	Males and Females	European	456	86854	NA	NA	NA
finn-a-G6_RADLES	Lesion of radial nerve	0	NA	Binary	94036	16152119	2020	NA	NA	NA	Males and Females	European	231	86854	NA	NA	NA
finn-a-G6_SCIALE	Lesion of sciatic nerve	0	NA	Binary	94036	16152119	2020	NA	NA	NA	Males and Females	European	350	86854	NA	NA	NA
finn-a-G6_ULLNLE	Lesion of ulnar nerve	0	NA	Binary	94036	16152119	2020	NA	NA	NA	Males and Females	European	764	86854	NA	NA	NA
finn-a-L12_LICHENPLANUS	Lichen planus	0	NA	Binary	94036	16152119	2020	NA	NA	NA	Males and Females	European	760	93959	NA	NA	NA
finn-a-L12_LICHENSCLERATROPH	Lichen sclerosus et atrophicus	0	NA	Binary	94036	16152119	2020	NA	NA	NA	Males and Females	European	341	92525	NA	NA	NA
finn-a-L12_LICHENSIMPLEX	Lichen simplex chronicus	0	NA	Binary	94036	16152119	2020	NA	NA	NA	Males and Females	European	178	88760	NA	NA	NA
finn-a-L12_LICHSIMPANDPRURIGO	Lichen simplex chronicus and prurigo	0	NA	Binary	94036	16152119	2020	NA	NA	NA	Males and Females	European	322	88760	NA	NA	NA
ukb-b-8133	Light smokers, at least 100 smokes in lifetime	1	NA	Binary	123894	9851867	2018	MRC-IEU	Ben Elsworth	NA	Males and Females	European	57021	66873	NA	SD	2644: Output from GWAS pipeline using Phesant derived variables from UKBiobank
ukb-b-9744	Liquid used to make porridge: Porridge with milk	1	NA	Binary	64949	9851867	2018	MRC-IEU	Ben Elsworth	NA	Males and Females	European	6469	58480	NA	SD	20105#79: Output from GWAS pipeline using Phesant derived variables from UKBiobank
ukb-b-7503	Liquid used to make porridge: Porridge with water	1	NA	Binary	64949	9851867	2018	MRC-IEU	Ben Elsworth	NA	Males and Females	European	3730	61219	NA	SD	20105#78: Output from GWAS pipeline using Phesant derived variables from UKBiobank
ukb-b-8476	Loneliness, isolation	1	NA	Binary	455364	9851867	2018	MRC-IEU	Ben Elsworth	NA	Males and Females	European	82436	372928	NA	SD	2020: Output from GWAS pipeline using Phesant derived variables from UKBiobank
ukb-b-13764	Long-standing illness, disability or infirmity	1	NA	Binary	451893	9851867	2018	MRC-IEU	Ben Elsworth	NA	Males and Females	European	147104	304789	NA	SD	2188: Output from GWAS pipeline using Phesant derived variables from UKBiobank
finn-a-M13_LOOSEJOINT	Loose body in joint	0	NA	Binary	94036	16152119	2020	NA	NA	NA	Males and Females	European	152	67688	NA	NA	NA
ukb-d-M13_LOWBACKPAIN	Low back pain	0	NA	Binary	361194	12184069	2018	NA	Neale lab	NA	Males and Females	European	5423	355771	NA	NA	NA
finn-a-M13_LOWBACKPAIN	Low back pain	0	NA	Binary	94036	16152119	2020	NA	NA	NA	Males and Females	European	4863	74589	NA	NA	NA
finn-a-G6_LSROOT	Lumbosacral root disorders, not elsewhere classified	0	NA	Binary	94036	16152119	2020	NA	NA	NA	Males and Females	European	146	86854	NA	NA	NA
ukb-d-LUNG_CANCER_MESOT	Lung cancer and mesothelioma	0	NA	Binary	361194	10455414	2018	NA	Neale lab	NA	Males and Females	European	2007	359187	NA	NA	NA
finn-a-LUNG_CANCER	Lung cancer and mesothelioma	0	NA	Binary	94036	16152119	2020	NA	NA	NA	Males and Females	European	673	66218	NA	NA	NA
finn-a-LUNG_CANCER_MESOT	Lung cancer and mesothelioma	0	NA	Binary	94036	16152119	2020	NA	NA	NA	Males and Females	European	673	95826	NA	NA	NA
finn-a-J10_EXTERLUNG	Lung diseases due to external agents	0	NA	Binary	94036	16152119	2020	NA	NA	NA	Males and Females	European	720	95779	NA	NA	NA
finn-a-LUNG_TRANSPLANTATION	Lung transplantation	0	NA	Binary	94036	16152119	2020	NA	NA	NA	Males and Females	European	323	96176	NA	NA	NA
finn-a-CD2_LYMPHOID_LEUKAEMIA	Lymphoid leukaemia	0	NA	Binary	94036	16152119	2020	NA	NA	NA	Males and Females	European	198	96301	NA	NA	NA
finn-a-CD2_LYMPHOID_LEUKAEMIA_EXALLC	Lymphoid leukaemia (ICD C excluded)	0	NA	Binary	94036	16152119	2020	NA	NA	NA	Males and Females	European	198	87061	NA	NA	NA
ukb-d-C_LYMPHOMA	Lymphomas	0	NA	Binary	361194	10226672	2018	NA	Neale lab	NA	Males and Females	European	1752	359442	NA	NA	NA
finn-a-MACULAR_HOLE	Macular hole	0	NA	Binary	94036	16152119	2020	NA	NA	NA	Males and Females	European	183	90618	NA	NA	NA
finn-a-MACULAR_PUCKER	Macular pucker	0	NA	Binary	94036	16152119	2020	NA	NA	NA	Males and Females	European	361	90618	NA	NA	NA
ukb-b-1350	Main speciality of consultant (recoded): Accident and emergency (A&E)	1	NA	Binary	461251	9851867	2018	MRC-IEU	Ben Elsworth	NA	Males and Females	European	16509	444742	NA	SD	41245#1010: Output from GWAS pipeline using Phesant derived variables from UKBiobank
ukb-b-15085	Main speciality of consultant (recoded): Adult mental illness	1	NA	Binary	461145	9851867	2018	MRC-IEU	Ben Elsworth	NA	Males and Females	European	2801	458344	NA	SD	41245#1020: Output from GWAS pipeline using Phesant derived variables from UKBiobank
ukb-b-19023	Main speciality of consultant (recoded): Anaesthetics	1	NA	Binary	461496	9851867	2018	MRC-IEU	Ben Elsworth	NA	Males and Females	European	5479	456017	NA	SD	41245#1040: Output from GWAS pipeline using Phesant derived variables from UKBiobank
ukb-b-16376	Main speciality of consultant (recoded): Cardiology	1	NA	Binary	461416	9851867	2018	MRC-IEU	Ben Elsworth	NA	Males and Females	European	24551	436865	NA	SD	41245#1070: Output from GWAS pipeline using Phesant derived variables from UKBiobank
ukb-b-11247	Main speciality of consultant (recoded): Cardiothoracic surgery	1	NA	Binary	461137	9851867	2018	MRC-IEU	Ben Elsworth	NA	Males and Females	European	5378	455759	NA	SD	41245#1080: Output from GWAS pipeline using Phesant derived variables from UKBiobank
ukb-b-73	Main speciality of consultant (recoded): Clinical haematology	1	NA	Binary	461112	9851867	2018	MRC-IEU	Ben Elsworth	NA	Males and Females	European	3432	457680	NA	SD	41245#1130: Output from GWAS pipeline using Phesant derived variables from UKBiobank
ukb-b-13217	Main speciality of consultant (recoded): Clinical oncology/ Radiotherapy	1	NA	Binary	461132	9851867	2018	MRC-IEU	Ben Elsworth	NA	Males and Females	European	4596	456536	NA	SD	41245#1160: Output from GWAS pipeline using Phesant derived variables from UKBiobank
ukb-b-1852	Main speciality of consultant (recoded): Dermatology	1	NA	Binary	461170	9851867	2018	MRC-IEU	Ben Elsworth	NA	Males and Females	European	8766	452404	NA	SD	41245#1230: Output from GWAS pipeline using Phesant derived variables from UKBiobank
ukb-b-18820	Main speciality of consultant (recoded): Ear, nose and throat (ENT)	1	NA	Binary	461270	9851867	2018	MRC-IEU	Ben Elsworth	NA	Males and Females	European	21341	439929	NA	SD	41245#1240: Output from GWAS pipeline using Phesant derived variables from UKBiobank
ukb-b-3241	Main speciality of consultant (recoded): Endocrinology	1	NA	Binary	461106	9851867	2018	MRC-IEU	Ben Elsworth	NA	Males and Females	European	1929	459177	NA	SD	41245#1250: Output from GWAS pipeline using Phesant derived variables from UKBiobank
ukb-b-8633	Main speciality of consultant (recoded): Gastroenterology	1	NA	Binary	461504	9851867	2018	MRC-IEU	Ben Elsworth	NA	Males and Females	European	38993	422511	NA	SD	41245#1280: Output from GWAS pipeline using Phesant derived variables from UKBiobank
ukb-b-15784	Main speciality of consultant (recoded): General medicine	1	NA	Binary	461894	9851867	2018	MRC-IEU	Ben Elsworth	NA	Males and Females	European	81135	380759	NA	SD	41245#1310: Output from GWAS pipeline using Phesant derived variables from UKBiobank
ukb-b-6541	Main speciality of consultant (recoded): General surgery	1	NA	Binary	461949	9851867	2018	MRC-IEU	Ben Elsworth	NA	Males and Females	European	108626	353323	NA	SD	41245#1350: Output from GWAS pipeline using Phesant derived variables from UKBiobank
ukb-b-19398	Main speciality of consultant (recoded): Geriatric medicine	1	NA	Binary	461173	9851867	2018	MRC-IEU	Ben Elsworth	NA	Males and Females	European	8407	452766	NA	SD	41245#1370: Output from GWAS pipeline using Phesant derived variables from UKBiobank
ukb-b-16369	Main speciality of consultant (recoded): Gynaecology	1	NA	Binary	461449	9851867	2018	MRC-IEU	Ben Elsworth	NA	Males and Females	European	52200	409249	NA	SD	41245#1380: Output from GWAS pipeline using Phesant derived variables from UKBiobank
ukb-b-7375	Main speciality of consultant (recoded): Infectious diseases	1	NA	Binary	461107	9851867	2018	MRC-IEU	Ben Elsworth	NA	Males and Females	European	2314	458793	NA	SD	41245#1420: Output from GWAS pipeline using Phesant derived variables from UKBiobank
ukb-b-19304	Main speciality of consultant (recoded): Medical oncology	1	NA	Binary	461101	9851867	2018	MRC-IEU	Ben Elsworth	NA	Males and Females	European	2768	458333	NA	SD	41245#1460: Output from GWAS pipeline using Phesant derived variables from UKBiobank
ukb-b-15430	Main speciality of consultant (recoded): Midwifery	1	NA	Binary	461089	9851867	2018	MRC-IEU	Ben Elsworth	NA	Males and Females	European	1688	459401	NA	SD	41245#1480: Output from GWAS pipeline using Phesant derived variables from UKBiobank
ukb-b-9513	Main speciality of consultant (recoded): Nephrology	1	NA	Binary	461118	9851867	2018	MRC-IEU	Ben Elsworth	NA	Males and Females	European	1939	459179	NA	SD	41245#1490: Output from GWAS pipeline using Phesant derived variables from UKBiobank
ukb-b-4394	Main speciality of consultant (recoded): Neurology	1	NA	Binary	461150	9851867	2018	MRC-IEU	Ben Elsworth	NA	Males and Females	European	5036	456114	NA	SD	41245#1500: Output from GWAS pipeline using Phesant derived variables from UKBiobank
ukb-b-17965	Main speciality of consultant (recoded): Neurosurgery	1	NA	Binary	461193	9851867	2018	MRC-IEU	Ben Elsworth	NA	Males and Females	European	5800	455393	NA	SD	41245#1520: Output from GWAS pipeline using Phesant derived variables from UKBiobank
ukb-b-19115	Main speciality of consultant (recoded): Obstetrics	1	NA	Binary	461171	9851867	2018	MRC-IEU	Ben Elsworth	NA	Males and Females	European	14743	446428	NA	SD	41245#1560: Output from GWAS pipeline using Phesant derived variables from UKBiobank
ukb-b-9038	Main speciality of consultant (recoded): Ophthalmology	1	NA	Binary	461230	9851867	2018	MRC-IEU	Ben Elsworth	NA	Males and Females	European	22306	438924	NA	SD	41245#1610: Output from GWAS pipeline using Phesant derived variables from UKBiobank
ukb-b-16040	Main speciality of consultant (recoded): Oral and maxillo facial surgery	1	NA	Binary	461095	9851867	2018	MRC-IEU	Ben Elsworth	NA	Males and Females	European	1195	459900	NA	SD	41245#1620: Output from GWAS pipeline using Phesant derived variables from UKBiobank
ukb-b-13106	Main speciality of consultant (recoded): Oral surgery	1	NA	Binary	461171	9851867	2018	MRC-IEU	Ben Elsworth	NA	Males and Females	European	11656	449515	NA	SD	41245#1630: Output from GWAS pipeline using Phesant derived variables from UKBiobank
ukb-b-8938	Main speciality of consultant (recoded): Plastic surgery	1	NA	Binary	461218	9851867	2018	MRC-IEU	Ben Elsworth	NA	Males and Females	European	19010	442208	NA	SD	41245#1730: Output from GWAS pipeline using Phesant derived variables from UKBiobank
ukb-b-3389	Main speciality of consultant (recoded): Radiology	1	NA	Binary	461110	9851867	2018	MRC-IEU	Ben Elsworth	NA	Males and Females	European	1343	459767	NA	SD	41245#1780: Output from GWAS pipeline using Phesant derived variables from UKBiobank
ukb-b-16862	Main speciality of consultant (recoded): Respiratory medicine	1	NA	Binary	461173	9851867	2018	MRC-IEU	Ben Elsworth	NA	Males and Females	European	7643	453530	NA	SD	41245#1800: Output from GWAS pipeline using Phesant derived variables from UKBiobank
ukb-b-7763	Main speciality of consultant (recoded): Rheumatology	1	NA	Binary	461154	9851867	2018	MRC-IEU	Ben Elsworth	NA	Males and Females	European	3899	457255	NA	SD	41245#1820: Output from GWAS pipeline using Phesant derived variables from UKBiobank
ukb-b-16399	Main speciality of consultant (recoded): Trauma and orthopaedics	1	NA	Binary	461797	9851867	2018	MRC-IEU	Ben Elsworth	NA	Males and Females	European	70656	391141	NA	SD	41245#1840: Output from GWAS pipeline using Phesant derived variables from UKBiobank
ukb-b-16019	Main speciality of consultant (recoded): Urology	1	NA	Binary	461378	9851867	2018	MRC-IEU	Ben Elsworth	NA	Males and Females	European	39280	422098	NA	SD	41245#1860: Output from GWAS pipeline using Phesant derived variables from UKBiobank
finn-a-I9_CHD	Major coronary heart disease event	0	NA	Binary	94036	16152119	2020	NA	NA	NA	Males and Females	European	7123	89376	NA	NA	NA
ukb-d-I9_CHD	Major coronary heart disease event	0	NA	Binary	361194	13295130	2018	NA	Neale lab	NA	Males and Females	European	10157	351037	NA	NA	NA
ukb-d-I9_CHD_NOREV	Major coronary heart disease event excluding revascularizations	0	NA	Binary	361194	13295130	2018	NA	Neale lab	NA	Males and Females	European	10157	351037	NA	NA	NA
finn-a-I9_CHD_NOREV	Major coronary heart disease event excluding revascularizations	0	NA	Binary	94036	16152119	2020	NA	NA	NA	Males and Females	European	5909	89323	NA	NA	NA
ukb-d-1538_0	Major dietary changes in the last 5 years: No	0	NA	Binary	360294	13586569	2018	NA	Neale lab	NA	Males and Females	European	221368	138926	NA	NA	NA
ukb-d-1538_1	Major dietary changes in the last 5 years: Yes, because of illness	0	NA	Binary	360294	13586569	2018	NA	Neale lab	NA	Males and Females	European	38051	322243	NA	NA	NA
ukb-d-1538_2	Major dietary changes in the last 5 years: Yes, because of other reasons	0	NA	Binary	360294	13586569	2018	NA	Neale lab	NA	Males and Females	European	100875	259419	NA	NA	NA
finn-a-N14_MALEINFERT	Male infertility	0	NA	Binary	94036	16152119	2020	NA	NA	NA	Males and Females	European	239	33781	NA	NA	NA
ukb-d-C3_MELANOMA_SKIN	Malignant melanoma of skin	0	NA	Binary	361194	10855955	2018	NA	Neale lab	NA	Males and Females	European	2534	358660	NA	NA	NA
finn-a-C3_CANCER	Malignant neoplasm	0	NA	Binary	94036	16152119	2020	NA	NA	NA	Males and Females	European	9438	87061	NA	NA	NA
finn-a-C3_CANCER_EXALLC	Malignant neoplasm (ICD C excluded)	0	NA	Binary	94036	16152119	2020	NA	NA	NA	Males and Females	European	9438	87061	NA	NA	NA
finn-a-C3_BLADDER	Malignant neoplasm of bladder	0	NA	Binary	94036	16152119	2020	NA	NA	NA	Males and Females	European	366	96133	NA	NA	NA
finn-a-C3_BLADDER_EXALLC	Malignant neoplasm of bladder (ICD C excluded)	0	NA	Binary	94036	16152119	2020	NA	NA	NA	Males and Females	European	366	87061	NA	NA	NA
finn-a-C3_BRAIN	Malignant neoplasm of brain	0	NA	Binary	94036	16152119	2020	NA	NA	NA	Males and Females	European	142	96357	NA	NA	NA
finn-a-C3_BRAIN_EXALLC	Malignant neoplasm of brain (ICD C excluded)	0	NA	Binary	94036	16152119	2020	NA	NA	NA	Males and Females	European	142	87061	NA	NA	NA
finn-a-C3_BREAST_3	Malignant neoplasm of breast	0	NA	Binary	94036	16152119	2020	NA	NA	NA	Males and Females	European	2589	93910	NA	NA	NA
ukb-d-C3_BREAST_3	Malignant neoplasm of breast	0	NA	Binary	361194	13217865	2018	NA	Neale lab	NA	Males and Females	European	9721	351473	NA	NA	NA
finn-a-C3_BREAST	Malignant neoplasm of breast	0	NA	Binary	94036	16152119	2020	NA	NA	NA	Males and Females	European	2589	93910	NA	NA	NA
finn-a-C3_BREAST_3_EXALLC	Malignant neoplasm of breast (ICD C excluded)	0	NA	Binary	94036	16152119	2020	NA	NA	NA	Males and Females	European	2589	87061	NA	NA	NA
finn-a-C3_BREAST_EXALLC	Malignant neoplasm of breast (ICD C excluded)	0	NA	Binary	94036	16152119	2020	NA	NA	NA	Males and Females	European	2589	87061	NA	NA	NA
finn-a-C3_BRONCHUS_LUNG	Malignant neoplasm of bronchus and lung	0	NA	Binary	94036	16152119	2020	NA	NA	NA	Males and Females	European	516	95983	NA	NA	NA
ukb-d-C3_BRONCHUS_LUNG	Malignant neoplasm of bronchus and lung	0	NA	Binary	361194	10156362	2018	NA	Neale lab	NA	Males and Females	European	1681	359513	NA	NA	NA
finn-a-C3_BRONCHUS_LUNG_EXALLC	Malignant neoplasm of bronchus and lung (ICD C excluded)	0	NA	Binary	94036	16152119	2020	NA	NA	NA	Males and Females	European	516	86640	NA	NA	NA
ukb-d-C3_COLON	Malignant neoplasm of colon	0	NA	Binary	361194	10788369	2018	NA	Neale lab	NA	Males and Females	European	2437	358757	NA	NA	NA
finn-a-C3_COLON	Malignant neoplasm of colon	0	NA	Binary	94036	16152119	2020	NA	NA	NA	Males and Females	European	583	95916	NA	NA	NA
finn-a-C3_COLON_EXALLC	Malignant neoplasm of colon (ICD C excluded)	0	NA	Binary	94036	16152119	2020	NA	NA	NA	Males and Females	European	583	87061	NA	NA	NA
ukb-d-C3_CORPUS_UTERI	Malignant neoplasm of corpus uteri	0	NA	Binary	361194	9626384	2018	NA	Neale lab	NA	Males and Females	European	1222	359972	NA	NA	NA
finn-a-C3_CORPUS_UTERI	Malignant neoplasm of corpus uteri	0	NA	Binary	94036	16152119	2020	NA	NA	NA	Males and Females	European	366	53896	NA	NA	NA
finn-a-C3_CORPUS_UTERI_EXALLC	Malignant neoplasm of corpus uteri (ICD C excluded)	0	NA	Binary	94036	16152119	2020	NA	NA	NA	Males and Females	European	366	87061	NA	NA	NA
ukb-d-C3_DIGESTIVE_ORGANS	Malignant neoplasm of digestive organs	0	NA	Binary	361194	12268164	2018	NA	Neale lab	NA	Males and Females	European	5690	355504	NA	NA	NA
finn-a-C3_DIGESTIVE_ORGANS	Malignant neoplasm of digestive organs	0	NA	Binary	94036	16152119	2020	NA	NA	NA	Males and Females	European	1582	94917	NA	NA	NA
finn-a-C3_DIGESTIVE_ORGANS_EXALLC	Malignant neoplasm of digestive organs (ICD C excluded)	0	NA	Binary	94036	16152119	2020	NA	NA	NA	Males and Females	European	1582	87061	NA	NA	NA
finn-a-C3_ENDOCRINE	Malignant neoplasm of endocrine gland	0	NA	Binary	94036	16152119	2020	NA	NA	NA	Males and Females	European	328	96171	NA	NA	NA
finn-a-C3_ENDOCRINE_EXALLC	Malignant neoplasm of endocrine gland (ICD C excluded)	0	NA	Binary	94036	16152119	2020	NA	NA	NA	Males and Females	European	328	87061	NA	NA	NA
finn-a-C3_EYE_BRAIN_NEURO	Malignant neoplasm of eye, brain and central nervous system	0	NA	Binary	94036	16152119	2020	NA	NA	NA	Males and Females	European	207	96292	NA	NA	NA
finn-a-C3_EYE_BRAIN_NEURO_EXALLC	Malignant neoplasm of eye, brain and central nervous system (ICD C excluded)	0	NA	Binary	94036	16152119	2020	NA	NA	NA	Males and Females	European	207	87061	NA	NA	NA
ukb-d-C3_FEMALE_GENITAL	malignant neoplasm of female genital organs	0	NA	Binary	361194	10901963	2018	NA	Neale lab	NA	Males and Females	European	2603	358591	NA	NA	NA
finn-a-C3_FEMALE_GENITAL	malignant neoplasm of female genital organs	0	NA	Binary	94036	16152119	2020	NA	NA	NA	Males and Females	European	672	53590	NA	NA	NA
finn-a-C3_FEMALE_GENITAL_EXALLC	malignant neoplasm of female genital organs (ICD C excluded)	0	NA	Binary	94036	16152119	2020	NA	NA	NA	Males and Females	European	672	87061	NA	NA	NA
finn-a-C3_KIDNEY_NOTRENALPELVIS	Malignant neoplasm of kidney, except renal pelvis	0	NA	Binary	94036	16152119	2020	NA	NA	NA	Males and Females	European	301	96198	NA	NA	NA
finn-a-C3_KIDNEY_NOTRENALPELVIS_EXALLC	Malignant neoplasm of kidney, except renal pelvis (ICD C excluded)	0	NA	Binary	94036	16152119	2020	NA	NA	NA	Males and Females	European	301	87061	NA	NA	NA
finn-a-C3_LIP_ORAL_PHARYNX	Malignant neoplasm of lip, oral cavity and pharynx	0	NA	Binary	94036	16152119	2020	NA	NA	NA	Males and Females	European	234	96265	NA	NA	NA
finn-a-C3_LIP_ORAL_PHARYNX_EXALLC	Malignant neoplasm of lip, oral cavity and pharynx (ICD C excluded)	0	NA	Binary	94036	16152119	2020	NA	NA	NA	Males and Females	European	234	87061	NA	NA	NA
finn-a-C3_MALE_GENITAL	malignant neoplasm of male genital organs	0	NA	Binary	94036	16152119	2020	NA	NA	NA	Males and Females	European	1887	94612	NA	NA	NA
ukb-d-C3_MALE_GENITAL	malignant neoplasm of male genital organs	0	NA	Binary	361194	12582534	2018	NA	Neale lab	NA	Males and Females	European	6795	354399	NA	NA	NA
finn-a-C3_MALE_GENITAL_EXALLC	malignant neoplasm of male genital organs (ICD C excluded)	0	NA	Binary	94036	16152119	2020	NA	NA	NA	Males and Females	European	1887	87061	NA	NA	NA
finn-a-C3_OVARY	Malignant neoplasm of ovary	0	NA	Binary	94036	16152119	2020	NA	NA	NA	Males and Females	European	184	54078	NA	NA	NA
finn-a-C3_OVARY_EXALLC	Malignant neoplasm of ovary (ICD C excluded)	0	NA	Binary	94036	16152119	2020	NA	NA	NA	Males and Females	European	184	87061	NA	NA	NA
finn-a-C3_PANCREAS	Malignant neoplasm of pancreas	0	NA	Binary	94036	16152119	2020	NA	NA	NA	Males and Females	European	229	96270	NA	NA	NA
finn-a-C3_PANCREAS_EXALLC	Malignant neoplasm of pancreas (ICD C excluded)	0	NA	Binary	94036	16152119	2020	NA	NA	NA	Males and Females	European	229	87061	NA	NA	NA
ukb-d-C3_PROSTATE	Malignant neoplasm of prostate	0	NA	Binary	361194	12453833	2018	NA	Neale lab	NA	Males and Females	European	6321	354873	NA	NA	NA
finn-a-C3_PROSTATE	Malignant neoplasm of prostate	0	NA	Binary	94036	16152119	2020	NA	NA	NA	Males and Females	European	1824	40413	NA	NA	NA
finn-a-C3_PROSTATE_EXALLC	Malignant neoplasm of prostate (ICD C excluded)	0	NA	Binary	94036	16152119	2020	NA	NA	NA	Males and Females	European	1824	87061	NA	NA	NA
ukb-d-C_RECTUM	Malignant neoplasm of rectum	0	NA	Binary	361194	9554384	2018	NA	Neale lab	NA	Males and Females	European	1170	360024	NA	NA	NA
finn-a-C3_RECTUM	Malignant neoplasm of rectum	0	NA	Binary	94036	16152119	2020	NA	NA	NA	Males and Females	European	263	96236	NA	NA	NA
finn-a-C3_RECTUM_EXALLC	Malignant neoplasm of rectum (ICD C excluded)	0	NA	Binary	94036	16152119	2020	NA	NA	NA	Males and Females	European	263	87061	NA	NA	NA
ukb-d-C3_RESPIRATORY_INTRATHORACIC	Malignant neoplasm of respiratory system and intrathoracic organs	0	NA	Binary	361194	10401769	2018	NA	Neale lab	NA	Males and Females	European	1944	359250	NA	NA	NA
finn-a-C3_RESPIRATORY_INTRATHORACIC	Malignant neoplasm of respiratory system and intrathoracic organs	0	NA	Binary	94036	16152119	2020	NA	NA	NA	Males and Females	European	615	95884	NA	NA	NA
finn-a-C3_RESPIRATORY_INTRATHORACIC_EXALLC	Malignant neoplasm of respiratory system and intrathoracic organs (ICD C excluded)	0	NA	Binary	94036	16152119	2020	NA	NA	NA	Males and Females	European	615	86565	NA	NA	NA
finn-a-C3_SKIN	Malignant neoplasm of skin	0	NA	Binary	94036	16152119	2020	NA	NA	NA	Males and Females	European	895	95604	NA	NA	NA
ukb-d-C3_SKIN	Malignant neoplasm of skin	0	NA	Binary	361194	13586589	2018	NA	Neale lab	NA	Males and Females	European	16531	344663	NA	NA	NA
finn-a-C3_SKIN_EXALLC	Malignant neoplasm of skin (ICD C excluded)	0	NA	Binary	94036	16152119	2020	NA	NA	NA	Males and Females	European	895	87061	NA	NA	NA
finn-a-C3_THYROID_GLAND	Malignant neoplasm of thyroid gland	0	NA	Binary	94036	16152119	2020	NA	NA	NA	Males and Females	European	321	96178	NA	NA	NA
finn-a-C3_THYROID_GLAND_EXALLC	Malignant neoplasm of thyroid gland (ICD C excluded)	0	NA	Binary	94036	16152119	2020	NA	NA	NA	Males and Females	European	321	87061	NA	NA	NA
ukb-d-C3_URINARY_TRACT	Malignant neoplasm of urinary organs	0	NA	Binary	361194	10309627	2018	NA	Neale lab	NA	Males and Females	European	1841	359353	NA	NA	NA
finn-a-C3_URINARY_TRACT	Malignant neoplasm of urinary organs	0	NA	Binary	94036	16152119	2020	NA	NA	NA	Males and Females	European	690	95809	NA	NA	NA
finn-a-C3_URINARY_TRACT_EXALLC	Malignant neoplasm of urinary organs (ICD C excluded)	0	NA	Binary	94036	16152119	2020	NA	NA	NA	Males and Females	European	690	87061	NA	NA	NA
finn-a-CANCER	Malignat neoplasms	0	NA	Binary	94036	16152119	2020	NA	NA	NA	Males and Females	European	9438	32736	NA	NA	NA
finn-a-F5_MANIA	Manic episode	0	NA	Binary	94036	16152119	2020	NA	NA	NA	Males and Females	European	299	86081	NA	NA	NA
ukb-b-10002	Manic/hyper symptoms: All of the above	1	NA	Binary	31317	9851867	2018	MRC-IEU	Ben Elsworth	NA	Males and Females	European	3177	28140	NA	SD	6156#15: Output from GWAS pipeline using Phesant derived variables from UKBiobank
ukb-b-11588	Manic/hyper symptoms: I needed less sleep than usual	1	NA	Binary	31317	9851867	2018	MRC-IEU	Ben Elsworth	NA	Males and Females	European	4245	27072	NA	SD	6156#13: Output from GWAS pipeline using Phesant derived variables from UKBiobank
ukb-b-11542	Manic/hyper symptoms: I was more active than usual	1	NA	Binary	31317	9851867	2018	MRC-IEU	Ben Elsworth	NA	Males and Females	European	7877	23440	NA	SD	6156#11: Output from GWAS pipeline using Phesant derived variables from UKBiobank
ukb-b-13187	Manic/hyper symptoms: I was more creative or had more ideas than usual	1	NA	Binary	31317	9851867	2018	MRC-IEU	Ben Elsworth	NA	Males and Females	European	3745	27572	NA	SD	6156#14: Output from GWAS pipeline using Phesant derived variables from UKBiobank
ukb-b-8893	Manic/hyper symptoms: I was more talkative than usual	1	NA	Binary	31317	9851867	2018	MRC-IEU	Ben Elsworth	NA	Males and Females	European	6523	24794	NA	SD	6156#12: Output from GWAS pipeline using Phesant derived variables from UKBiobank
ukb-b-256	Manic/hyper symptoms: None of the above	1	NA	Binary	31317	9851867	2018	MRC-IEU	Ben Elsworth	NA	Males and Females	European	11226	20091	NA	SD	6156#100: Output from GWAS pipeline using Phesant derived variables from UKBiobank
ukb-d-20548_5	Manifestations of mania or irritability: I needed less sleep than usual	0	NA	Binary	114422	11551022	2018	NA	Neale lab	NA	Males and Females	European	3777	110645	NA	NA	NA
ukb-d-20548_7	Manifestations of mania or irritability: I was easily distracted	0	NA	Binary	114422	13113620	2018	NA	Neale lab	NA	Males and Females	European	9162	105260	NA	NA	NA
ukb-d-20548_9	Manifestations of mania or irritability: I was more active than usual	0	NA	Binary	114422	12268228	2018	NA	Neale lab	NA	Males and Females	European	5688	108734	NA	NA	NA
ukb-d-20548_8	Manifestations of mania or irritability: I was more confident than usual	0	NA	Binary	114422	11306770	2018	NA	Neale lab	NA	Males and Females	European	3285	111137	NA	NA	NA
ukb-d-20548_6	Manifestations of mania or irritability: I was more creative or had more ideas than usual	0	NA	Binary	114422	11200219	2018	NA	Neale lab	NA	Males and Females	European	3090	111332	NA	NA	NA
ukb-d-20548_2	Manifestations of mania or irritability: I was more restless than usual	0	NA	Binary	114422	13571113	2018	NA	Neale lab	NA	Males and Females	European	12876	101546	NA	NA	NA
ukb-d-20548_1	Manifestations of mania or irritability: I was more talkative than usual	0	NA	Binary	114422	12198263	2018	NA	Neale lab	NA	Males and Females	European	5465	108957	NA	NA	NA
ukb-d-20548_3	Manifestations of mania or irritability: My thoughts were racing	0	NA	Binary	114422	13364555	2018	NA	Neale lab	NA	Males and Females	European	10580	103842	NA	NA	NA
ukb-b-17685	Maternal smoking around birth	1	NA	Binary	397732	9851867	2018	MRC-IEU	Ben Elsworth	NA	Males and Females	European	121634	276098	NA	SD	1787: Output from GWAS pipeline using Phesant derived variables from UKBiobank
ukb-b-12276	Meat consumers	1	NA	Binary	64949	9851867	2018	MRC-IEU	Ben Elsworth	NA	Males and Females	European	44775	20174	NA	SD	103000: Output from GWAS pipeline using Phesant derived variables from UKBiobank
finn-a-M13_MEDIALEPICOND	Medial epicondylitis	0	NA	Binary	94036	16152119	2020	NA	NA	NA	Males and Females	European	223	76986	NA	NA	NA
ukb-b-14395	Medication for cholesterol, blood pressure or diabetes: Blood pressure medication	1	NA	Binary	209638	9851867	2018	MRC-IEU	Ben Elsworth	NA	Males and Females	European	51976	157662	NA	SD	6177#2: Output from GWAS pipeline using Phesant derived variables from UKBiobank
ukb-b-11740	Medication for cholesterol, blood pressure or diabetes: Cholesterol lowering medication	1	NA	Binary	209638	9851867	2018	MRC-IEU	Ben Elsworth	NA	Males and Females	European	48450	161188	NA	SD	6177#1: Output from GWAS pipeline using Phesant derived variables from UKBiobank
ukb-b-7350	Medication for cholesterol, blood pressure or diabetes: Insulin	1	NA	Binary	209638	9851867	2018	MRC-IEU	Ben Elsworth	NA	Males and Females	European	2891	206747	NA	SD	6177#3: Output from GWAS pipeline using Phesant derived variables from UKBiobank
ukb-b-12014	Medication for cholesterol, blood pressure or diabetes: None of the above	1	NA	Binary	209638	9851867	2018	MRC-IEU	Ben Elsworth	NA	Males and Females	European	139819	69819	NA	SD	6177#100: Output from GWAS pipeline using Phesant derived variables from UKBiobank
ukb-b-18009	Medication for cholesterol, blood pressure, diabetes, or take exogenous hormones: Blood pressure medication	1	NA	Binary	249710	9851867	2018	MRC-IEU	Ben Elsworth	NA	Males and Females	European	43244	206466	NA	SD	6153#2: Output from GWAS pipeline using Phesant derived variables from UKBiobank
ukb-b-17805	Medication for cholesterol, blood pressure, diabetes, or take exogenous hormones: Cholesterol lowering medication	1	NA	Binary	249710	9851867	2018	MRC-IEU	Ben Elsworth	NA	Males and Females	European	31553	218157	NA	SD	6153#1: Output from GWAS pipeline using Phesant derived variables from UKBiobank
ukb-b-8080	Medication for cholesterol, blood pressure, diabetes, or take exogenous hormones: Hormone replacement therapy	1	NA	Binary	249710	9851867	2018	MRC-IEU	Ben Elsworth	NA	Males and Females	European	18641	231069	NA	SD	6153#4: Output from GWAS pipeline using Phesant derived variables from UKBiobank
ukb-b-14070	Medication for cholesterol, blood pressure, diabetes, or take exogenous hormones: Insulin	1	NA	Binary	249710	9851867	2018	MRC-IEU	Ben Elsworth	NA	Males and Females	European	1918	247792	NA	SD	6153#3: Output from GWAS pipeline using Phesant derived variables from UKBiobank
ukb-b-20379	Medication for cholesterol, blood pressure, diabetes, or take exogenous hormones: None of the above	1	NA	Binary	249710	9851867	2018	MRC-IEU	Ben Elsworth	NA	Males and Females	European	172332	77378	NA	SD	6153#100: Output from GWAS pipeline using Phesant derived variables from UKBiobank
ukb-b-9547	Medication for cholesterol, blood pressure, diabetes, or take exogenous hormones: Oral contraceptive pill or minipill	1	NA	Binary	249710	9851867	2018	MRC-IEU	Ben Elsworth	NA	Males and Females	European	6501	243209	NA	SD	6153#5: Output from GWAS pipeline using Phesant derived variables from UKBiobank
ukb-b-7137	Medication for pain relief, constipation, heartburn: Aspirin	1	NA	Binary	457547	9851867	2018	MRC-IEU	Ben Elsworth	NA	Males and Females	European	64534	393013	NA	SD	6154#1: Output from GWAS pipeline using Phesant derived variables from UKBiobank
ukb-b-8888	Medication for pain relief, constipation, heartburn: Ibuprofen (e.g. Nurofen)	1	NA	Binary	457547	9851867	2018	MRC-IEU	Ben Elsworth	NA	Males and Females	European	68195	389352	NA	SD	6154#2: Output from GWAS pipeline using Phesant derived variables from UKBiobank
ukb-b-11461	Medication for pain relief, constipation, heartburn: Laxatives (e.g. Dulcolax, Senokot)	1	NA	Binary	457547	9851867	2018	MRC-IEU	Ben Elsworth	NA	Males and Females	European	13478	444069	NA	SD	6154#6: Output from GWAS pipeline using Phesant derived variables from UKBiobank
ukb-b-11085	Medication for pain relief, constipation, heartburn: None of the above	1	NA	Binary	457547	9851867	2018	MRC-IEU	Ben Elsworth	NA	Males and Females	European	252893	204654	NA	SD	6154#100: Output from GWAS pipeline using Phesant derived variables from UKBiobank
ukb-b-11605	Medication for pain relief, constipation, heartburn: Omeprazole (e.g. Zanprol)	1	NA	Binary	457547	9851867	2018	MRC-IEU	Ben Elsworth	NA	Males and Females	European	27747	429800	NA	SD	6154#5: Output from GWAS pipeline using Phesant derived variables from UKBiobank
ukb-b-17595	Medication for pain relief, constipation, heartburn: Paracetamol	1	NA	Binary	457547	9851867	2018	MRC-IEU	Ben Elsworth	NA	Males and Females	European	100943	356604	NA	SD	6154#3: Output from GWAS pipeline using Phesant derived variables from UKBiobank
ukb-b-8146	Medication for pain relief, constipation, heartburn: Ranitidine (e.g. Zantac)	1	NA	Binary	457547	9851867	2018	MRC-IEU	Ben Elsworth	NA	Males and Females	European	8885	448662	NA	SD	6154#4: Output from GWAS pipeline using Phesant derived variables from UKBiobank
finn-a-ASTHMA_MEDICATIO_COMORB	Medication related adverse effects	0	NA	Binary	94036	16152119	2020	NA	NA	NA	Males and Females	European	12697	47900	NA	NA	NA
ukb-d-ASTHMA_MEDICATIO_COMORB	Medication related adverse effects	0	NA	Binary	361194	13586589	2018	NA	Neale lab	NA	Males and Females	European	20094	341100	NA	NA	NA
ukb-d-PULM_MEDICATIO_COMORB	Medication related adverse effects (Asthma/COPD)	0	NA	Binary	361194	13586589	2018	NA	Neale lab	NA	Males and Females	European	21706	339488	NA	NA	NA
finn-a-PULM_MEDICATIO_COMORB	Medication related adverse effects (Asthma/COPD)	0	NA	Binary	94036	16152119	2020	NA	NA	NA	Males and Females	European	13587	82912	NA	NA	NA
finn-a-CD2_BENIGN_MELANOCYTIC	Melanocytic naevi	0	NA	Binary	94036	16152119	2020	NA	NA	NA	Males and Females	European	1452	95047	NA	NA	NA
finn-a-CD2_BENIGN_MELANOCYTIC_EXALLC	Melanocytic naevi (ICD C excluded)	0	NA	Binary	94036	16152119	2020	NA	NA	NA	Males and Females	European	1452	85909	NA	NA	NA
finn-a-CD2_BENIGN_MELANOCYTIC_LOWERLIMB	Melanocytic naevi of lower limb, including hip	0	NA	Binary	94036	16152119	2020	NA	NA	NA	Males and Females	European	159	96340	NA	NA	NA
finn-a-CD2_BENIGN_MELANOCYTIC_LOWERLIMB_EXALLC	Melanocytic naevi of lower limb, including hip (ICD C excluded)	0	NA	Binary	94036	16152119	2020	NA	NA	NA	Males and Females	European	159	86946	NA	NA	NA
finn-a-CD2_BENIGN_MELANOCYTIC_FACE	Melanocytic naevi of other and unspecified parts of face	0	NA	Binary	94036	16152119	2020	NA	NA	NA	Males and Females	European	337	96162	NA	NA	NA
finn-a-CD2_BENIGN_MELANOCYTIC_FACE_EXALLC	Melanocytic naevi of other and unspecified parts of face (ICD C excluded)	0	NA	Binary	94036	16152119	2020	NA	NA	NA	Males and Females	European	337	86771	NA	NA	NA
finn-a-CD2_BENIGN_MELANOCYTIC_TRUNK	Melanocytic naevi of trunk	0	NA	Binary	94036	16152119	2020	NA	NA	NA	Males and Females	European	506	95993	NA	NA	NA
finn-a-CD2_BENIGN_MELANOCYTIC_TRUNK_EXALLC	Melanocytic naevi of trunk (ICD C excluded)	0	NA	Binary	94036	16152119	2020	NA	NA	NA	Males and Females	European	506	86672	NA	NA	NA
finn-a-CD2_BENIGN_MELANOCYTIC_NOS	Melanocytic naevi, other sites/unspecified	0	NA	Binary	94036	16152119	2020	NA	NA	NA	Males and Females	European	281	96218	NA	NA	NA
finn-a-CD2_BENIGN_MELANOCYTIC_NOS_EXALLC	Melanocytic naevi, other sites/unspecified (ICD C excluded)	0	NA	Binary	94036	16152119	2020	NA	NA	NA	Males and Females	European	281	86855	NA	NA	NA
finn-a-MEMLOSS	Memory loss	0	NA	Binary	94036	16152119	2020	NA	NA	NA	Males and Females	European	545	95954	NA	NA	NA
[truncated: 12,388 more rows]
