# Supplementary material for: Extensive Mendelian randomization study identifies potential causal risk factors for severe COVID-19
Source: Commun Med (Lond). 2021 Dec 9;1:59. doi: 10.1038/s43856-021-00061-9 (PMC9053245; doi:10.1038/s43856-021-00061-9)
Supplement: Supplementary file 4 — Supplementary Data 4 [file 43856_2021_61_MOESM4_ESM.xlsx]

## Sheet: sig_2rep_list
Supplementary Data 4. Significant and twice-replicated causal associations with severe COVID-19 (IVW FDR < 0.05 with release 4 alpha HGI A2; and IVW p < 0.05 with release 4 alpha HGI B2 and IVW p < 0.05 with NEJM).
Note: Only associations that are replicated in both replication analyses (with the HGI B2 and NEJM datasets) are included here. Odds ratios and 95% confidence intervals were derived using the inverse-variance weighted random-effects model. The full list, including those that are replicated with only one study, is available in Supplementary Data 5. SNP, single nucleotide polymorphism; SNP#, number…
GWAS ID	Exposure	Outcome dataset	SNP#	Odds ratio	95% CI	p-value	q-value
ukb-b-19953	Body mass index (BMI)	HGI A2	454	1.89	1.51, 2.37	3.15e-08	1.74e-06
		HGI B2	453	1.69	1.45, 1.97	1.31e-11	9.13e-10
		NEJM	449	1.53	1.05, 2.25	0.0286	0.2874
ukb-b-15590	Hip circumference	HGI A2	417	1.46	1.15, 1.85	0.0017	0.0317
		HGI B2	417	1.51	1.28, 1.77	5.93e-07	1.87e-05
		NEJM	412	1.66	1.11, 2.50	0.0142	0.1869
ukb-b-9405	Waist circumference	HGI A2	371	1.82	1.36, 2.43	6.2e-05	0.0017
		HGI B2	371	1.92	1.57, 2.34	1.57e-10	9.12e-09
		NEJM	369	1.95	1.21, 3.16	0.0065	0.1106
ukb-b-8338	Arm fat mass (left)	HGI A2	419	1.69	1.33, 2.14	1.33e-05	0.0004
		HGI B2	419	1.61	1.37, 1.90	9.35e-09	3.7e-07
		NEJM	417	1.52	1.01, 2.29	0.042	0.3656
ukb-b-6704	Arm fat mass (right)	HGI A2	424	1.74	1.36, 2.22	7.64e-06	0.0003
		HGI B2	424	1.68	1.43, 1.96	1.16e-10	7.19e-09
		NEJM	422	1.65	1.12, 2.44	0.0115	0.1614
ukb-a-279	Leg fat mass (left)	HGI A2	287	2.76	2.00, 3.81	8.04e-10	5.41e-08
		HGI B2	287	2.2	1.77, 2.72	5.73e-13	5.53e-11
		NEJM	285	1.82	1.08, 3.07	0.0243	0.2615
ukb-b-7212	Leg fat mass (left)	HGI A2	423	2.41	1.81, 3.22	2.02e-09	1.27e-07
		HGI B2	422	2.14	1.75, 2.61	1.15e-13	1.33e-11
		NEJM	418	1.98	1.18, 3.31	0.0094	0.1436
ukb-b-18096	Leg fat mass (right)	HGI A2	425	2.66	1.98, 3.58	8.66e-11	7.16e-09
		HGI B2	424	2.33	1.90, 2.86	5.09e-16	7.79e-14
		NEJM	420	2.04	1.23, 3.40	0.0061	0.1057
ukb-b-18377	Leg fat percentage (left)	HGI A2	381	4.05	2.70, 6.09	1.56e-11	1.35e-09
		HGI B2	379	2.76	2.09, 3.63	5.01e-13	5.13e-11
		NEJM	375	2.11	1.02, 4.37	0.0454	0.3793
ukb-b-6591	Age at first sexual intercourse	HGI A2	199	0.39	0.26,0.59	7.25e-06	0.0003
		HGI B2	198	0.43	0.33, 0.56	7.5e-10	3.73e-08
		NEJM	196	0.52	0.27, 0.97	0.0405	0.3578
ukb-b-4667	Leisure/social activities: Religious group	HGI A2	23	0	0.00, 0.12	0.0028	0.0469
		HGI B2	23	0.01	0.00, 0.16	0.0006	0.011
		NEJM	23	0.02	0.00, 0.84	0.0402	0.3578
ukb-b-11535	Mineral and other dietary supplements: Glucosamine	HGI A2	5	0	0.00, 0.00	1.23e-11	1.12e-09
		HGI B2	5	0	0.00, 0.04	3.74e-06	0.0001
		NEJM	5	0	0.00, 0.00	3.69e-06	0.0002
prot-a-208	Zinc-alpha-2-glycoprotein	HGI A2	3	1.37	1.14, 1.66	0.0009	0.0194
		HGI B2	3	1.24	1.07, 1.45	0.0049	0.059
		NEJM	3	1.4	1.08, 1.82	0.0121	0.1645
prot-a-294	C1GALT1-specific chaperone 1	HGI A2	3	1.2	1.19, 1.21	< 2E-16	< 2E-16
		HGI B2	3	1.22	1.05, 1.41	0.0074	0.0811
		NEJM	3	1.53	1.26, 1.86	2.07e-05	0.0009
prot-a-500	Corneodesmosin	HGI A2	4	1.12	1.09, 1.16	1.31e-12	1.4e-10
		HGI B2	4	1.06	1.05, 1.08	1.37e-14	1.83e-12
		NEJM	4	1.27	1.14, 1.41	2.4e-05	0.001
prot-a-1530	Interleukin-3 receptor subunit alpha	HGI A2	3	0.87	0.79, 0.94	0.0011	0.0237
		HGI B2	3	0.84	0.79, 0.90	7.38e-08	2.68e-06
		NEJM	3	0.74	0.58, 0.94	0.0136	0.1802
prot-a-1950	Prostate-associated microseminoprotein	HGI A2	3	0.71	0.58, 0.86	0.0005	0.0119
		HGI B2	3	0.81	0.71, 0.93	0.0023	0.0321
		NEJM	3	0.79	0.66, 0.96	0.0176	0.2152
