# Supplementary material for: Extensive Mendelian randomization study identifies potential causal risk factors for severe COVID-19
Source: Commun Med (Lond). 2021 Dec 9;1:59. doi: 10.1038/s43856-021-00061-9 (PMC9053245; doi:10.1038/s43856-021-00061-9)
Supplement: Supplementary file 5 — Supplementary Data 5 [file 43856_2021_61_MOESM5_ESM.xlsx]

## Sheet: Significant and replicated
Supplementary Data 5. Significant and replicated results (IVW FDR < 0.05 with release 4 alpha HGI A2; and IVW p < 0.05 with release 4 alpha HGI B2 OR IVW p < 0.05 with NEJM).
Note for "Type of findings": Novel: not reported before; Confirming: confirming some previously reported results, although previous results may be conflicting among themselves; Conflicting: conflicting with previously reported results.
b: causal effect size; se: standard error; pval: p-value; IVW_MRE: inverse-variance weighted random-effects model; Egger: MR-Egger; Wald: Wald ratio; Het: heterogeneity; W_Med: weighted median; W_Mod: weighted mode; nsnps: number of SNPs retained for this analysis; qval: q-value.
GWAS ID	trait	Type of findings	Previous MR paper	Replicated in release 4 A1	Replicated in release 4 A2	Replicated in release 4 B1	Replicated in release 4 B2	Replicated in release 5 A2	Replicated in release 5 B1	Replicated in release 5 B2	b_IVW_MRE	se_IVW_MRE	pval_IVW_MRE	b_Egger	se_Egger	pval_Egger	Egger_intercept	pval_intercept	Het_IVW_pval	Het_Egger_pval	b_W_Med	se_W_Med	pval_W_Med	b_W_Mod	se_W_Mod	pval_W_Mod	nsnps	samplesize.exposure	Total_R_Square	F_statistic	qval_IVW_MRE	b_IVW_MRE	se_IVW_MRE	pval_IVW_MRE	b_Egger	se_Egger	pval_Egger	Egger_intercept	pval_intercept	Het_IVW_pval	Het_Egger_pval	b_W_Med	se_W_Med	pval_W_Med	b_W_Mod	se_W_Mod	pval_W_Mod	nsnps	samplesize.exposure
ukb-d-ICDMAIN_ANY_ENTRY	Any ICDMAIN event in hilmo or causes of death || id:ukb-d-ICDMAIN_ANY_ENTRY	Novel		No	Yes	No	Yes	Yes	No	Yes	7.75764	2.37633	0.00109642	-13.4744	22.5513	0.592267	0.142338	0.41223	0.641999	0.656588	5.58344	3.98054	0.160712	4.68802	5.54521	0.445483	5	361194	7.76e-05	166.576	0.0228988	5.76589	0.711596	5.37e-16	1.20027	15.495	0.943133	0.0303647	0.785701	0.974183	0.939286	5.43116	2.53297	0.0320182	4.74042	2.86668	0.173546	5	361194
ukb-d-1468_4	Cereal type: Muesli || id:ukb-d-1468_4	Novel		No	Yes	No	No	Yes	No	No	-5.06664	1.25943	5.75e-05	-7.81004	9.11583	0.416504	0.0218323	0.766751	0.877986	0.821897	-4.92245	2.31518	0.0334898	-5.21485	3.22882	0.140747	10	299898	0.000201817	371.286	0.00165761	-2.891	1.3512	0.032389	-9.01001	6.97549	0.232538	0.0484417	0.397144	0.306502	0.293712	-4.14241	1.80064	0.0214187	-6.58717	3.83289	0.11981	10	299898
ukb-d-20406	Ever addicted to alcohol || id:ukb-d-20406	Conflicting	Li reported no association between alcohol consumption and severe COVID-19; Fan et al. reported no association between alcohol consumption and COVID-19 susceptibility.	No	No	No	Yes	Yes	Yes	Yes	1.38707	0.310894	8.14e-06	2.57314	1.24606	0.287099	-0.188434	0.495214	0.597322	0.9934	1.38949	0.496233	0.00510896	1.59315	0.496946	0.0850668	3	6514	0.00410809	103.998	0.000268813	0.554082	0.045169	1.36e-34	0.705614	0.704427	0.499464	-0.0231294	0.856186	0.967369	0.907395	0.551729	0.279087	0.048052	0.594592	0.28599	0.173157	3	6514
ukb-b-12018	Illnesses of mother: Chronic bronchitis/emphysema || id:ukb-b-12018	Novel		No	Yes	No	Yes	Yes	No	No	8.71783	2.78901	0.00177331	-12.5361	55.704	0.859077	0.0724346	0.764569	0.922831	0.918981	10.792	10.9793	0.32564	11.0471	13.3285	0.494366	3	423692	1.32e-05	96.798	0.032221	9.50439	4.0193	0.0180453	-1.02894	29.9328	0.978125	0.0365265	0.781061	0.593425	0.33868	8.44666	6.91492	0.221892	6.65471	7.86457	0.48656	3	423692
ukb-b-4667	Leisure/social activities: Religious group || id:ukb-b-4667	Novel		No	Yes	No	No	No	No	No	-6.03617	2.01675	0.00276228	-0.968124	14.8649	0.948688	-0.0251238	0.734076	0.33458	0.287867	-5.45675	3.02539	0.071286	-1.64257	5.68939	0.775508	23	461369	0.000227849	848.724	0.0469071	-4.29123	1.25232	0.00061113	-2.39218	9.85336	0.810533	-0.00937971	0.847747	0.415312	0.359065	-2.07038	1.73553	0.232894	-0.375914	3.40448	0.913079	23	461369
ukb-b-9038	Main speciality of consultant (recoded): Ophthalmology || id:ukb-b-9038	Novel		Yes	No	No	Yes	No	Yes	Yes	25.2211	3.99468	2.72e-10	-1.18538	57.8627	0.98696	0.106604	0.724034	0.842531	0.720034	26.7047	11.2162	0.0172704	28.0054	13.3267	0.170372	3	461230	1.3e-05	124.662	2.06e-08	12.6501	2.66013	1.98e-06	6.00794	32.9811	0.885289	0.0267296	0.871727	0.792014	0.514636	13.9631	6.36375	0.0282235	14.8172	7.50348	0.186989	3	461230
ukb-b-11535	Mineral and other dietary supplements: Glucosamine || id:ukb-b-11535	Novel		No	Yes	No	Yes	Yes	No	Yes	-9.90409	1.46149	1.23e-11	-4.27793	48.1439	0.934795	-0.0307702	0.914132	0.950197	0.874282	-11.0708	4.24734	0.00914685	-11.842	5.66966	0.104989	5	461384	5.63e-05	167.155	1.12e-09	-5.72155	1.23707	3.74e-06	-26.3676	31.6831	0.466333	0.112077	0.560067	0.895985	0.882069	-5.43811	2.91268	0.0618947	-4.93536	4.04118	0.289043	5	461384
ukb-b-8210	Non-cancer illness code, self-reported: crohns disease || id:ukb-b-8210	Novel		No	Yes	No	Yes	No	No	Yes	61.5969	13.3199	3.76e-06	-38.3229	158.463	0.848939	0.0955444	0.639326	0.665699	0.522373	67.7338	24.7733	0.00625434	77.0322	32.5016	0.141255	3	462933	1.21e-06	185.083	0.000145219	36.5285	4.41197	1.24e-16	44.8841	115.178	0.763438	-0.00798271	0.953493	0.918994	0.685867	39.7369	16.8939	0.0186657	41.0647	21.3024	0.193708	3	462933
ukb-b-18596	Pain type(s) experienced in last month: Neck or shoulder pain || id:ukb-b-18596	Novel		No	Yes	No	Yes	Yes	No	Yes	6.88064	2.1253	0.00120585	6.84202	11.8765	0.595413	0.000268042	0.997464	0.831635	0.712837	7.58066	3.98955	0.0574163	8.05621	4.91267	0.161954	6	461857	8.29e-05	214.885	0.0246183	5.19454	1.87651	0.00563692	11.4279	8.21474	0.236562	-0.0406756	0.47679	0.534535	0.479527	2.9217	2.81958	0.300101	2.67203	4.03615	0.537243	6	461857
ukb-b-8668	Treatment/medication code: doxazosin || id:ukb-b-8668	Novel		No	Yes	No	Yes	Yes	No	No	27.5124	7.91576	0.000509623	-201.812	410.133	0.671381	0.335476	0.632084	0.859229	0.800129	23.2338	18.8959	0.218858	20.6631	22.4206	0.424701	4	462933	3.93e-06	164.046	0.0118981	22.239	6.27948	0.000397809	151.136	234.054	0.584646	-0.189541	0.636862	0.732616	0.612153	22.0013	11.1551	0.0485755	29.4679	15.1374	0.146746	4	462933
ukb-b-6591	Age first had sexual intercourse || id:ukb-b-6591	Novel		No	Yes	No	Yes	Yes	No	Yes	-0.943589	0.210333	7.25e-06	-0.168885	0.943636	0.858143	-0.0130155	0.400698	0.152854	0.149887	-0.672847	0.297116	0.0235377	-0.391471	0.688587	0.57033	199	406457	0.0211387	9029.46	0.000255603	-0.845735	0.137402	7.5e-10	-0.796618	0.62169	0.201576	-0.000828549	0.935509	0.0964132	0.0882906	-0.723678	0.200908	0.000315733	-0.516552	0.564245	0.361061	198	406457
ukb-b-8338	Arm fat mass (left) || id:ukb-b-8338	Novel		No	Yes	No	Yes	Yes	Yes	Yes	0.524085	0.120341	1.33e-05	0.277345	0.313731	0.377195	0.00496677	0.394892	0.250508	0.247691	0.452969	0.202971	0.0256354	0.171477	0.325798	0.598939	419	454684	0.0512396	26369.3	0.000424178	0.477011	0.0830719	9.35e-09	0.640835	0.223926	0.00442429	-0.00319402	0.431217	0.0928855	0.0909107	0.484765	0.13436	0.000308622	0.501102	0.253153	0.0484222	419	454684
ukb-b-6704	Arm fat mass (right) || id:ukb-b-6704	Novel		No	Yes	No	Yes	Yes	Yes	Yes	0.553182	0.123617	7.64e-06	0.192224	0.319053	0.547175	0.0072465	0.220481	0.095413	0.098737	0.458832	0.196518	0.0195536	0.181625	0.30895	0.556929	424	454757	0.0512	26362.2	0.000261743	0.515935	0.0800541	1.16e-10	0.46809	0.214223	0.0294338	0.000927044	0.809804	0.442607	0.429861	0.475924	0.134008	0.000383119	0.407642	0.240807	0.091226	424	454757
ukb-b-12854	Arm fat percentage (right) || id:ukb-b-12854	Novel		No	Yes	No	Yes	Yes	Yes	Yes	0.938273	0.163628	9.8e-09	0.178096	0.453542	0.694773	0.0113029	0.0732158	0.447594	0.479261	0.795015	0.27197	0.00346483	0.426139	0.47878	0.373988	390	454789	0.0269536	22873.4	5.56e-07	0.78598	0.110089	9.37e-13	0.535318	0.317565	0.0926585	0.00362537	0.400557	0.468278	0.464135	0.656636	0.182329	0.000316526	0.298686	0.404818	0.461064	390	454789
ukb-b-19953	Body mass index (BMI) || id:ukb-b-19953	Confirming	Lorincz-Comi & Zhu reported no association between BMI and severe COVID-19; Leong et al. reported positive association between BMI and severe COVID-19; Ponsford et al. reported positive association between BMI and severe COVID-19; Aung et al. reported positive association between BMI and severe COVID-19; Freuer et al. reported positive association between BMI and severe COVID-19; Li reported posi…	No	-	No	Yes	Yes	Yes	Yes	0.636602	0.11506	3.15e-08	0.196405	0.289978	0.498554	0.00897609	0.0989829	0.237301	0.255904	0.444759	0.198161	0.0248048	0.0927752	0.307443	0.762971	454	461460	0.0569503	28992.7	1.74e-06	0.524185	0.0774581	1.31e-11	0.467982	0.203496	0.0219206	0.00111286	0.765292	0.252322	0.242826	0.455308	0.132664	0.000599087	0.334546	0.250523	0.18242	453	461460
ukb-b-15590	Hip circumference || id:ukb-b-15590	Novel		-	-	No	Yes	Yes	Yes	Yes	0.379635	0.120934	0.00169415	0.10606	0.321585	0.741715	0.00556272	0.359083	0.0749875	0.0744312	0.446428	0.194067	0.021427	0.267583	0.323375	0.408445	417	462117	0.0532107	26619.4	0.0317349	0.411401	0.0823851	5.93e-07	0.275786	0.224784	0.22056	0.00269259	0.517019	0.0582856	0.0561091	0.362377	0.12962	0.00517897	0.286818	0.23466	0.222297	417	462117
ukb-b-7212	Leg fat mass (left) || id:ukb-b-7212	Novel		-	-	No	Yes	Yes	Yes	Yes	0.88153	0.147022	2.02e-09	0.513174	0.398721	0.198784	0.00587768	0.319697	0.658739	0.658825	0.701228	0.239236	0.00337743	0.292727	0.420762	0.486995	423	454823	0.0327461	25944.3	1.27e-07	0.76009	0.102404	1.15e-13	0.662271	0.282292	0.0194378	0.00151477	0.710152	0.267164	0.257576	0.699528	0.165551	2.38e-05	0.371337	0.331139	0.26276	422	454823
ukb-b-18096	Leg fat mass (right) || id:ukb-b-18096	Novel		-	-	No	Yes	Yes	Yes	Yes	0.979706	0.150989	8.66e-11	0.375601	0.405835	0.355232	0.00971609	0.109639	0.277803	0.296559	0.797962	0.250162	0.00142382	0.341887	0.463389	0.461046	425	454846	0.0333523	25810.5	7.16e-09	0.847092	0.104459	5.09e-16	0.616541	0.289797	0.0339583	0.00359277	0.394178	0.0679899	0.06695	0.729827	0.169825	1.73e-05	0.342208	0.331774	0.30292	424	454846
ukb-b-18377	Leg fat percentage (left) || id:ukb-b-18377	Novel		-	-	Yes	Yes	Yes	Yes	Yes	1.3991	0.207517	1.56e-11	0.97727	0.659316	0.139105	0.00492229	0.50017	0.607082	0.599492	1.45822	0.340422	1.84e-05	2.30898	0.772275	0.00297284	381	454826	0.0165956	20780.8	1.35e-09	1.01398	0.140344	5.01e-13	1.12062	0.456323	0.0145096	-0.00121135	0.806055	0.532497	0.518861	0.947275	0.222649	2.09e-05	0.769384	0.563627	0.173046	379	454826
ukb-b-20531	Leg fat percentage (right) || id:ukb-b-20531	Novel		-	-	No	Yes	Yes	Yes	Yes	1.53134	0.202891	4.43e-14	0.902756	0.645481	0.162753	0.00743238	0.304463	0.7149	0.715886	1.45368	0.329309	1.01e-05	1.86238	0.796959	0.019963	383	454854	0.0170201	20767.6	5.37e-12	1.08938	0.142852	2.42e-14	0.767697	0.45921	0.0953935	0.00370886	0.461492	0.238174	0.233263	1.03924	0.23374	8.74e-06	0.977296	0.516784	0.0593696	381	454854
ukb-b-20044	Trunk fat mass || id:ukb-b-20044	Novel		No	Yes	No	Yes	Yes	Yes	Yes	0.564546	0.119747	2.42e-06	0.442421	0.326125	0.17564	0.00247353	0.687406	0.120509	0.114911	0.546035	0.188889	0.00384299	0.726541	0.36199	0.0453836	420	454588	0.0535587	26246	0.000100068	0.452051	0.0779618	6.7e-09	0.693635	0.216939	0.0014925	-0.00477422	0.233454	0.474932	0.480772	0.508584	0.129024	8.09e-05	0.561682	0.275382	0.0420141	419	454588
ukb-b-9405	Waist circumference || id:ukb-b-9405	Confirming	Aung et al. reported no association between waist circumference and severe COVID-19; Freuer et al. reported suggestive positive association between waist circumference and severe COVID-19.	No	Yes	No	Yes	Yes	Yes	Yes	0.59728	0.149135	6.2e-05	0.593279	0.39963	0.138511	6.89e-05	0.991393	0.198997	0.188985	0.508763	0.241008	0.0347738	0.508803	0.363861	0.162847	371	462166	0.0342892	21315.2	0.00168212	0.651178	0.101775	1.57e-10	0.76991	0.283624	0.00694829	-0.00198127	0.654007	0.109574	0.104298	0.593525	0.16454	0.000309548	0.606893	0.299799	0.0436538	371	462166
ukb-b-12039	Weight || id:ukb-b-12039	Novel		No	Yes	No	Yes	Yes	Yes	Yes	0.477119	0.123993	0.00011911	0.0831914	0.308364	0.787442	0.00750385	0.163659	0.063161	0.0673287	0.418482	0.199528	0.0359624	0.297591	0.307849	0.334186	487	454893	0.0521938	33961	0.00313656	0.404483	0.0803096	4.74e-07	0.30132	0.20446	0.141201	0.00190935	0.583439	0.354216	0.345977	0.355403	0.143506	0.0132653	0.399937	0.258212	0.122064	487	454893
ubm-a-3142	netmat ICA 09Aug2017 002 || id:ubm-a-3142	Novel		No	Yes	No	No	No	Yes	No	-0.597934	0.131928	5.84e-06	-1.83064	1.79791	0.494258	0.143925	0.615208	0.689883	0.606398	-0.651153	0.266923	0.0147086	-0.673946	0.278083	0.136296	3	7916	0.0144533	113.715	0.000212051	-0.276395	0.115981	0.0171671	-1.58925	1.20126	0.412049	0.150382	0.469309	0.544979	0.975209	-0.253099	0.179114	0.157639	-0.172402	0.226375	0.525864	3	7916
prot-a-399	C-C motif chemokine 23 || id:prot-a-399	Novel		No	No	No	No	No	Yes	No	-0.130589	0.0261686	6.03e-07	-0.123093	0.203624	0.653851	-0.00677971	0.974162	0.911433	0.668107	-0.138262	0.0895014	0.122395	-0.15173	0.105403	0.286648	3	3301	0.175652	625.659	2.96e-05	-0.0505936	0.0144439	0.000460448	-0.00874322	0.119578	0.953535	-0.0377758	0.766252	0.918652	0.882702	-0.0440708	0.0515674	0.392758	-0.0425601	0.0598824	0.550956	3	3301
prot-a-294	C1GALT1-specific chaperone 1 || id:prot-a-294	Novel		No	Yes	No	Yes	Yes	Yes	Yes	0.18313	0.00448536	0	0.175113	0.190946	0.527518	0.00311108	0.97082	0.996602	0.945327	0.182058	0.0788207	0.0209008	0.181961	0.0830404	0.159793	3	3301	0.154131	554.78	0	0.196383	0.0733393	0.00741217	0.407891	0.110239	0.168042	-0.0892462	0.280441	0.0878197	0.54571	0.204909	0.0501426	4.38e-05	0.216554	0.0521347	0.0533622	3	3301
prot-a-627	Collectin-10 || id:prot-a-627	Novel		No	No	Yes	Yes	No	No	Yes	-0.190327	0.0438616	1.43e-05	-0.193523	0.170956	0.460635	0.00155583	0.985674	0.808704	0.51488	-0.187228	0.102464	0.0676604	-0.151459	0.119096	0.331343	3	3301	0.158154	537.31	0.000447872	-0.129919	0.029578	1.12e-05	-0.174288	0.0976957	0.325249	0.0209463	0.681576	0.743657	0.58789	-0.127103	0.0561747	0.0236575	-0.169469	0.0688905	0.133052	3	3301
prot-a-500	Corneodesmosin || id:prot-a-500	Novel		Yes	No	Yes	Yes	No	No	No	0.115667	0.016306	1.31e-12	0.193956	0.290379	0.572932	-0.0259726	0.805602	0.988435	0.976153	0.103516	0.0901487	0.250854	0.0939986	0.101779	0.423834	4	3301	0.0936733	304.459	1.4e-10	0.059302	0.0077024	1.37e-14	0.0988672	0.195634	0.66349	-0.0128426	0.85236	0.996484	0.994027	0.0606406	0.0635699	0.340124	0.0486071	0.0753909	0.565009	4	3301
prot-a-1586	Inter-alpha-trypsin inhibitor heavy chain H1 || id:prot-a-1586	Novel		No	Yes	No	Yes	Yes	No	No	0.0740477	0.0189493	9.32e-05	0.0659001	0.132954	0.707047	0.00447275	0.958724	0.830216	0.544138	0.08162	0.0460638	0.0764129	0.0846082	0.0473061	0.215591	3	3301	0.26329	1011.25	0.00249003	0.058816	0.0161618	0.000273484	0.0846051	0.0959462	0.539936	-0.0140834	0.823181	0.774891	0.512591	0.0624758	0.0324706	0.0543455	0.068747	0.0368476	0.203072	3	3301
prot-a-1530	Interleukin-3 receptor subunit alpha || id:prot-a-1530	Novel		No	Yes	No	Yes	Yes	Yes	Yes	-0.143752	0.0442104	0.00114783	-0.0767948	0.0991817	0.580555	-0.0413371	0.529444	0.643977	0.824284	-0.129114	0.073848	0.0803986	-0.127412	0.0688636	0.205506	3	3301	0.245157	994.84	0.0237	-0.173389	0.0322191	7.38e-08	-0.158947	0.070034	0.26421	-0.00990577	0.834949	0.49063	0.248711	-0.177812	0.0408059	1.32e-05	-0.183426	0.0418206	0.0482515	3	3301
prot-a-1950	Prostate-associated microseminoprotein || id:prot-a-1950	Novel		No	Yes	No	No	No	No	No	-0.345403	0.0993951	0.00051076	2.06388	2.77612	0.593015	-0.40562	0.544427	0.685169	0.983347	-0.346992	0.18835	0.0654355	-0.242656	0.201261	0.351229	3	3301	0.0344215	112.819	0.0118981	-0.212481	0.069724	0.0023079	1.37497	1.77233	0.579952	-0.263387	0.534468	0.628338	0.724292	-0.180305	0.115431	0.118285	-0.154386	0.165924	0.45036	3	3301
prot-a-2524	Resistin || id:prot-a-2524	Novel		No	No	No	No	No	No	No	0.0844555	0.0101068	6.47e-17	0.117651	0.362784	0.800357	-0.0115668	0.93779	0.993991	0.960576	0.080528	0.156231	0.606244	0.0770766	0.172135	0.698148	3	3301	0.0504012	164.268	1.18e-14	0.132412	0.0185692	9.98e-13	0.149453	0.22358	0.62488	-0.00638921	0.947513	0.954851	0.769885	0.137017	0.100422	0.172438	0.145207	0.109027	0.314413	3	3301
prot-a-2609	Reticulon-4 receptor || id:prot-a-2609	Novel		No	No	No	No	No	No	No	-0.153492	0.0426835	0.000323093	-0.158204	0.340451	0.723069	0.00113916	0.990576	0.882644	0.617465	-0.127766	0.127966	0.318065	-0.125112	0.163391	0.523868	3	3301	0.0782544	258.027	0.00804193	-0.096172	0.0355261	0.00678787	-0.194183	0.206371	0.519364	0.0253087	0.702317	0.77348	0.61099	-0.109583	0.0766018	0.152559	-0.116205	0.0979664	0.357371	3	3301
prot-a-208	Zinc-alpha-2-glycoprotein || id:prot-a-208	Novel		No	Yes	No	No	Yes	No	No	0.31825	0.0959337	0.000908602	0.593046	0.327545	0.321248	-0.0622089	0.521245	0.644905	0.961299	0.258619	0.182999	0.157588	0.208969	0.211141	0.42663	3	3301	0.0445932	142.655	0.0194227	0.21886	0.0777592	0.00488394	0.233951	0.240681	0.509026	-0.00358616	0.955228	0.470266	0.220446	0.211528	0.112001	0.058941	0.205662	0.124867	0.241303	3	3301
met-a-656	Bradykinin, des-arg(9) || id:met-a-656	Novel		No	No	No	No	Yes	No	No	0.227106	0.0129281	4.42e-69	0.237811	0.558502	0.743729	-0.00136805	0.987136	0.99468	0.919315	0.220923	0.186203	0.235438	0.216598	0.210106	0.410938	3	4452	0.0233114	362.277	2.68e-66	0.144362	0.0336767	1.81e-05	0.231217	0.378874	0.651171	-0.0115374	0.849126	0.923417	0.750619	0.138086	0.13166	0.294267	0.109903	0.156933	0.55623	3	4452
met-a-542	X-11792 || id:met-a-542	Novel		No	No	No	No	Yes	No	No	0.348355	0.0537666	9.23e-11	0.589568	1.16904	0.702637	-0.020465	0.867271	0.957614	0.837885	0.376605	0.272121	0.16637	0.392332	0.348294	0.37697	3	2391	0.011181	162.637	7.29e-09	0.223534	0.078488	0.00439946	0.626656	0.726311	0.546807	-0.0359231	0.669499	0.813561	0.769152	0.275262	0.194759	0.157554	0.280817	0.220331	0.330532	3	2391
ukb-a-283	Arm fat mass (right) || id:ukb-a-283	Novel		No	Yes	No	Yes	Yes	Yes	Yes	0.628041	0.138349	5.64e-06	0.433351	0.425838	0.309758	0.00417833	0.629134	0.121686	0.115354	0.553042	0.22241	0.0128974	0.569202	0.401667	0.157603	272	331226	0.0421948	14802.1	0.000209064	0.514265	0.0886005	6.46e-09	0.772435	0.280246	0.00624473	-0.00542434	0.332396	0.464185	0.463235	0.532315	0.14351	0.000207863	0.353184	0.379331	0.352645	272	331226
ukb-a-264	Body fat percentage || id:ukb-a-264	Novel		No	Yes	No	Yes	Yes	Yes	Yes	0.850306	0.189618	7.31e-06	0.475825	0.711269	0.504127	0.0060047	0.585332	0.143606	0.13685	0.890523	0.283714	0.00169639	1.49975	0.660669	0.0240567	251	331117	0.0220965	12669.3	0.000255603	0.64845	0.122271	1.14e-07	0.76717	0.467807	0.102288	-0.00187083	0.792804	0.461713	0.445179	0.648506	0.187362	0.00053766	0.173775	0.569211	0.760399	250	331117
ebi-a-GCST007236	Breast cancer || id:ebi-a-GCST007236	Novel		No	Yes	Yes	No	Yes	No	No	-0.0118726	0.00339709	0.000474189	-0.00504297	0.0156315	0.74715	-0.00568665	0.654253	0.757067	0.748253	-0.015369	0.00550379	0.00523125	-0.0220007	0.0106001	0.0385566	414	89677	62.8922	1.1666e+06	0.0113369	-0.00481955	0.00232821	0.0384462	0.0057052	0.01019	0.575866	-0.00869526	0.289359	0.378566	0.380367	-0.00905795	0.00358371	0.0114867	-0.0135868	0.00869868	0.119077	410	89677
ukb-a-552	Diagnoses - main ICD10: K50 Crohn's disease [regional enteritis] || id:ukb-a-552	Novel		Yes	Yes	No	No	No	No	No	48.1664	10.0702	1.73e-06	58.7542	70.1824	0.556279	-0.0126806	0.894839	0.892503	0.654995	49.1341	32.1259	0.126159	50.1037	36.4078	0.302595	3	337199	1.11e-06	151.494	7.3e-05	11.8587	2.52817	2.72e-06	6.13593	44.636	0.913032	0.0073675	0.908517	0.985185	0.92478	11.94	23.5156	0.611629	14.3114	29.2751	0.673293	3	337199
ukb-a-279	Leg fat mass (left) || id:ukb-a-279	Novel		No	Yes	Yes	Yes	Yes	Yes	Yes	1.01462	0.165137	8.04e-10	0.70839	0.536851	0.188051	0.00522849	0.549283	0.322055	0.312653	0.817789	0.247073	0.000933279	0.868559	0.543272	0.110979	287	331275	0.0279952	15091.2	5.41e-08	0.787796	0.109312	5.73e-13	0.92818	0.360235	0.0104812	-0.00234814	0.682815	0.427571	0.413985	0.766952	0.166531	4.12e-06	0.679933	0.448087	0.130267	287	331275
ukb-a-275	Leg fat mass (right) || id:ukb-a-275	Novel		No	Yes	No	Yes	Yes	Yes	Yes	0.989745	0.158763	4.54e-10	0.616328	0.534689	0.250019	0.00647309	0.464771	0.573652	0.566004	0.901687	0.253054	0.000366338	0.747284	0.549706	0.175098	283	331293	0.0282917	14897.6	3.18e-08	0.789636	0.108702	3.75e-13	1.0406	0.366851	0.00489189	-0.00426155	0.474387	0.402301	0.394478	0.761662	0.166181	4.58e-06	0.586199	0.492985	0.235408	283	331293
ukb-a-454	Medication for pain relief constipation heartburn: Ibuprofen (e.g. Nurofen) || id:ukb-a-454	Novel		No	Yes	No	No	No	Yes	No	2.54583	0.544668	2.95e-06	1.03587	28.7534	0.974534	0.00869362	0.962674	0.992784	0.956392	2.58969	3.54919	0.4656	2.63832	4.34333	0.586451	4	333581	6.13e-05	162.799	0.000119219	2.75823	0.973045	0.00458775	-4.27482	20.5472	0.854453	0.0403038	0.763478	0.89892	0.790335	1.9736	2.53595	0.436422	1.95957	2.8673	0.543393	4	333581
ebi-a-GCST004620	Sum basophil neutrophil counts || id:ebi-a-GCST004620	Novel		Yes	Yes	No	Yes	Yes	No	No	-0.349436	0.108426	0.00126935	-0.436773	0.230986	0.0607487	0.00360098	0.668909	0.413839	0.394863	-0.56919	0.198415	0.00412194	-0.553384	0.20283	0.00719443	139	170143	0.068914	10604.2	0.0253452	-0.185878	0.0708233	0.00867686	-0.224037	0.15468	0.149826	0.00154589	0.781633	0.475716	0.453426	-0.270858	0.125169	0.0304686	-0.257441	0.139292	0.0667445	137	170143
ukb-a-6	Time spent using computer || id:ukb-a-6	Novel		No	Yes	No	No	No	No	No	-1.66848	0.520338	0.00134343	-7.27735	2.86536	0.0155528	0.0843595	0.0544499	0.210226	0.323693	-1.52569	0.720581	0.0342339	-1.47995	1.12849	0.197788	38	261987	0.00342347	1472.73	0.0262907	-0.61814	0.300446	0.0396472	-3.31807	1.80699	0.0745912	0.0402973	0.137871	0.634307	0.69668	-0.315824	0.457516	0.490005	0.0710989	0.999086	0.943651	38	261987
ukb-a-291	Trunk fat mass || id:ukb-a-291	Novel		No	Yes	No	Yes	Yes	Yes	Yes	0.551188	0.129627	2.12e-05	0.124366	0.430765	0.773015	0.00936538	0.299696	0.334154	0.335619	0.582429	0.204791	0.00445486	0.845142	0.42399	0.0471841	285	331093	0.0460124	15283.8	0.000644816	0.451694	0.0825252	4.41e-08	0.556442	0.284042	0.0510932	-0.00225882	0.699399	0.755417	0.743994	0.496257	0.13096	0.000151029	0.576736	0.350196	0.100685	285	331093
ukb-a-290	Trunk fat percentage || id:ukb-a-290	Novel		No	Yes	No	Yes	Yes	Yes	Yes	0.678515	0.159617	2.13e-05	0.434739	0.5443	0.425251	0.00486099	0.639825	0.108769	0.102472	0.712177	0.234152	0.00235393	1.18183	0.498489	0.0185397	241	331113	0.0313879	12519.6	0.000644816	0.549836	0.104922	1.6e-07	0.566771	0.36657	0.123393	-0.000330819	0.961577	0.259486	0.245057	0.454702	0.163904	0.00553369	0.339985	0.381357	0.373547	241	331113
ukb-a-382	Waist circumference || id:ukb-a-382	Confirming	Aung et al. reported no association between waist circumference and severe COVID-19; Freuer et al. reported suggestive positive association between waist circumference and severe COVID-19.	No	Yes	Yes	Yes	Yes	Yes	Yes	0.731894	0.167357	1.22e-05	0.447056	0.564871	0.429523	0.00541631	0.597992	0.261666	0.250974	0.55169	0.266592	0.0385074	0.782182	0.547448	0.154443	228	336639	0.0274	11775.2	0.00039719	0.656986	0.111237	3.5e-09	0.489721	0.383658	0.203106	0.00311908	0.649103	0.346546	0.333038	0.445948	0.170849	0.00904924	0.138365	0.427401	0.746436	228	336639
ukb-a-265	Whole body fat mass || id:ukb-a-265	Novel		No	Yes	No	Yes	Yes	Yes	Yes	0.733903	0.134927	5.35e-08	0.339199	0.431557	0.432529	0.0084339	0.336423	0.218798	0.218254	0.727472	0.207115	0.000444068	0.821006	0.409889	0.0461243	286	330762	0.043251	15296.8	2.86e-06	0.564362	0.0877128	1.24e-10	0.646228	0.286126	0.0246706	-0.00170836	0.763909	0.46424	0.449126	0.625499	0.130044	1.51e-06	0.819847	0.371442	0.0280967	286	330762
ieu-a-789	Urate || id:ieu-a-789	Novel		No	Yes	Yes	Yes	Yes	No	No	0.166882	0.0402381	3.36e-05	0.216956	0.0705595	0.0914879	-0.0307345	0.408109	0.608358	0.686665	0.173475	0.0585426	0.00304435	0.175353	0.0608375	0.0634092	4	14504	-	865.618	0.00100177	0.0742203	0.0124617	2.59e-09	0.0884761	0.0507169	0.223189	-0.00880313	0.721028	0.952236	0.917715	0.0743975	0.0407961	0.0682061	0.0870612	0.0430572	0.136394	4	14504
ukb-b-14294	Invitation to complete online 24-hour recall dietary questionnaire, acceptance || id:ukb-b-14294	Novel		No	Yes	Yes	No	Yes	No	Yes	-6.87826	2.05464	0.000814913	-52.7076	50.1591	0.403585	0.344308	0.4568	0.614181	0.61683	-8.62713	3.27966	0.00852605	-8.57472	3.56667	0.0955195	4	278328	0.00010449	133.645	0.0176274	-4.64912	2.55288	0.0685877	-69.5102	37.6262	0.205954	0.481969	0.226449	0.0997087	0.284599	-6.16126	2.29889	0.00736005	-7.14094	2.71496	0.0783102	4	278328
ukb-b-16812	Vitamin and mineral supplements: Multivitamins +/- minerals || id:ukb-b-16812	Novel		No	Yes	No	No	Yes	No	Yes	-11.1228	3.44831	0.00125722	1.05291	50.872	0.984787	-0.0733515	0.825751	0.339027	0.2173	-9.44911	4.36186	0.0302881	-8.98922	5.90514	0.202599	5	460351	6.48e-05	175.706	0.0253452	-5.41639	3.33262	0.104106	-40.1989	46.9287	0.454641	0.209422	0.511222	0.0573802	0.0519395	-4.44847	3.03576	0.142824	-6.8806	4.65294	0.213286	5	460351
ukb-b-6306	Overall health rating || id:ukb-b-6306	Novel		No	Yes	No	Yes	Yes	Yes	Yes	1.71815	0.415441	3.54e-05	1.50286	2.12741	0.481503	0.00234071	0.917999	0.230566	0.210573	2.11644	0.590253	0.00033624	2.92033	1.53598	0.0600062	106	460844	0.00485645	4291.54	0.00103694	-	-	-	-	-	-	-	-	-	-	-	-	-	-	-	-	-	-
ukb-b-19393	Whole body fat mass || id:ukb-b-19393	Novel		No	Yes	No	Yes	Yes	Yes	Yes	0.57753	0.124439	3.47e-06	0.433173	0.333105	0.194153	0.00283876	0.64055	0.0591524	0.0561804	0.500847	0.201457	0.0129145	0.385577	0.337061	0.253282	434	454137	0.0515001	26827.2	0.000136914	-	-	-	-	-	-	-	-	-	-	-	-	-	-	-	-	-	-
prot-a-1781	alpha-2-macroglobulin receptor-associated protein || id:prot-a-1781	Novel		No	No	No	Yes	No	No	No	0.135312	0.0362882	0.000192381	-0.000782092	0.214555	0.99732	0.0942505	0.535041	0.957242	0.983367	0.141083	0.104747	0.178012	0.138485	0.112399	0.285391	5	3301	0.326946	1362.36	0.00494998	0.0450072	0.0230429	0.0507975	-0.0632155	0.219497	0.821483	0.0696492	0.697656	0.872015	0.922255	0.0369873	0.0722335	0.608615	0.0341775	0.0779052	0.703716	3	3301
[truncated: 24 more columns]
