# Supplementary material for: Extensive Mendelian randomization study identifies potential causal risk factors for severe COVID-19
Source: Commun Med (Lond). 2021 Dec 9;1:59. doi: 10.1038/s43856-021-00061-9 (PMC9053245; doi:10.1038/s43856-021-00061-9)
Supplement: Supplementary file 6 — Supplementary Data 6 [file 43856_2021_61_MOESM6_ESM.xlsx]

## Sheet: Suggestive and replicated
Supplementary Data 6. Suggestive and replicated results (IVW p < 0.05 with release 4 alpha HGI A2; and IVW p < 0.05 with release 4 alpha HGI B2 OR IVW p < 0.05 with NEJM).
Note for "Type of findings": Novel: not reported before; Confirming: confirming some previously reported results, although previous results may be conflicting among themselves; Conflicting: conflicting with previously reported results.
b: causal effect size; se: standard error; pval: p-value; IVW_MRE: inverse-variance weighted random-effects model; Egger: MR-Egger; Wald: Wald ratio; Het: heterogeneity; W_Med: weighted median; W_Mod: weighted mode; nsnps: number of SNPs retained for this analysis; qval: q-value.
GWAS ID	trait	Type of findings	Previous MR study	b_IVW_MRE	se_IVW_MRE	pval_IVW_MRE	b_Egger	se_Egger	pval_Egger	Egger_intercept	pval_intercept	Het_IVW_pval	Het_Egger_pval	b_W_Med	se_W_Med	pval_W_Med	b_W_Mod	se_W_Mod	pval_W_Mod	nsnps	samplesize.exposure	Total_R_Square	F_statistic	qval_IVW_MRE	b_IVW_MRE	se_IVW_MRE	pval_IVW_MRE	b_Egger	se_Egger	pval_Egger	Egger_intercept	pval_intercept	Het_IVW_pval	Het_Egger_pval	b_W_Med	se_W_Med	pval_W_Med	b_W_Mod	se_W_Mod	pval_W_Mod	nsnps	samplesize.exposure	Total_R_Square	F_statistic	qval_IVW_MRE	b_IVW_MRE	se_IVW_MRE	pval_IVW_MRE	b_Egger
ukb-d-ICDMAIN_ANY_ENTRY	Any ICDMAIN event in hilmo or causes of death || id:ukb-d-ICDMAIN_ANY_ENTRY	Novel		7.75764	2.37633	0.00109642	-13.4744	22.5513	0.592267	0.142338	0.41223	0.641999	0.656588	5.58344	3.98054	0.160712	4.68802	5.54521	0.445483	5	361194	7.76158e-05	166.576	0.0228988	5.76589	0.711596	5.37265e-16	1.20027	15.495	0.943133	0.0303647	0.785701	0.974183	0.939286	5.43116	2.53297	0.0320182	4.74042	2.86668	0.173546	5	361194	7.76158e-05	166.576	7.79034e-14	6.24542	5.02907	0.214288	-17.5905
ukb-d-1468_4	Cereal type: Muesli || id:ukb-d-1468_4	Novel		-5.06664	1.25943	5.74734e-05	-7.81004	9.11583	0.416504	0.0218323	0.766751	0.877986	0.821897	-4.92245	2.31518	0.0334898	-5.21485	3.22882	0.140747	10	299898	0.000201817	371.286	0.00165761	-2.891	1.3512	0.032389	-9.01001	6.97549	0.232538	0.0484417	0.397144	0.306502	0.293712	-4.14241	1.80064	0.0214187	-6.58717	3.83289	0.11981	10	299898	0.000201817	371.286	0.230548	-2.92509	2.75244	0.287906	-3.47847
ukb-d-H40	Diagnoses - main ICD10: H40 Glaucoma || id:ukb-d-H40	Novel		-26.4809	11.0251	0.0163113	110.094	240.549	0.692096	-0.149493	0.626331	0.820505	0.742371	-24.1129	24.2907	0.320866	-23.0092	26.3711	0.44714	4	361194	1.98694e-06	146.44	0.160996	-14.5995	7.42625	0.0493072	110.451	141.995	0.518063	-0.133611	0.46978	0.807008	0.907532	-11.887	15.4904	0.442856	-7.61658	18.1835	0.703491	4	361194	1.98694e-06	146.44	0.295488	-16.7494	26.9376	0.534082	-60.6131
ukb-b-1668	Diagnoses - main ICD10: I25.1 Atherosclerotic heart disease || id:ukb-b-1668	Novel		-7.50654	2.98152	0.0118128	-5.44696	7.32724	0.463913	-0.00762065	0.759953	0.148664	0.122964	-8.39796	3.75769	0.0254256	-8.36896	4.0695	0.0495159	28	463010	9.45862e-05	1722.74	0.135847	-4.56882	2.15055	0.0336291	-2.96605	5.38299	0.586335	-0.00565318	0.747143	0.0879017	0.0710473	-5.80377	2.63861	0.0278388	-4.22688	3.42081	0.227237	28	463010	9.45862e-05	1722.74	0.233126	-7.47964	4.76559	0.116529	-15.2411
ukb-b-17885	Diagnoses - main ICD10: R31 Unspecified haematuria || id:ukb-b-17885	Novel		19.3207	6.92659	0.00528144	43.6899	27.1364	0.205774	-0.0699129	0.417159	0.544828	0.532513	24.9511	9.94245	0.0120884	23.9399	11.1741	0.0988159	5	463010	1.29516e-05	249.155	0.0770306	9.15382	4.48854	0.0414123	15.1197	19.684	0.498338	-0.0167183	0.773031	0.611247	0.459451	7.46536	7.03273	0.288455	4.89639	9.16011	0.621301	5	463010	1.29516e-05	249.155	0.261211	7.41447	5.62713	0.187628	6.28575
ukb-b-15686	Diagnoses - secondary ICD10: I20.9 Angina pectoris, unspecified || id:ukb-b-15686	Novel		-10.0882	3.69503	0.00632953	-18.2214	12.0085	0.163483	0.0282465	0.4799	0.807597	0.784219	-12.6617	6.12136	0.0385983	-13.5684	6.88369	0.0770043	11	463010	2.97911e-05	649.489	0.087792	-5.10674	1.95182	0.00888642	-6.2838	8.32004	0.469395	0.00386481	0.880891	0.967466	0.942962	-6.0221	4.49855	0.180676	0.36157	6.082	0.953766	11	463010	2.97911e-05	649.489	0.0928112	-17.4151	9.06213	0.0546378	-28.0319
ukb-b-3672	Diagnoses - secondary ICD10: K44.9 Diaphragmatic hernia without obstruction or gangrene || id:ukb-b-3672	Novel		13.4895	5.45735	0.0134435	0.428393	39.6105	0.992353	0.0338676	0.76635	0.80792	0.651501	11.8167	11.3078	0.296019	9.29251	13.1177	0.529783	4	463010	9.31877e-06	142.667	0.141323	10.905	3.97106	0.00603037	21.5156	25.0805	0.48136	-0.0278366	0.704485	0.762196	0.615585	10.515	7.5435	0.163344	10.0548	9.32788	0.360018	4	463010	9.31877e-06	142.667	0.0685806	-1.79434	18.7603	0.923802	62.7547
ukb-d-20406	Ever addicted to alcohol || id:ukb-d-20406	Conflicting	Li reported no association between alcohol consumption and severe COVID-19; Fan et al. reported no association between alcohol consumption and COVID-19 susceptibility.	1.38707	0.310894	8.13688e-06	2.57314	1.24606	0.287099	-0.188434	0.495214	0.597322	0.9934	1.38949	0.496233	0.00510896	1.59315	0.496946	0.0850668	3	6514	0.00410809	103.998	0.000268813	0.554082	0.045169	1.36398e-34	0.705614	0.704427	0.499464	-0.0231294	0.856186	0.967369	0.907395	0.551729	0.279087	0.048052	0.594592	0.28599	0.173157	3	6514	0.00410809	103.998	7.91107e-32	-0.148966	0.260558	0.567513	-0.657133
ukb-b-12018	Illnesses of mother: Chronic bronchitis/emphysema || id:ukb-b-12018	Novel		8.71783	2.78901	0.00177331	-12.5361	55.704	0.859077	0.0724346	0.764569	0.922831	0.918981	10.792	10.9793	0.32564	11.0471	13.3285	0.494366	3	423692	1.31971e-05	96.798	0.032221	9.50439	4.0193	0.0180453	-1.02894	29.9328	0.978125	0.0365265	0.781061	0.593425	0.33868	8.44666	6.91492	0.221892	6.65471	7.86457	0.48656	3	423692	1.31971e-05	96.798	0.155116	5.0664	8.13622	0.533484	3.59253
ukb-b-4667	Leisure/social activities: Religious group || id:ukb-b-4667	Novel		-6.03617	2.01675	0.00276228	-0.968124	14.8649	0.948688	-0.0251238	0.734076	0.33458	0.287867	-5.45675	3.02539	0.071286	-1.64257	5.68939	0.775508	23	461369	0.000227849	848.724	0.0469071	-4.29123	1.25232	0.00061113	-2.39218	9.85336	0.810533	-0.00937971	0.847747	0.415312	0.359065	-2.07038	1.73553	0.232894	-0.375914	3.40448	0.913079	23	461369	0.000227849	848.724	0.0109625	-3.98762	1.94353	0.0401947	-33.0546
ukb-b-4000	Leisure/social activities: Sports club or gym || id:ukb-b-4000	Novel		-4.00608	1.71141	0.0192421	5.27927	39.4414	0.898741	-0.0547449	0.822751	0.911139	0.844239	-4.51359	3.64681	0.215834	-5.95557	4.68122	0.250373	7	461369	0.000105442	230.272	0.179153	-3.52391	1.56282	0.0241433	9.23444	20.1417	0.665851	-0.075911	0.552631	0.653356	0.583325	-3.95782	2.53161	0.117968	-4.49176	3.8133	0.283428	7	461369	0.000105442	230.272	0.187542	-4.76609	3.93071	0.225311	19.2166
ukb-b-9038	Main speciality of consultant (recoded): Ophthalmology || id:ukb-b-9038	Novel		25.2211	3.99468	2.72481e-10	-1.18538	57.8627	0.98696	0.106604	0.724034	0.842531	0.720034	26.7047	11.2162	0.0172704	28.0054	13.3267	0.170372	3	461230	1.2959e-05	124.662	2.06291e-08	12.6501	2.66013	1.98022e-06	6.00794	32.9811	0.885289	0.0267296	0.871727	0.792014	0.514636	13.9631	6.36375	0.0282235	14.8172	7.50348	0.186989	3	461230	1.2959e-05	124.662	6.0449e-05	0.545621	5.9355	0.926758	49.7497
ukb-b-17685	Maternal smoking around birth || id:ukb-b-17685	Confirming	Ponsford et al. reported no association between smoking and severe COVID-19; Li reported no association between lifetime smoking and severe COVID-19.	3.45211	1.30575	0.00819848	11.5672	7.96697	0.168571	-0.0643068	0.318173	0.62265	0.633188	3.32117	1.90294	0.080936	2.30485	2.84853	0.431084	16	397732	0.00034725	656.011	0.103161	3.25772	0.948212	0.000591136	7.88208	5.1974	0.151634	-0.0360751	0.380624	0.476603	0.462105	3.38477	1.35176	0.0122811	3.27265	2.21743	0.160661	16	397732	0.00034725	656.011	0.0107143	5.85443	2.31779	0.0115413	15.5854
ukb-b-8846	Methods of admission to hospital (recoded): Elective admission: Booked || id:ukb-b-8846	Novel		6.44403	2.93691	0.0282244	-16.0273	27.4424	0.600211	0.137093	0.469965	0.524208	0.470927	4.02281	4.31229	0.350886	3.61021	5.84266	0.570082	5	462717	7.45899e-05	161.621	0.226165	4.21252	1.74533	0.0157957	12.6151	16.3684	0.49702	-0.0525328	0.640373	0.615661	0.494538	3.43773	2.69998	0.202931	2.96776	3.66763	0.463797	5	462717	7.45899e-05	161.621	0.143148	7.59303	4.01888	0.058846	41.7852
ukb-b-5476	Methods of discharge from hospital (recoded): Discharged on clinical advice/consent || id:ukb-b-5476	Novel		4.93969	1.89857	0.00927385	-5.58522	6.72163	0.430112	0.0768788	0.134732	0.711122	0.897896	4.41695	3.15232	0.161162	4.06213	4.20975	0.359789	10	462959	0.000164211	334.147	0.111224	4.00344	1.57744	0.0111509	4.15053	4.63495	0.396671	-0.00111708	0.973687	0.357091	0.270867	3.64978	1.99327	0.0670925	3.53534	2.88303	0.251217	10	462959	0.000164211	334.147	0.108395	-2.40843	4.7082	0.608974	-23.1677
ukb-b-11535	Mineral and other dietary supplements: Glucosamine || id:ukb-b-11535	Novel		-9.90409	1.46149	1.22949e-11	-4.27793	48.1439	0.934795	-0.0307702	0.914132	0.950197	0.874282	-11.0708	4.24734	0.00914685	-11.842	5.66966	0.104989	5	461384	5.63475e-05	167.155	1.117e-09	-5.72155	1.23707	3.7444e-06	-26.3676	31.6831	0.466333	0.112077	0.560067	0.895985	0.882069	-5.43811	2.91268	0.0618947	-4.93536	4.04118	0.289043	5	461384	5.63475e-05	167.155	0.000106807	-13.4758	2.91185	3.6935e-06	-67.5537
ukb-b-8650	Non-cancer illness code, self-reported: angina || id:ukb-b-8650	Novel		-7.49256	3.01931	0.0130813	-13.1609	7.5538	0.0976211	0.0218083	0.422417	0.467066	0.445602	-8.24484	4.01488	0.0400171	-8.6809	4.61535	0.0746299	21	462933	7.74708e-05	1161.66	0.141323	-4.00011	2.01247	0.0468494	-3.40642	5.29777	0.527914	-0.00215474	0.904432	0.518604	0.454608	-2.0339	2.92158	0.486326	-0.910864	3.69214	0.807652	21	462933	7.74708e-05	1161.66	0.284104	-5.20683	5.27895	0.323967	-11.9614
ukb-b-8210	Non-cancer illness code, self-reported: crohns disease || id:ukb-b-8210	Novel		61.5969	13.3199	3.75636e-06	-38.3229	158.463	0.848939	0.0955444	0.639326	0.665699	0.522373	67.7338	24.7733	0.00625434	77.0322	32.5016	0.141255	3	462933	1.20659e-06	185.083	0.000145219	36.5285	4.41197	1.23791e-16	44.8841	115.178	0.763438	-0.00798271	0.953493	0.918994	0.685867	39.7369	16.8939	0.0186657	41.0647	21.3024	0.193708	3	462933	1.20659e-06	185.083	2.15397e-14	-	-	-	-
ukb-b-18596	Pain type(s) experienced in last month: Neck or shoulder pain || id:ukb-b-18596	Novel		6.88064	2.1253	0.00120585	6.84202	11.8765	0.595413	0.000268042	0.997464	0.831635	0.712837	7.58066	3.98955	0.0574163	8.05621	4.91267	0.161954	6	461857	8.29343e-05	214.885	0.0246183	5.19454	1.87651	0.00563692	11.4279	8.21474	0.236562	-0.0406756	0.47679	0.534535	0.479527	2.9217	2.81958	0.300101	2.67203	4.03615	0.537243	6	461857	8.29343e-05	214.885	0.0658271	8.74307	5.85316	0.135245	3.66103
ukb-b-18799	Treatment/medication code: bendroflumethiazide || id:ukb-b-18799	Novel		4.56733	1.64276	0.00543134	7.35944	6.73131	0.281139	-0.0115362	0.66826	0.851442	0.828481	7.12573	2.66201	0.00743228	8.17699	4.51791	0.0780215	40	462933	0.00021966	1920.18	0.0777067	2.52506	1.17319	0.0313732	3.16285	4.31662	0.468228	-0.00264353	0.878202	0.663651	0.621186	4.08005	1.78356	0.0221613	6.31675	3.23759	0.0582594	40	462933	0.00021966	1920.18	0.225576	-2.50458	3.18121	0.431105	-20.2803
ukb-b-8668	Treatment/medication code: doxazosin || id:ukb-b-8668	Novel		27.5124	7.91576	0.000509623	-201.812	410.133	0.671381	0.335476	0.632084	0.859229	0.800129	23.2338	18.8959	0.218858	20.6631	22.4206	0.424701	4	462933	3.93391e-06	164.046	0.0118981	22.239	6.27948	0.000397809	151.136	234.054	0.584646	-0.189541	0.636862	0.732616	0.612153	22.0013	11.1551	0.0485755	29.4679	15.1374	0.146746	4	462933	3.93391e-06	164.046	0.00760647	8.2069	20.8806	0.69429	648.852
ukb-b-17557	Types of transport used (excluding work): Cycle || id:ukb-b-17557	Novel		-11.407	4.90798	0.0201166	-25.2787	24.4452	0.335488	0.0530058	0.579865	0.266723	0.217578	-7.93584	6.10838	0.193884	-6.9352	8.86641	0.456629	9	460491	4.80093e-05	329.544	0.181275	-6.60578	2.70025	0.0144307	-23.7868	14.8192	0.152499	0.0645289	0.276235	0.496294	0.541483	-8.58377	3.67412	0.0194768	-10.1124	5.91525	0.125723	9	460491	4.80093e-05	329.544	0.133561	3.33588	3.56998	0.350085	-3.77789
ukb-b-8468	Vascular/heart problems diagnosed by doctor: Angina || id:ukb-b-8468	Novel		-8.52947	3.38773	0.0118106	-11.2335	8.38714	0.195474	0.0101577	0.727095	0.228992	0.191207	-9.54055	4.43699	0.0315368	-9.75051	4.5401	0.0435689	22	461880	7.93599e-05	1178.47	0.135847	-4.52035	2.02226	0.0253978	-1.66466	5.27262	0.755488	-0.0101251	0.562741	0.510964	0.469459	-4.15383	2.99616	0.16563	-1.8561	3.94016	0.642447	22	461880	7.93599e-05	1178.47	0.193826	-6.65652	5.16857	0.197786	-6.13518
ieu-b-2	Alzheimer<U+2019>s disease || id:ieu-b-2	Conflicting	Liu et al. reported no association between Alzheimer’s disease and severe COVID-19.	-0.137695	0.0647773	0.0335308	-0.128292	0.0980315	0.207107	-0.00271952	0.897548	0.158087	0.123509	-0.102686	0.0801632	0.200207	-0.117945	0.0793696	0.153679	20	63926	-	2547.93	0.249184	-0.0760844	0.0321897	0.0180969	-0.0345132	0.0548074	0.536792	-0.0117669	0.308211	0.798363	0.812213	-0.0554698	0.05236	0.289421	-0.0262866	0.0567433	0.648444	20	63926	-	2547.93	0.155116	-0.162509	0.0902413	0.0717298	-0.146769
ukb-b-5776	Daytime dozing / sleeping (narcolepsy) || id:ukb-b-5776	Novel		3.09562	1.09602	0.00473672	-3.0183	5.44971	0.584081	0.0473911	0.261892	0.294886	0.311544	3.24582	1.56033	0.037506	6.38669	3.15469	0.0522142	30	460913	0.000710775	1330.36	0.0711291	1.9274	0.683778	0.00482104	4.03206	3.31341	0.233803	-0.0161976	0.521332	0.485634	0.45478	1.69649	0.969478	0.080135	1.17679	1.63995	0.478758	30	460913	0.000710775	1330.36	0.0586617	4.53228	1.47655	0.00214409	15.5323
ukb-b-16576	Dried fruit intake || id:ukb-b-16576	Novel		-1.20761	0.515776	0.0192146	-3.92005	2.44981	0.117638	0.033646	0.262139	0.760317	0.775011	-1.80696	0.803819	0.0245779	-2.06863	1.18609	0.0888288	41	421764	0.00239519	1710.31	0.179153	-0.75397	0.361563	0.0370415	-0.447225	1.67516	0.790895	-0.00378627	0.851905	0.614087	0.57123	-0.605987	0.517014	0.241161	-0.575333	0.940734	0.544277	41	421764	0.00239519	1710.31	0.247893	-1.71662	1.04647	0.100925	-2.12323
ukb-b-2134	Past tobacco smoking || id:ukb-b-2134	Confirming	Ponsford et al. reported no association between smoking and severe COVID-19; Li reported no association between lifetime smoking and severe COVID-19.	-0.512426	0.230283	0.0260676	0.340057	1.00814	0.736595	-0.016857	0.387153	0.441102	0.434362	-0.57488	0.341448	0.0922485	-0.483665	0.700646	0.491597	101	424960	0.01527	4178.16	0.219282	-0.394681	0.159521	0.0133548	0.0887486	0.702579	0.899736	-0.00953386	0.481457	0.169171	0.161094	-0.221944	0.228816	0.332063	-0.0798038	0.454537	0.860985	101	424960	0.01527	4178.16	0.127678	0.223032	0.342163	0.514512	1.29245
ukb-b-8121	Salt added to food || id:ukb-b-8121	Novel		0.706889	0.336537	0.0356868	0.534307	1.08604	0.623783	0.00258542	0.867525	0.160556	0.144964	0.120154	0.483985	0.803933	-0.0465349	0.916898	0.95962	105	462630	0.00825279	5292.23	0.258338	0.464003	0.202519	0.0219543	0.566629	0.680091	0.406679	-0.00152534	0.874542	0.55928	0.532262	0.44916	0.291575	0.123448	0.465262	0.628074	0.460499	105	462630	0.00825279	5292.23	0.175231	0.185052	0.536357	0.730083	0.961046
ukb-b-4711	Usual walking pace || id:ukb-b-4711	Confirming	Li reported negative association between physical activity and severe COVID-19; Zhang et al. reported no association between physical activity and COVID-19 susceptibility.	-1.76933	0.602783	0.00333252	-1.4474	2.50157	0.565224	-0.0030982	0.894797	0.597333	0.560401	-0.729185	0.91607	0.426036	0.122029	1.63131	0.940637	57	459915	0.00185504	2300.3	0.0540641	-1.72841	0.479484	0.000312479	-1.67869	1.99029	0.402637	-0.000474315	0.979548	0.0657365	0.0548722	-1.63478	0.625933	0.00900803	-1.49012	1.19911	0.219159	57	459915	0.00185504	2300.3	0.00632226	-3.5658	1.05502	0.000725307	2.06523
ukb-b-12405	Age at first live birth || id:ukb-b-12405	Novel		-0.865501	0.320843	0.00698442	0.62352	1.99471	0.756561	-0.0337709	0.454183	0.628556	0.60929	-0.609928	0.487039	0.210454	-0.372923	0.804897	0.646089	35	170498	0.00746541	1319.64	0.0920113	-0.591762	0.242333	0.0146089	-0.190087	1.45265	0.896684	-0.00914224	0.780804	0.150129	0.126384	-0.705814	0.322351	0.0285546	-1.00183	0.757657	0.194902	35	170498	0.00746541	1319.64	0.134495	-0.337972	0.563598	0.548726	-3.09443
ukb-b-6591	Age first had sexual intercourse || id:ukb-b-6591	Novel		-0.943589	0.210333	7.25167e-06	-0.168885	0.943636	0.858143	-0.0130155	0.400698	0.152854	0.149887	-0.672847	0.297116	0.0235377	-0.391471	0.688587	0.57033	199	406457	0.0211387	9029.46	0.000255603	-0.845735	0.137402	7.49953e-10	-0.796618	0.62169	0.201576	-0.000828549	0.935509	0.0964132	0.0882906	-0.723678	0.200908	0.000315733	-0.516552	0.564245	0.361061	198	406457	0.0210664	8998.42	3.72834e-08	-0.661995	0.323174	0.0405192	-1.39185
ukb-b-8338	Arm fat mass (left) || id:ukb-b-8338	Novel		0.524085	0.120341	1.33066e-05	0.277345	0.313731	0.377195	0.00496677	0.394892	0.250508	0.247691	0.452969	0.202971	0.0256354	0.171477	0.325798	0.598939	419	454684	0.0512396	26369.3	0.000424178	0.477011	0.0830719	9.34885e-09	0.640835	0.223926	0.00442429	-0.00319402	0.431217	0.0928855	0.0909107	0.484765	0.13436	0.000308622	0.501102	0.253153	0.0484222	419	454684	0.0512396	26369.3	3.69704e-07	0.421489	0.207272	0.0420011	0.839535
ukb-b-6704	Arm fat mass (right) || id:ukb-b-6704	Novel		0.553182	0.123617	7.64237e-06	0.192224	0.319053	0.547175	0.0072465	0.220481	0.095413	0.098737	0.458832	0.196518	0.0195536	0.181625	0.30895	0.556929	424	454757	0.0512	26362.2	0.000261743	0.515935	0.0800541	1.15735e-10	0.46809	0.214223	0.0294338	0.000927044	0.809804	0.442607	0.429861	0.475924	0.134008	0.000383119	0.407642	0.240807	0.091226	424	454757	0.0512	26362.2	7.19207e-09	0.502179	0.198821	0.0115441	0.50576
ukb-b-12854	Arm fat percentage (right) || id:ukb-b-12854	Novel		0.938273	0.163628	9.79778e-09	0.178096	0.453542	0.694773	0.0113029	0.0732158	0.447594	0.479261	0.795015	0.27197	0.00346483	0.426139	0.47878	0.373988	390	454789	0.0269536	22873.4	5.5633e-07	0.78598	0.110089	9.36688e-13	0.535318	0.317565	0.0926585	0.00362537	0.400557	0.468278	0.464135	0.656636	0.182329	0.000316526	0.298686	0.404818	0.461064	390	454789	0.0269536	22873.4	8.57809e-11	0.560323	0.290307	0.0535938	0.36711
ukb-b-19520	Arm fat-free mass (right) || id:ukb-b-19520	Novel		0.434545	0.163557	0.00788762	-0.210876	0.40707	0.604659	0.00929521	0.0840937	0.0659516	0.0747731	0.358678	0.266152	0.177773	0.315156	0.44091	0.475067	513	454753	0.0302072	39279.8	0.100928	0.402874	0.108287	0.000198901	-0.0781469	0.273533	0.775228	0.00674271	0.0561684	0.13239	0.151657	0.491958	0.178219	0.00577285	0.495518	0.323102	0.125739	513	454753	0.0302072	39279.8	0.00432609	0.165739	0.266339	0.533753	-0.138852
ukb-b-19953	Body mass index (BMI) || id:ukb-b-19953	Confirming	Lorincz-Comi & Zhu reported no association between BMI and severe COVID-19; Leong et al. reported positive association between BMI and severe COVID-19; Ponsford et al. reported positive association between BMI and severe COVID-19; Aung et al. reported positive association between BMI and severe COVID-19; Freuer et al. reported positive association between BMI and severe COVID-19; Li reported posi…	0.636602	0.11506	3.15175e-08	0.196405	0.289978	0.498554	0.00897609	0.0989829	0.237301	0.255904	0.444759	0.198161	0.0248048	0.0927752	0.307443	0.762971	454	461460	0.0569503	28992.7	1.73537e-06	0.524185	0.0774581	1.31182e-11	0.467982	0.203496	0.0219206	0.00111287	0.765292	0.252322	0.242826	0.455308	0.132664	0.000599087	0.334546	0.250523	0.18242	453	461460	0.0567337	28882.8	9.13026e-10	0.427709	0.195359	0.0285716	0.380372
ukb-b-15590	Hip circumference || id:ukb-b-15590	Novel		0.379635	0.120934	0.00169416	0.10606	0.321585	0.741715	0.00556272	0.359083	0.0749875	0.0744312	0.446428	0.194067	0.021427	0.267583	0.323375	0.408445	417	462117	0.0532107	26619.4	0.0317349	0.411401	0.0823851	5.92548e-07	0.275786	0.224784	0.22056	0.00269259	0.517019	0.0582856	0.0561091	0.362377	0.12962	0.00517897	0.286818	0.23466	0.222297	417	462117	0.0532107	26619.4	1.87461e-05	0.508185	0.207341	0.0142475	-0.160501
ukb-b-7212	Leg fat mass (left) || id:ukb-b-7212	Novel		0.88153	0.147022	2.02343e-09	0.513174	0.398721	0.198784	0.00587768	0.319697	0.658739	0.658825	0.701228	0.239236	0.00337743	0.292727	0.420762	0.486995	423	454823	0.0327461	25944.3	1.26778e-07	0.76009	0.102404	1.1495e-13	0.662271	0.282292	0.0194378	0.00151477	0.710152	0.267164	0.257576	0.699528	0.165551	2.3847e-05	0.371337	0.331139	0.26276	422	454823	0.0325771	25810.7	1.33342e-11	0.681981	0.262481	0.00937095	0.466335
ukb-b-18096	Leg fat mass (right) || id:ukb-b-18096	Novel		0.979706	0.150989	8.6633e-11	0.375601	0.405835	0.355232	0.00971609	0.109639	0.277803	0.296559	0.797962	0.250162	0.00142382	0.341887	0.463389	0.461046	425	454846	0.0333523	25810.5	7.1551e-09	0.847092	0.104459	5.08873e-16	0.616541	0.289797	0.0339583	0.00359277	0.394178	0.0679899	0.06695	0.729827	0.169825	1.72719e-05	0.342208	0.331774	0.30292	424	454846	0.0331782	25676.1	7.79034e-14	0.71342	0.260017	0.00607426	0.482924
ukb-b-18377	Leg fat percentage (left) || id:ukb-b-18377	Novel		1.3991	0.207517	1.56107e-11	0.97727	0.659316	0.139105	0.00492229	0.50017	0.607082	0.599492	1.45822	0.340422	1.83924e-05	2.30898	0.772275	0.00297284	381	454826	0.0165956	20780.8	1.3507e-09	1.01398	0.140344	5.01204e-13	1.12062	0.456323	0.0145096	-0.00121135	0.806055	0.532497	0.518861	0.947275	0.222649	2.0946e-05	0.769384	0.563627	0.173046	379	454826	0.0164722	20626.8	5.12997e-11	0.745116	0.372309	0.0453557	0.35387
ukb-b-20531	Leg fat percentage (right) || id:ukb-b-20531	Novel		1.53134	0.202891	4.43489e-14	0.902756	0.645481	0.162753	0.00743238	0.304463	0.7149	0.715886	1.45368	0.329309	1.01314e-05	1.86238	0.796959	0.019963	383	454854	0.0170201	20767.6	5.37213e-12	1.08938	0.142852	2.42239e-14	0.767697	0.45921	0.0953935	0.00370886	0.461492	0.238174	0.233263	1.03924	0.23374	8.74192e-06	0.977296	0.516784	0.0593696	381	454854	0.0168871	20605.8	3.01069e-12	0.603309	0.36126	0.0949166	0.0941096
ukb-b-20044	Trunk fat mass || id:ukb-b-20044	Novel		0.564546	0.119747	2.42322e-06	0.442421	0.326125	0.17564	0.00247353	0.687406	0.120509	0.114911	0.546035	0.188889	0.00384299	0.726541	0.36199	0.0453836	420	454588	0.0535587	26246	0.000100068	0.452051	0.0779618	6.69662e-09	0.693635	0.216939	0.0014925	-0.00477422	0.233454	0.474932	0.480772	0.508584	0.129024	8.08753e-05	0.561682	0.275382	0.0420141	419	454588	0.0534808	26208.2	2.77431e-07	0.386618	0.204887	0.0591623	0.720148
ukb-b-9405	Waist circumference || id:ukb-b-9405	Confirming	Aung et al. reported no association between waist circumference and severe COVID-19; Freuer et al. reported suggestive positive association between waist circumference and severe COVID-19.	0.59728	0.149135	6.20264e-05	0.593279	0.39963	0.138511	6.88925e-05	0.991393	0.198997	0.188985	0.508763	0.241008	0.0347738	0.508803	0.363861	0.162847	371	462166	0.0342892	21315.2	0.00168212	0.651178	0.101775	1.57224e-10	0.76991	0.283624	0.00694829	-0.00198127	0.654007	0.109574	0.104298	0.593525	0.16454	0.000309548	0.606893	0.299799	0.0436538	371	462166	0.0342892	21315.2	9.11899e-09	0.668631	0.245815	0.00652707	1.0476
ukb-b-12039	Weight || id:ukb-b-12039	Novel		0.477119	0.123993	0.00011911	0.0831914	0.308364	0.787442	0.00750385	0.163659	0.063161	0.0673287	0.418482	0.199528	0.0359624	0.297591	0.307849	0.334186	487	454893	0.0521938	33961	0.00313656	0.404483	0.0803096	4.73997e-07	0.30132	0.20446	0.141201	0.00190935	0.583439	0.354216	0.345977	0.355403	0.143506	0.0132653	0.399937	0.258212	0.122064	487	454893	0.0521938	33961	1.55614e-05	0.0935645	0.200148	0.640159	0.801613
ubm-a-390	IDP dMRI TBSS L2 Genu of corpus callosum || id:ubm-a-390	Novel		0.102887	0.050342	0.0409783	0.376328	1.29312	0.819708	-0.0315991	0.865443	0.948668	0.807519	0.122368	0.231357	0.596866	0.130201	0.291448	0.698781	3	7916	0.014047	126.932	0.284189	0.201492	0.0573097	0.000438342	0.678069	0.892115	0.586252	-0.0540328	0.683903	0.862124	0.955115	0.183497	0.172974	0.288763	0.124982	0.196677	0.590135	3	7916	0.014047	126.932	0.008243	0.406082	0.217158	0.0614857	0.93462
ubm-a-130	IDP T1 FAST ROIs L hippocampus || id:ubm-a-130	Novel		0.406714	0.171096	0.0174488	0.504113	0.881344	0.669236	-0.0102807	0.925918	0.701369	0.404206	0.426116	0.311488	0.171311	0.445822	0.351272	0.33209	3	7916	0.00876143	122.069	0.166866	0.30835	0.0677562	5.34235e-06	0.285906	0.589478	0.71251	0.0021936	0.974422	0.879602	0.613608	0.302494	0.213352	0.156243	0.301297	0.243826	0.342018	3	7916	0.00876143	122.069	0.00014993	0.774119	0.615405	0.208427	0.974696
ubm-a-3142	netmat ICA 09Aug2017 002 || id:ubm-a-3142	Novel		-0.597934	0.131928	5.8352e-06	-1.83064	1.79791	0.494258	0.143925	0.615208	0.689883	0.606398	-0.651153	0.266923	0.0147086	-0.673946	0.278083	0.136296	3	7916	0.0144533	113.715	0.000212051	-0.276395	0.115981	0.0171671	-1.58925	1.20126	0.412049	0.150382	0.469309	0.544979	0.975209	-0.253099	0.179114	0.157639	-0.172402	0.226375	0.525864	3	7916	0.0144533	113.715	0.150104	0.369735	0.407287	0.363985	-1.43627
ubm-a-910	NODEamps100 0019 || id:ubm-a-910	Novel		-0.504119	0.215685	0.0194239	-1.0045	1.67054	0.655348	0.0557015	0.811996	0.314194	0.145448	-0.416841	0.233371	0.0740717	-0.410994	0.23987	0.228772	3	7916	0.0152971	140.187	0.179153	-0.411656	0.0977073	2.51834e-05	-0.34632	0.830026	0.748357	-0.00728665	0.949249	0.622098	0.331525	-0.365987	0.161131	0.023125	-0.349803	0.181549	0.193845	3	7916	0.0152971	140.187	0.000663925	-0.528912	0.160126	0.000956245	-0.131674
ieu-a-1230	Serous ovarian cancer: low malignant potential || id:ieu-a-1230	Novel		-0.125306	0.0441256	0.00451481	-0.256727	0.383034	0.624091	0.0442762	0.784014	0.784993	0.548722	-0.122021	0.1036	0.238872	-0.170381	0.114911	0.276374	3	42895	0.102614	155.856	0.0689362	-0.162283	0.0614816	0.00830207	-0.296829	0.319107	0.523017	0.0431249	0.738553	0.328552	0.171325	-0.157535	0.072727	0.030302	-0.142524	0.0844634	0.233577	3	42895	0.102614	155.856	0.0901575	-0.0295178	0.206882	0.886543	-0.984167
ieu-a-1183	ADHD || id:ieu-a-1183	Novel		0.347138	0.11708	0.00302706	0.275232	0.703157	0.705704	0.00693788	0.918876	0.862296	0.793608	0.413044	0.221401	0.0620984	0.548639	0.321948	0.122555	10	55374	-	344.19	0.0509005	0.241657	0.117396	0.0395454	0.331808	0.561826	0.571099	-0.00845025	0.873388	0.293244	0.21846	0.245376	0.148994	0.0995807	0.325665	0.239724	0.207376	10	55374	-	344.19	0.254561	-	-	-	-
prot-a-1153	Alpha-(1,3)-fucosyltransferase 5 || id:prot-a-1153	Novel		-0.0773064	0.0334676	0.0208944	0.0647862	0.231932	0.826591	-0.072205	0.642882	0.654714	0.501212	-0.0638625	0.055939	0.253602	-0.0623611	0.0577463	0.393096	3	3301	0.218878	789.488	0.185196	-0.0580052	0.0241386	0.016261	-0.0432281	0.150302	0.821715	-0.00725772	0.935745	0.639037	0.346746	-0.062977	0.0378377	0.0960328	-0.0648352	0.0396647	0.243757	3	3301	0.218878	789.488	0.145521	-0.160496	0.101215	0.112806	-0.579285
prot-a-399	C-C motif chemokine 23 || id:prot-a-399	Novel		-0.130589	0.0261686	6.0286e-07	-0.123093	0.203624	0.653851	-0.00677971	0.974162	0.911433	0.668107	-0.138262	0.0895014	0.122395	-0.15173	0.105403	0.286648	3	3301	0.175652	625.659	2.96053e-05	-0.0505936	0.0144439	0.000460448	-0.00874322	0.119578	0.953535	-0.0377758	0.766252	0.918652	0.882702	-0.0440708	0.0515674	0.392758	-0.0425601	0.0598824	0.550956	3	3301	0.175652	625.659	0.00852319	-	-	-	-
prot-b-50	C-C motif chemokine ligand 4 || id:prot-b-50	Novel		-0.196679	0.0721698	0.0064257	-0.982294	0.653535	0.373738	0.435517	0.439675	0.394054	0.52796	-0.163131	0.0821908	0.047168	-0.15315	0.0872556	0.221314	3	3394	0.146916	348.137	0.087896	-0.154918	0.033058	2.78267e-06	-0.573602	0.459008	0.429639	0.229661	0.527271	0.655071	0.951659	-0.139229	0.056576	0.0138582	-0.136431	0.0647047	0.169504	3	3394	0.146916	348.137	8.06975e-05	-0.0965089	0.103997	0.353408	0.662061
prot-a-294	C1GALT1-specific chaperone 1 || id:prot-a-294	Novel		0.18313	0.00448536	0	0.175113	0.190946	0.527518	0.00311108	0.97082	0.996602	0.945327	0.182058	0.0788207	0.0209008	0.181961	0.0830404	0.159793	3	3301	0.154131	554.78	0	0.196383	0.0733393	0.00741217	0.407891	0.110239	0.168042	-0.0892462	0.280441	0.0878197	0.54571	0.204909	0.0501426	4.37871e-05	0.216554	0.0521347	0.0533622	3	3301	0.154131	554.78	0.0811143	0.424756	0.0997615	2.06524e-05	0.704806
prot-a-627	Collectin-10 || id:prot-a-627	Novel		-0.190327	0.0438616	1.42964e-05	-0.193523	0.170956	0.460635	0.00155583	0.985674	0.808704	0.51488	-0.187228	0.102464	0.0676604	-0.151459	0.119096	0.331343	3	3301	0.158154	537.31	0.000447872	-0.129919	0.029578	1.12098e-05	-0.174288	0.0976957	0.325249	0.0209463	0.681576	0.743657	0.58789	-0.127103	0.0561747	0.0236575	-0.169469	0.0688905	0.133052	3	3301	0.158154	537.31	0.000309604	0.0561	0.0401673	0.162516	0.0586309
prot-a-500	Corneodesmosin || id:prot-a-500	Novel		0.115667	0.016306	1.30762e-12	0.193956	0.290379	0.572932	-0.0259726	0.805602	0.988435	0.976153	0.103516	0.0901487	0.250854	0.0939986	0.101779	0.423834	4	3301	0.0936733	304.459	1.39761e-10	0.059302	0.0077024	1.36958e-14	0.0988672	0.195634	0.66349	-0.0128426	0.85236	0.996484	0.994027	0.0606406	0.0635699	0.340124	0.0486071	0.0753909	0.565009	4	3301	0.0936733	304.459	1.83313e-12	0.237077	0.0561277	2.40128e-05	0.403346
prot-a-821	Dickkopf-related protein 1 || id:prot-a-821	Novel		-0.146357	0.0496099	0.00317606	-0.190768	0.678239	0.825448	0.00871954	0.9576	0.86285	0.58985	-0.125281	0.14763	0.396098	-0.113513	0.182923	0.598186	3	3301	0.0564894	184.41	0.0519901	-0.0794368	0.0142325	2.38651e-08	-0.156287	0.407004	0.766595	0.0156511	0.878868	0.96907	0.872534	-0.0929545	0.0901076	0.302262	-0.0933333	0.101855	0.456222	3	3301	0.0564894	184.41	9.22786e-07	-0.251963	0.136333	0.0645804	0.709667
prot-a-823	Dickkopf-related protein 4 || id:prot-a-823	Novel		-0.207421	0.0805163	0.00999106	-0.522792	0.397694	0.319171	0.0681771	0.493694	0.705643	0.701133	-0.140215	0.150784	0.352419	-0.124273	0.169197	0.515852	4	3301	0.0716172	236.349	0.118652	-0.0754012	0.0126675	2.64332e-09	-0.075154	0.237854	0.781954	-5.57948e-05	0.999228	0.992853	0.955347	-0.0736661	0.0792905	0.352855	-0.0939768	0.103666	0.431483	4	3301	0.0716172	236.349	1.21036e-07	-0.196512	0.114332	0.0856535	0.342641
prot-a-977	Epiregulin || id:prot-a-977	Novel		0.0984551	0.0489168	0.0441457	0.232815	1.13602	0.871313	-0.0221806	0.924388	0.900544	0.658565	0.102026	0.16822	0.544181	0.150072	0.200375	0.531986	3	3301	0.0304069	100.749	0.295988	0.0371805	0.0162844	0.0224188	0.149012	0.613562	0.848324	-0.019042	0.883558	0.976053	0.904945	0.0320026	0.11649	0.783528	0.0288902	0.141869	0.857475	3	3301	0.0304069	100.749	0.175715	-	-	-	-
prot-a-1586	Inter-alpha-trypsin inhibitor heavy chain H1 || id:prot-a-1586	Novel		0.0740477	0.0189493	9.31878e-05	0.0659001	0.132954	0.707047	0.00447275	0.958724	0.830216	0.544138	0.08162	0.0460638	0.0764129	0.0846082	0.0473061	0.215591	3	3301	0.26329	1011.25	0.00249003	0.058816	0.0161618	0.000273484	0.0846051	0.0959462	0.539936	-0.0140834	0.823181	0.774891	0.512591	0.0624758	0.0324706	0.0543455	0.068747	0.0368476	0.203072	3	3301	0.26329	1011.25	0.00559838	0.107915	0.0717424	0.132529	0.398952
prot-a-1530	Interleukin-3 receptor subunit alpha || id:prot-a-1530	Novel		-0.143752	0.0442104	0.00114783	-0.0767948	0.0991817	0.580555	-0.0413371	0.529444	0.643977	0.824284	-0.129114	0.073848	0.0803986	-0.127412	0.0688636	0.205506	3	3301	0.245157	994.84	0.0237	-0.173389	0.0322191	7.38424e-08	-0.158947	0.070034	0.26421	-0.00990577	0.834949	0.49063	0.248711	-0.177812	0.0408059	1.31551e-05	-0.183426	0.0418206	0.0482515	3	3301	0.245157	994.84	2.67679e-06	-0.305877	0.123893	0.0135537	-0.505702
prot-a-2018	Kinetochore protein NDC80 homolog || id:prot-a-2018	Novel		0.388492	0.154699	0.0120297	1.11764	0.422414	0.118077	-0.182423	0.211474	0.231664	0.605435	0.461905	0.160537	0.00401156	0.466608	0.171048	0.0720653	4	3301	0.0527033	161.612	0.136612	0.22333	0.0956037	0.0194911	0.598698	0.241139	0.131076	-0.0962861	0.238689	0.273483	0.567326	0.230926	0.103645	0.025877	0.221714	0.115233	0.150039	4	3301	0.0527033	161.612	0.161498	0.199704	0.210681	0.343182	1.05941
prot-a-1696	Laminin subunit alpha-4 || id:prot-a-1696	Novel		-0.0699088	0.035316	0.0477573	0.0364127	0.345118	0.933079	-0.0282191	0.803433	0.855614	0.646665	-0.0586382	0.0952876	0.538303	-0.0526952	0.103269	0.660602	3	3301	0.0756806	257.529	0.308621	-0.0493578	0.0118004	2.88056e-05	0.011873	0.24855	0.969612	-0.0160552	0.841146	0.966167	0.950235	-0.0506133	0.0675248	0.453524	-0.0388003	0.0706546	0.638022	3	3301	0.0756806	257.529	0.000737084	0.0179046	0.0584046	0.759178	-0.0475113
prot-a-1076	Low affinity immunoglobulin gamma Fc region receptor III-B || id:prot-a-1076	Novel		-0.111798	0.0542855	0.0394517	-0.25716	0.228064	0.461872	0.0411036	0.602669	0.769927	0.947751	-0.0971682	0.108003	0.368289	-0.163079	0.127171	0.328271	3	3301	0.104928	371.104	0.276771	-0.165264	0.0264803	4.34703e-10	-0.141684	0.129223	0.470738	-0.00734015	0.87026	0.826474	0.560718	-0.157883	0.0636247	0.0130838	-0.155823	0.0755266	0.175175	3	3301	0.104928	371.104	2.3637e-08	-0.145639	0.162751	0.370864	-0.132014
prot-a-1920	Neutrophil collagenase || id:prot-a-1920	Novel		0.0593963	0.0262526	0.0236668	0.00751648	0.0534722	0.901091	0.0482575	0.334868	0.619809	0.908986	0.0539951	0.0348044	0.120809	0.0436695	0.0381367	0.335249	4	3301	0.364759	1584.33	0.204774	0.0619199	0.0226285	0.00621208	0.0635336	0.043867	0.284518	-0.00151165	0.966476	0.459187	0.274251	0.0564362	0.0259474	0.0296282	0.0567204	0.0272133	0.128475	4	3301	0.364759	1584.33	0.0701884	0.0457298	0.0606531	0.450875	0.11731
prot-a-1950	Prostate-associated microseminoprotein || id:prot-a-1950	Novel		-0.345403	0.0993951	0.00051076	2.06388	2.77612	0.593015	-0.40562	0.544427	0.685169	0.983347	-0.346992	0.18835	0.0654355	-0.242656	0.201261	0.351229	3	3301	0.0344215	112.819	0.0118981	-0.212481	0.069724	0.0023079	1.37497	1.77233	0.579952	-0.263387	0.534468	0.628338	0.724292	-0.180305	0.115431	0.118285	-0.154386	0.165924	0.45036	3	3301	0.0344215	112.819	0.032126	-0.23113	0.097403	0.0176478	1.5368
prot-a-1879	Protein MENT || id:prot-a-1879	Novel		-0.083465	0.0401995	0.037869	0.0786193	0.281839	0.826817	-0.0427833	0.652066	0.82586	0.910716	-0.0964213	0.0969291	0.319852	-0.043593	0.103381	0.714263	3	3301	0.0684683	231.389	0.268781	-0.0866228	0.022987	0.000164335	-0.0186151	0.198098	0.940352	-0.0174393	0.777598	0.88662	0.742467	-0.0779438	0.0710925	0.272917	-0.0759193	0.0756533	0.421298	3	3301	0.0684683	231.389	0.00361953	-0.340213	0.19691	0.0840323	-1.05341
prot-a-2524	Resistin || id:prot-a-2524	Novel		0.0844555	0.0101068	6.47265e-17	0.117651	0.362784	0.800357	-0.0115668	0.93779	0.993991	0.960576	0.080528	0.156231	0.606244	0.0770766	0.172135	0.698148	3	3301	0.0504012	164.268	1.17608e-14	0.132412	0.0185692	9.98356e-13	0.149453	0.22358	0.62488	-0.00638921	0.947513	0.954851	0.769885	0.137017	0.100422	0.172438	0.145207	0.109027	0.314413	3	3301	0.0504012	164.268	8.68569e-11	0.00696071	0.17405	0.968099	0.298016
prot-a-2609	Reticulon-4 receptor || id:prot-a-2609	Novel		-0.153492	0.0426835	0.000323093	-0.158204	0.340451	0.723069	0.00113916	0.990576	0.882644	0.617465	-0.127766	0.127966	0.318065	-0.125112	0.163391	0.523868	3	3301	0.0782544	258.027	0.00804193	-0.096172	0.0355261	0.00678788	-0.194183	0.206371	0.519364	0.0253087	0.702317	0.77348	0.61099	-0.109583	0.0766018	0.152559	-0.116205	0.0979664	0.357371	3	3301	0.0782544	258.027	0.0757109	-	-	-	-
prot-a-932	RNA polymerase II elongation factor ELL || id:prot-a-932	Novel		0.182991	0.0737674	0.0131141	0.0286634	0.50826	0.964136	0.0355767	0.799881	0.84805	0.636066	0.136184	0.203878	0.504155	0.131283	0.217779	0.607875	3	3301	0.0409814	133.842	0.141323	0.233284	0.019847	6.72884e-32	0.196863	0.286965	0.617214	0.00832321	0.914106	0.962717	0.810389	0.230919	0.112873	0.0407735	0.25629	0.137086	0.202473	3	3301	0.0409814	133.842	2.52259e-29	0.281326	0.0861518	0.00109284	0.269123
prot-a-2392	Trypsin-2 || id:prot-a-2392	Novel		-0.2066	0.0920291	0.024772	-0.0959325	0.594772	0.898195	-0.0245376	0.880147	0.453601	0.21676	-0.206194	0.115317	0.0737658	-0.293686	0.153441	0.195728	3	3301	0.0505271	167.315	0.213321	-0.179737	0.0528161	0.000666307	0.061299	0.347036	0.888698	-0.0534393	0.606472	0.604696	0.47934	-0.197136	0.0858475	0.0216558	-0.227812	0.0997644	0.149838	3	3301	0.0505271	167.315	0.0115937	0.00530845	0.176971	0.97607	1.06201
prot-a-208	Zinc-alpha-2-glycoprotein || id:prot-a-208	Novel		0.31825	0.0959337	0.000908602	0.593046	0.327545	0.321248	-0.0622089	0.521245	0.644905	0.961299	0.258619	0.182999	0.157588	0.208969	0.211141	0.42663	3	3301	0.0445932	142.655	0.0194227	0.21886	0.0777592	0.00488394	0.233951	0.240681	0.509026	-0.00358616	0.955228	0.470266	0.220446	0.211528	0.112001	0.058941	0.205662	0.124867	0.241303	3	3301	0.0445932	142.655	0.0590143	0.337309	0.134445	0.0121106	0.444039
met-c-919	Phenylalanine || id:met-c-919	Novel		0.426727	0.175044	0.014776	-0.402016	1.50952	0.834301	0.0658097	0.672116	0.79651	0.713625	0.49212	0.402489	0.221446	0.497645	0.414543	0.352858	3	20435	0.00783837	148.958	0.148816	0.344049	0.0530319	8.72186e-11	0.63391	0.966674	0.630495	-0.0239904	0.808964	0.951778	0.955567	0.332796	0.271892	0.220952	0.326214	0.280063	0.364246	3	20435	0.00783837	148.958	5.62076e-09	-	-	-	-
met-a-656	Bradykinin, des-arg(9) || id:met-a-656	Novel		0.227106	0.0129281	4.42011e-69	0.237811	0.558502	0.743729	-0.00136805	0.987136	0.99468	0.919315	0.220923	0.186203	0.235438	0.216598	0.210106	0.410938	3	4452	0.0233114	362.277	2.67711e-66	0.144362	0.0336767	1.81346e-05	0.231217	0.378874	0.651171	-0.0115374	0.849126	0.923417	0.750619	0.138086	0.13166	0.294267	0.109903	0.156933	0.55623	3	4452	0.0233114	362.277	0.000493036	0.115645	0.115598	0.317116	0.33105
met-a-495	X-11315 || id:met-a-495	Novel		1.77649	0.721197	0.0137685	4.525	4.31914	0.485184	-0.0891263	0.62994	0.637288	0.493261	2.53759	1.22708	0.0386406	2.54207	1.62786	0.25878	3	7337	0.000678167	137.529	0.142956	0.819302	0.286096	0.00418685	0.923179	2.35562	0.762217	-0.00365542	0.970616	0.846547	0.565044	0.733126	0.871976	0.40048	0.640069	0.998571	0.587179	3	7337	0.000678167	137.529	0.0535671	-0.13734	2.28159	0.952	0.421392
met-a-542	X-11792 || id:met-a-542	Novel		0.348355	0.0537666	9.23156e-11	0.589568	1.16904	0.702637	-0.020465	0.867271	0.957614	0.837885	0.376605	0.272121	0.16637	0.392332	0.348294	0.37697	3	2391	0.011181	162.637	7.29293e-09	0.223534	0.078488	0.00439946	0.626656	0.726311	0.546807	-0.0359231	0.669499	0.813561	0.769152	0.275262	0.194759	0.157554	0.280817	0.220331	0.330532	3	2391	0.011181	162.637	0.0550549	0.17585	0.168228	0.29588	0.801651
ukb-a-283	Arm fat mass (right) || id:ukb-a-283	Novel		0.628041	0.138349	5.63795e-06	0.433351	0.425838	0.309758	0.00417833	0.629134	0.121686	0.115354	0.553042	0.22241	0.0128974	0.569202	0.401667	0.157603	272	331226	0.0421948	14802.1	0.000209064	0.514265	0.0886005	6.46299e-09	0.772435	0.280246	0.00624473	-0.00542434	0.332396	0.464185	0.463235	0.532315	0.14351	0.000207863	0.353184	0.379331	0.352645	272	331226	0.0421948	14802.1	2.74283e-07	0.402228	0.213044	0.0590249	1.03855
ukb-a-289	Arm predicted mass (left) || id:ukb-a-289	Novel		0.325696	0.1651	0.0485277	0.094845	0.430349	0.825693	0.0037601	0.561629	0.115343	0.110765	0.367356	0.257945	0.154399	0.348314	0.449157	0.438565	359	331146	0.0286587	24041.7	0.311543	0.422422	0.109889	0.000121014	0.24329	0.291663	0.404755	0.0028523	0.507683	0.210434	0.20463	0.468367	0.177721	0.00840376	0.415221	0.353131	0.240445	359	331146	0.0286587	24041.7	0.00280753	0.194339	0.268334	0.468916	0.296587
ukb-a-264	Body fat percentage || id:ukb-a-264	Novel		0.850306	0.189618	7.315e-06	0.475825	0.711269	0.504127	0.0060047	0.585332	0.143606	0.13685	0.890523	0.283714	0.00169639	1.49975	0.660669	0.0240567	251	331117	0.0220965	12669.3	0.000255603	0.64845	0.122271	1.13664e-07	0.76717	0.467807	0.102288	-0.00187083	0.792804	0.461713	0.445179	0.648506	0.187362	0.00053766	0.173775	0.569211	0.760399	250	331117	0.0220324	12632.6	3.87797e-06	0.202669	0.327488	0.536009	-0.442537
ebi-a-GCST007236	Breast cancer || id:ebi-a-GCST007236	Novel		-0.0118726	0.00339709	0.000474189	-0.00504297	0.0156315	0.74715	-0.00568665	0.654253	0.757067	0.748253	-0.015369	0.00550379	0.00523125	-0.0220007	0.0106001	0.0385566	414	89677	62.8922	1.1666e+06	0.0113369	-0.00481955	0.00232821	0.0384462	0.0057052	0.01019	0.575866	-0.00869526	0.289359	0.378566	0.380367	-0.00905795	0.00358371	0.0114867	-0.0135868	0.00869868	0.119077	410	89677	62.5267	1.16021e+06	0.251057	-0.00341493	0.00585634	0.559815	0.0214126
ukb-a-552	Diagnoses - main ICD10: K50 Crohn's disease [regional enteritis] || id:ukb-a-552	Novel		48.1664	10.0702	1.72649e-06	58.7542	70.1824	0.556279	-0.0126806	0.894839	0.892503	0.654995	49.1341	32.1259	0.126159	50.1037	36.4078	0.302595	3	337199	1.11421e-06	151.494	7.29541e-05	11.8587	2.52817	2.72399e-06	6.13593	44.636	0.913032	0.0073675	0.908517	0.985185	0.92478	11.94	23.5156	0.611629	14.3114	29.2751	0.673293	3	337199	1.11421e-06	151.494	8.03346e-05	-	-	-	-
ukb-a-424	Eye problems/disorders: Glaucoma || id:ukb-a-424	Novel		-3.82196	1.93197	0.0478983	2.65564	7.51869	0.733061	-0.0505815	0.398328	0.43228	0.410869	-3.11722	2.53266	0.218394	-2.78492	3.26065	0.415203	10	108817	0.000225655	584.186	0.308621	-2.15152	0.934594	0.0213301	-0.912369	4.16701	0.832171	-0.0097836	0.763331	0.827066	0.759142	-1.22494	1.65211	0.458425	-1.122	2.30478	0.638026	10	108817	0.000225655	584.186	0.172625	-1.79976	3.02123	0.551372	-9.84194
ukb-a-262	Falls in the last year || id:ukb-a-262	Novel		5.00954	2.07226	0.0156305	24.4703	24.2935	0.497693	-0.168511	0.568451	0.487686	0.374738	4.98154	3.06598	0.10421	5.31359	3.93979	0.309854	3	336617	9.09196e-05	95.4983	0.155194	5.27201	2.05977	0.0104821	18.4937	25.4757	0.600253	-0.114774	0.693887	0.256321	0.143484	6.12333	2.35138	0.00921056	7.30667	3.1495	0.14614	3	336617	9.09196e-05	95.4983	0.103335	7.7457	2.68615	0.00393201	-10.4128
ukb-a-514	Frequency of stair climbing in last 4 weeks || id:ukb-a-514	Novel		-1.705	0.735403	0.0204246	-1.31391	10.6721	0.9098	-0.00785679	0.972969	0.634245	0.465105	-1.57138	1.10041	0.153294	-1.64082	1.35039	0.291155	5	334169	0.000831613	164.942	0.182815	-1.18112	0.537516	0.0279947	2.27066	7.88543	0.792128	-0.0689124	0.690278	0.564457	0.428849	-0.553493	0.772935	0.473935	-0.492779	0.929488	0.624065	5	334169	0.000831613	164.942	0.20996	-	-	-	-
ebi-a-GCST004614	Granulocyte count || id:ebi-a-GCST004614	Confirming	Sun et al. reported negative association between granulocyte count and severe COVID-19.	-0.291062	0.111699	0.00916706	-0.451678	0.242631	0.0647736	0.00665381	0.456917	0.169231	0.163175	-0.581492	0.189324	0.00213049	-0.562467	0.225778	0.0138979	141	169822	0.0695203	10688	0.11109	-0.170367	0.0703085	0.0153871	-0.219864	0.155827	0.160543	0.0020174	0.722228	0.474627	0.453623	-0.235204	0.121182	0.052269	-0.215761	0.138023	0.120308	138	169822	0.0683579	10528	0.140175	-0.217439	0.176955	0.219154	-0.323373
ebi-a-GCST006250	Intelligence || id:ebi-a-GCST006250	Novel		-0.46793	0.184929	0.0113961	-1.10495	0.843787	0.192205	0.0131897	0.440165	0.068841	0.066358	-0.492413	0.258735	0.0570205	-0.917491	0.653563	0.16226	165	269867	-	7042.85	0.132735	-0.343598	0.119788	0.0041259	-1.26825	0.552019	0.0228631	0.0190274	0.0881662	0.114652	0.138288	-0.301192	0.164747	0.0675178	0.07905	0.552494	0.886404	165	269867	-	7042.85	0.0531783	-0.208291	0.28154	0.459405	-0.15731
ukb-a-503	Job involves heavy manual or physical work || id:ukb-a-503	Novel		1.09445	0.496584	0.0275268	-1.29313	3.05038	0.67855	0.0495402	0.440646	0.63021	0.605002	1.03959	0.756898	0.169602	0.699119	1.00797	0.499285	15	190643	0.00232458	582.949	0.224791	0.960807	0.37371	0.0101407	-0.970139	2.04377	0.64289	0.0396244	0.354044	0.444406	0.437217	1.03183	0.529429	0.0513016	0.176694	0.836306	0.835714	15	190643	0.00232458	582.949	0.100828	2.09357	1.05681	0.0475886	-5.34026
ukb-a-279	Leg fat mass (left) || id:ukb-a-279	Novel		1.01462	0.165137	8.04176e-10	0.70839	0.536851	0.188051	0.00522849	0.549283	0.322055	0.312653	0.817789	0.247073	0.000933279	0.868559	0.543272	0.110979	287	331275	0.0279952	15091.2	5.41181e-08	0.787796	0.109312	5.72554e-13	0.92818	0.360235	0.0104813	-0.00234814	0.682815	0.427571	0.413985	0.766952	0.166531	4.1157e-06	0.679933	0.448087	0.130267	287	331275	0.0279952	15091.2	5.53469e-11	0.599117	0.266016	0.0243108	0.726834
ukb-a-275	Leg fat mass (right) || id:ukb-a-275	Novel		0.989745	0.158763	4.54352e-10	0.616328	0.534689	0.250019	0.00647309	0.464771	0.573652	0.566004	0.901687	0.253054	0.000366338	0.747284	0.549706	0.175098	283	331293	0.0282917	14897.6	3.17522e-08	0.789636	0.108702	3.75231e-13	1.0406	0.366851	0.00489189	-0.00426155	0.474387	0.402301	0.394478	0.761662	0.166181	4.57654e-06	0.586199	0.492985	0.235408	283	331293	0.0282917	14897.6	4.08064e-11	0.445321	0.264267	0.0919655	0.984248
ukb-a-39	Maternal smoking around birth || id:ukb-a-39	Confirming	Ponsford et al. reported no association between smoking and severe COVID-19; Li reported no association between lifetime smoking and severe COVID-19.	3.70523	1.35981	0.00643377	1.23661	7.66937	0.878217	0.0230764	0.755331	0.639181	0.525335	3.27225	2.08594	0.116715	3.02208	2.67688	0.302023	7	289727	0.000204763	281.177	0.087896	3.27512	1.36709	0.0165893	2.96292	7.12736	0.694861	0.00292516	0.966	0.217127	0.140765	3.84551	1.53918	0.0124753	3.22466	2.23599	0.199348	7	289727	0.000204763	281.177	0.145785	3.85414	2.76713	0.163671	-11.9288
ukb-a-454	Medication for pain relief constipation heartburn: Ibuprofen (e.g. Nurofen) || id:ukb-a-454	Novel		2.54583	0.544668	2.95259e-06	1.03587	28.7534	0.974534	0.00869362	0.962674	0.992784	0.956392	2.58969	3.54919	0.4656	2.63832	4.34333	0.586451	4	333581	6.12953e-05	162.799	0.000119219	2.75823	0.973045	0.00458776	-4.27482	20.5472	0.854453	0.0403038	0.763478	0.89892	0.790335	1.9736	2.53595	0.436422	1.95957	2.8673	0.543393	4	333581	6.12953e-05	162.799	0.0566149	2.68574	5.77356	0.641803	-37.0174
ebi-a-GCST004626	Myeloid white cell count || id:ebi-a-GCST004626	Confirming	Sun et al. reported negative association between myeloid white blood cell count and severe COVID-19.	-0.256316	0.109938	0.0197289	-0.442391	0.242356	0.0700751	0.00779218	0.390316	0.166954	0.163796	-0.507347	0.181759	0.00524941	-0.489712	0.209341	0.020724	142	169219	0.072292	11036.7	0.179237	-0.173734	0.0692107	0.0120657	-0.222422	0.155102	0.153856	0.0020089	0.726094	0.479172	0.458053	-0.217824	0.114761	0.0576877	-0.209423	0.136498	0.127273	138	169219	0.0708905	10839.4	0.11599	-0.286115	0.17877	0.109495	-0.26642
ebi-a-GCST004629	Neutrophil count || id:ebi-a-GCST004629	Novel		-0.280142	0.113274	0.0133932	-0.452089	0.240732	0.0625417	0.00711284	0.419498	0.23618	0.230351	-0.496636	0.184742	0.00718237	-0.521075	0.209227	0.0139615	137	170702	0.0674081	10408.9	0.141323	-0.165253	0.0723454	0.0223587	-0.188214	0.157854	0.235254	0.000931776	0.870121	0.415111	0.392108	-0.252074	0.11964	0.035123	-0.231576	0.154931	0.137343	135	170702	0.0665709	10298.4	0.175715	-0.286698	0.186617	0.124467	-0.120475
ukb-a-103	Non-cancer illness code self-reported: crohns disease || id:ukb-a-103	Novel		18.9674	9.074	0.036591	12.2683	28.438	0.688409	0.013793	0.789987	0.899601	0.820865	17.282	19.5784	0.377395	33.2469	25.3229	0.246237	6	337159	3.34938e-06	347.793	0.262679	9.853	4.76521	0.0386686	12.8784	19.4752	0.544586	-0.00606145	0.859753	0.967589	0.924541	6.73576	13.4232	0.615808	5.49158	16.6298	0.754617	6	337159	3.34938e-06	347.793	0.251057	-2.23944	25.4461	0.929871	-18.9319
ukb-a-251	Overall health rating || id:ukb-a-251	Novel		1.25531	0.504469	0.0128325	0.878514	3.13178	0.780135	0.0045675	0.903395	0.361082	0.326898	1.05148	0.726737	0.14794	1.7554	1.23463	0.160629	57	336020	0.00344522	2196.91	0.141232	0.972249	0.346297	0.00499191	1.13553	2.09348	0.589727	-0.00199009	0.937238	0.169356	0.147155	1.34571	0.463811	0.00371478	1.60514	0.968788	0.103143	57	336020	0.00344522	2196.91	0.0599029	1.28182	0.803292	0.110554	-6.72693
ebi-a-GCST004620	Sum basophil neutrophil counts || id:ebi-a-GCST004620	Novel		-0.349436	0.108426	0.00126935	-0.436773	0.230986	0.0607487	0.00360098	0.668909	0.413839	0.394863	-0.56919	0.198415	0.00412194	-0.553384	0.20283	0.00719443	139	170143	0.068914	10604.2	0.0253452	-0.185878	0.0708233	0.00867686	-0.224037	0.15468	0.149826	0.00154589	0.781633	0.475716	0.453426	-0.270858	0.125169	0.0304686	-0.257441	0.139292	0.0667445	137	170143	0.0680665	10492.8	0.091861	-0.248063	0.177331	0.161851	-0.192214
ebi-a-GCST004613	Sum neutrophil eosinophil counts || id:ebi-a-GCST004613	Novel		-0.278127	0.113843	0.0145627	-0.412954	0.2498	0.100644	0.00563201	0.545049	0.127927	0.120504	-0.542167	0.174124	0.00184771	-0.532247	0.22068	0.017216	136	170384	0.0683148	10538.7	0.147824	-0.179168	0.0692736	0.00969911	-0.207548	0.157404	0.189615	0.00116766	0.840325	0.622211	0.599351	-0.233183	0.11865	0.0493798	-0.235748	0.143121	0.101897	133	170384	0.0671649	10379.8	0.0981189	-0.288149	0.184706	0.118749	-0.344768
ukb-a-6	Time spent using computer || id:ukb-a-6	Novel		-1.66848	0.520338	0.00134342	-7.27735	2.86536	0.0155528	0.0843595	0.0544499	0.210226	0.323693	-1.52569	0.720581	0.0342339	-1.47995	1.12849	0.197788	38	261987	0.00342347	1472.73	0.0262907	-0.61814	0.300446	0.0396472	-3.31807	1.80699	0.0745912	0.0402973	0.137871	0.634307	0.69668	-0.315824	0.457516	0.490005	0.0710989	0.999086	0.943651	38	261987	0.00342347	1472.73	0.254561	-0.355348	0.688528	0.605786	-0.779556
ukb-a-163	Treatment/medication code: flecainide || id:ukb-a-163	Novel		-20.8996	7.32591	0.00433305	-29.9726	29.8849	0.499067	0.0265172	0.762704	0.85959	0.698822	-21.6011	21.2277	0.308873	-26.3	24.6329	0.397467	3	337159	6.14132e-07	122.524	0.0672919	-22.3378	3.21889	3.93257e-12	-27.1176	18.8504	0.386718	0.0153456	0.794606	0.933651	0.873027	-21.5738	13.8844	0.120229	-25.8447	15.8926	0.245421	3	337159	6.14132e-07	122.524	2.97508e-10	-	-	-	-
ukb-a-291	Trunk fat mass || id:ukb-a-291	Novel		0.551188	0.129627	2.11769e-05	0.124366	0.430765	0.773015	0.00936538	0.299696	0.334154	0.335619	0.582429	0.204791	0.00445486	0.845142	0.42399	0.0471841	285	331093	0.0460124	15283.8	0.000644816	0.451694	0.0825252	4.41476e-08	0.556442	0.284042	0.0510932	-0.00225882	0.699399	0.755417	0.743994	0.496257	0.13096	0.000151029	0.576736	0.350196	0.100685	285	331093	0.0460124	15283.8	1.66993e-06	0.319622	0.213717	0.134774	0.248313
ukb-a-290	Trunk fat percentage || id:ukb-a-290	Novel		0.678515	0.159617	2.12928e-05	0.434739	0.5443	0.425251	0.00486099	0.639825	0.108769	0.102472	0.712177	0.234152	0.00235393	1.18183	0.498489	0.0185397	241	331113	0.0313879	12519.6	0.000644816	0.549836	0.104922	1.60229e-07	0.566771	0.36657	0.123393	-0.000330819	0.961577	0.259486	0.245057	0.454702	0.163904	0.00553369	0.339985	0.381357	0.373547	241	331113	0.0313879	12519.6	5.36152e-06	-	-	-	-
ukb-a-382	Waist circumference || id:ukb-a-382	Confirming	Aung et al. reported no association between waist circumference and severe COVID-19; Freuer et al. reported suggestive positive association between waist circumference and severe COVID-19.	0.731894	0.167357	1.22414e-05	0.447056	0.564871	0.429523	0.00541631	0.597992	0.261666	0.250974	0.55169	0.266592	0.0385074	0.782182	0.547448	0.154443	228	336639	0.0274	11775.2	0.00039719	0.656986	0.111237	3.50105e-09	0.489721	0.383658	0.203106	0.00311908	0.649103	0.346546	0.333038	0.445948	0.170849	0.00904924	0.138365	0.427401	0.746436	228	336639	0.0274	11775.2	1.56201e-07	0.366459	0.272837	0.179227	1.0008
ukb-a-265	Whole body fat mass || id:ukb-a-265	Novel		0.733903	0.134927	5.35091e-08	0.339199	0.431557	0.432529	0.0084339	0.336423	0.218798	0.218254	0.727472	0.207115	0.000444068	0.821006	0.409889	0.0461243	286	330762	0.043251	15296.8	2.85959e-06	0.564362	0.0877128	1.2412e-10	0.646228	0.286126	0.0246706	-0.00170836	0.763909	0.46424	0.449126	0.625499	0.130044	1.51007e-06	0.819847	0.371442	0.0280967	286	330762	0.043251	15296.8	7.44723e-09	0.314369	0.220197	0.153387	0.108075
ieu-a-2	Body mass index || id:ieu-a-2	Confirming	Lorincz-Comi & Zhu reported no association between BMI and severe COVID-19; Leong et al. reported positive association between BMI and severe COVID-19; Ponsford et al. reported positive association between BMI and severe COVID-19; Aung et al. reported positive association between BMI and severe COVID-19; Freuer et al. reported positive association between BMI and severe COVID-19; Li reported posi…	0.400666	0.170965	0.019101	0.00893556	0.402525	0.982348	0.0123189	0.285898	0.209958	0.215022	0.228163	0.266408	0.391753	0.0668329	0.324788	0.837511	78	339152	0.0228185	5003.63	0.179153	0.445308	0.121829	0.000256996	0.489474	0.293434	0.099414	-0.00135844	0.868857	0.181717	0.162132	0.348773	0.190667	0.0673659	0.296681	0.235766	0.212059	78	339152	0.0228185	5003.63	0.00545333	0.339897	0.286046	0.234732	0.947287
ieu-a-62	Waist circumference || id:ieu-a-62	Confirming	Aung et al. reported no association between waist circumference and severe COVID-19; Freuer et al. reported suggestive positive association between waist circumference and severe COVID-19.	0.548268	0.260686	0.0354505	-0.763725	0.677582	0.275345	0.0540731	0.0539802	0.193668	0.36981	0.311879	0.326009	0.33874	0.183195	0.358537	0.615594	19	134502	0.0106082	1152.76	0.258338	0.600866	0.194537	0.00201033	0.308353	0.561027	0.589727	0.01186	0.584522	0.13118	0.110681	0.394765	0.248998	0.112872	0.334645	0.276787	0.242292	19	134502	0.0106082	1152.76	0.0289088	0.844809	0.401904	0.0355516	1.4904
ieu-a-61	Waist circumference || id:ieu-a-61	Confirming	Aung et al. reported no association between waist circumference and severe COVID-19; Freuer et al. reported suggestive positive association between waist circumference and severe COVID-19.	0.494976	0.209221	0.017991	-0.154365	0.53424	0.774117	0.0209652	0.194722	0.309035	0.3401	0.368052	0.278356	0.186091	0.0907838	0.33495	0.787723	42	212149	0.0144053	2488.76	0.170259	0.528619	0.145019	0.000267206	0.638775	0.384781	0.104715	-0.00351199	0.758434	0.39625	0.358298	0.539269	0.214486	0.0119288	0.469098	0.269915	0.0897265	42	212149	0.0144053	2488.76	0.00553498	0.397526	0.365197	0.276364	1.82777
ieu-a-60	Waist circumference || id:ieu-a-60	Confirming	Aung et al. reported no association between waist circumference and severe COVID-19; Freuer et al. reported suggestive positive association between waist circumference and severe COVID-19.	0.397404	0.194977	0.0415292	0.242812	0.512063	0.637714	0.00488322	0.744692	0.551415	0.513407	0.408052	0.299563	0.173149	0.1519	0.380247	0.691433	46	244338	0.0147306	2736.91	0.286573	0.461683	0.144664	0.00141574	0.910807	0.376111	0.0196401	-0.0139123	0.203101	0.371651	0.3993	0.518793	0.219201	0.0179452	0.486152	0.299893	0.111987	46	244338	0.0147306	2736.91	0.0228091	0.405723	0.346809	0.242052	1.78991
ieu-a-1011	Years of schooling || id:ieu-a-1011	Novel		-1.1756	0.43899	0.00740689	-0.841378	2.71474	0.759821	-0.00784395	0.901896	0.276003	0.227865	-1.33963	0.596777	0.0247828	-1.53926	0.914241	0.107059	22	162028	0.00485352	951.326	0.0961309	-0.736499	0.262759	0.00506387	-2.21644	1.69696	0.206334	0.0344522	0.38756	0.522919	0.509276	-0.917124	0.383489	0.0167784	-1.21171	0.615195	0.0622121	22	162028	0.00485352	951.326	0.0603503	0.395187	0.70735	0.576375	0.491218
ieu-a-789	Urate || id:ieu-a-789	Novel		0.166882	0.0402381	3.36312e-05	0.216956	0.0705595	0.0914879	-0.0307345	0.408109	0.608358	0.686665	0.173475	0.0585426	0.00304435	0.175353	0.0608375	0.0634092	4	14504	-	865.618	0.00100177	0.0742203	0.0124617	2.58701e-09	0.0884761	0.0507169	0.223189	-0.00880313	0.721028	0.952236	0.917715	0.0743975	0.0407961	0.0682061	0.0870612	0.0430572	0.136394	4	14504	-	865.618	1.21036e-07	-0.047501	0.0326763	0.146034	-0.0470056
ieu-a-1	Adiponectin || id:ieu-a-1	Novel		-0.359193	0.165771	0.0302504	-0.171623	0.23722	0.483253	-0.0187571	0.291229	0.445198	0.460649	-0.33419	0.209995	0.111516	-0.283949	0.197516	0.174179	14	29028	0.0146939	1245.2	0.232902	-0.284327	0.10185	0.00524444	-0.194484	0.166829	0.266358	-0.00887898	0.469766	0.685316	0.655553	-0.284802	0.1507	0.0587771	-0.234768	0.13942	0.116046	14	29028	0.0146939	1245.2	0.0616576	-0.303416	0.419861	0.46989	-0.270152
ukb-b-14371	Illnesses of siblings: Heart disease || id:ukb-b-14371	Novel		-2.99883	1.47209	0.0416375	-3.90563	5.25895	0.485733	0.00681246	0.853852	0.90294	0.83805	-5.10606	3.02946	0.0918978	-5.19395	3.47236	0.178362	8	363542	0.00011508	449.202	0.286573	-1.50436	1.15289	0.191943	-3.44412	3.84144	0.404483	0.0142316	0.596044	0.845986	0.798213	-1.74785	2.19365	0.42558	1.09428	3.43829	0.759571	8	363542	0.00011508	449.202	0.580268	-9.77225	4.48354	0.0292881	-13.0768
ukb-b-14294	Invitation to complete online 24-hour recall dietary questionnaire, acceptance || id:ukb-b-14294	Novel		-6.87826	2.05464	0.000814913	-52.7076	50.1591	0.403585	0.344308	0.4568	0.614181	0.61683	-8.62713	3.27966	0.00852605	-8.57472	3.56667	0.0955195	4	278328	0.00010449	133.645	0.0176274	-4.64912	2.55288	0.0685877	-69.5102	37.6262	0.205954	0.481969	0.226449	0.0997087	0.284599	-6.16126	2.29889	0.00736005	-7.14094	2.71496	0.0783102	4	278328	0.00010449	133.645	0.353084	-11.4008	3.49355	0.00110086	-59.1838
ukb-b-16812	Vitamin and mineral supplements: Multivitamins +/- minerals || id:ukb-b-16812	Novel		-11.1228	3.44831	0.00125722	1.05291	50.872	0.984787	-0.0733515	0.825751	0.339027	0.2173	-9.44911	4.36186	0.0302881	-8.98922	5.90514	0.202599	5	460351	6.47916e-05	175.706	0.0253452	-5.41639	3.33262	0.104106	-40.1989	46.9287	0.454641	0.209422	0.511222	0.0573802	0.0519395	-4.44847	3.03576	0.142824	-6.8806	4.65294	0.213286	5	460351	6.47916e-05	175.706	0.437948	-9.32971	4.07633	0.0220938	-78.724
ukb-b-223	Current tobacco smoking || id:ukb-b-223	Confirming	Ponsford et al. reported no association between smoking and severe COVID-19; Li reported no association between lifetime smoking and severe COVID-19.	2.0857	0.952232	0.0285002	2.96056	3.32969	0.380563	-0.00764002	0.785428	0.289136	0.251925	2.25303	1.38329	0.103366	2.31175	2.19953	0.300886	34	462434	0.00093936	1443.37	0.226878	-	-	-	-	-	-	-	-	-	-	-	-	-	-	-	-	-	-	-	-	-	4.19082	1.33003	0.00162758	5.80185
ukb-b-6306	Overall health rating || id:ukb-b-6306	Novel		1.71815	0.415441	3.53826e-05	1.50286	2.12741	0.481503	0.00234071	0.917999	0.230566	0.210573	2.11644	0.590253	0.00033624	2.92033	1.53598	0.0600062	106	460844	0.00485645	4291.54	0.00103694	-	-	-	-	-	-	-	-	-	-	-	-	-	-	-	-	-	-	-	-	-	1.47312	0.691899	0.0332457	3.26596
ukb-b-19393	Whole body fat mass || id:ukb-b-19393	Novel		0.57753	0.124439	3.46617e-06	0.433173	0.333105	0.194153	0.00283876	0.64055	0.0591524	0.0561804	0.500847	0.201457	0.0129145	0.385577	0.337061	0.253282	434	454137	0.0515001	26827.2	0.000136914	-	-	-	-	-	-	-	-	-	-	-	-	-	-	-	-	-	-	-	-	-	0.457961	0.212523	0.0311715	0.688928
prot-a-1781	alpha-2-macroglobulin receptor-associated protein || id:prot-a-1781	Novel		0.135312	0.0362882	0.000192381	-0.000782092	0.214555	0.99732	0.0942505	0.535041	0.957242	0.983367	0.141083	0.104747	0.178012	0.138485	0.112399	0.285391	5	3301	0.326946	1362.36	0.00494998	0.0450072	0.0230429	0.0507975	-0.0632155	0.219497	0.821483	0.0696492	0.697656	0.872015	0.922255	0.0369873	0.0722335	0.608615	0.0341775	0.0779052	0.703716	3	3301	0.0572976	193.375	0.299289	0.0746539	0.013009	9.54469e-09	0.0162593
prot-a-387	Eotaxin || id:prot-a-387	Novel		0.092198	0.0394812	0.0195309	0.00941491	0.223244	0.973168	0.0288148	0.755367	0.821499	0.631723	0.0831547	0.0961716	0.387231	0.0782576	0.0991592	0.512689	3	3301	0.0740403	244.507	0.179231	0.0819477	0.0761597	0.281928	-0.0146037	0.254888	0.963565	0.0328594	0.751465	0.238053	0.117166	0.0488436	0.0666923	0.463941	0.0460574	0.0742142	0.598158	3	3301	0.0740403	244.507	0.692874	0.329451	0.14982	0.0278797	0.109252
ukb-a-351	Length of menstrual cycle || id:ukb-a-351	Novel		0.653707	0.305447	0.0323413	-0.521733	4.4831	0.914707	0.0532312	0.809284	0.735977	0.587183	0.424841	0.559054	0.447298	0.234317	0.834626	0.792828	5	30245	0.0048796	185.224	0.243261	0.35374	0.20311	0.0815751	-3.31292	2.65015	0.299901	0.169428	0.258486	0.68881	0.955938	0.271803	0.34383	0.429227	0.11423	0.475159	0.821836	5	30245	0.0048796	185.224	0.381561	1.25633	0.374226	0.000787519	-0.300303
[truncated: 17 more columns]
