# Supplementary material for: Extensive Mendelian randomization study identifies potential causal risk factors for severe COVID-19
Source: Commun Med (Lond). 2021 Dec 9;1:59. doi: 10.1038/s43856-021-00061-9 (PMC9053245; doi:10.1038/s43856-021-00061-9)
Supplement: Supplementary file 7 — Supplementary Data 7 [file 43856_2021_61_MOESM7_ESM.xlsx]

## Sheet: All_4_alpha_A2
Supplementary Data 7. All MR results based on release 4 alpha HGI A2 and B2, and NEJM.
Sheet 1. All MR results based on the release 4 alpha HGI A2 dataset.
b: causal effect size; se: standard error; pval: p-value; IVW_MRE: inverse-variance weighted random-effects model; Egger: MR-Egger; Wald: Wald ratio; Het: heterogeneity; W_Med: weighted median; W_Mod: weighted mode; nsnps: number of SNPs retained for this analysis; qval: q-value.
GWAS ID	trait	b_IVW_MRE	se_IVW_MRE	pval_IVW_MRE	b_Egger	se_Egger	pval_Egger	b_Wald	se_Wald	pval_Wald	Egger_intercept	pval_intercept	Het_IVW_pval	Het_Egger_pval	b_W_Med	se_W_Med	pval_W_Med	b_W_Mod	se_W_Mod	pval_W_Mod	nsnps	samplesize.exposure	Total_R_Square	F_statistic
ukb-d-M13_ARTHROSIS	#Arthrosis || id:ukb-d-M13_ARTHROSIS	0.545111	3.87333	0.88808	-7.11205	39.3997	0.862695	-	-	-	0.0311525	0.851496	0.525327	0.413688	-0.416633	5.47145	0.939302	-1.56678	6.95587	0.828223	8	361194	5.01751e-05	283.149
ukb-d-M13_OTHERJOINT	#Other joint disorders || id:ukb-d-M13_OTHERJOINT	-	-	-	-	-	-	-5.42441	8.42522	0.519685	-	-	-	-	-	-	-	-	-	-	1	361194	1.49067e-05	77.0271
ukb-d-M13_POLYARTHROPATHIES	#Polyarthropathies || id:ukb-d-M13_POLYARTHROPATHIES	4.9404	17.5823	0.77872	-	-	-	-	-	-	-	-	-	-	-	-	-	-	-	-	2	361194	7.20111e-06	281.962
ukb-d-M13_SPONDYLOPATHY	#Spondylopathies || id:ukb-d-M13_SPONDYLOPATHY	-	-	-	-	-	-	9.83638	36.1226	0.785387	-	-	-	-	-	-	-	-	-	-	1	361194	9.94358e-07	29.742
ukb-d-L12_ACTINKERA	Actinic keratosis || id:ukb-d-L12_ACTINKERA	28.6081	41.5864	0.491503	-	-	-	-	-	-	-	-	-	-	-	-	-	-	-	-	2	361194	8.05283e-07	77.3618
finn-a-L12_ACTINKERA	Actinic keratosis || id:finn-a-L12_ACTINKERA	-	-	-	-	-	-	0.104573	0.130807	0.424034	-	-	-	-	-	-	-	-	-	-	1	-	0.0288983	34.7356
ukb-d-20554_6	Actions taken following self-harm: Receive help from friends / family / neighbours || id:ukb-d-20554_6	-	-	-	-	-	-	-1.36128	12.3245	0.91205	-	-	-	-	-	-	-	-	-	-	1	117733	4.37581e-06	39.8558
ukb-d-20550_1	Activities undertaken to treat anxiety: Talking therapies, such as psychotherapy, counselling, group therapy or CBT || id:ukb-d-20550_1	-	-	-	-	-	-	1.72669	3.80478	0.649959	-	-	-	-	-	-	-	-	-	-	1	98990	3.45855e-05	30.9286
ukb-d-20547_3	Activities undertaken to treat depression: Other therapeutic activities such as mindfulness, yoga or art classes || id:ukb-d-20547_3	-7.04045	1.19479	3.80056e-09	-	-	-	-	-	-	-	-	-	-	-	-	-	-	-	-	2	117763	3.8113e-05	61.3303
ukb-d-20547_1	Activities undertaken to treat depression: Talking therapies, such as psychotherapy, counselling, group therapy or CBT || id:ukb-d-20547_1	1.4082	0.248005	1.36198e-08	-	-	-	-	-	-	-	-	-	-	-	-	-	-	-	-	2	117763	8.8076e-05	62.31
finn-a-H7_IRIDOACUTE	Acute and subacute iridocyclitis || id:finn-a-H7_IRIDOACUTE	-0.0615191	0.0270837	0.0231204	-0.0166926	0.110065	0.90418	-	-	-	-0.0637088	0.694358	0.855614	0.840115	-0.0545541	0.0703936	0.438348	-0.0502037	0.0812643	0.59969	3	-	0.964482	851.895
ukb-d-M13_ADHCAPSULITIS	Adhesive capsulitis of shoulder || id:ukb-d-M13_ADHCAPSULITIS	-	-	-	-	-	-	-48.7788	32.3385	0.131457	-	-	-	-	-	-	-	-	-	-	1	361194	4.82616e-07	52.8618
ukb-d-STILL_ADULT	Adult-onset Still disease || id:ukb-d-STILL_ADULT	5.50838	9.04745	0.542636	9.26618	44.2648	0.853573	-	-	-	-0.0112326	0.937226	0.70419	0.497126	7.97068	14.671	0.586927	8.17105	14.9889	0.623572	4	361194	7.65838e-06	658.433
finn-a-STILL_ADULT	Adult-onset Still disease || id:finn-a-STILL_ADULT	-	-	-	-	-	-	0.0449888	0.0915985	0.623319	-	-	-	-	-	-	-	-	-	-	1	-	0.178052	132.25
ukb-b-11158	Aide-memoire completed || id:ukb-b-11158	-5.29653	5.59118	0.343485	21.6748	20.6453	0.370891	-	-	-	-0.161376	0.270376	0.0818214	0.160675	-3.81239	5.48313	0.48687	-3.9768	7.1769	0.609021	5	462933	5.87551e-05	163.889
ukb-b-10923	Alcohol consumed || id:ukb-b-10923	-	-	-	-	-	-	5.08889	1.56371	0.00113642	-	-	-	-	-	-	-	-	-	-	1	64949	0.0002371	63.8237
ukb-d-20117_2	Alcohol drinker status: Current || id:ukb-d-20117_2	13.2774	10.6988	0.214598	42.7239	13.4517	0.194186	-	-	-	-0.169674	0.245707	0.04835	0.965084	3.13502	9.27642	0.735397	-2.16539	17.1012	0.910821	3	360726	1.65162e-05	97.1393
ukb-b-16878	Alcohol usually taken with meals || id:ukb-b-16878	-1.52018	0.837516	0.0695081	-4.91987	6.78883	0.473743	-	-	-	0.0294964	0.616931	0.603135	0.567274	-1.55733	1.17851	0.186354	-2.25529	2.0045	0.26842	35	235645	0.00116253	1343.84
ukb-d-41219_2	Anaesthetics administered during delivery: Epidural or caudal anaesthetic || id:ukb-d-41219_2	-	-	-	-	-	-	-0.222167	0.532902	0.676751	-	-	-	-	-	-	-	-	-	-	1	3345	0.00217044	32.4079
finn-a-M13_ANKYLOSPON	Ankylosing spondylitis || id:finn-a-M13_ANKYLOSPON	-0.0299619	0.00991636	0.00251555	-	-	-	-	-	-	-	-	-	-	-	-	-	-	-	-	2	-	2.77951	911.537
ukb-b-8446	Answered sexual history questions || id:ukb-b-8446	0.674094	12.8212	0.958069	-	-	-	-	-	-	-	-	-	-	-	-	-	-	-	-	2	462725	1.05037e-05	63.4869
ukb-d-ICDMAIN_ANY_ENTRY	Any ICDMAIN event in hilmo or causes of death || id:ukb-d-ICDMAIN_ANY_ENTRY	7.75764	2.37633	0.00109642	-13.4744	22.5513	0.592267	-	-	-	0.142338	0.41223	0.641999	0.656588	5.58344	3.98054	0.160712	4.68802	5.54521	0.445483	5	361194	7.76158e-05	166.576
ukb-d-KRA_PSY_ANYMENTAL	Any mental disorder || id:ukb-d-KRA_PSY_ANYMENTAL	-	-	-	-	-	-	11.5036	25.8695	0.656552	-	-	-	-	-	-	-	-	-	-	1	361194	1.08821e-06	32.8283
finn-a-J10_ASTHMA	Asthma || id:finn-a-J10_ASTHMA	-	-	-	-	-	-	-0.817727	0.653768	0.21101	-	-	-	-	-	-	-	-	-	-	1	-	0.00482923	30.25
ukb-d-J10_ASTHMA	Asthma || id:ukb-d-J10_ASTHMA	34.3698	7.35148	2.93636e-06	-	-	-	-	-	-	-	-	-	-	-	-	-	-	-	-	2	361194	1.05612e-06	69.5209
finn-a-J10_ASTHMA_EXMORE	Asthma || id:finn-a-J10_ASTHMA_EXMORE	-	-	-	-	-	-	-0.811986	0.649178	0.21101	-	-	-	-	-	-	-	-	-	-	1	-	0.00489752	30.3412
finn-a-ASTHMA_MODE	Asthma (mode) || id:finn-a-ASTHMA_MODE	-	-	-	-	-	-	-0.401881	0.333725	0.228503	-	-	-	-	-	-	-	-	-	-	1	-	0.00578459	35.618
finn-a-ASTHMA_COMORB	Asthma associated co-morbidites || id:finn-a-ASTHMA_COMORB	-0.0116854	0.163423	0.942996	-	-	-	-	-	-	-	-	-	-	-	-	-	-	-	-	2	-	0.0131002	185.355
ukb-d-ASTHMA_HOSPITAL1	Asthma, hospital admissions 1 || id:ukb-d-ASTHMA_HOSPITAL1	20.09	34.1813	0.556701	-	-	-	-	-	-	-	-	-	-	-	-	-	-	-	-	2	361194	1.04293e-06	69.0881
ukb-b-1867	Attendance/disability/mobility allowance: Blue badge || id:ukb-b-1867	-16.1857	17.3002	0.34949	-	-	-	-	-	-	-	-	-	-	-	-	-	-	-	-	2	459354	4.94648e-06	65.3316
ukb-b-20214	Attendance/disability/mobility allowance: Disability living allowance || id:ukb-b-20214	0.0293145	6.70834	0.996513	-23.7578	31.9024	0.489952	-	-	-	0.0673417	0.479354	0.213924	0.187812	-1.59454	8.16085	0.845088	-9.85872	13.6699	0.497912	7	459354	2.01531e-05	217.43
ukb-b-3855	Attendance/disability/mobility allowance: None of the above || id:ukb-b-3855	-2.84491	5.39543	0.597998	7.51496	29.3641	0.806558	-	-	-	-0.0356736	0.731313	0.17066	0.120044	-3.88514	6.2711	0.535567	-1.45495	9.84253	0.886651	8	459354	3.43627e-05	284.624
ukb-b-8463	Back pain for 3+ months || id:ukb-b-8463	-	-	-	-	-	-	1.71171	2.48167	0.490356	-	-	-	-	-	-	-	-	-	-	1	117404	5.83533e-05	31.0852
ukb-d-20526	Been in serious accident believed to be life-threatening || id:ukb-d-20526	-	-	-	-	-	-	8.43924	7.43517	0.256357	-	-	-	-	-	-	-	-	-	-	1	117922	2.17644e-05	29.7654
ukb-d-20552_2	Behavioural and miscellaneous addictions: A behaviour || id:ukb-d-20552_2	-	-	-	-	-	-	-19.0772	22.8153	0.403067	-	-	-	-	-	-	-	-	-	-	1	116746	2.66228e-06	30.0269
finn-a-CD2_BENIGN	Benign neoplasms || id:finn-a-CD2_BENIGN	0.437124	0.177797	0.0139495	-	-	-	-	-	-	-	-	-	-	-	-	-	-	-	-	2	-	0.00496109	66.7813
finn-a-CD2_BENIGN_EXALLC	Benign neoplasms (ICD C excluded) || id:finn-a-CD2_BENIGN_EXALLC	0.438197	0.171277	0.0105154	-	-	-	-	-	-	-	-	-	-	-	-	-	-	-	-	2	-	0.00501512	64.7521
ukb-b-17868	Bilateral oophorectomy (both ovaries removed) || id:ukb-b-17868	3.23038	3.54895	0.362699	5.40448	14.9563	0.741786	-	-	-	-0.0155381	0.889484	0.20401	0.117048	6.44393	3.90831	0.0991931	8.08096	5.31245	0.202871	5	247538	7.12554e-05	234.779
ukb-d-20126_0	Bipolar and major depression status: No Bipolar or Depression || id:ukb-d-20126_0	-	-	-	-	-	-	2.24285	2.53569	0.376419	-	-	-	-	-	-	-	-	-	-	1	86895	7.66316e-05	34.222
ukb-b-20296	Blood clot, DVT, bronchitis, emphysema, asthma, rhinitis, eczema, allergy diagnosed by doctor: Asthma || id:ukb-b-20296	-1.28184	0.742958	0.0844689	-2.16758	1.84366	0.242593	-	-	-	0.00688877	0.600563	0.0589384	0.0535127	-0.879141	1.1001	0.424206	-0.0450412	1.58797	0.977429	99	462013	0.00165825	7529.9
ukb-b-11411	Blood clot, DVT, bronchitis, emphysema, asthma, rhinitis, eczema, allergy diagnosed by doctor: Blood clot in the leg (DVT) || id:ukb-b-11411	0.334517	5.20274	0.948734	-19.4	23.5704	0.434318	-	-	-	0.0616707	0.415289	0.41337	0.387991	-1.17625	7.30969	0.872159	-5.87532	9.20121	0.539031	10	462013	2.57965e-05	590.675
ukb-b-13704	Blood clot, DVT, bronchitis, emphysema, asthma, rhinitis, eczema, allergy diagnosed by doctor: Blood clot in the lung || id:ukb-b-13704	-0.0404355	15.888	0.997969	74.1116	44.5178	0.171291	-	-	-	-0.158846	0.155666	0.017339	0.0993235	0.0922245	14.8793	0.995055	26.7123	24.7166	0.329159	6	462013	9.27668e-06	521.561
ukb-b-16207	Blood clot, DVT, bronchitis, emphysema, asthma, rhinitis, eczema, allergy diagnosed by doctor: Emphysema/chronic bronchitis || id:ukb-b-16207	-	-	-	-	-	-	-24.5058	21.4816	0.253961	-	-	-	-	-	-	-	-	-	-	1	462013	1.09538e-06	30.2162
ukb-b-17241	Blood clot, DVT, bronchitis, emphysema, asthma, rhinitis, eczema, allergy diagnosed by doctor: Hayfever, allergic rhinitis or eczema || id:ukb-b-17241	-0.511423	0.455776	0.261822	-0.0331945	1.10763	0.976134	-	-	-	-0.00469969	0.636234	0.263536	0.249107	0.449478	0.724128	0.534786	1.18474	1.19289	0.322295	145	462013	0.00388267	10126
ukb-b-18200	Blood clot, DVT, bronchitis, emphysema, asthma, rhinitis, eczema, allergy diagnosed by doctor: None of the above || id:ukb-b-18200	0.289513	0.424258	0.494986	-0.149604	0.996096	0.880809	-	-	-	0.0049761	0.626584	0.0130526	0.0117747	-0.410973	0.654963	0.530348	-0.778907	0.92526	0.401166	158	462013	0.00559803	11888.2
ukb-b-11262	Blood sample #, note contents: Poor venous access/flow || id:ukb-b-11262	-	-	-	-	-	-	-26.9218	38.6525	0.48611	-	-	-	-	-	-	-	-	-	-	1	463000	8.59491e-07	30.0887
ukb-d-5182_1	Both eyes present: Yes || id:ukb-d-5182_1	3.75735	8.07007	0.641508	-2.74544	15.403	0.861507	-	-	-	0.0513245	0.625104	0.491686	0.430726	-0.688596	11.0069	0.950117	-1.57227	11.2157	0.890663	14	80386	8.89815e-06	513.545
ukb-d-1448_4	Bread type: Other type of bread || id:ukb-d-1448_4	-10.0744	5.2556	0.0552527	-9.39717	24.8718	0.770024	-	-	-	-0.00263022	0.981622	0.668655	0.369858	-12.4339	9.18667	0.175904	-12.4441	9.86484	0.334347	3	348424	1.47922e-05	130.141
ukb-d-1448_1	Bread type: White || id:ukb-d-1448_1	0.705344	1.1303	0.532606	0.256238	7.33498	0.972497	-	-	-	0.00327665	0.951001	0.811729	0.762487	-0.0822749	1.82539	0.96405	-0.473813	2.93397	0.873326	21	348424	0.000414569	759.945
ukb-d-1448_3	Bread type: Wholemeal or wholegrain || id:ukb-d-1448_3	-1.50261	1.14898	0.190949	-4.20208	9.61584	0.668779	-	-	-	0.0216088	0.780639	0.841836	0.793732	-0.880666	1.95017	0.651568	-1.19119	2.44602	0.633304	16	348424	0.000432511	624.764
ukb-b-13423	Breastfed as a baby || id:ukb-b-13423	0.161445	1.42267	0.90965	0.66059	33.5617	0.985239	-	-	-	-0.00339366	0.988819	0.870674	0.765007	-0.428834	2.69987	0.873799	-0.527589	4.19884	0.904904	6	352094	0.000112452	195.316
ukb-d-22616_0	Breathing problems during period of job: No || id:ukb-d-22616_0	-	-	-	-	-	-	-6.12668	20.1013	0.760526	-	-	-	-	-	-	-	-	-	-	1	91149	5.69886e-06	30.9212
ukb-d-22616_1	Breathing problems during period of job: Yes || id:ukb-d-22616_1	-	-	-	-	-	-	3.85444	4.7848	0.420497	-	-	-	-	-	-	-	-	-	-	1	91149	2.3318e-05	31.2823
ukb-d-22618_0	Breathing problems improved/stopped away from workplace or on holiday: No || id:ukb-d-22618_0	-	-	-	-	-	-	5.22605	5.19257	0.314201	-	-	-	-	-	-	-	-	-	-	1	91149	1.90796e-05	37.8957
ukb-d-22618_1	Breathing problems improved/stopped away from workplace or on holiday: Yes || id:ukb-d-22618_1	-	-	-	-	-	-	4.8039	7.84967	0.540546	-	-	-	-	-	-	-	-	-	-	1	91149	9.99296e-06	29.7825
ukb-d-22619_0	Breathing problems responsible for leaving job: No || id:ukb-d-22619_0	-	-	-	-	-	-	-5.83434	22.1839	0.792552	-	-	-	-	-	-	-	-	-	-	1	91149	2.13907e-05	33.2589
ukb-b-12841	Bring up phlegm/sputum/mucus on most days || id:ukb-b-12841	-2.76857	3.77861	0.463745	7.19217	31.1079	0.838658	-	-	-	-0.0860982	0.776932	0.12808	0.0671901	-4.13463	3.54295	0.243209	-6.15005	3.95806	0.218059	4	112583	0.000122832	176
ukb-d-BRONCHITIS	Bronchitis || id:ukb-d-BRONCHITIS	-	-	-	-	-	-	24.1451	19.4071	0.213447	-	-	-	-	-	-	-	-	-	-	1	361194	1.04193e-06	31.8699
finn-a-L12_BULLOUS	Bullous disorders || id:finn-a-L12_BULLOUS	-	-	-	-	-	-	0.155572	0.159692	0.329956	-	-	-	-	-	-	-	-	-	-	1	-	0.14573	35.2735
ukb-b-8837	Cancer code, self-reported: basal cell carcinoma || id:ukb-b-8837	-6.03824	9.2557	0.514156	0.536975	43.4745	0.990333	-	-	-	-0.0118618	0.87915	0.122729	0.0902512	-13.0602	11.492	0.255765	-10.4055	15.855	0.522278	15	462933	1.88293e-05	946.051
ukb-b-8193	Cancer code, self-reported: bladder cancer || id:ukb-b-8193	-	-	-	-	-	-	-70.5728	86.301	0.413499	-	-	-	-	-	-	-	-	-	-	1	462933	1.7779e-07	34.2706
ukb-b-16890	Cancer code, self-reported: breast cancer || id:ukb-b-16890	1.3211	4.0028	0.741367	1.64455	10.4771	0.877121	-	-	-	-0.00114099	0.973607	0.0261226	0.0180441	-2.67657	4.78273	0.57573	-2.25735	5.1664	0.667359	19	462933	6.66695e-05	1437.13
ukb-b-8777	Cancer code, self-reported: cervical cancer || id:ukb-b-8777	-	-	-	-	-	-	33.3444	55.8402	0.550414	-	-	-	-	-	-	-	-	-	-	1	462933	4.22785e-07	47.6617
ukb-b-12915	Cancer code, self-reported: malignant melanoma || id:ukb-b-12915	-26.7582	22.4272	0.232823	-109.226	84.3666	0.28608	-	-	-	0.125774	0.385374	0.0441563	0.0631898	-52.2465	20.4827	0.0107488	-56.0818	23.2499	0.0733857	5	462933	4.34872e-06	256.603
ukb-b-13348	Cancer code, self-reported: prostate cancer || id:ukb-b-13348	7.92641	9.63378	0.410637	-22.6868	49.9327	0.656084	-	-	-	0.0422329	0.541167	0.0753105	0.0638888	7.19995	11.0509	0.514705	6.91607	14.7945	0.646462	17	462933	1.23097e-05	814.513
ukb-b-16855	Cancer diagnosed by doctor || id:ukb-b-16855	-1.60685	4.93198	0.744574	2.1578	17.658	0.905162	-	-	-	-0.0172553	0.828079	0.0320296	0.0209031	-3.69094	5.33374	0.488938	-3.45744	7.9005	0.670128	12	461311	7.58467e-05	483.947
ukb-d-C_DIGESTIVE_ORGANS	Cancer of digestive organs || id:ukb-d-C_DIGESTIVE_ORGANS	-4.95669	11.9088	0.677248	-	-	-	-	-	-	-	-	-	-	-	-	-	-	-	-	2	361194	3.23358e-06	74.2514
ukb-d-C_MALE_GENITAL	Cancer of male genital || id:ukb-d-C_MALE_GENITAL	4.076	2.96337	0.168988	-0.480617	8.92838	0.957516	-	-	-	0.0143823	0.589788	0.661753	0.624039	2.38226	4.58061	0.603011	1.42846	5.21041	0.786218	26	361194	8.66654e-05	1742.95
ukb-d-C_PRIMARY_LYMPHOID_HEMATOPOIETIC	Cancer of primary lymphoid hematopoietic || id:ukb-d-C_PRIMARY_LYMPHOID_HEMATOPOIETIC	-73.2681	6.76786	2.59551e-27	-	-	-	-	-	-	-	-	-	-	-	-	-	-	-	-	2	361194	1.44185e-06	62.5058
ukb-d-C_RESPIRATORY_INTRATHORACIC	Cancer of respiratory intrathoracic || id:ukb-d-C_RESPIRATORY_INTRATHORACIC	-27.1444	27.2258	0.318759	-53.1512	69.3033	0.58349	-	-	-	0.0453482	0.738232	0.183802	0.0915692	-40.3595	24.673	0.101886	-43.6188	28.091	0.260678	3	361194	1.48704e-06	97.437
ukb-d-C_SKIN	Cancer of skin || id:ukb-d-C_SKIN	-1.74991	1.63648	0.284927	-6.73508	4.29031	0.124532	-	-	-	0.0290736	0.216775	0.135028	0.153134	-3.98524	2.18199	0.0677858	-4.89624	2.94324	0.104018	41	361194	0.000406231	3373.89
ukb-d-CARDIAC_ARRHYTM	Cardiac arrhytmias, COPD co-morbidities || id:ukb-d-CARDIAC_ARRHYTM	2.32076	2.74332	0.39757	-3.04242	5.95405	0.616801	-	-	-	0.0230124	0.320604	0.546598	0.5525	1.82714	3.74976	0.626068	2.00079	4.13548	0.635076	17	361194	7.90321e-05	1204.9
ukb-b-5855	Carer support indicators: No || id:ukb-b-5855	-	-	-	-	-	-	15.5061	8.07777	0.0549088	-	-	-	-	-	-	-	-	-	-	1	54277	2.22817e-05	31.6674
ukb-d-G6_CARPTU	Carpal tunnel syndrome || id:ukb-d-G6_CARPTU	7.38499	4.97921	0.138031	-8.08676	39.3674	0.844038	-	-	-	0.0409723	0.703079	0.85814	0.793875	1.22073	8.89694	0.890867	1.04193	10.4615	0.923457	8	361194	1.83351e-05	303.813
ukb-d-1468_2	Cereal type: Biscuit cereal (e.g. Weetabix) || id:ukb-d-1468_2	-1.03516	0.469798	0.0275661	-	-	-	-	-	-	-	-	-	-	-	-	-	-	-	-	2	299898	3.17281e-05	64.5292
ukb-d-1468_1	Cereal type: Bran cereal (e.g. All Bran, Branflakes) || id:ukb-d-1468_1	-	-	-	-	-	-	-9.71748	5.8221	0.0951037	-	-	-	-	-	-	-	-	-	-	1	299898	1.48867e-05	31.7703
ukb-d-1468_4	Cereal type: Muesli || id:ukb-d-1468_4	-5.06664	1.25943	5.74734e-05	-7.81004	9.11583	0.416504	-	-	-	0.0218323	0.766751	0.877986	0.821897	-4.92245	2.31518	0.0334898	-5.21485	3.22882	0.140747	10	299898	0.000201817	371.286
ukb-d-1468_5	Cereal type: Other (e.g. Cornflakes, Frosties) || id:ukb-d-1468_5	3.0836	2.89728	0.287189	1.48251	24.6218	0.95367	-	-	-	0.0112157	0.949571	0.0867945	0.054785	5.21282	3.22917	0.106464	4.72624	4.23685	0.297017	9	299898	0.000173615	333.333
finn-a-AB1_INFECTIONS	Certain infectious and parasitic diseases || id:finn-a-AB1_INFECTIONS	-	-	-	-	-	-	-1.40136	0.662458	0.0343963	-	-	-	-	-	-	-	-	-	-	1	-	0.0030864	38.6674
ukb-d-M13_CERVICALGIA	Cervicalgia || id:ukb-d-M13_CERVICALGIA	-49.629	67.0619	0.459271	-	-	-	-	-	-	-	-	-	-	-	-	-	-	-	-	2	361194	6.0545e-07	70.5868
ukb-d-H7_CHALAZION	Chalazion || id:ukb-d-H7_CHALAZION	-11.8521	77.31	0.878157	-	-	-	-	-	-	-	-	-	-	-	-	-	-	-	-	2	361194	7.11872e-07	65.1699
ukb-b-10591	Chest pain or discomfort || id:ukb-b-10591	-2.96848	2.79012	0.287362	-17.754	27.6176	0.548636	-	-	-	0.0819844	0.613128	0.570119	0.47901	-2.83545	3.90581	0.467865	-4.17315	4.92601	0.429393	7	458012	6.79043e-05	231.598
ukb-d-ASTHMA_CHILD	Childhood asthma (age<16) || id:ukb-d-ASTHMA_CHILD	34.3698	7.35148	2.93636e-06	-	-	-	-	-	-	-	-	-	-	-	-	-	-	-	-	2	361194	1.05612e-06	69.5209
finn-a-H7_IRIDOCHRONIC	Chronic iridocyclitis || id:finn-a-H7_IRIDOCHRONIC	-0.0589579	0.0237384	0.0130044	-	-	-	-	-	-	-	-	-	-	-	-	-	-	-	-	2	-	0.665438	121.204
ukb-b-1100	Close to major road || id:ukb-b-1100	-	-	-	-	-	-	-7.77345	20.482	0.704297	-	-	-	-	-	-	-	-	-	-	1	456380	5.66469e-06	36.2664
finn-a-K11_COELIAC	Coeliac disease || id:finn-a-K11_COELIAC	0.0900612	0.00119978	0	0.0879961	0.149643	0.661586	-	-	-	0.00261417	0.989173	0.999812	0.992558	0.0900021	0.08832	0.308182	0.0897533	0.0920181	0.43224	3	-	0.619624	513.898
ukb-b-9508	Coffee consumed || id:ukb-b-9508	-0.786988	1.18316	0.505949	10.8868	11.2885	0.511532	-	-	-	-0.225598	0.487282	0.421992	0.42287	-1.18126	1.45274	0.416145	-1.47146	1.55788	0.444601	3	64949	0.00040624	127.893
ukb-d-1508_1	Coffee type: Decaffeinated coffee (any type) || id:ukb-d-1508_1	2.28485	4.4233	0.605471	-	-	-	-	-	-	-	-	-	-	-	-	-	-	-	-	2	283449	5.27626e-05	95.4986
ukb-d-1508_3	Coffee type: Ground coffee (include espresso, filter etc) || id:ukb-d-1508_3	-1.10374	1.59533	0.489028	3.31751	9.85116	0.740417	-	-	-	-0.0345902	0.654802	0.0625068	0.0494037	-1.07148	1.81719	0.555435	-2.5497	2.89216	0.389619	19	283449	0.000453968	727.957
ukb-d-1508_2	Coffee type: Instant coffee || id:ukb-d-1508_2	4.57248	2.53427	0.0711904	25.3913	15.5387	0.200755	-	-	-	-0.186858	0.267259	0.437997	0.588539	6.46466	3.3774	0.055608	7.32672	4.1803	0.154532	5	283449	0.000173342	197.175
ukb-d-6020_33	Completion status of test: Heart rate reached safety level || id:ukb-d-6020_33	2.69159	2.43739	0.269466	1.34677	6.43618	0.868682	-	-	-	0.0287203	0.847245	0.399831	0.188426	3.95737	2.84979	0.164938	3.96896	2.93404	0.308776	3	54007	9.13151e-05	95.0807
finn-a-I9_CONDUCTIO	Conduction disorders || id:finn-a-I9_CONDUCTIO	-	-	-	-	-	-	0.140954	0.217458	0.516863	-	-	-	-	-	-	-	-	-	-	1	-	0.0264487	34.8864
ukb-d-XVII_MALFORMAT_ABNORMAL	Congenital malformations, deformations and chromosomal abnormalities || id:ukb-d-XVII_MALFORMAT_ABNORMAL	-	-	-	-	-	-	-37.6413	30.6642	0.219622	-	-	-	-	-	-	-	-	-	-	1	361194	6.31249e-07	37.2132
ukb-d-COPD_EARLYANDLATER	COPD, early/later onset || id:ukb-d-COPD_EARLYANDLATER	-	-	-	-	-	-	-132.442	88.9725	0.1366	-	-	-	-	-	-	-	-	-	-	1	361194	4.95509e-07	34.333
ukb-d-I9_CORATHER	Coronary atherosclerosis || id:ukb-d-I9_CORATHER	-3.58871	2.10723	0.0885596	-0.547716	4.37126	0.901182	-	-	-	-0.0181375	0.432972	0.123593	0.116564	-4.9879	2.60939	0.0559375	-3.94621	2.57113	0.135668	30	361194	0.000202453	1976.37
ukb-b-16858	Cough on most days || id:ukb-b-16858	-1.36665	1.78536	0.443988	-2.03262	14.9438	0.913937	-	-	-	0.0082609	0.971226	0.612767	0.322818	-1.05955	2.97119	0.721384	-3.31037	3.9237	0.487668	3	112583	0.00010763	102.886
ukb-d-COX_ARTHROSIS	Coxarthrosis [arthrosis of hip](FG) || id:ukb-d-COX_ARTHROSIS	-4.84008	3.73778	0.195352	11.6064	14.9599	0.455805	-	-	-	-0.0504244	0.274136	0.794123	0.838039	-0.210211	6.371	0.973679	1.97948	9.03458	0.830584	12	361194	3.24927e-05	465.019
ukb-b-8810	Current employment status: Doing unpaid or voluntary work || id:ukb-b-8810	-	-	-	-	-	-	-0.793365	20.5927	0.969268	-	-	-	-	-	-	-	-	-	-	1	461242	3.03725e-06	38.8941
ukb-b-20437	Current employment status: Full or part-time student || id:ukb-b-20437	-	-	-	-	-	-	64.5565	39.7193	0.104095	-	-	-	-	-	-	-	-	-	-	1	461242	5.61923e-07	32.3224
ukb-b-6740	Current employment status: In paid employment or self-employed || id:ukb-b-6740	-	-	-	-	-	-	-0.964511	5.85991	0.869263	-	-	-	-	-	-	-	-	-	-	1	461242	1.72857e-05	32.193
ukb-b-19852	Current employment status: Retired || id:ukb-b-19852	6.68544	4.45048	0.13305	-	-	-	-	-	-	-	-	-	-	-	-	-	-	-	-	2	461242	3.18684e-05	63.4705
ukb-b-14080	Current employment status: Unable to work because of sickness or disability || id:ukb-b-14080	-0.660812	9.20196	0.942751	40.43	69.0825	0.599495	-	-	-	-0.105684	0.590105	0.31245	0.235586	-10.0295	11.8617	0.39781	-11.7416	17.7479	0.54441	5	461242	1.29789e-05	158.273
ukb-d-22630_0	Day shifts worked: Shift pattern was worked for some (but not all) of job || id:ukb-d-22630_0	-	-	-	-	-	-	0.797907	2.67587	0.765561	-	-	-	-	-	-	-	-	-	-	1	25697	7.68506e-05	30.6508
ukb-d-20079_2	Day-of-week questionnaire completion requested: Tuesday || id:ukb-d-20079_2	-	-	-	-	-	-	5.07578	5.93747	0.392622	-	-	-	-	-	-	-	-	-	-	1	51427	8.55932e-05	30.3379
ukb-d-I9_K_CARDIAC	Death due to cardiac causes || id:ukb-d-I9_K_CARDIAC	-	-	-	-	-	-	-11.9434	95.1342	0.900094	-	-	-	-	-	-	-	-	-	-	1	361194	4.14384e-07	31.4544
ukb-d-H7_MACULADEGEN	Degeneration of macula and posterior pole || id:ukb-d-H7_MACULADEGEN	-	-	-	-	-	-	-35.2716	101.965	0.729404	-	-	-	-	-	-	-	-	-	-	1	361194	2.52472e-07	32.1938
ukb-b-16958	Delivery methods: Spontaneous vertex || id:ukb-b-16958	-	-	-	-	-	-	1.83072	1.28527	0.154334	-	-	-	-	-	-	-	-	-	-	1	10487	0.000836486	35.9408
ukb-b-2399	Destinations on discharge from hospital (recoded): Transfer to other NHS provider: General ward, young physically disabled, A&E || id:ukb-b-2399	-38.899	13.1657	0.00313104	-	-	-	-	-	-	-	-	-	-	-	-	-	-	-	-	2	461036	2.31472e-06	74.4897
ukb-b-9253	Destinations on discharge from hospital (recoded): Transfer within NHS provider || id:ukb-b-9253	-	-	-	-	-	-	49.3544	52.2221	0.344614	-	-	-	-	-	-	-	-	-	-	1	460758	3.74929e-07	35.2036
ukb-b-11749	Destinations on discharge from hospital (recoded): Usual Place of residence || id:ukb-b-11749	4.62019	2.91023	0.112384	-5.40445	8.94312	0.572006	-	-	-	0.0825619	0.290663	0.245361	0.289256	4.27733	3.46943	0.217628	3.82456	5.76752	0.531889	7	462837	0.000116038	235.726
ukb-b-10143	Destinations on discharge from hospital (recoded): Usual Place of residence: Living alone || id:ukb-b-10143	-	-	-	-	-	-	-27.2855	35.0967	0.436901	-	-	-	-	-	-	-	-	-	-	1	460756	4.34496e-07	32.9341
ukb-b-13065	Destinations on discharge from hospital (recoded): Usual Place of residence: Living with relatives || id:ukb-b-13065	6.1155	5.35882	0.253785	13.0646	16.3376	0.437263	-	-	-	-0.020947	0.658345	0.371768	0.318054	4.70596	6.84553	0.491799	4.02337	8.50254	0.642886	16	460758	2.97083e-05	540.765
ukb-d-41215_1	Detention categories: Formally detained under Part II, Mental Health Act 1983 || id:ukb-d-41215_1	-	-	-	-	-	-	-1.616	28.509	0.954797	-	-	-	-	-	-	-	-	-	-	1	361194	6.40679e-07	35.3599
ukb-b-10753	Diabetes diagnosed by doctor || id:ukb-b-10753	-1.02432	1.25756	0.415342	-3.16538	2.8726	0.274439	-	-	-	0.0111068	0.409796	0.146029	0.141225	-0.308327	2.13593	0.885222	-1.43375	2.17253	0.511519	69	461578	0.00048912	4889.27
ukb-d-A41	Diagnoses - main ICD10: A41 Other septicaemia || id:ukb-d-A41	-	-	-	-	-	-	19.941	22.9933	0.385804	-	-	-	-	-	-	-	-	-	-	1	361194	4.25315e-07	35.154
ukb-d-C18	Diagnoses - main ICD10: C18 Malignant neoplasm of colon || id:ukb-d-C18	-	-	-	-	-	-	45.2888	28.2997	0.109525	-	-	-	-	-	-	-	-	-	-	1	361194	6.66625e-07	35.1374
ukb-d-C34	Diagnoses - main ICD10: C34 Malignant neoplasm of bronchus and lung || id:ukb-d-C34	-	-	-	-	-	-	89.3973	52.5898	0.0891501	-	-	-	-	-	-	-	-	-	-	1	361194	4.32356e-07	33.7012
ukb-d-C43	Diagnoses - main ICD10: C43 Malignant melanoma of skin || id:ukb-d-C43	-7.88529	18.7187	0.673571	-59.0519	39.4138	0.208429	-	-	-	0.078575	0.221493	0.327578	0.449155	-29.1612	23.2682	0.210111	-35.2578	30.1919	0.295544	6	361194	3.76677e-06	278.732
ukb-b-4141	Diagnoses - main ICD10: C44.3 Skin of other and unspecified parts of face || id:ukb-b-4141	-2.96525	9.60732	0.757591	0.374105	45.2588	0.993585	-	-	-	-0.00511091	0.941312	0.466366	0.375058	-16.837	14.2236	0.23652	-20.3414	17.1003	0.261705	11	463010	1.12597e-05	635.616
ukb-b-3145	Diagnoses - main ICD10: C44.5 Skin of trunk || id:ukb-b-3145	-64.3108	43.9462	0.143358	-	-	-	-	-	-	-	-	-	-	-	-	-	-	-	-	2	463010	3.71015e-07	66.8989
ukb-b-12115	Diagnoses - main ICD10: C50.4 Upper-outer quadrant of breast || id:ukb-b-12115	-	-	-	-	-	-	135.988	43.1193	0.00161183	-	-	-	-	-	-	-	-	-	-	1	463010	2.61745e-07	38.9946
ukb-b-2307	Diagnoses - main ICD10: C50.9 Breast, unspecified || id:ukb-b-2307	8.76884	7.77385	0.259324	2.89646	26.2293	0.914493	-	-	-	0.0137128	0.819013	0.0863411	0.0591193	8.27585	9.10448	0.363357	23.2793	14.6398	0.142888	11	463010	2.03583e-05	710.885
ukb-b-2160	Diagnoses - main ICD10: C61 Malignant neoplasm of prostate || id:ukb-b-2160	8.07527	6.67227	0.226174	40.8427	38.9354	0.321536	-	-	-	-0.0492453	0.408405	0.886958	0.889799	16.3917	12.1065	0.175751	18.0689	18.9094	0.361828	11	463010	9.20653e-06	576.783
ukb-d-C67	Diagnoses - main ICD10: C67 Malignant neoplasm of bladder || id:ukb-d-C67	-84.5108	49.5213	0.087905	-	-	-	-	-	-	-	-	-	-	-	-	-	-	-	-	2	361194	1.00753e-06	73.3346
ukb-b-5421	Diagnoses - main ICD10: C67.9 Bladder, unspecified || id:ukb-b-5421	-60.8279	56.1344	0.278537	6087.73	5170.58	0.448252	-	-	-	-3.90978	0.445117	0.111459	0.177592	-36.9144	45.5256	0.417452	-19.2731	44.9164	0.709659	3	463010	5.9153e-07	92.2127
ukb-d-C79	Diagnoses - main ICD10: C79 Secondary malignant neoplasm of other sites || id:ukb-d-C79	-	-	-	-	-	-	91.8685	76.7036	0.231031	-	-	-	-	-	-	-	-	-	-	1	361194	3.3917e-07	30.6463
ukb-d-D05	Diagnoses - main ICD10: D05 Carcinoma in situ of breast || id:ukb-d-D05	-26.2883	14.2492	0.0650537	-	-	-	-	-	-	-	-	-	-	-	-	-	-	-	-	2	361194	7.79465e-07	67.6966
ukb-d-D12	Diagnoses - main ICD10: D12 Benign neoplasm of colon, rectum, anus and anal canal || id:ukb-d-D12	0.374044	3.32866	0.91053	-11.7989	14.7837	0.441701	-	-	-	0.0403457	0.412928	0.655851	0.638469	0.718216	5.10243	0.88806	3.57985	6.86959	0.611768	13	361194	4.80272e-05	659.403
ukb-b-10623	Diagnoses - main ICD10: D12.5 Sigmoid colon || id:ukb-b-10623	-	-	-	-	-	-	-100.342	48.6502	0.039158	-	-	-	-	-	-	-	-	-	-	1	463010	4.75119e-07	41.5558
ukb-b-9321	Diagnoses - main ICD10: D12.8 Rectum || id:ukb-b-9321	17.1409	59.9146	0.77481	-	-	-	-	-	-	-	-	-	-	-	-	-	-	-	-	2	463010	4.82542e-07	68.7069
ukb-d-D17	Diagnoses - main ICD10: D17 Benign lipomatous neoplasm || id:ukb-d-D17	-	-	-	-	-	-	18.3327	19.7748	0.353889	-	-	-	-	-	-	-	-	-	-	1	361194	1.15666e-06	33.8455
ukb-d-D22	Diagnoses - main ICD10: D22 Melanocytic naevi || id:ukb-d-D22	6.33715	14.0403	0.651733	17.4233	38.9508	0.673359	-	-	-	-0.0247541	0.769597	0.0600075	0.0367237	-5.26591	14.4327	0.715216	-4.28542	23.0653	0.858727	7	361194	8.05454e-06	293.193
ukb-b-3596	Diagnoses - main ICD10: D22.3 Melanocytic naevi of other and unspecified parts of face || id:ukb-b-3596	32.3879	58.218	0.577992	-	-	-	-	-	-	-	-	-	-	-	-	-	-	-	-	2	463010	1.05096e-06	148.739
ukb-b-8549	Diagnoses - main ICD10: D24 Benign neoplasm of breast || id:ukb-b-8549	-	-	-	-	-	-	-29.0506	43.8351	0.507507	-	-	-	-	-	-	-	-	-	-	1	463010	2.60659e-07	45.1601
ukb-b-9536	Diagnoses - main ICD10: D25.9 Leiomyoma of uterus, unspecified || id:ukb-b-9536	8.26992	9.82954	0.400161	-6.99468	111.053	0.959955	-	-	-	0.0265681	0.912078	0.700549	0.405327	9.18971	18.0254	0.610178	-1.63879	19.7933	0.941555	3	463010	2.86377e-06	115.185
ukb-d-D50	Diagnoses - main ICD10: D50 Iron deficiency anaemia || id:ukb-d-D50	-	-	-	-	-	-	-112.56	36.2477	0.00190083	-	-	-	-	-	-	-	-	-	-	1	361194	1.11714e-06	35.5482
ukb-b-14765	Diagnoses - main ICD10: D64.9 Anaemia, unspecified || id:ukb-b-14765	-	-	-	-	-	-	-57.5728	43.9249	0.189955	-	-	-	-	-	-	-	-	-	-	1	463010	7.84323e-07	43.829
ukb-b-3965	Diagnoses - main ICD10: G56.0 Carpal tunnel syndrome || id:ukb-b-3965	-1.14054	8.16108	0.888855	-51.3519	47.696	0.313029	-	-	-	0.105548	0.31658	0.248457	0.265851	-8.30013	9.46646	0.380599	-8.32874	10.3391	0.441261	10	463010	1.42764e-05	375.079
ukb-b-4637	Diagnoses - main ICD10: H00.1 Chalazion || id:ukb-b-4637	-	-	-	-	-	-	-72.6423	46.2307	0.116113	-	-	-	-	-	-	-	-	-	-	1	463010	2.47856e-07	34.3571
ukb-d-H02	Diagnoses - main ICD10: H02 Other disorders of eyelid || id:ukb-d-H02	-	-	-	-	-	-	30.8151	20.5301	0.133363	-	-	-	-	-	-	-	-	-	-	1	361194	1.29504e-06	36.1165
ukb-d-H04	Diagnoses - main ICD10: H04 Disorders of lachrymal system || id:ukb-d-H04	-	-	-	-	-	-	-66.3847	61.4241	0.279804	-	-	-	-	-	-	-	-	-	-	1	361194	3.62028e-07	29.8151
ukb-b-12397	Diagnoses - main ICD10: H26.9 Cataract, unspecified || id:ukb-b-12397	6.31099	7.34099	0.389959	26.2229	21.3428	0.258903	-	-	-	-0.0555094	0.353477	0.323814	0.325325	10.7085	9.9474	0.281699	11.4123	12.0838	0.372593	9	463010	1.70036e-05	409.766
ukb-d-H33	Diagnoses - main ICD10: H33 Retinal detachments and breaks || id:ukb-d-H33	10.7691	13.855	0.436999	-139.929	118.053	0.446147	-	-	-	0.254858	0.420462	0.436468	0.974301	5.94208	16.8154	0.72381	4.78688	19.1462	0.825911	3	361194	2.69537e-06	129.748
ukb-d-H35	Diagnoses - main ICD10: H35 Other retinal disorders || id:ukb-d-H35	-	-	-	-	-	-	-27.9294	80.7396	0.729404	-	-	-	-	-	-	-	-	-	-	1	361194	4.02663e-07	32.1117
ukb-d-H40	Diagnoses - main ICD10: H40 Glaucoma || id:ukb-d-H40	-26.4809	11.0251	0.0163113	110.094	240.549	0.692096	-	-	-	-0.149493	0.626331	0.820505	0.742371	-24.1129	24.2907	0.320866	-23.0092	26.3711	0.44714	4	361194	1.98694e-06	146.44
ukb-b-12047	Diagnoses - main ICD10: I20.0 Unstable angina || id:ukb-b-12047	-1.45455	22.2449	0.947865	-45.3755	333.377	0.904199	-	-	-	0.0685629	0.906937	0.13556	0.0638019	-20.8108	19.3206	0.281424	-20.5453	20.4527	0.389134	4	463010	2.8955e-06	167.164
ukb-b-5126	Diagnoses - main ICD10: I21.1 Acute transmural myocardial infarction of inferior wall || id:ukb-b-5126	-58.3126	65.6	0.374051	-	-	-	-	-	-	-	-	-	-	-	-	-	-	-	-	2	463010	4.97105e-07	63.7739
ukb-b-3469	Diagnoses - main ICD10: I21.9 Acute myocardial infarction, unspecified || id:ukb-b-3469	-	-	-	-	-	-	-28.4659	36.0996	0.430383	-	-	-	-	-	-	-	-	-	-	1	463010	4.09707e-07	38.1388
ukb-b-1668	Diagnoses - main ICD10: I25.1 Atherosclerotic heart disease || id:ukb-b-1668	-7.50654	2.98152	0.0118128	-5.44696	7.32724	0.463913	-	-	-	-0.00762065	0.759953	0.148664	0.122964	-8.39796	3.75769	0.0254256	-8.36896	4.0695	0.0495159	28	463010	9.45862e-05	1722.74
ukb-d-I26	Diagnoses - main ICD10: I26 Pulmonary embolism || id:ukb-d-I26	9.28459	11.7316	0.428701	62.7677	32.4158	0.110589	-	-	-	-0.12015	0.142852	0.0331904	0.128769	24.954	10.8573	0.0215415	27.4843	11.6185	0.0558585	7	361194	9.45857e-06	528.144
ukb-b-18366	Diagnoses - main ICD10: I26.9 Pulmonary embolism without mention of acute cor pulmonale || id:ukb-b-18366	-2.11569	17.3496	0.902942	26.6011	111.797	0.834083	-	-	-	-0.0409915	0.818193	0.264373	0.14647	-2.16772	19.0442	0.909376	-18.4778	29.5923	0.576621	4	463010	3.27548e-06	381.876
ukb-d-I47	Diagnoses - main ICD10: I47 Paroxysmal tachycardia || id:ukb-d-I47	-29.9506	64.5694	0.642755	-	-	-	-	-	-	-	-	-	-	-	-	-	-	-	-	2	361194	8.6124e-07	60.2206
ukb-b-964	Diagnoses - main ICD10: I48 Atrial fibrillation and flutter || id:ukb-b-964	2.57993	2.98785	0.387878	-0.629164	7.60439	0.934926	-	-	-	0.00913919	0.632577	0.895365	0.871214	1.11379	5.31377	0.833976	1.55261	5.66829	0.786961	21	463010	4.39265e-05	1677.67
ukb-d-I50	Diagnoses - main ICD10: I50 Heart failure || id:ukb-d-I50	100.104	50.3011	0.0465806	-	-	-	-	-	-	-	-	-	-	-	-	-	-	-	-	2	361194	6.79887e-07	62.9558
ukb-d-I63	Diagnoses - main ICD10: I63 Cerebral infarction || id:ukb-d-I63	-	-	-	-	-	-	-12.4993	34.6193	0.718062	-	-	-	-	-	-	-	-	-	-	1	361194	5.89634e-07	29.8974
ukb-b-12267	Diagnoses - main ICD10: I80.2 Phlebitis and thrombophlebitis of other deep vessels of lower extremities || id:ukb-b-12267	-15.9	19.7041	0.419702	64.013	61.951	0.377467	-	-	-	-0.10457	0.270467	0.19824	0.290384	-22.9336	21.3342	0.282388	-50.2894	43.4676	0.311682	5	463010	3.42424e-06	400.564
ukb-b-6720	Diagnoses - main ICD10: I83.9 Varicose veins of lower extremities without ulcer or inflammation || id:ukb-b-6720	7.03524	2.87467	0.0143922	2.31452	11.3871	0.840721	-	-	-	0.0129488	0.666512	0.902587	0.880079	4.37561	5.04386	0.385662	5.36936	7.24476	0.4658	25	463010	7.22727e-05	1561.37
ukb-b-7211	Diagnoses - main ICD10: J33.9 Nasal polyp, unspecified || id:ukb-b-7211	19.0645	10.0666	0.0582463	-28.1341	103.19	0.810698	-	-	-	0.0430315	0.685959	0.884921	0.806109	20.7172	25.4918	0.416391	14.0689	29.42	0.665189	4	463010	1.30103e-06	201.905
ukb-b-3770	Diagnoses - main ICD10: J34.2 Deviated nasal septum || id:ukb-b-3770	-	-	-	-	-	-	22.4214	54.9671	0.683343	-	-	-	-	-	-	-	-	-	-	1	463010	4.70601e-07	30.8144
ukb-d-J38	Diagnoses - main ICD10: J38 Diseases of vocal cords and larynx, not elsewhere classified || id:ukb-d-J38	12.966	6.31896	0.0401781	-	-	-	-	-	-	-	-	-	-	-	-	-	-	-	-	2	361194	6.00762e-07	62.6118
ukb-d-J45	Diagnoses - main ICD10: J45 Asthma || id:ukb-d-J45	-	-	-	-	-	-	41.1139	32.1136	0.200452	-	-	-	-	-	-	-	-	-	-	1	361194	5.34585e-07	37.4711
ukb-b-20208	Diagnoses - main ICD10: J45.9 Asthma, unspecified || id:ukb-b-20208	-10.8841	106.887	0.918893	-	-	-	-	-	-	-	-	-	-	-	-	-	-	-	-	2	463010	6.41226e-07	73.1695
ukb-d-K01	Diagnoses - main ICD10: K01 Embedded and impacted teeth || id:ukb-d-K01	-18.4242	19.4224	0.342821	-	-	-	-	-	-	-	-	-	-	-	-	-	-	-	-	2	361194	8.00878e-07	66.8543
ukb-b-1386	Diagnoses - main ICD10: K21.9 Gastro-oesophageal reflux disease without oesophagitis || id:ukb-b-1386	-	-	-	-	-	-	-25.8179	27.8195	0.35338	-	-	-	-	-	-	-	-	-	-	1	463010	6.62887e-07	30.6793
ukb-d-K26	Diagnoses - main ICD10: K26 Duodenal ulcer || id:ukb-d-K26	-	-	-	-	-	-	118.903	62.1102	0.055571	-	-	-	-	-	-	-	-	-	-	1	361194	3.973e-07	37.6593
ukb-d-K31	Diagnoses - main ICD10: K31 Other diseases of stomach and duodenum || id:ukb-d-K31	-1.34299	2.62265	0.608599	-	-	-	-	-	-	-	-	-	-	-	-	-	-	-	-	2	361194	1.23744e-06	60.779
ukb-b-7330	Diagnoses - main ICD10: K31.7 Polyp of stomach and duodenum || id:ukb-b-7330	-	-	-	-	-	-	-40.567	91.2479	0.656624	-	-	-	-	-	-	-	-	-	-	1	463010	1.52546e-07	30.4646
ukb-b-686	Diagnoses - main ICD10: K35.9 Acute appendicitis, unspecified || id:ukb-b-686	-	-	-	-	-	-	-33.9139	65.2439	0.603202	-	-	-	-	-	-	-	-	-	-	1	463010	3.03558e-07	41.4379
ukb-b-11369	Diagnoses - main ICD10: K40.2 Bilateral inguinal hernia, without obstruction or gangrene || id:ukb-b-11369	-	-	-	-	-	-	40.4292	50.5029	0.423402	-	-	-	-	-	-	-	-	-	-	1	463010	2.01042e-07	38.4522
ukb-b-5369	Diagnoses - main ICD10: K40.9 Unilateral or unspecified inguinal hernia, without obstruction or gangrene || id:ukb-b-5369	2.69037	3.62501	0.457986	2.55465	13.3448	0.851387	-	-	-	0.000371125	0.991608	0.750064	0.677277	6.61068	5.93416	0.265277	8.06077	7.97763	0.330731	14	463010	4.15738e-05	790.075
ukb-d-K42	Diagnoses - main ICD10: K42 Umbilical hernia || id:ukb-d-K42	-	-	-	-	-	-	11.4655	18.2819	0.530559	-	-	-	-	-	-	-	-	-	-	1	361194	1.53334e-06	77.0827
ukb-b-14541	Diagnoses - main ICD10: K42.9 Umbilical hernia without obstruction or gangrene || id:ukb-b-14541	7.37259	22.976	0.748299	-	-	-	-	-	-	-	-	-	-	-	-	-	-	-	-	2	463010	9.04913e-07	84.1605
ukb-b-677	Diagnoses - main ICD10: K43.9 Ventral hernia without obstruction or gangrene || id:ukb-b-677	-	-	-	-	-	-	23.0861	36.811	0.530559	-	-	-	-	-	-	-	-	-	-	1	463010	3.76748e-07	37.1167
ukb-b-8848	Diagnoses - main ICD10: K44.9 Diaphragmatic hernia without obstruction or gangrene || id:ukb-b-8848	-	-	-	-	-	-	27.6643	29.6741	0.351197	-	-	-	-	-	-	-	-	-	-	1	463010	1.35568e-06	36.4357
ukb-b-19386	Diagnoses - main ICD10: K51.9 Ulcerative colitis, unspecified || id:ukb-b-19386	27.2498	20.8298	0.190801	171.741	76.1169	0.0648792	-	-	-	-0.14184	0.0989025	0.0967012	0.284186	49.1854	22.6353	0.0297837	59.8405	23.2735	0.0369437	8	463010	3.21499e-06	345.677
ukb-b-10859	Diagnoses - main ICD10: K57.3 Diverticular disease of large intestine without perforation or abscess || id:ukb-b-10859	-8.0161	2.37739	0.000746778	4.60657	50.8243	0.942456	-	-	-	-0.0339541	0.839851	0.967471	0.992521	-8.15214	15.1476	0.590453	-6.38862	17.8246	0.754328	3	463010	7.88826e-06	198.634
ukb-b-7166	Diagnoses - main ICD10: K57.9 Diverticular disease of intestine, part unspecified, without perforation or abscess || id:ukb-b-7166	-	-	-	-	-	-	12.4097	61.3492	0.839697	-	-	-	-	-	-	-	-	-	-	1	463010	3.59843e-07	33.0462
ukb-b-17961	Diagnoses - main ICD10: K58.9 Irritable bowel syndrome without diarrhoea || id:ukb-b-17961	-	-	-	-	-	-	-14.7057	94.1078	0.875825	-	-	-	-	-	-	-	-	-	-	1	463010	1.56854e-07	32.0276
ukb-d-K61	Diagnoses - main ICD10: K61 Abscess of anal and rectal regions || id:ukb-d-K61	-	-	-	-	-	-	-17.1387	43.0026	0.690225	-	-	-	-	-	-	-	-	-	-	1	361194	2.71376e-07	31.6206
ukb-b-19805	Diagnoses - main ICD10: K62.1 Rectal polyp || id:ukb-b-19805	-7.73194	50.4513	0.878197	-	-	-	-	-	-	-	-	-	-	-	-	-	-	-	-	2	463010	1.2235e-06	93.8399
ukb-b-11582	Diagnoses - main ICD10: K62.5 Haemorrhage of anus and rectum || id:ukb-b-11582	-	-	-	-	-	-	37.9767	47.504	0.424034	-	-	-	-	-	-	-	-	-	-	1	463010	1.30874e-06	30.8004
ukb-d-K63	Diagnoses - main ICD10: K63 Other diseases of intestine || id:ukb-d-K63	-10.5319	13.5151	0.435822	134.335	73.8461	0.319981	-	-	-	-0.365675	0.298162	0.108432	0.464124	-13.6018	11.6832	0.244335	-16.2807	13.5626	0.352876	3	361194	8.6702e-06	135.787
ukb-b-1968	Diagnoses - main ICD10: K63.5 Polyp of colon || id:ukb-b-1968	15.066	10.5538	0.153424	-	-	-	-	-	-	-	-	-	-	-	-	-	-	-	-	2	463010	2.04831e-06	91.3312
ukb-b-10362	Diagnoses - main ICD10: K80.0 Calculus of gallbladder with acute cholecystitis || id:ukb-b-10362	-	-	-	-	-	-	-104.944	68.5915	0.126019	-	-	-	-	-	-	-	-	-	-	1	463010	2.94789e-07	57.3279
ukb-b-8988	Diagnoses - main ICD10: K80.1 Calculus of gallbladder with other cholecystitis || id:ukb-b-8988	-5.62876	9.05079	0.534003	15.098	23.1374	0.560596	-	-	-	-0.0543877	0.401683	0.311188	0.304685	-4.00399	9.43882	0.671417	-2.9116	8.94094	0.761014	5	463010	8.29469e-06	454.936
ukb-b-11020	Diagnoses - main ICD10: K80.2 Calculus of gallbladder without cholecystitis || id:ukb-b-11020	-4.92952	8.14608	0.545086	-1.87511	13.4594	0.894638	-	-	-	-0.0122299	0.775497	0.0273392	0.015862	-3.19588	6.10678	0.600743	-3.45244	6.17817	0.596513	7	463010	1.95812e-05	737.986
ukb-b-8268	Diagnoses - main ICD10: K80.5 Calculus of bile duct without cholangitis or cholecystitis || id:ukb-b-8268	-	-	-	-	-	-	-33.9972	50.5556	0.501284	-	-	-	-	-	-	-	-	-	-	1	463010	4.75707e-07	59.5946
ukb-d-K81	Diagnoses - main ICD10: K81 Cholecystitis || id:ukb-d-K81	-20.4423	18.883	0.278996	-	-	-	-	-	-	-	-	-	-	-	-	-	-	-	-	2	361194	1.91861e-06	119.512
ukb-d-L02	Diagnoses - main ICD10: L02 Cutaneous abscess, furuncle and carbuncle || id:ukb-d-L02	-	-	-	-	-	-	-6.68983	33.625	0.842299	-	-	-	-	-	-	-	-	-	-	1	361194	4.33331e-07	30.8514
ukb-b-11908	Diagnoses - main ICD10: L03.1 Cellulitis of other parts of limb || id:ukb-b-11908	-	-	-	-	-	-	39.2022	25.7826	0.128388	-	-	-	-	-	-	-	-	-	-	1	463010	8.33034e-07	53.2572
ukb-d-L57	Diagnoses - main ICD10: L57 Skin changes due to chronic exposure to nonionising radiation || id:ukb-d-L57	25.7688	41.2494	0.532164	-	-	-	-	-	-	-	-	-	-	-	-	-	-	-	-	2	361194	8.61924e-07	74.5813
ukb-d-L72	Diagnoses - main ICD10: L72 Follicular cysts of skin and subcutaneous tissue || id:ukb-d-L72	1.89731	2.62912	0.470508	2.97218	3.14022	0.413726	-	-	-	-0.0252231	0.51044	0.3183	0.264119	1.92676	2.46073	0.433627	2.24139	2.34004	0.392384	5	361194	9.7314e-05	1918.36
ukb-b-501	Diagnoses - main ICD10: L82 Seborrhoeic keratosis || id:ukb-b-501	-	-	-	-	-	-	125.523	143.584	0.382002	-	-	-	-	-	-	-	-	-	-	1	463010	4.87857e-07	52.3362
ukb-d-M06	Diagnoses - main ICD10: M06 Other rheumatoid arthritis || id:ukb-d-M06	5.53313	9.09164	0.542793	8.93898	43.3007	0.855556	-	-	-	-0.0101591	0.941665	0.704162	0.496826	7.92952	13.8628	0.567322	8.10865	15.2279	0.631306	4	361194	7.57044e-06	653.754
ukb-b-19829	Diagnoses - main ICD10: M16.9 Coxarthrosis, unspecified || id:ukb-b-19829	-3.01093	17.2611	0.861524	-	-	-	-	-	-	-	-	-	-	-	-	-	-	-	-	2	463010	1.3679e-06	69.0822
ukb-b-18379	Diagnoses - main ICD10: M17.9 Gonarthrosis, unspecified || id:ukb-b-18379	-	-	-	-	-	-	-8.21727	33.38	0.805548	-	-	-	-	-	-	-	-	-	-	1	463010	1.02442e-06	34.3169
ukb-b-6026	Diagnoses - main ICD10: M20.1 Hallux valgus (acquired) || id:ukb-b-6026	13.316	15.8527	0.400917	94.602	183.577	0.697075	-	-	-	-0.135039	0.733151	0.549343	0.317424	14.4254	24.5004	0.556009	18.3425	30.385	0.607411	3	463010	3.12543e-06	127.399
ukb-d-M47	Diagnoses - main ICD10: M47 Spondylosis || id:ukb-d-M47	-	-	-	-	-	-	26.7088	52.1353	0.608442	-	-	-	-	-	-	-	-	-	-	1	361194	5.09719e-07	30.1221
ukb-d-M48	Diagnoses - main ICD10: M48 Other spondylopathies || id:ukb-d-M48	-	-	-	-	-	-	8.32315	51.0489	0.870485	-	-	-	-	-	-	-	-	-	-	1	361194	4.82429e-07	30.7599
ukb-d-M65	Diagnoses - main ICD10: M65 Synovitis and tenosynovitis || id:ukb-d-M65	-	-	-	-	-	-	-12.403	27.9708	0.657458	-	-	-	-	-	-	-	-	-	-	1	361194	6.85485e-07	30.9019
ukb-b-8085	Diagnoses - main ICD10: M65.3 Trigger finger || id:ukb-b-8085	36.8986	40.1995	0.358678	-	-	-	-	-	-	-	-	-	-	-	-	-	-	-	-	2	463010	3.4259e-07	69.1945
ukb-b-12364	Diagnoses - main ICD10: M67.4 Ganglion || id:ukb-b-12364	-	-	-	-	-	-	76.8939	68.3773	0.260778	-	-	-	-	-	-	-	-	-	-	1	463010	2.99288e-07	29.7855
ukb-d-M70	Diagnoses - main ICD10: M70 Soft tissue disorders related to use, overuse and pressure || id:ukb-d-M70	-	-	-	-	-	-	79.5808	68.3992	0.244637	-	-	-	-	-	-	-	-	-	-	1	361194	2.78953e-07	31.5583
ukb-b-13517	Diagnoses - main ICD10: M72.0 Palmar fascial fibromatosis [Dupuytren] || id:ukb-b-13517	-4.48206	10.7525	0.676796	-29.0588	16.1094	0.108911	-	-	-	0.0543768	0.0957791	0.144041	0.318219	-15.0457	9.39277	0.109192	-13.3129	10.6712	0.243679	10	463010	8.6666e-06	1354.87
ukb-b-4772	Diagnoses - main ICD10: M72.04 Palmar fascial fibromatosis [Dupuytren]-Hand || id:ukb-b-4772	-8.18523	10.6955	0.444093	-13.6216	17.2943	0.449176	-	-	-	0.0113282	0.690065	0.0163488	0.0112968	-13.2253	8.66493	0.126936	-14.0256	8.75689	0.137533	12	463010	1.11492e-05	1553.61
ukb-b-4921	Diagnoses - main ICD10: M75.0 Adhesive capsulitis of shoulder || id:ukb-b-4921	-	-	-	-	-	-	181.712	93.3482	0.051582	-	-	-	-	-	-	-	-	-	-	1	463010	1.63131e-07	32.0599
ukb-d-M84	Diagnoses - main ICD10: M84 Disorders of continuity of bone || id:ukb-d-M84	-	-	-	-	-	-	-94.5604	98.7777	0.338413	-	-	-	-	-	-	-	-	-	-	1	361194	2.84075e-07	31.2823
ukb-d-N13	Diagnoses - main ICD10: N13 Obstructive and reflux uropathy || id:ukb-d-N13	20.6896	65.8442	0.753354	-	-	-	-	-	-	-	-	-	-	-	-	-	-	-	-	2	361194	7.05638e-07	61.0719
ukb-b-18372	Diagnoses - main ICD10: N20.0 Calculus of kidney || id:ukb-b-18372	-11.2574	11.6524	0.333994	-26.7947	83.4759	0.802267	-	-	-	0.018519	0.879323	0.718179	0.429098	-15.2765	21.9978	0.487396	-16.338	24.2646	0.570122	3	463010	1.45084e-06	142.315
ukb-b-18629	Diagnoses - main ICD10: N20.1 Calculus of ureter || id:ukb-b-18629	21.7559	13.8387	0.115926	-	-	-	-	-	-	-	-	-	-	-	-	-	-	-	-	2	463010	6.5322e-07	69.9875
ukb-b-16313	Diagnoses - main ICD10: N23 Unspecified renal colic || id:ukb-b-16313	-	-	-	-	-	-	44.3174	77.1069	0.565458	-	-	-	-	-	-	-	-	-	-	1	463010	2.54003e-07	32.018
ukb-d-N30	Diagnoses - main ICD10: N30 Cystitis || id:ukb-d-N30	-	-	-	-	-	-	-64.8477	71.0658	0.361504	-	-	-	-	-	-	-	-	-	-	1	361194	4.30286e-07	29.9989
ukb-d-N39	Diagnoses - main ICD10: N39 Other disorders of urinary system || id:ukb-d-N39	-	-	-	-	-	-	-8.57575	23.3415	0.713318	-	-	-	-	-	-	-	-	-	-	1	361194	2.86912e-06	33.1169
ukb-b-9873	Diagnoses - main ICD10: N39.3 Stress incontinence || id:ukb-b-9873	-	-	-	-	-	-	-0.698092	24.6295	0.977388	-	-	-	-	-	-	-	-	-	-	1	463010	8.46253e-07	42.3202
ukb-b-11601	Diagnoses - main ICD10: N40 Hyperplasia of prostate || id:ukb-b-11601	-6.52133	9.91421	0.510682	-150.174	47.1059	0.00968678	-	-	-	0.247275	0.0114221	0.0760192	0.561547	-5.21709	11.7404	0.656775	-23.086	18.1631	0.229937	12	463010	1.15282e-05	536.355
ukb-b-10668	Diagnoses - main ICD10: N47 Redundant prepuce, phimosis and paraphimosis || id:ukb-b-10668	-	-	-	-	-	-	-85.0475	44.6491	0.0568066	-	-	-	-	-	-	-	-	-	-	1	463010	2.54674e-07	35.6061
ukb-b-3802	Diagnoses - main ICD10: N50.8 Other specified disorders of male genital organs || id:ukb-b-3802	-	-	-	-	-	-	-75.1899	48.8557	0.1238	-	-	-	-	-	-	-	-	-	-	1	463010	2.31791e-07	35.3801
ukb-d-N60	Diagnoses - main ICD10: N60 Benign mammary dysplasia || id:ukb-d-N60	-	-	-	-	-	-	31.7385	83.0011	0.702175	-	-	-	-	-	-	-	-	-	-	1	361194	2.86202e-07	30.9989
ukb-d-N80	Diagnoses - main ICD10: N80 Endometriosis || id:ukb-d-N80	-	-	-	-	-	-	-26.6706	39.7155	0.501876	-	-	-	-	-	-	-	-	-	-	1	361194	3.69432e-07	30.4465
ukb-b-11298	Diagnoses - main ICD10: N81.1 Cystocele || id:ukb-b-11298	12.4738	14.5618	0.391662	-	-	-	-	-	-	-	-	-	-	-	-	-	-	-	-	2	463010	7.79665e-07	65.8206
ukb-b-5118	Diagnoses - main ICD10: N81.2 Incomplete uterovaginal prolapse || id:ukb-b-5118	-	-	-	-	-	-	-60.4043	37.2492	0.104883	-	-	-	-	-	-	-	-	-	-	1	463010	3.70024e-07	34.4618
ukb-b-6082	Diagnoses - main ICD10: N81.6 Rectocele || id:ukb-b-6082	-	-	-	-	-	-	115.095	75.7027	0.128422	-	-	-	-	-	-	-	-	-	-	1	463010	2.318e-07	29.9833
ukb-d-N84	Diagnoses - main ICD10: N84 Polyp of female genital tract || id:ukb-d-N84	-	-	-	-	-	-	-14.1041	17.2885	0.41461	-	-	-	-	-	-	-	-	-	-	1	361194	1.7058e-06	32.8382
ukb-b-12944	Diagnoses - main ICD10: N84.0 Polyp of corpus uteri || id:ukb-b-12944	-	-	-	-	-	-	-11.5077	21.3925	0.590624	-	-	-	-	-	-	-	-	-	-	1	463010	1.11525e-06	44.9958
ukb-d-N85	Diagnoses - main ICD10: N85 Other noninflammatory disorders of uterus, except cervix || id:ukb-d-N85	-	-	-	-	-	-	-3.30033	54.883	0.952049	-	-	-	-	-	-	-	-	-	-	1	361194	4.19643e-07	30.4099
ukb-d-N92	Diagnoses - main ICD10: N92 Excessive, frequent and irregular menstruation || id:ukb-d-N92	-	-	-	-	-	-	27.7313	16.2719	0.0883355	-	-	-	-	-	-	-	-	-	-	1	361194	2.16765e-06	35.3135
ukb-b-11572	Diagnoses - main ICD10: N92.0 Excessive and frequent menstruation with regular cycle || id:ukb-b-11572	-	-	-	-	-	-	35.3673	20.8638	0.0900465	-	-	-	-	-	-	-	-	-	-	1	463010	1.31102e-06	43.3652
ukb-d-N94	Diagnoses - main ICD10: N94 Pain and other conditions associated with female genital organs and menstrual cycle || id:ukb-d-N94	-	-	-	-	-	-	76.6813	63.0922	0.22422	-	-	-	-	-	-	-	-	-	-	1	361194	4.80581e-07	43.7594
ukb-d-O68	Diagnoses - main ICD10: O68 Labour and delivery complicated by foetal stress [distress] || id:ukb-d-O68	-	-	-	-	-	-	-0.152835	51.8944	0.99765	-	-	-	-	-	-	-	-	-	-	1	361194	4.37069e-07	30.7557
ukb-b-10712	Diagnoses - main ICD10: O70.1 Second degree perineal laceration during delivery || id:ukb-b-10712	-	-	-	-	-	-	-120.458	61.1351	0.0487981	-	-	-	-	-	-	-	-	-	-	1	463010	3.9404e-07	33.7413
ukb-b-11412	Diagnoses - main ICD10: R04.0 Epistaxis || id:ukb-b-11412	-	-	-	-	-	-	-61.4009	72.993	0.400242	-	-	-	-	-	-	-	-	-	-	1	463010	2.32981e-07	32.9757
ukb-b-20386	Diagnoses - main ICD10: R07.2 Precordial pain || id:ukb-b-20386	-	-	-	-	-	-	68.6906	63.1294	0.276555	-	-	-	-	-	-	-	-	-	-	1	463010	3.73149e-07	37.2427
ukb-b-10771	Diagnoses - main ICD10: R07.4 Chest pain, unspecified || id:ukb-b-10771	-	-	-	-	-	-	-21.4717	23.4237	0.359319	-	-	-	-	-	-	-	-	-	-	1	463010	2.70223e-06	32.1623
ukb-b-6608	Diagnoses - main ICD10: R10.1 Pain localised to upper abdomen || id:ukb-b-6608	-	-	-	-	-	-	-15.0013	22.4246	0.503516	-	-	-	-	-	-	-	-	-	-	1	463010	1.0004e-06	36.2233
ukb-b-6223	Diagnoses - main ICD10: R10.4 Other and unspecified abdominal pain || id:ukb-b-6223	-	-	-	-	-	-	-4.879	20.7072	0.813728	-	-	-	-	-	-	-	-	-	-	1	463010	1.70541e-06	31.5426
ukb-b-17885	Diagnoses - main ICD10: R31 Unspecified haematuria || id:ukb-b-17885	19.3207	6.92659	0.00528144	43.6899	27.1364	0.205774	-	-	-	-0.0699129	0.417159	0.544828	0.532513	24.9511	9.94245	0.0120884	23.9399	11.1741	0.0988159	5	463010	1.29516e-05	249.155
ukb-d-R39	Diagnoses - main ICD10: R39 Other symptoms and signs involving the urinary system || id:ukb-d-R39	63.5525	19.6523	0.00122137	-	-	-	-	-	-	-	-	-	-	-	-	-	-	-	-	2	361194	1.30639e-06	61.459
ukb-b-1977	Diagnoses - main ICD10: R51 Headache || id:ukb-b-1977	-	-	-	-	-	-	36.4266	47.0404	0.438714	-	-	-	-	-	-	-	-	-	-	1	463010	6.19941e-07	30.6804
ukb-d-R59	Diagnoses - main ICD10: R59 Enlarged lymph nodes || id:ukb-d-R59	-	-	-	-	-	-	55.4624	32.4473	0.0873938	-	-	-	-	-	-	-	-	-	-	1	361194	2.42759e-07	30.6791
ukb-d-R79	Diagnoses - main ICD10: R79 Other abnormal findings of blood chemistry || id:ukb-d-R79	-4.98029	17.005	0.76962	63.5042	45.5689	0.396247	-	-	-	-0.126289	0.35733	0.272445	0.789747	-10.4713	17.7193	0.554552	-27.22	26.7234	0.415563	3	361194	2.42763e-06	120.457
ukb-b-11052	Diagnoses - main ICD10: R79.8 Other specified abnormal findings of blood chemistry || id:ukb-b-11052	-	-	-	-	-	-	66.5524	45.6796	0.145134	-	-	-	-	-	-	-	-	-	-	1	463010	5.03818e-07	54.4561
ukb-d-R93	Diagnoses - main ICD10: R93 Abnormal findings on diagnostic imaging of other body structures || id:ukb-d-R93	-	-	-	-	-	-	-56.947	55.0898	0.30127	-	-	-	-	-	-	-	-	-	-	1	361194	3.88042e-07	34.1443
ukb-d-S02	Diagnoses - main ICD10: S02 Fracture of skull and facial bones || id:ukb-d-S02	-	-	-	-	-	-	-94.7549	87.5585	0.279168	-	-	-	-	-	-	-	-	-	-	1	361194	3.09886e-07	29.7372
ukb-d-S42	Diagnoses - main ICD10: S42 Fracture of shoulder and upper arm || id:ukb-d-S42	-	-	-	-	-	-	72.5466	59.703	0.224318	-	-	-	-	-	-	-	-	-	-	1	361194	4.77788e-07	31.88
ukb-b-2804	Diagnoses - main ICD10: S52.50 Fracture of lower end of radius (closed) || id:ukb-b-2804	9.71504	38.3768	0.800153	-	-	-	-	-	-	-	-	-	-	-	-	-	-	-	-	2	463010	1.42006e-06	113.15
ukb-d-T84	Diagnoses - main ICD10: T84 Complications of internal orthopaedic prosthetic devices, implants and grafts || id:ukb-d-T84	-	-	-	-	-	-	7.76992	30.971	0.801909	-	-	-	-	-	-	-	-	-	-	1	361194	1.01122e-06	33.0419
ukb-d-T85	Diagnoses - main ICD10: T85 Complications of other internal prosthetic devices, implants and grafts || id:ukb-d-T85	-	-	-	-	-	-	-32.4444	63.1753	0.607559	-	-	-	-	-	-	-	-	-	-	1	361194	4.46359e-07	33.225
ukb-b-14479	Diagnoses - main ICD10: Z09.8 Follow-up examination after other treatment for other conditions || id:ukb-b-14479	-	-	-	-	-	-	-84.518	70.4434	0.230217	-	-	-	-	-	-	-	-	-	-	1	463010	3.31975e-07	30.0283
ukb-b-18897	Diagnoses - main ICD10: Z42.1 Follow-up care involving plastic surgery of breast || id:ukb-b-18897	-	-	-	-	-	-	-33.9933	40.7993	0.404741	-	-	-	-	-	-	-	-	-	-	1	463010	3.02714e-07	42.848
ukb-d-Z43	Diagnoses - main ICD10: Z43 Attention to artificial openings || id:ukb-d-Z43	-	-	-	-	-	-	-115.308	72.9817	0.114117	-	-	-	-	-	-	-	-	-	-	1	361194	3.52852e-07	30.761
ukb-d-Z46	Diagnoses - main ICD10: Z46 Fitting and adjustment of other devices || id:ukb-d-Z46	-	-	-	-	-	-	32.2174	21.6399	0.136541	-	-	-	-	-	-	-	-	-	-	1	361194	9.79333e-07	34.6249
ukb-d-Z53	Diagnoses - main ICD10: Z53 Persons encountering health services for specifie procedures, not carried out || id:ukb-d-Z53	-	-	-	-	-	-	-30.3175	59.2648	0.608959	-	-	-	-	-	-	-	-	-	-	1	361194	4.19365e-07	30.6883
ukb-b-7660	Diagnoses - main ICD9: 4549 Varicose veins of lower extremity without ulcer/inflammation || id:ukb-b-7660	-	-	-	-	-	-	95.9747	79.3049	0.226203	-	-	-	-	-	-	-	-	-	-	1	463010	2.23584e-07	41.0563
ukb-b-9107	Diagnoses - secondary ICD10: C50.9 Breast, unspecified || id:ukb-b-9107	-	-	-	-	-	-	-60.5095	63.4683	0.340397	-	-	-	-	-	-	-	-	-	-	1	463010	2.7757e-07	43.6078
ukb-b-18843	Diagnoses - secondary ICD10: C61 Malignant neoplasm of prostate || id:ukb-b-18843	-14.0449	26.7371	0.599377	-	-	-	-	-	-	-	-	-	-	-	-	-	-	-	-	2	463010	4.89629e-07	80.0155
ukb-b-1702	Diagnoses - secondary ICD10: C77.3 Axillary and upper limb lymph nodes || id:ukb-b-1702	24.4043	73.7505	0.740717	-	-	-	-	-	-	-	-	-	-	-	-	-	-	-	-	2	463010	7.41532e-07	100.764
ukb-b-6528	Diagnoses - secondary ICD10: D25.9 Leiomyoma of uterus, unspecified || id:ukb-b-6528	-	-	-	-	-	-	5.11957	30.8228	0.868081	-	-	-	-	-	-	-	-	-	-	1	463010	5.36904e-07	38.545
ukb-b-4226	Diagnoses - secondary ICD10: E03.9 Hypothyroidism, unspecified || id:ukb-b-4226	2.16226	2.94152	0.462289	-0.892748	8.11621	0.9131	-	-	-	0.00929607	0.688418	0.138356	0.117962	2.28186	3.7558	0.543482	2.7466	4.43832	0.540271	34	463010	9.83966e-05	2237.66
ukb-b-10694	Diagnoses - secondary ICD10: E10.9 Without complications || id:ukb-b-10694	30.733	21.6529	0.155797	-8.38541	112.054	0.947158	-	-	-	0.0647616	0.754165	0.0550496	0.0281491	26.6488	16.7575	0.111775	17.6406	20.5078	0.452936	4	463010	3.63915e-06	376.427
ukb-b-970	Diagnoses - secondary ICD10: E11.9 Without complications || id:ukb-b-970	-3.84048	2.79252	0.169047	-1.24156	6.72806	0.854691	-	-	-	-0.00822089	0.673051	0.106346	0.0904987	-1.28624	3.78831	0.734211	-3.06972	3.66431	0.407864	36	463010	0.0001048	1913.76
ukb-b-17532	Diagnoses - secondary ICD10: E14.9 Without complications || id:ukb-b-17532	-	-	-	-	-	-	-29.2938	52.5875	0.577494	-	-	-	-	-	-	-	-	-	-	1	463010	2.09701e-07	34.4703
ukb-b-15541	Diagnoses - secondary ICD10: E66.9 Obesity, unspecified || id:ukb-b-15541	-	-	-	-	-	-	27.7101	24.3282	0.254699	-	-	-	-	-	-	-	-	-	-	1	463010	8.75719e-07	40.3118
ukb-b-12651	Diagnoses - secondary ICD10: E78.0 Pure hypercholesterolaemia || id:ukb-b-12651	-1.13366	2.26102	0.616093	3.36944	4.43145	0.456892	-	-	-	-0.0274703	0.254366	0.105288	0.123708	-0.70904	2.6699	0.790572	3.23759	4.1777	0.447895	20	463010	0.000175271	1753.32
ukb-b-17462	Diagnoses - secondary ICD10: E78.5 Hyperlipidaemia, unspecified || id:ukb-b-17462	14.7269	7.89709	0.0622016	-	-	-	-	-	-	-	-	-	-	-	-	-	-	-	-	2	463010	1.2772e-06	78.6384
ukb-b-20045	Diagnoses - secondary ICD10: F32.9 Depressive episode, unspecified || id:ukb-b-20045	-	-	-	-	-	-	38.5018	42.0123	0.359436	-	-	-	-	-	-	-	-	-	-	1	463010	8.10263e-07	29.9816
ukb-b-12493	Diagnoses - secondary ICD10: I10 Essential (primary) hypertension || id:ukb-b-12493	1.76879	1.04905	0.0917793	4.02671	4.10726	0.330475	-	-	-	-0.0125786	0.571192	0.538947	0.515501	2.70859	1.5869	0.0878506	3.99119	2.8113	0.160333	68	463010	0.000713026	3188.99
ukb-b-10756	Diagnoses - secondary ICD10: I20.0 Unstable angina || id:ukb-b-10756	-	-	-	-	-	-	-96.4011	74.2979	0.194461	-	-	-	-	-	-	-	-	-	-	1	463010	2.48924e-07	34.5787
ukb-b-15686	Diagnoses - secondary ICD10: I20.9 Angina pectoris, unspecified || id:ukb-b-15686	-10.0882	3.69503	0.00632953	-18.2214	12.0085	0.163483	-	-	-	0.0282465	0.4799	0.807597	0.784219	-12.6617	6.12136	0.0385983	-13.5684	6.88369	0.0770043	11	463010	2.97911e-05	649.489
ukb-b-7436	Diagnoses - secondary ICD10: I25.1 Atherosclerotic heart disease || id:ukb-b-7436	-15.3974	4.92116	0.0017551	-22.7193	16.6638	0.230938	-	-	-	0.0192281	0.644839	0.849148	0.787238	-17.475	8.62061	0.0426501	-18.1276	9.3663	0.101084	7	463010	1.22405e-05	461.77
ukb-b-16662	Diagnoses - secondary ICD10: I25.2 Old myocardial infarction || id:ukb-b-16662	-15.6633	23.6312	0.507444	-59.6829	329.909	0.886063	-	-	-	0.0713457	0.915131	0.130679	0.0455511	-14.8905	18.2273	0.413965	-38.7143	20.1706	0.194937	3	463010	2.90364e-06	185.715
ukb-b-16606	Diagnoses - secondary ICD10: I25.8 Other forms of chronic ischaemic heart disease || id:ukb-b-16606	-15.5311	5.64427	0.00592926	-19.5141	23.2864	0.449183	-	-	-	0.00955906	0.863106	0.822195	0.706946	-18.1373	10.0728	0.0717634	-18.1837	11.0146	0.159678	6	463010	9.59525e-06	363.866
ukb-b-8184	Diagnoses - secondary ICD10: I25.9 Chronic ischaemic heart disease, unspecified || id:ukb-b-8184	-19.7423	10.0225	0.0488623	-40.4275	46.6665	0.545527	-	-	-	0.0430609	0.724928	0.486275	0.275512	-26.0443	14.9717	0.0819343	-27.7119	17.1379	0.247271	3	463010	4.16691e-06	154.622
ukb-b-6217	Diagnoses - secondary ICD10: I48 Atrial fibrillation and flutter || id:ukb-b-6217	3.35554	3.00637	0.264361	-2.75022	7.40947	0.716485	-	-	-	0.0219237	0.342196	0.906804	0.918022	0.796038	4.79513	0.868149	0.705149	5.11313	0.892276	15	463010	4.06225e-05	1280.35
ukb-b-10555	Diagnoses - secondary ICD10: I50.1 Left ventricular failure || id:ukb-b-10555	-	-	-	-	-	-	-73.66	43.3124	0.0890052	-	-	-	-	-	-	-	-	-	-	1	463010	2.85747e-07	30.1497
ukb-b-4929	Diagnoses - secondary ICD10: I73.9 Peripheral vascular disease, unspecified || id:ukb-b-4929	-	-	-	-	-	-	-49.5769	41.3999	0.231107	-	-	-	-	-	-	-	-	-	-	1	463010	3.07582e-07	45.431
ukb-b-16751	Diagnoses - secondary ICD10: J44.9 Chronic obstructive pulmonary disease, unspecified || id:ukb-b-16751	-	-	-	-	-	-	80.4634	68.3231	0.23892	-	-	-	-	-	-	-	-	-	-	1	463010	5.71677e-07	32.3659
ukb-b-17219	Diagnoses - secondary ICD10: J45.9 Asthma, unspecified || id:ukb-b-17219	1.78605	2.80353	0.524078	-19.8772	9.49182	0.0498891	-	-	-	0.0860274	0.0285536	0.236312	0.487622	0.478334	3.67851	0.896539	3.9393	5.49658	0.481857	21	463010	0.000112972	1323.12
ukb-b-20017	Diagnoses - secondary ICD10: K29.8 Duodenitis || id:ukb-b-20017	-	-	-	-	-	-	82.4253	42.2104	0.0508521	-	-	-	-	-	-	-	-	-	-	1	463010	7.90861e-07	36.9494
ukb-b-3672	Diagnoses - secondary ICD10: K44.9 Diaphragmatic hernia without obstruction or gangrene || id:ukb-b-3672	13.4895	5.45735	0.0134435	0.428393	39.6105	0.992353	-	-	-	0.0338676	0.76635	0.80792	0.651501	11.8167	11.3078	0.296019	9.29251	13.1177	0.529783	4	463010	9.31877e-06	142.667
ukb-b-7421	Diagnoses - secondary ICD10: K51.9 Ulcerative colitis, unspecified || id:ukb-b-7421	53.1975	66.111	0.42101	-	-	-	-	-	-	-	-	-	-	-	-	-	-	-	-	2	463010	5.67629e-07	96.503
ukb-b-13392	Diagnoses - secondary ICD10: K57.3 Diverticular disease of large intestine without perforation or abscess || id:ukb-b-13392	-10.6357	11.1294	0.339253	-14.6432	103.292	0.910347	-	-	-	0.00746568	0.975022	0.605509	0.316869	-16.9987	18.1296	0.348438	-18.2014	20.645	0.470972	3	463010	3.57895e-06	108.456
ukb-b-4303	Diagnoses - secondary ICD10: K80.2 Calculus of gallbladder without cholecystitis || id:ukb-b-4303	-	-	-	-	-	-	-17.3943	56.1875	0.756883	-	-	-	-	-	-	-	-	-	-	1	463010	3.71447e-07	38.1597
ukb-b-11874	Diagnoses - secondary ICD10: M06.99 Rheumatoid arthritis, unspecified (Site unspecified) || id:ukb-b-11874	-	-	-	-	-	-	-12.7872	58.1571	0.82597	-	-	-	-	-	-	-	-	-	-	1	463010	2.04719e-06	288.717
ukb-b-12765	Diagnoses - secondary ICD10: M10.99 Gout, unspecified (Site unspecified) || id:ukb-b-12765	12.5816	15.0817	0.404152	92.3038	173.617	0.688918	-	-	-	-0.0608069	0.722823	0.744098	0.540405	11.5374	31.088	0.710549	12.0021	33.9274	0.757333	3	463010	8.33938e-07	171.194
ukb-b-499	Diagnoses - secondary ICD10: N32.8 Other specified disorders of bladder || id:ukb-b-499	-	-	-	-	-	-	-41.2959	82.791	0.617923	-	-	-	-	-	-	-	-	-	-	1	463010	3.85879e-07	30.935
ukb-b-8072	Diagnoses - secondary ICD10: N40 Hyperplasia of prostate || id:ukb-b-8072	-27.988	43.9374	0.524126	-444.463	731.189	0.652291	-	-	-	0.570734	0.669639	0.00307311	0.00314005	-27.3672	25.1492	0.27651	-29.9001	32.9663	0.460147	3	463010	2.06027e-06	107.281
ukb-b-11065	Diagnoses - secondary ICD10: W01.0 Home || id:ukb-b-11065	-	-	-	-	-	-	146.721	97.5489	0.13256	-	-	-	-	-	-	-	-	-	-	1	463010	1.58538e-07	30.0981
ukb-b-13841	Diagnoses - secondary ICD10: Y83.1 Surgical operation with implant of artificial internal device || id:ukb-b-13841	-	-	-	-	-	-	10.5838	49.0264	0.829082	-	-	-	-	-	-	-	-	-	-	1	463010	5.88719e-07	30.1452
ukb-b-3115	Diagnoses - secondary ICD10: Y83.2 Surgical operation with anastomosis, bypass or graft || id:ukb-b-3115	-67.3893	10.2541	4.96617e-11	-	-	-	-	-	-	-	-	-	-	-	-	-	-	-	-	2	463010	4.84312e-07	70.9463
ukb-b-6295	Diagnoses - secondary ICD10: Z03.4 Observation for suspected myocardial infarction || id:ukb-b-6295	-	-	-	-	-	-	-23.3949	56.3785	0.678171	-	-	-	-	-	-	-	-	-	-	1	463010	3.55203e-07	29.811
ukb-b-11484	Diagnoses - secondary ICD10: Z51.1 Chemotherapy session for neoplasm || id:ukb-b-11484	-	-	-	-	-	-	46.93	21.062	0.0258683	-	-	-	-	-	-	-	-	-	-	1	463010	1.13001e-06	31.9497
ukb-b-5115	Diagnoses - secondary ICD10: Z72.0 Tobacco use || id:ukb-b-5115	8.0111	6.11862	0.190433	3.04974	45.9259	0.957787	-	-	-	0.0117649	0.92957	0.720951	0.422978	10.1304	12.9514	0.434103	11.5775	13.6733	0.48631	3	463010	6.16538e-06	101.158
ukb-b-2205	Diagnoses - secondary ICD10: Z82.4 Family history of ischaemic heart disease and other diseases of the circulatory system || id:ukb-b-2205	-9.25805	13.6757	0.498425	-	-	-	-	-	-	-	-	-	-	-	-	-	-	-	-	2	463010	6.60172e-06	154.552
ukb-b-16471	Diagnoses - secondary ICD10: Z85.0 Personal history of malignant neoplasm of digestive organs || id:ukb-b-16471	-	-	-	-	-	-	-27.3982	29.7293	0.356742	-	-	-	-	-	-	-	-	-	-	1	463010	5.73497e-07	34.7021
ukb-b-20142	Diagnoses - secondary ICD10: Z85.3 Personal history of malignant neoplasm of breast || id:ukb-b-20142	3.85201	10.8812	0.723333	-20.3408	38.5118	0.613704	-	-	-	0.0454485	0.532144	0.100157	0.0830097	-6.3089	12.3286	0.608839	-15.4785	18.2089	0.420006	9	463010	1.31447e-05	548.917
ukb-b-11709	Diagnoses - secondary ICD10: Z85.4 Personal history of malignant neoplasm of genital organs || id:ukb-b-11709	-	-	-	-	-	-	-17.864	65.8427	0.78615	-	-	-	-	-	-	-	-	-	-	1	463010	4.02736e-07	31.8925
ukb-b-7299	Diagnoses - secondary ICD10: Z85.5 Personal history of malignant neoplasm of urinary tract || id:ukb-b-7299	-	-	-	-	-	-	-31.5574	48.8258	0.518069	-	-	-	-	-	-	-	-	-	-	1	463010	5.03982e-07	49.2327
ukb-b-11231	Diagnoses - secondary ICD10: Z85.8 Personal history of malignant neoplasms of other organs and systems || id:ukb-b-11231	9.31674	32.6375	0.775291	-	-	-	-	-	-	-	-	-	-	-	-	-	-	-	-	2	463010	2.10957e-06	131.196
ukb-b-1585	Diagnoses - secondary ICD10: Z86.4 Personal history of psychoactive substance abuse || id:ukb-b-1585	-	-	-	-	-	-	-36.1292	29.8698	0.22645	-	-	-	-	-	-	-	-	-	-	1	463010	1.64145e-06	30.2933
ukb-b-13782	Diagnoses - secondary ICD10: Z86.7 Personal history of diseases of the circulatory system || id:ukb-b-13782	17.781	17.6369	0.313371	-	-	-	-	-	-	-	-	-	-	-	-	-	-	-	-	2	463010	6.57063e-06	140.166
ukb-b-5911	Diagnoses - secondary ICD10: Z88.0 Personal history of allergy to penicillin || id:ukb-b-5911	3.18584	27.5961	0.908092	-	-	-	-	-	-	-	-	-	-	-	-	-	-	-	-	2	463010	3.31217e-06	63.3829
ukb-b-16641	Diagnoses - secondary ICD10: Z90.1 Acquired absence of breast(s) || id:ukb-b-16641	-	-	-	-	-	-	-16.102	43.3874	0.710547	-	-	-	-	-	-	-	-	-	-	1	463010	2.6742e-07	34.6772
ukb-b-14829	Diagnoses - secondary ICD10: Z90.4 Acquired absence of other parts of digestive tract || id:ukb-b-14829	-	-	-	-	-	-	-10.8121	26.0669	0.6783	-	-	-	-	-	-	-	-	-	-	1	463010	7.04702e-07	44.0948
ukb-b-7352	Diagnoses - secondary ICD10: Z92.1 Personal history of long-term (current) use of anticoagulants || id:ukb-b-7352	7.29379	13.2251	0.581283	-35.1099	31.8405	0.468936	-	-	-	0.130645	0.391547	0.0961068	0.211726	6.86165	9.27637	0.459487	2.97908	10.0122	0.794112	3	463010	7.21295e-06	296.492
ukb-b-10911	Diagnoses - secondary ICD10: Z92.2 Personal history of long-term (current) use of other medicaments || id:ukb-b-10911	-	-	-	-	-	-	-22.0091	20.3782	0.280127	-	-	-	-	-	-	-	-	-	-	1	463010	1.23046e-06	33.9585
ukb-b-11064	Diagnoses - secondary ICD10: Z95.1 Presence of aortocoronary bypass graft || id:ukb-b-11064	9.53884	14.7773	0.5186	63.2571	63.814	0.426023	-	-	-	-0.0827619	0.473186	0.557767	0.521294	10.3715	20.436	0.611795	9.81103	23.592	0.705469	4	463010	3.50526e-06	222.456
ukb-b-15748	Diagnoses - secondary ICD10: Z95.5 Presence of coronary angioplasty implant and graft || id:ukb-b-15748	1.328	13.1359	0.919474	52.8265	68.1457	0.473271	-	-	-	-0.0702445	0.475231	0.484173	0.430422	-4.88579	17.7875	0.783565	-22.9658	30.4587	0.479385	7	463010	5.15138e-06	297.09
ukb-b-11639	Diagnoses - secondary ICD10: Z96.1 Presence of intraocular lens || id:ukb-b-11639	-	-	-	-	-	-	73.7272	40.7866	0.0706635	-	-	-	-	-	-	-	-	-	-	1	463010	3.20876e-07	30.6912
ukb-b-20477	Diagnoses - secondary ICD10: Z96.6 Presence of orthopaedic joint implants || id:ukb-b-20477	-17.6593	18.1306	0.330052	-	-	-	-	-	-	-	-	-	-	-	-	-	-	-	-	2	463010	1.82319e-06	69.1848
ukb-b-2630	Diagnoses - secondary ICD10: Z98.0 Intestinal bypass and anastomosis status || id:ukb-b-2630	-	-	-	-	-	-	-26.5538	54.0331	0.623118	-	-	-	-	-	-	-	-	-	-	1	463010	1.76388e-07	32.2047
ukb-d-20541	Difficulty stopping worrying during worst period of anxiety || id:ukb-d-20541	-	-	-	-	-	-	-1.68571	3.27714	0.606983	-	-	-	-	-	-	-	-	-	-	1	35523	4.86062e-05	31.584
ukb-d-K11_APPENDIX	Diseases of appendix || id:ukb-d-K11_APPENDIX	-0.263471	13.9132	0.984892	-9.86482	51.7213	0.866343	-	-	-	0.0196054	0.862453	0.444114	0.268936	-3.31573	16.3783	0.839568	5.75748	16.9084	0.755923	4	361194	3.64258e-06	161.148
ukb-d-K11_LIVER	Diseases of liver || id:ukb-d-K11_LIVER	-18.6968	32.8183	0.568877	-	-	-	-	-	-	-	-	-	-	-	-	-	-	-	-	2	361194	1.41088e-06	105.718
ukb-d-IX_CIRCULATORY	Diseases of the circulatory system || id:ukb-d-IX_CIRCULATORY	-1.85028	2.04571	0.365747	2.92593	4.01921	0.490251	-	-	-	-0.0416752	0.216587	0.325692	0.400159	0.83167	2.47581	0.736933	0.65352	2.85318	0.824577	9	361194	0.000161612	430.719
ukb-d-XI_DIGESTIVE	Diseases of the digestive system || id:ukb-d-XI_DIGESTIVE	-0.556459	1.29431	0.667249	-	-	-	-	-	-	-	-	-	-	-	-	-	-	-	-	2	361194	7.06975e-05	119.485
finn-a-VII_EYE_ADNEXA	Diseases of the eye and adnexa || id:finn-a-VII_EYE_ADNEXA	-	-	-	-	-	-	-0.279939	1.27318	0.82597	-	-	-	-	-	-	-	-	-	-	1	-	0.00472003	57.3601
finn-a-H7_EYE	Diseases of the eye and adnexa || id:finn-a-H7_EYE	-	-	-	-	-	-	-0.329518	1.49867	0.82597	-	-	-	-	-	-	-	-	-	-	1	-	0.00340652	44.0896
ukb-d-VII_EYE_ADNEXA	Diseases of the eye and adnexa || id:ukb-d-VII_EYE_ADNEXA	0.848634	7.12043	0.90513	37.3865	15.9474	0.0789999	-	-	-	-0.195973	0.0730136	0.00558156	0.152526	4.46464	5.78543	0.44029	10.1829	5.88824	0.144309	6	361194	5.55676e-05	267.025
ukb-d-XIV_GENITOURINARY	Diseases of the genitourinary system || id:ukb-d-XIV_GENITOURINARY	-0.312219	4.77159	0.947829	-	-	-	-	-	-	-	-	-	-	-	-	-	-	-	-	2	361194	3.16048e-05	72.6165
finn-a-XIII_MUSCULOSKELET	Diseases of the musculoskeletal system and connective tissue || id:finn-a-XIII_MUSCULOSKELET	-	-	-	-	-	-	-0.79001	1.59096	0.619497	-	-	-	-	-	-	-	-	-	-	1	-	0.00175524	39.787
finn-a-M13_MUSCULOSKELETAL	Diseases of the musculoskeletal system and connective tissue || id:finn-a-M13_MUSCULOSKELETAL	-	-	-	-	-	-	-0.847732	1.7072	0.619497	-	-	-	-	-	-	-	-	-	-	1	-	0.00152435	30.1513
ukb-d-XIII_MUSCULOSKELET	Diseases of the musculoskeletal system and connective tissue || id:ukb-d-XIII_MUSCULOSKELET	-0.373165	3.69912	0.919646	9.05387	18.2351	0.653638	-	-	-	-0.068409	0.632558	0.0664842	0.0452104	-2.85828	3.49572	0.413556	-3.774	4.09118	0.408489	5	361194	9.22625e-05	200.414
ukb-d-XII_SKIN_SUBCUTAN	Diseases of the skin and subcutaneous tissue || id:ukb-d-XII_SKIN_SUBCUTAN	2.26985	0.859574	0.00827438	-	-	-	-	-	-	-	-	-	-	-	-	-	-	-	-	2	361194	8.47509e-05	439.669
finn-a-I9_DISVEINLYMPH	Diseases of veins, lymphatic vessels and lymph nodes, not elsewhere classified || id:finn-a-I9_DISVEINLYMPH	-	-	-	-	-	-	-0.0999742	0.602258	0.868158	-	-	-	-	-	-	-	-	-	-	1	-	0.00423383	36
ukb-d-I9_DISVEINLYMPH	Diseases of veins, lymphatic vessels and lymph nodes, not elsewhere classified || id:ukb-d-I9_DISVEINLYMPH	0.152598	4.53798	0.973175	24.425	14.8354	0.12363	-	-	-	-0.0871986	0.111408	0.0429359	0.100512	-0.281289	4.92417	0.954446	3.20557	5.84443	0.592	15	361194	7.83146e-05	883.081
ukb-d-K11_GALLBILPANC	Disorders of gallbladder, biliary tract and pancreas || id:ukb-d-K11_GALLBILPANC	-1.27235	1.99175	0.522949	-1.4401	3.00195	0.638345	-	-	-	0.00149027	0.939865	0.274807	0.219453	-1.52826	2.22304	0.491789	-1.32674	2.2558	0.564645	17	361194	0.000179194	1745.71
finn-a-K11_GALLBILPANC	Disorders of gallbladder, biliary tract and pancreas || id:finn-a-K11_GALLBILPANC	-	-	-	-	-	-	0.637929	0.550014	0.246113	-	-	-	-	-	-	-	-	-	-	1	-	0.00419517	30.5515
ukb-d-H7_LACRIMALSYSTEM	Disorders of lacrimal system || id:ukb-d-H7_LACRIMALSYSTEM	-	-	-	-	-	-	-66.3847	61.4241	0.279804	-	-	-	-	-	-	-	-	-	-	1	361194	3.62028e-07	29.8151
ukb-d-H7_LENS	Disorders of lens || id:ukb-d-H7_LENS	3.21815	3.73362	0.388721	8.67368	9.45055	0.37544	-	-	-	-0.0252691	0.538967	0.0980351	0.0831096	9.6982	4.37788	0.0267412	9.91149	5.22577	0.0786987	15	361194	9.26726e-05	751.925
finn-a-H7_LENS	Disorders of lens || id:finn-a-H7_LENS	0.331643	0.212151	0.117996	-	-	-	-	-	-	-	-	-	-	-	-	-	-	-	-	2	-	0.0174159	99.7622
finn-a-H7_SCLERACORNEA	Disorders of sclera, cornea, iris and ciliary body || id:finn-a-H7_SCLERACORNEA	-0.136142	0.0410181	0.000903175	-	-	-	-	-	-	-	-	-	-	-	-	-	-	-	-	2	-	0.137684	418.093
finn-a-L12_DISORDSKINAPPENDIX	Disorders of skin appendages || id:finn-a-L12_DISORDSKINAPPENDIX	-	-	-	-	-	-	0.411142	0.395352	0.298368	-	-	-	-	-	-	-	-	-	-	1	-	0.0133786	32.4931
finn-a-E4_THYROID	Disorders of the thyroid gland || id:finn-a-E4_THYROID	-	-	-	-	-	-	-0.00476766	0.469104	0.991891	-	-	-	-	-	-	-	-	-	-	1	-	0.00634465	55.3225
finn-a-THYROID_DISORDER_IBD	Disorders of thyroid, IBD co-morbidities || id:finn-a-THYROID_DISORDER_IBD	-	-	-	-	-	-	0.260996	0.267907	0.329956	-	-	-	-	-	-	-	-	-	-	1	-	0.0516733	65.7357
finn-a-K11_DIVERTIC	Diverticular disease of intestine || id:finn-a-K11_DIVERTIC	-	-	-	-	-	-	0.0410621	0.299594	0.890984	-	-	-	-	-	-	-	-	-	-	1	-	0.0125211	53.7252
ukb-b-11297	Doctor diagnosed asthma || id:ukb-b-11297	-0.13486	0.766774	0.860388	3.05073	2.81146	0.290175	-	-	-	-0.0443173	0.2524	0.2265	0.248838	0.0578739	1.02712	0.955066	0.604695	1.48219	0.687236	23	112583	0.00127697	1296.87
ukb-b-7178	Doctor diagnosed hayfever or allergic rhinitis || id:ukb-b-7178	-0.233907	0.556272	0.674128	0.664368	1.86616	0.724245	-	-	-	-0.0140498	0.617226	0.28084	0.251208	0.26008	0.747394	0.727854	1.14201	1.20347	0.349769	33	112583	0.0026425	1680.19
ukb-d-M13_DORSALGIA	Dorsalgia || id:ukb-d-M13_DORSALGIA	-	-	-	-	-	-	10.7356	12.7344	0.399207	-	-	-	-	-	-	-	-	-	-	1	361194	2.31312e-06	34.4272
finn-a-M13_DORSOPATHY	Dorsopathies || id:finn-a-M13_DORSOPATHY	-	-	-	-	-	-	-0.621896	1.2524	0.619497	-	-	-	-	-	-	-	-	-	-	1	-	0.00283248	42.3855
ukb-d-I9_PHLETHROMBDVTLOW	DVT of lower extremities || id:ukb-d-I9_PHLETHROMBDVTLOW	12.6017	17.7424	0.477544	62.5944	37.2827	0.16847	-	-	-	-0.0866653	0.212176	0.101705	0.204475	21.3175	16.5716	0.198308	27.3343	16.0496	0.149278	6	361194	6.227e-06	384.282
finn-a-I9_PHLETHROMBDVTLOW	DVT of lower extremities || id:finn-a-I9_PHLETHROMBDVTLOW	-	-	-	-	-	-	0.0550563	0.139053	0.692151	-	-	-	-	-	-	-	-	-	-	1	-	0.0280289	46.9029
finn-a-I9_DVTANDPULM	DVT of lower extremities and pulmonary embolism || id:finn-a-I9_DVTANDPULM	-0.0930969	0.201527	0.644112	-	-	-	-	-	-	-	-	-	-	-	-	-	-	-	-	2	-	0.0438694	115.359
ukb-d-I9_DVTANDPULM	DVT of lower extremities and pulmonary embolism || id:ukb-d-I9_DVTANDPULM	1.11693	6.83668	0.870225	36.7493	10.2893	0.00727677	-	-	-	-0.125597	0.00489711	0.0129077	0.631344	10.9556	6.15669	0.0751644	9.01174	5.92781	0.162771	10	361194	3.00015e-05	914.575
ukb-d-IV_ENDOCRIN_NUTRIT	Endocrine, nutritional and metabolic diseases || id:ukb-d-IV_ENDOCRIN_NUTRIT	-3.93	1.02611	0.000128144	-	-	-	-	-	-	-	-	-	-	-	-	-	-	-	-	2	361194	2.5427e-05	467.801
ukb-d-IBD_ENDOMETRIOSIS	Endometriosis, IBD co-morbidity || id:ukb-d-IBD_ENDOMETRIOSIS	-	-	-	-	-	-	-26.6706	39.7155	0.501876	-	-	-	-	-	-	-	-	-	-	1	361194	3.69432e-07	30.4465
ukb-d-20431	Ever addicted to a behaviour or miscellanous || id:ukb-d-20431	-	-	-	-	-	-	-1.8921	1.47694	0.200159	-	-	-	-	-	-	-	-	-	-	1	6934	0.000818178	32.1777
ukb-d-20406	Ever addicted to alcohol || id:ukb-d-20406	1.38707	0.310894	8.13688e-06	2.57314	1.24606	0.287099	-	-	-	-0.188434	0.495214	0.597322	0.9934	1.38949	0.496233	0.00510896	1.59315	0.496946	0.0850668	3	6514	0.00410809	103.998
ukb-d-20411_0	Ever been injured or injured someone else through drinking alcohol: No || id:ukb-d-20411_0	-12.8618	10.156	0.205364	-	-	-	-	-	-	-	-	-	-	-	-	-	-	-	-	2	118002	2.57955e-05	72.2931
ukb-d-20411_1	Ever been injured or injured someone else through drinking alcohol: Yes, but not in the last year || id:ukb-d-20411_1	13.184	12.0551	0.274111	-	-	-	-	-	-	-	-	-	-	-	-	-	-	-	-	2	118002	2.32013e-05	71.9125
ukb-b-6848	Ever depressed for a whole week || id:ukb-b-6848	-1.37458	1.57628	0.383185	-8.60821	5.20126	0.173262	-	-	-	0.118915	0.221336	0.308083	0.421674	-1.98807	1.99411	0.31878	-3.09466	3.44485	0.410173	6	149899	0.00033886	203.333
ukb-d-5328_0	Ever had corneal graft surgery: No || id:ukb-d-5328_0	-1.6038	1.22869	0.191795	-0.678779	3.78297	0.861574	-	-	-	-0.0838276	0.800624	0.0102037	0.006246	-0.740059	1.23681	0.549597	-0.532466	1.61045	0.747747	11	5786	0.00183578	402.311
ukb-b-6445	Ever had hysterectomy (womb removed) || id:ukb-b-6445	9.31489	5.58478	0.0953343	-	-	-	-	-	-	-	-	-	-	-	-	-	-	-	-	2	221697	2.40057e-05	70.381
ukb-d-20405_0	Ever had known person concerned about, or recommend reduction of, alcohol consumption: No || id:ukb-d-20405_0	-	-	-	-	-	-	-9.41063	2.89169	0.00113642	-	-	-	-	-	-	-	-	-	-	1	117880	5.62614e-05	84.5195
ukb-d-20405_1	Ever had known person concerned about, or recommend reduction of, alcohol consumption: Yes, but not in the last year || id:ukb-d-20405_1	-	-	-	-	-	-	15.1166	4.64502	0.00113642	-	-	-	-	-	-	-	-	-	-	1	117880	2.1804e-05	58.6055
ukb-d-20405_2	Ever had known person concerned about, or recommend reduction of, alcohol consumption: Yes, during the last year || id:ukb-d-20405_2	-	-	-	-	-	-	-8.79015	7.01557	0.210224	-	-	-	-	-	-	-	-	-	-	1	117880	1.01185e-05	29.8634
ukb-d-5327_0	Ever had laser treatment for glaucoma or high eye pressure: No || id:ukb-d-5327_0	0.172319	0.797422	0.828914	-2.58553	5.36039	0.677193	-	-	-	0.269124	0.653475	0.531947	0.381541	-0.263641	1.1749	0.822451	-0.620062	1.3515	0.677579	4	5788	0.000772088	133.771
ukb-d-20441	Ever had prolonged loss of interest in normal activities || id:ukb-d-20441	3.04383	3.5594	0.392468	-	-	-	-	-	-	-	-	-	-	-	-	-	-	-	-	2	117727	0.000140884	69.8615
ukb-b-15695	Ever had prostate specific antigen (PSA) test || id:ukb-b-15695	-6.65309	3.9498	0.092102	-50.4157	54.7485	0.526214	-	-	-	0.437449	0.569716	0.0730128	0.0742829	-6.68253	2.93541	0.0228149	-6.79745	3.08981	0.158813	3	200410	0.000127731	119.684
ukb-d-5325_0	Ever had refractive laser eye surgery: No || id:ukb-d-5325_0	-	-	-	-	-	-	-0.287034	1.20102	0.811112	-	-	-	-	-	-	-	-	-	-	1	5719	0.00115525	33.2511
ukb-b-12026	Ever had same-sex intercourse || id:ukb-b-12026	-	-	-	-	-	-	13.695	19.1087	0.473564	-	-	-	-	-	-	-	-	-	-	1	418120	3.25179e-06	40.4508
ukb-b-8196	Ever highly irritable/argumentative for 2 days || id:ukb-b-8196	4.72005	2.36375	0.0458418	-	-	-	-	-	-	-	-	-	-	-	-	-	-	-	-	2	149501	8.19886e-05	82.0113
ukb-b-15272	Ever manic/hyper for 2 days || id:ukb-b-15272	-14.0247	3.80027	0.000223869	-	-	-	-	-	-	-	-	-	-	-	-	-	-	-	-	2	149144	2.51243e-05	67.8285
ukb-b-20261	Ever smoked || id:ukb-b-20261	1.2604	0.741599	0.0892109	4.32816	3.8057	0.258732	-	-	-	-0.0215404	0.41351	0.308958	0.300807	0.919028	1.12905	0.415654	0.0683437	2.09338	0.974034	84	461066	0.00169712	3338.27
ukb-d-20499	Ever sought or received professional help for mental distress || id:ukb-d-20499	2.67014	0.138787	1.74435e-82	-	-	-	-	-	-	-	-	-	-	-	-	-	-	-	-	2	117677	0.000118004	60.3277
ukb-b-11355	Ever stopped smoking for 6+ months || id:ukb-b-11355	-	-	-	-	-	-	-3.05925	2.24218	0.172439	-	-	-	-	-	-	-	-	-	-	1	113230	9.96571e-05	45.4421
ukb-d-20500	Ever suffered mental distress preventing usual activities || id:ukb-d-20500	0.171932	1.67903	0.91844	-6.35277	5.68288	0.464603	-	-	-	0.0948635	0.438667	0.437204	0.670504	0.141952	2.1568	0.947525	0.162287	2.77786	0.958725	3	116527	0.000183082	99.0573
ukb-b-18674	Ever unenthusiastic/disinterested for a whole week || id:ukb-b-18674	2.90342	0.753119	0.000115639	-	-	-	-	-	-	-	-	-	-	-	-	-	-	-	-	2	146542	0.00010473	66.5848
ukb-b-18541	Ever used hormone-replacement therapy (HRT) || id:ukb-b-18541	-1.26052	1.24894	0.312845	-4.30314	2.63589	0.177907	-	-	-	0.0498981	0.255112	0.465646	0.583959	-1.77467	1.70979	0.299296	-2.52156	1.9799	0.258806	6	250301	0.000370024	387.88
ukb-b-8105	External causes: Y83.2 Surgical operation with anastomosis, bypass or graft || id:ukb-b-8105	-	-	-	-	-	-	-59.2045	56.4631	0.294385	-	-	-	-	-	-	-	-	-	-	1	463010	1.70254e-07	33.2549
ukb-b-8329	Eye problems/disorders: Cataract || id:ukb-b-8329	4.55998	4.89499	0.351563	-	-	-	-	-	-	-	-	-	-	-	-	-	-	-	-	2	150642	5.55975e-05	96.9579
ukb-b-10181	Eye problems/disorders: Diabetes related eye disease || id:ukb-b-10181	1.7364	4.23419	0.681739	-	-	-	-	-	-	-	-	-	-	-	-	-	-	-	-	2	150642	1.86888e-05	147.582
ukb-b-17324	Eye problems/disorders: Glaucoma || id:ukb-b-17324	-3.27008	1.70514	0.0551386	-1.08015	6.50145	0.870129	-	-	-	-0.0139614	0.73108	0.483768	0.422331	-2.98745	2.48259	0.228837	-2.86773	3.00559	0.353389	18	150642	0.000267838	978.808
ukb-b-17194	Eye problems/disorders: Macular degeneration || id:ukb-b-17194	0.783515	0.640244	0.221037	-	-	-	-	-	-	-	-	-	-	-	-	-	-	-	-	2	150642	3.39264e-05	222.765
ukb-b-2506	Eye problems/disorders: None of the above || id:ukb-b-2506	-	-	-	-	-	-	-3.0805	3.03576	0.310231	-	-	-	-	-	-	-	-	-	-	1	150642	6.92585e-05	60.8962
ukb-b-10066	Eye problems/disorders: Other serious eye condition || id:ukb-b-10066	-	-	-	-	-	-	4.24157	3.18108	0.18241	-	-	-	-	-	-	-	-	-	-	1	150642	6.32648e-05	179.892
ukb-b-13160	Father still alive || id:ukb-b-13160	-0.571647	1.58859	0.718963	-	-	-	-	-	-	-	-	-	-	-	-	-	-	-	-	2	450333	3.16628e-05	78.6651
ukb-b-19809	Fed-up feelings || id:ukb-b-19809	0.757054	0.865599	0.381791	-2.46898	4.19876	0.558837	-	-	-	0.0238986	0.435521	0.195249	0.186863	1.06074	1.1705	0.364814	-0.379738	2.64271	0.886241	59	453071	0.00123652	2318.69
ukb-d-4957	FI3 : word interpolation || id:ukb-d-4957	0.0396324	3.2543	0.990283	-	-	-	-	-	-	-	-	-	-	-	-	-	-	-	-	2	116815	7.45378e-05	64.5294
ukb-d-4990	FI6 : conditional arithmetic || id:ukb-d-4990	-4.23769	2.57507	0.0998338	-	-	-	-	-	-	-	-	-	-	-	-	-	-	-	-	2	102181	0.000152669	72.2562
ukb-d-5001	FI7 : synonym || id:ukb-d-5001	-	-	-	-	-	-	-0.370147	5.1971	0.943221	-	-	-	-	-	-	-	-	-	-	1	84560	4.20026e-05	32.3987
ukb-d-5012	FI8 : chained arithmetic || id:ukb-d-5012	0.188317	2.04197	0.92652	-9.43248	15.506	0.604862	-	-	-	0.1521	0.594524	0.244768	0.175919	-0.294137	2.12373	0.889845	-0.966383	3.01793	0.769813	4	75692	0.000410243	138.329
ukb-d-M13_FIBROBLASTIC	Fibroblastic disorders || id:ukb-d-M13_FIBROBLASTIC	-2.45589	2.83112	0.385689	-1.38418	4.56557	0.763779	-	-	-	-0.00461413	0.764684	0.253451	0.21911	-5.24097	3.65987	0.152141	-4.85257	3.56491	0.182958	33	361194	8.93327e-05	3698.92
finn-a-M13_FIBROBLASTIC	Fibroblastic disorders || id:finn-a-M13_FIBROBLASTIC	-	-	-	-	-	-	-0.085794	0.0575595	0.136086	-	-	-	-	-	-	-	-	-	-	1	-	0.126527	157.107
ukb-d-FIBRO_COMORB	Fibromyalgia related co-morbidities || id:ukb-d-FIBRO_COMORB	-	-	-	-	-	-	-11.8789	79.5972	0.881366	-	-	-	-	-	-	-	-	-	-	1	361194	5.23604e-07	29.759
finn-a-RHEUMA_ENDPOINTS	Finngen Rheumatological endpoints || id:finn-a-RHEUMA_ENDPOINTS	-0.414945	0.155472	0.00760917	-	-	-	-	-	-	-	-	-	-	-	-	-	-	-	-	2	-	0.0140086	169.121
ukb-b-17673	Fish consumer || id:ukb-b-17673	-	-	-	-	-	-	-1.87018	3.50353	0.593481	-	-	-	-	-	-	-	-	-	-	1	64949	0.000103511	32.9543
ukb-b-12654	Former alcohol drinker || id:ukb-b-12654	-	-	-	-	-	-	5.35252	1.64472	0.00113642	-	-	-	-	-	-	-	-	-	-	1	31506	0.000256898	35.2158
ukb-b-15582	Fractured bone site(s): Ankle || id:ukb-b-15582	-7.89926	7.68788	0.304187	31.7352	74.8241	0.74463	-	-	-	-0.0986862	0.685165	0.73992	0.576669	-11.8062	16.5269	0.475003	-15.3157	20.9001	0.539927	3	460340	3.86934e-06	127.225
ukb-b-17738	Fractured bone site(s): Other bones || id:ukb-b-17738	6.85381	4.06766	0.0919976	-	-	-	-	-	-	-	-	-	-	-	-	-	-	-	-	2	460340	1.08885e-05	100.799
ukb-b-9571	Fractured bone site(s): Wrist || id:ukb-b-9571	-1.90908	5.54743	0.730743	4.46676	19.2909	0.826067	-	-	-	-0.0171635	0.741873	0.542351	0.429431	2.03741	7.66755	0.790456	3.42948	8.27847	0.693082	7	460340	1.55926e-05	368.21
ukb-b-13346	Fractured/broken bones in last 5 years || id:ukb-b-13346	-0.474132	1.57153	0.76288	-0.0651844	5.67262	0.990974	-	-	-	-0.00223295	0.939955	0.823186	0.770785	0.326486	2.52356	0.897061	1.00573	3.16955	0.754871	18	460389	0.000173054	906.504
ukb-d-M13_GANGLION	Ganglion || id:ukb-d-M13_GANGLION	-	-	-	-	-	-	54.9504	48.8642	0.260778	-	-	-	-	-	-	-	-	-	-	1	361194	5.84824e-07	34.4123
ukb-d-22660_105	Gap coding: Looking after the home and/or family || id:ukb-d-22660_105	-	-	-	-	-	-	-3.73244	4.19739	0.37388	-	-	-	-	-	-	-	-	-	-	1	67655	7.0494e-05	31.0493
ukb-d-22660_108	Gap coding: Retired || id:ukb-d-22660_108	-	-	-	-	-	-	-4.3165	5.09651	0.397022	-	-	-	-	-	-	-	-	-	-	1	67655	5.40321e-05	36.0172
ukb-d-22660_106	Gap coding: Unable to work due to sickness or disability || id:ukb-d-22660_106	-	-	-	-	-	-	1.89934	6.74167	0.77815	-	-	-	-	-	-	-	-	-	-	1	67655	1.27157e-05	33.1754
ukb-d-22660_107	Gap coding: Unemployed || id:ukb-d-22660_107	-	-	-	-	-	-	0.243423	5.2076	0.962717	-	-	-	-	-	-	-	-	-	-	1	67655	2.00725e-05	31.554
ukb-b-17097	Gas or solid-fuel cooking/heating: An open solid fuel fire that you use regularly in winter time || id:ukb-b-17097	-	-	-	-	-	-	-3.03703	9.55412	0.750579	-	-	-	-	-	-	-	-	-	-	1	461398	5.87234e-06	33.7169
finn-a-K11_GIDISEASES	Gastrointestinal diseases || id:finn-a-K11_GIDISEASES	-	-	-	-	-	-	1.33769	1.37312	0.329956	-	-	-	-	-	-	-	-	-	-	1	-	0.00196628	41.9447
ukb-d-2956	General pain for 3+ months || id:ukb-d-2956	-	-	-	-	-	-	0.201547	1.48956	0.892369	-	-	-	-	-	-	-	-	-	-	1	5473	0.000878675	31.7472
ukb-d-is_female	Genetic sex || id:ukb-d-is_female	3.48189	4.64264	0.453266	-	-	-	-	-	-	-	-	-	-	-	-	-	-	-	-	2	361194	4.47926e-05	65.1442
ukb-d-KNEE_ARTHROSIS	Gonarthrosis [arthrosis of knee](FG) || id:ukb-d-KNEE_ARTHROSIS	-4.2261	4.29002	0.324575	60.041	104.886	0.60711	-	-	-	-0.166465	0.582305	0.891391	0.863665	-4.13818	9.57885	0.665733	-4.67277	12.1318	0.719717	5	361194	1.51565e-05	173.185
finn-a-GOUT_COMORB	Gout-related co-morbidities || id:finn-a-GOUT_COMORB	-	-	-	-	-	-	-0.0209246	0.658059	0.974634	-	-	-	-	-	-	-	-	-	-	1	-	0.00320567	36.4492
ukb-b-10169	Guilty feelings || id:ukb-b-10169	-0.779362	1.32624	0.556768	13.0973	7.1567	0.0783003	-	-	-	-0.0928527	0.0591884	0.282393	0.420766	-0.504831	1.77514	0.776112	-0.415358	2.74204	0.880685	29	450704	0.000489984	1096.12
ukb-b-18105	Had menopause || id:ukb-b-18105	-1.37492	0.943767	0.145161	-2.82517	2.01113	0.190384	-	-	-	0.0245082	0.431235	0.386145	0.360003	-2.66205	1.2572	0.0342219	-2.8644	1.51899	0.0860001	12	211114	0.000771719	821.307
ukb-b-15378	Had other major operations || id:ukb-b-15378	-	-	-	-	-	-	2.12399	4.37969	0.627703	-	-	-	-	-	-	-	-	-	-	1	248845	2.70451e-05	30.4563
ukb-d-1747_5	Hair colour (natural, before greying): Black || id:ukb-d-1747_5	0.270444	0.644049	0.67455	0.24062	0.903873	0.791111	-	-	-	0.00049479	0.958647	0.77935	0.748759	0.923013	1.08699	0.395802	0.385915	0.859129	0.65509	55	360270	0.00204365	17914.3
ukb-d-1747_1	Hair colour (natural, before greying): Blonde || id:ukb-d-1747_1	-0.317253	0.31499	0.313846	-0.5049	0.420264	0.231719	-	-	-	0.004222	0.500065	0.20469	0.195926	-0.125259	0.501875	0.80291	-0.174352	0.388835	0.654587	136	360270	0.0106005	37943.4
ukb-d-1747_4	Hair colour (natural, before greying): Dark brown || id:ukb-d-1747_4	-0.00581628	0.181447	0.974428	0.158273	0.225234	0.483623	-	-	-	-0.00738044	0.223048	0.232586	0.243689	0.0927367	0.250578	0.711315	0.0618308	0.209815	0.768743	120	360270	0.035722	56548.7
ukb-d-1747_3	Hair colour (natural, before greying): Light brown || id:ukb-d-1747_3	0.239391	0.314693	0.446828	-0.129536	0.394109	0.744069	-	-	-	0.0156654	0.137304	0.221068	0.268517	0.446072	0.394614	0.258307	0.109171	0.322821	0.736912	43	360270	0.0116061	17504.4
ukb-d-1747_6	Hair colour (natural, before greying): Other || id:ukb-d-1747_6	11.9296	10.9541	0.276131	50.7984	28.714	0.327527	-	-	-	-0.15638	0.386235	0.28956	0.525744	15.826	10.4904	0.131395	15.8935	10.4989	0.269261	3	360270	1.59583e-05	459.065
ukb-d-1747_2	Hair colour (natural, before greying): Red || id:ukb-d-1747_2	0.138471	0.464003	0.765377	-0.329513	0.584721	0.580881	-	-	-	0.026575	0.0751944	0.735808	0.896747	-0.121435	0.602212	0.840192	-0.0290791	0.553051	0.95868	18	360270	0.0067354	60927
ukb-d-2395_1	Hair/balding pattern: Pattern 1 || id:ukb-d-2395_1	0.18771	0.189528	0.321975	0.672967	0.432354	0.121303	-	-	-	-0.0105045	0.210642	0.665598	0.677294	0.270476	0.32144	0.400094	0.270718	0.386987	0.485086	186	165649	0.0212801	16175.3
ukb-d-M13_HALLUXRIGIDUS	Hallux rigidus || id:ukb-d-M13_HALLUXRIGIDUS	-	-	-	-	-	-	17.6842	46.6456	0.704599	-	-	-	-	-	-	-	-	-	-	1	361194	2.72667e-07	30.4101
ukb-d-1707_1	Handedness (chirality/laterality): Right-handed || id:ukb-d-1707_1	-	-	-	-	-	-	-0.671897	7.30257	0.926691	-	-	-	-	-	-	-	-	-	-	1	360913	1.03516e-05	37.4473
ukb-b-13092	Headaches for 3+ months || id:ukb-b-13092	-0.438835	0.796123	0.581487	4.62576	5.75158	0.480077	-	-	-	-0.0857884	0.437807	0.584131	0.562521	0.157428	1.14056	0.890219	0.425254	1.55896	0.798526	5	91269	0.000571486	213.737
ukb-b-19060	Hearing aid user || id:ukb-b-19060	-3.37256	2.99314	0.259843	24.4493	27.6721	0.406265	-	-	-	-0.107584	0.343813	0.769915	0.796517	-0.807917	4.90524	0.869176	3.68356	7.35855	0.630144	9	280546	5.36213e-05	314.246
ukb-b-18275	Hearing difficulty/problems with background noise || id:ukb-b-18275	0.019767	1.38	0.988572	6.32219	8.89707	0.482649	-	-	-	-0.0449681	0.47863	0.0235993	0.0213827	0.500162	1.78554	0.779387	2.21559	2.81886	0.437656	33	453482	0.000687028	1340.58
ukb-d-2247_0	Hearing difficulty/problems: No || id:ukb-d-2247_0	-1.27643	1.08494	0.239397	-3.46573	5.18987	0.510915	-	-	-	0.0169454	0.669795	0.539924	0.491835	-2.88142	1.55194	0.0633591	-3.44514	2.70003	0.21418	25	346635	0.000623414	1151.15
ukb-d-HEARTFAIL	Heart failure || id:ukb-d-HEARTFAIL	98.7835	50.5916	0.0508709	-	-	-	-	-	-	-	-	-	-	-	-	-	-	-	-	2	361194	6.93325e-07	62.2402
ukb-d-I9_HEARTFAIL_NS	Heart failure, not strict || id:ukb-d-I9_HEARTFAIL_NS	98.7835	50.5916	0.0508709	-	-	-	-	-	-	-	-	-	-	-	-	-	-	-	-	2	361194	6.93325e-07	62.2402
ukb-d-I9_HEARTFAIL	Heart failure,strict || id:ukb-d-I9_HEARTFAIL	98.7835	50.5916	0.0508709	-	-	-	-	-	-	-	-	-	-	-	-	-	-	-	-	2	361194	6.93325e-07	62.2402
ukb-d-K11_HERNIA	Hernia || id:ukb-d-K11_HERNIA	3.25371	2.56136	0.203977	-1.85136	9.56301	0.849731	-	-	-	0.0259331	0.588902	0.334871	0.287728	3.50717	3.18751	0.271208	4.48722	3.60514	0.235223	14	361194	0.000136509	750.177
ukb-d-41218_1	History of psychiatric care on admission: One or more previous psychiatric episodes with this Health Care Provider || id:ukb-d-41218_1	-0.022899	0.138577	0.868753	-	-	-	-	-	-	-	-	-	-	-	-	-	-	-	-	2	787	0.0141913	64.2607
ukb-d-20118_16	Home area population density - urban or rural: Scotland - Accessible Rural || id:ukb-d-20118_16	-	-	-	-	-	-	-7.65602	73.0848	0.91657	-	-	-	-	-	-	-	-	-	-	1	357712	3.00821e-07	29.8568
ukb-d-20118_12	Home area population density - urban or rural: Scotland - Other Urban Area || id:ukb-d-20118_12	-2.10537	28.8425	0.94181	-	-	-	-	-	-	-	-	-	-	-	-	-	-	-	-	2	357712	2.16601e-06	68.3627
ukb-d-41231_1	Hospital episode type: General episode || id:ukb-d-41231_1	0.775165	2.48711	0.755289	-15.9813	21.256	0.589582	-	-	-	0.166181	0.568465	0.717862	0.903359	0.737312	4.82257	0.878487	1.40606	5.0993	0.808629	3	361194	5.46972e-05	93.8757
ukb-b-374	How are people in household related to participant: Brother and/or sister || id:ukb-b-374	-	-	-	-	-	-	-1.49205	56.2749	0.978848	-	-	-	-	-	-	-	-	-	-	1	459600	4.66318e-07	39.4662
ukb-b-698	How are people in household related to participant: Husband, wife or partner || id:ukb-b-698	1.16957	3.17895	0.71294	12.2404	35.0614	0.750072	-	-	-	-0.0688621	0.771582	0.595934	0.444427	-0.148725	4.67683	0.974631	-1.111	6.00002	0.862108	5	459600	7.46997e-05	177.884
ukb-d-I9_HYPTENS	Hypertension || id:ukb-d-I9_HYPTENS	-	-	-	-	-	-	58.8687	45.1222	0.192012	-	-	-	-	-	-	-	-	-	-	1	361194	2.85535e-07	29.9159
finn-a-I9_HYPTENS	Hypertension || id:finn-a-I9_HYPTENS	-	-	-	-	-	-	-0.0213737	0.672184	0.974634	-	-	-	-	-	-	-	-	-	-	1	-	0.00307272	33.9135
finn-a-I9_HYPTENSESS	Hypertension, essential || id:finn-a-I9_HYPTENSESS	-	-	-	-	-	-	-0.0200569	0.63077	0.974634	-	-	-	-	-	-	-	-	-	-	1	-	0.00348844	32.5208
finn-a-I9_HYPERTENSION	Hypertensive diseases || id:finn-a-I9_HYPERTENSION	-	-	-	-	-	-	-0.021455	0.67474	0.974634	-	-	-	-	-	-	-	-	-	-	1	-	0.00304931	35.1925
finn-a-HYPOTHYROIDISM	Hypothyroidism (congenital or acquired) || id:finn-a-HYPOTHYROIDISM	-0.0983349	0.157341	0.531984	-	-	-	-	-	-	-	-	-	-	-	-	-	-	-	-	2	-	0.0227988	115.928
finn-a-E4_HYTHYNAS	Hypothyroidism,other/unspecified || id:finn-a-E4_HYTHYNAS	0.040154	0.141441	0.776493	0.773544	1.52225	0.700691	-	-	-	-0.0874957	0.711834	0.628907	0.405815	0.0845883	0.240079	0.724587	0.116214	0.240453	0.676609	3	-	0.0199994	151.382
finn-a-ILD_IMMUNOSUPPRESSIVE	ILD medications: immunosuppressive drugs || id:finn-a-ILD_IMMUNOSUPPRESSIVE	0.0399503	0.164932	0.808608	-	-	-	-	-	-	-	-	-	-	-	-	-	-	-	-	2	-	0.0914383	183.728
ukb-b-9667	Illness, injury, bereavement, stress in last 2 years: Financial difficulties || id:ukb-b-9667	-1.78101	4.22314	0.673224	-43.3047	15.524	0.023575	-	-	-	0.196259	0.0252154	0.161705	0.705299	-0.435077	4.60622	0.924748	0.663261	5.9361	0.913487	10	459742	7.40567e-05	330.574
ukb-b-17687	Illness, injury, bereavement, stress in last 2 years: None of the above || id:ukb-b-17687	-0.951977	5.82692	0.870223	-	-	-	-	-	-	-	-	-	-	-	-	-	-	-	-	2	459742	4.08595e-05	76.1039
ukb-b-9049	Illness, injury, bereavement, stress in last 2 years: Serious illness, injury or assault of a close relative || id:ukb-b-9049	-	-	-	-	-	-	-7.92797	14.2204	0.577182	-	-	-	-	-	-	-	-	-	-	1	459742	6.8782e-06	30.3298
ukb-b-18162	Illness, injury, bereavement, stress in last 2 years: Serious illness, injury or assault to yourself || id:ukb-b-18162	2.67511	3.2905	0.416229	-4.45867	15.9691	0.826666	-	-	-	0.0294913	0.714602	0.734016	0.533815	1.8567	6.87507	0.787112	-0.770112	8.23981	0.934056	3	459742	2.06072e-05	105.085
ukb-d-20112_101	Illnesses of adopted father: None of the above (group 2) || id:ukb-d-20112_101	-	-	-	-	-	-	-0.310226	0.361906	0.391333	-	-	-	-	-	-	-	-	-	-	1	2545	0.00313273	39.6401
ukb-b-323	Illnesses of father: Alzheimer's disease/dementia || id:ukb-b-323	-1.28818	2.24788	0.566601	-2.17677	3.55295	0.60248	-	-	-	0.0160194	0.742245	0.208802	0.120163	-1.24967	1.82416	0.493302	-1.33027	1.87273	0.528735	4	399793	0.000176383	1534.03
ukb-b-7910	Illnesses of father: Bowel cancer || id:ukb-b-7910	2.48355	8.36086	0.766432	-40.755	102.599	0.717774	-	-	-	0.150125	0.700653	0.0337314	0.0199279	-2.19632	6.26805	0.726039	-9.21446	9.2967	0.377715	5	399920	2.60218e-05	183.673
ukb-b-9127	Illnesses of father: Chronic bronchitis/emphysema || id:ukb-b-9127	2.73176	2.25511	0.225756	9.39113	7.81857	0.352649	-	-	-	-0.0459723	0.441947	0.738511	0.83692	4.083	4.15576	0.325858	4.66434	4.96639	0.416922	4	402389	5.08376e-05	201.248
ukb-b-20211	Illnesses of father: Diabetes || id:ukb-b-20211	1.61896	1.71219	0.344378	1.85174	3.95197	0.643992	-	-	-	-0.0015801	0.948211	0.106399	0.0826482	0.711033	2.16774	0.742906	0.215778	2.23077	0.92378	24	400687	0.000303643	1377.03
ukb-b-18408	Illnesses of father: Heart disease || id:ukb-b-18408	-1.88675	0.987195	0.055976	-1.19056	2.00032	0.556676	-	-	-	-0.00922528	0.690725	0.029445	0.0233596	-2.29589	1.2342	0.0628539	-1.79619	1.327	0.1867	29	407557	0.0010245	1896.8
ukb-b-19456	Illnesses of father: High blood pressure || id:ukb-b-19456	1.99027	2.25845	0.378181	-19.3112	13.1757	0.17073	-	-	-	0.154535	0.129688	0.0418224	0.0967852	2.51395	2.48563	0.311828	2.5524	3.02952	0.415981	13	402899	0.000246141	564.268
ukb-b-14521	Illnesses of father: Lung cancer || id:ukb-b-14521	0.451318	3.03183	0.881664	15.2373	15.2884	0.392387	-	-	-	-0.0779779	0.394561	0.51693	0.518903	3.29888	4.28554	0.441437	3.90991	4.90258	0.469811	5	401624	5.05511e-05	239.991
ukb-b-15169	Illnesses of father: None of the above (group 1) || id:ukb-b-15169	1.73373	2.93442	0.554637	-7.74137	8.05096	0.390729	-	-	-	0.114253	0.278128	0.060486	0.107766	-0.653289	2.60011	0.801618	-1.46781	3.0069	0.646098	6	402586	0.000188244	324.005
ukb-b-10415	Illnesses of father: None of the above (group 2) || id:ukb-b-10415	0.909811	3.25383	0.779775	11.604	22.5688	0.63424	-	-	-	-0.066867	0.656439	0.222389	0.158784	-0.280903	3.45871	0.93527	-1.64837	3.94933	0.693716	6	407392	9.95288e-05	213.742
ukb-b-7773	Illnesses of father: Prostate cancer || id:ukb-b-7773	-1.13967	2.19182	0.603086	2.07712	8.01842	0.801429	-	-	-	-0.0165557	0.678443	0.808868	0.750663	0.060452	3.54389	0.98639	-0.295122	4.33785	0.9471	11	399670	0.000101113	557.232
ukb-b-12777	Illnesses of father: Stroke || id:ukb-b-12777	-	-	-	-	-	-	9.85613	7.25829	0.174491	-	-	-	-	-	-	-	-	-	-	1	402616	1.03102e-05	31.5085
ukb-b-14699	Illnesses of mother: Alzheimer's disease/dementia || id:ukb-b-14699	-0.572419	1.14586	0.61739	-1.19354	1.48872	0.459105	-	-	-	0.018676	0.513828	0.177677	0.149416	-0.601301	0.945263	0.524698	-0.715216	0.97677	0.491631	7	423738	0.000677019	3633.83
ukb-b-7748	Illnesses of mother: Bowel cancer || id:ukb-b-7748	-15.0627	4.08676	0.000228034	-	-	-	-	-	-	-	-	-	-	-	-	-	-	-	-	2	423135	7.84864e-06	66.7753
ukb-b-13584	Illnesses of mother: Breast cancer || id:ukb-b-13584	1.64312	2.457	0.503654	-3.56076	6.65739	0.603391	-	-	-	0.0357856	0.417348	0.0879883	0.0846733	-0.577271	3.05203	0.84998	-2.52304	4.13063	0.552717	13	423458	0.000160084	887.321
ukb-b-12018	Illnesses of mother: Chronic bronchitis/emphysema || id:ukb-b-12018	8.71783	2.78901	0.00177331	-12.5361	55.704	0.859077	-	-	-	0.0724346	0.764569	0.922831	0.918981	10.792	10.9793	0.32564	11.0471	13.3285	0.494366	3	423692	1.31971e-05	96.798
ukb-b-16451	Illnesses of mother: Diabetes || id:ukb-b-16451	-1.12166	1.34974	0.405962	-0.815154	3.35784	0.810342	-	-	-	-0.00203235	0.920408	0.631221	0.573954	-0.683531	2.1692	0.75268	-0.282777	2.29231	0.90285	25	423892	0.000301224	1479.67
ukb-b-12477	Illnesses of mother: Heart disease || id:ukb-b-12477	0.0539322	1.40963	0.96948	0.629295	3.20415	0.85078	-	-	-	-0.0053084	0.83678	0.724851	0.62012	1.18236	2.29197	0.605945	1.38533	2.69396	0.62292	8	426240	0.000162152	431.991
ukb-b-18167	Illnesses of mother: High blood pressure || id:ukb-b-18167	-0.188546	1.08001	0.861412	-0.940216	5.1657	0.856986	-	-	-	0.00575643	0.88249	0.645949	0.593401	1.18958	1.6296	0.465402	2.51896	2.66037	0.352116	28	426391	0.000564211	1129.93
ukb-b-20176	Illnesses of mother: Lung cancer || id:ukb-b-20176	-	-	-	-	-	-	3.63044	9.43476	0.70039	-	-	-	-	-	-	-	-	-	-	1	423258	5.71741e-06	60.805
ukb-b-10454	Illnesses of mother: None of the above (group 1) || id:ukb-b-10454	-0.290231	2.23223	0.896552	-47.5812	55.3626	0.45329	-	-	-	0.307578	0.455236	0.654706	0.634201	-2.7689	3.59324	0.440953	-3.4892	4.89091	0.515008	5	425729	0.000102909	181.558
ukb-b-16027	Illnesses of mother: None of the above (group 2) || id:ukb-b-16027	0.849716	4.75312	0.858118	10.7225	29.819	0.753574	-	-	-	-0.0658882	0.768047	0.0454163	0.0224042	4.8642	3.64864	0.182481	5.78763	4.27486	0.268739	4	428082	6.29809e-05	152.41
ukb-b-4024	Illnesses of mother: Stroke || id:ukb-b-4024	-	-	-	-	-	-	8.00283	11.3711	0.481564	-	-	-	-	-	-	-	-	-	-	1	424977	9.06004e-06	30.4273
ukb-b-14043	Illnesses of siblings: Alzheimer's disease/dementia || id:ukb-b-14043	-	-	-	-	-	-	-15.7162	14.6857	0.284544	-	-	-	-	-	-	-	-	-	-	1	361264	2.80228e-06	174.772
ukb-b-12227	Illnesses of siblings: Breast cancer || id:ukb-b-12227	-0.937417	5.46519	0.863811	-2.9072	25.6446	0.915203	-	-	-	0.00825237	0.940764	0.0694648	0.0372623	-4.01417	5.34377	0.45254	-5.27185	6.59497	0.460345	6	361809	3.5752e-05	295.023
ukb-b-13952	Illnesses of siblings: Chronic bronchitis/emphysema || id:ukb-b-13952	-	-	-	-	-	-	8.20381	11.085	0.459249	-	-	-	-	-	-	-	-	-	-	1	361823	4.15218e-06	54.0425
ukb-b-18042	Illnesses of siblings: Diabetes || id:ukb-b-18042	-5.49648	1.92509	0.00430128	-0.61977	4.74426	0.897799	-	-	-	-0.0297591	0.278019	0.46239	0.480709	-1.20125	2.68124	0.654139	-0.319733	3.07622	0.918511	17	362826	0.000188971	861.382
ukb-b-14371	Illnesses of siblings: Heart disease || id:ukb-b-14371	-2.99883	1.47209	0.0416375	-3.90563	5.25895	0.485733	-	-	-	0.00681246	0.853852	0.90294	0.83805	-5.10606	3.02946	0.0918978	-5.19395	3.47236	0.178362	8	363542	0.00011508	449.202
ukb-b-8746	Illnesses of siblings: High blood pressure || id:ukb-b-8746	0.820844	1.13948	0.4713	8.27028	5.3458	0.134415	-	-	-	-0.0533623	0.16416	0.711684	0.771472	1.95235	1.73224	0.259713	3.18572	2.44815	0.204576	27	364661	0.000544737	1187.53
ukb-b-17360	Illnesses of siblings: None of the above (group 1) || id:ukb-b-17360	-0.268744	1.1705	0.818404	1.48367	7.31703	0.842455	-	-	-	-0.0137534	0.810533	0.857734	0.809047	-0.04813	2.00424	0.980841	-0.868327	3.24603	0.792982	15	364971	0.000337606	558.817
ukb-b-10783	Illnesses of siblings: None of the above (group 2) || id:ukb-b-10783	-	-	-	-	-	-	3.27461	7.02756	0.641239	-	-	-	-	-	-	-	-	-	-	1	368679	1.12861e-05	30.9333
ukb-b-16522	Illnesses of siblings: Prostate cancer || id:ukb-b-16522	10.7376	18.5641	0.56299	-	-	-	-	-	-	-	-	-	-	-	-	-	-	-	-	2	361394	3.04492e-06	67.6284
finn-a-ASTHMA_IMMUNECOMORB	Immune disease comorbidities || id:finn-a-ASTHMA_IMMUNECOMORB	-0.140851	0.352142	0.689168	-	-	-	-	-	-	-	-	-	-	-	-	-	-	-	-	2	-	0.0474058	178.997
finn-a-PULM_IMMUNECOMORB	Immune disease comorbidities || id:finn-a-PULM_IMMUNECOMORB	-0.139731	0.355923	0.694624	-	-	-	-	-	-	-	-	-	-	-	-	-	-	-	-	2	-	0.0466814	179.332
ukb-d-XIX_INJURY_POISON	Injury, poisoning and certain other consequences of external causes || id:ukb-d-XIX_INJURY_POISON	2.82849	3.98798	0.478167	-	-	-	-	-	-	-	-	-	-	-	-	-	-	-	-	2	361194	2.36508e-05	78.6302
ukb-b-14598	Intended management of patient (recoded): No overnight hospital stay || id:ukb-b-14598	3.09492	3.27159	0.344149	25.1426	45.8332	0.612482	-	-	-	-0.1532	0.654669	0.166577	0.116766	0.394725	3.72329	0.91557	0.30133	5.34338	0.957213	6	455026	0.000107561	199.789
ukb-b-16597	Intended management of patient (recoded): One or more nights hospital stay || id:ukb-b-16597	6.89437	3.84594	0.0730311	-1.93143	17.8096	0.918862	-	-	-	0.0608781	0.637089	0.112848	0.0791382	4.39906	4.37856	0.31505	-1.66509	8.49217	0.852272	6	451201	8.75951e-05	203.094
finn-a-K11_MALABSORB	Intestinal malabsorbtion || id:finn-a-K11_MALABSORB	-	-	-	-	-	-	0.13066	0.13412	0.329956	-	-	-	-	-	-	-	-	-	-	1	-	0.201931	35.5695
ukb-b-14294	Invitation to complete online 24-hour recall dietary questionnaire, acceptance || id:ukb-b-14294	-6.87826	2.05464	0.000814913	-52.7076	50.1591	0.403585	-	-	-	0.344308	0.4568	0.614181	0.61683	-8.62713	3.27966	0.00852605	-8.57472	3.56667	0.0955195	4	278328	0.00010449	133.645
ukb-b-14649	Invitation to physical activity study, acceptance || id:ukb-b-14649	-1.61578	1.01532	0.11152	-	-	-	-	-	-	-	-	-	-	-	-	-	-	-	-	2	221015	7.92271e-05	70.1558
finn-a-H7_IRIDOCYCLITIS	Iridocyclitis || id:finn-a-H7_IRIDOCYCLITIS	-0.0563216	0.0168214	0.000813345	-	-	-	-	-	-	-	-	-	-	-	-	-	-	-	-	2	-	0.805321	805.573
ukb-d-D3_ANAEMIA_IRONDEF	Iron deficiency anaemia || id:ukb-d-D3_ANAEMIA_IRONDEF	-	-	-	-	-	-	-112.56	36.2477	0.00190083	-	-	-	-	-	-	-	-	-	-	1	361194	1.11714e-06	35.5482
ukb-b-13745	Irritability || id:ukb-b-13745	-0.476989	1.11669	0.669274	-2.91121	6.29537	0.646048	-	-	-	0.016585	0.696202	0.0826762	0.0706543	-0.822875	1.36215	0.545776	-1.25445	2.4549	0.611851	46	442169	0.000821914	1797.22
ukb-d-I9_IHD	Ischaemic heart disease, wide definition || id:ukb-d-I9_IHD	-1.08338	1.89477	0.567475	0.352636	4.25782	0.934583	-	-	-	-0.00939234	0.708256	0.128096	0.107138	-3.35223	2.45727	0.172501	-2.04478	2.38456	0.398196	30	361194	0.000258108	1777.7
finn-a-I9_IHD	Ischaemic heart disease, wide definition || id:finn-a-I9_IHD	-	-	-	-	-	-	0.129194	0.238476	0.58799	-	-	-	-	-	-	-	-	-	-	1	-	0.00431312	30.003
ukb-d-I9_STR_EXH	Ischaemic Stroke, excluding all haemorrhages || id:ukb-d-I9_STR_EXH	-	-	-	-	-	-	-25.2055	37.9957	0.507089	-	-	-	-	-	-	-	-	-	-	1	361194	7.90876e-07	30.6055
ukb-d-22601_41223241	Job coding: accounts and wages clerk/assistant/supervisor, bookkeeper, cost or ledger clerk, audit assistant, budget officer, student loans officer, paymaster || id:ukb-d-22601_41223241	6.30071	2.97421	0.0341373	-	-	-	-	-	-	-	-	-	-	-	-	-	-	-	-	2	89866	1.47929e-05	63.1561
ukb-d-22601_24213281	Job coding: chartered/certified accountant, auditor, company accountant, articled/audit clerk, official receiver || id:ukb-d-22601_24213281	-	-	-	-	-	-	-17.3755	16.0855	0.280053	-	-	-	-	-	-	-	-	-	-	1	89866	8.05559e-06	32.5287
ukb-d-22601_32313110	Job coding: community worker, day centre officer, youth leader, youth worker, parish worker, bail support officer || id:ukb-d-22601_32313110	-	-	-	-	-	-	11.4266	18.6833	0.540807	-	-	-	-	-	-	-	-	-	-	1	89866	4.52473e-06	30.1115
ukb-d-22601_41233254	Job coding: counter clerk, bank clerk, cashier, post office clerk || id:ukb-d-22601_41233254	-	-	-	-	-	-	-1.70551	16.6576	0.91845	-	-	-	-	-	-	-	-	-	-	1	89866	1.15055e-05	31.4955
ukb-d-22601_72123243	Job coding: customer care adviser/officer/assistant, store guide, customer relations officer/representative || id:ukb-d-22601_72123243	-	-	-	-	-	-	7.62082	15.1445	0.614819	-	-	-	-	-	-	-	-	-	-	1	89866	4.79067e-06	30.5741
ukb-d-22601_11123211	Job coding: director or chief executive of private organisation/company, company chairman or president, general manager || id:ukb-d-22601_11123211	-	-	-	-	-	-	-2.0695	12.0295	0.86341	-	-	-	-	-	-	-	-	-	-	1	89866	1.0645e-05	31.604
ukb-d-22601_23123400	Job coding: further education teaching professional, college lecturer/professor || id:ukb-d-22601_23123400	-	-	-	-	-	-	9.1201	10.584	0.388858	-	-	-	-	-	-	-	-	-	-	1	89866	1.05087e-05	34.2522
ukb-d-22601_23113399	Job coding: higher education teaching professional, university lecturer/professor (including college/university head/vice chancellor) || id:ukb-d-22601_23113399	-	-	-	-	-	-	8.97726	7.00396	0.199933	-	-	-	-	-	-	-	-	-	-	1	89866	1.00275e-05	31.8462
ukb-d-22601_11363057	Job coding: ict or it manager, systems/data processing manager, telecom manager || id:ukb-d-22601_11363057	7.32135	2.6241	0.00527011	-	-	-	-	-	-	-	-	-	-	-	-	-	-	-	-	2	89866	1.16634e-05	60.8658
ukb-d-22601_31313060	Job coding: it operations technician, computer operator or technician, database manager, network or web technician, web master, systems administrator or officer || id:ukb-d-22601_31313060	-	-	-	-	-	-	12.3985	11.3626	0.275198	-	-	-	-	-	-	-	-	-	-	1	89866	4.06859e-06	30.6282
ukb-d-22601_35393271	Job coding: management information officer, conference/events co-ordinator/organiser, exhibition officer, work study engineer/officer/analyst, contract adviser/agent, election agent, business system analyst || id:ukb-d-22601_35393271	-	-	-	-	-	-	-15.1917	14.4231	0.292207	-	-	-	-	-	-	-	-	-	-	1	89866	7.13357e-06	31.2035
ukb-d-22601_11222591	Job coding: manager in construction, clerk of works, site manager, contracts manager, highways manager || id:ukb-d-22601_11222591	-	-	-	-	-	-	-31.0368	12.8716	0.0158977	-	-	-	-	-	-	-	-	-	-	1	89866	3.82684e-06	30.5523
ukb-d-22601_11523251	Job coding: office manager, account/payrolls manager, administration manager, litigation/solicitor's office manager || id:ukb-d-22601_11523251	-	-	-	-	-	-	12.1995	15.8754	0.442216	-	-	-	-	-	-	-	-	-	-	1	89866	4.16446e-06	30.373
ukb-d-22601_41143216	Job coding: officer of ngo, trade union organiser/official, charity administrator, secretary of research or charity or political or professional or trade association or trade union || id:ukb-d-22601_41143216	-	-	-	-	-	-	-13.8314	14.8849	0.352774	-	-	-	-	-	-	-	-	-	-	1	89866	8.57112e-06	37.008
ukb-d-22601_92193312	Job coding: other general office clerical tasks including: office junior, office worker, photocopy/print room operator, office machinist || id:ukb-d-22601_92193312	-	-	-	-	-	-	-9.73681	8.55518	0.255071	-	-	-	-	-	-	-	-	-	-	1	89866	1.28904e-05	31.0259
ukb-d-22601_31193034	Job coding: other science technician, materials technician, technical assistant, technical officer || id:ukb-d-22601_31193034	-7.41944	3.14034	0.0181462	-	-	-	-	-	-	-	-	-	-	-	-	-	-	-	-	2	89866	1.05591e-05	59.8629
ukb-d-22601_41323255	Job coding: pensions and insurance clerk/administrator, claims handler || id:ukb-d-22601_41323255	-	-	-	-	-	-	7.75428	21.3769	0.716798	-	-	-	-	-	-	-	-	-	-	1	89866	5.40824e-06	30.4617
ukb-d-22601_42163303	Job coding: receptionist, doctor's/dental receptionist || id:ukb-d-22601_42163303	14.8956	4.51968	0.00098172	-	-	-	-	-	-	-	-	-	-	-	-	-	-	-	-	2	89866	8.40262e-06	63.402
ukb-d-22601_11633322	Job coding: retail or wholesale shop manager, showroom manager || id:ukb-d-22601_11633322	-	-	-	-	-	-	-4.00136	14.0167	0.775284	-	-	-	-	-	-	-	-	-	-	1	89866	6.4799e-06	31.4112
ukb-d-22601_11323222	Job coding: sales or marketing manager/director, export/import manager, business development manager, advertising/commercial manager || id:ukb-d-22601_11323222	-6.56335	0.931043	1.79613e-12	-	-	-	-	-	-	-	-	-	-	-	-	-	-	-	-	2	89866	1.71806e-05	63.2035
ukb-d-22601_35423237	Job coding: sales or marketing representative, manufacturer's agent or representative or salesman/woman || id:ukb-d-22601_35423237	-0.890446	5.97974	0.881624	-	-	-	-	-	-	-	-	-	-	-	-	-	-	-	-	2	89866	9.13431e-06	62.8703
ukb-d-22601_12343321	Job coding: shopkeeper, shop owner, newsagent, wholesale/retail dealer || id:ukb-d-22601_12343321	-	-	-	-	-	-	22.9474	10.6419	0.0310592	-	-	-	-	-	-	-	-	-	-	1	89866	5.59585e-06	32.248
ukb-d-22601_24423108	Job coding: social worker, child care/protection officer, adoption officer, mental health officer, almoner, family case worker || id:ukb-d-22601_24423108	-	-	-	-	-	-	-0.893293	14.2564	0.950038	-	-	-	-	-	-	-	-	-	-	1	89866	6.84624e-06	37.4916
ukb-d-22601_24113277	Job coding: solicitor, lawyer, barrister, judge, coroner, articled clerk, attorney, advocate, stipendiary magistrate, fiscal/crown prosecutor, sheriff (scottish courts), legal services recorder || id:ukb-d-22601_24113277	-	-	-	-	-	-	-25.3819	11.2031	0.0234746	-	-	-	-	-	-	-	-	-	-	1	89866	4.52033e-06	34.0329
ukb-d-22617_2421	Job SOC coding: Chartered and certified accountants || id:ukb-d-22617_2421	-	-	-	-	-	-	-17.6954	16.3816	0.280053	-	-	-	-	-	-	-	-	-	-	1	91149	7.77407e-06	31.4422
ukb-d-22617_1112	Job SOC coding: Directors and chief executives of major organisations || id:ukb-d-22617_1112	-	-	-	-	-	-	-2.09753	12.1925	0.86341	-	-	-	-	-	-	-	-	-	-	1	91149	1.03642e-05	30.7847
ukb-d-22617_5241	Job SOC coding: Electricians, electrical fitters || id:ukb-d-22617_5241	9.95788	13.8592	0.472447	-	-	-	-	-	-	-	-	-	-	-	-	-	-	-	-	2	91149	8.77964e-06	66.6644
ukb-d-22617_3113	Job SOC coding: Engineering technicians || id:ukb-d-22617_3113	-	-	-	-	-	-	-11.0875	18.9897	0.559307	-	-	-	-	-	-	-	-	-	-	1	91149	3.98639e-06	32.1136
ukb-d-22617_4131	Job SOC coding: Filing and other records assistants/clerks || id:ukb-d-22617_4131	-	-	-	-	-	-	16.8063	17.462	0.335824	-	-	-	-	-	-	-	-	-	-	1	91149	5.89965e-06	30.8686
ukb-d-22617_2312	Job SOC coding: Further education teaching professionals || id:ukb-d-22617_2312	-	-	-	-	-	-	8.73709	10.1395	0.388858	-	-	-	-	-	-	-	-	-	-	1	91149	1.13968e-05	37.4181
ukb-d-22617_1136	Job SOC coding: Information and communication technology managers || id:ukb-d-22617_1136	7.32564	2.60211	0.00487357	-	-	-	-	-	-	-	-	-	-	-	-	-	-	-	-	2	91149	1.17409e-05	61.4969
ukb-d-22617_3131	Job SOC coding: IT operations technicians || id:ukb-d-22617_3131	-	-	-	-	-	-	12.3777	11.3435	0.275198	-	-	-	-	-	-	-	-	-	-	1	91149	4.09462e-06	30.8062
ukb-d-22617_1122	Job SOC coding: Managers in construction || id:ukb-d-22617_1122	-	-	-	-	-	-	-10.7099	17.9524	0.550794	-	-	-	-	-	-	-	-	-	-	1	91149	4.01426e-06	30.4907
ukb-d-22617_1132	Job SOC coding: Marketing and sales managers || id:ukb-d-22617_1132	-6.67821	0.957157	3.0128e-12	-	-	-	-	-	-	-	-	-	-	-	-	-	-	-	-	2	91149	1.66233e-05	61.0748
ukb-d-22617_2122	Job SOC coding: Mechanical engineers || id:ukb-d-22617_2122	-	-	-	-	-	-	25.5087	9.98284	0.010611	-	-	-	-	-	-	-	-	-	-	1	91149	5.59037e-06	30.1942
ukb-d-22617_4211	Job SOC coding: Medical secretaries || id:ukb-d-22617_4211	-	-	-	-	-	-	-20.9106	12.5667	0.0961182	-	-	-	-	-	-	-	-	-	-	1	91149	4.11395e-06	33.2075
ukb-d-22617_5223	Job SOC coding: Metal working production and maintenance fitters || id:ukb-d-22617_5223	-	-	-	-	-	-	-0.238871	6.87078	0.972266	-	-	-	-	-	-	-	-	-	-	1	91149	5.13453e-06	35.6605
ukb-d-22617_4114	Job SOC coding: Officers of non-governmental organisations || id:ukb-d-22617_4114	-	-	-	-	-	-	-13.2679	14.2785	0.352774	-	-	-	-	-	-	-	-	-	-	1	91149	9.35306e-06	40.9686
ukb-d-22617_9149	Job SOC coding: Other goods handling and storage occupations n.e.c. || id:ukb-d-22617_9149	-10.1256	4.82298	0.0357775	-	-	-	-	-	-	-	-	-	-	-	-	-	-	-	-	2	91149	1.05265e-05	67.2848
ukb-d-22617_4132	Job SOC coding: Pensions and insurance clerks || id:ukb-d-22617_4132	-	-	-	-	-	-	7.58764	20.9175	0.716798	-	-	-	-	-	-	-	-	-	-	1	91149	5.65696e-06	32.2319
ukb-d-22617_4215	Job SOC coding: Personal assistants and other secretaries || id:ukb-d-22617_4215	-	-	-	-	-	-	2.40271	5.44528	0.659035	-	-	-	-	-	-	-	-	-	-	1	91149	1.81709e-05	30.2615
ukb-d-22617_3561	Job SOC coding: Public service associate professionals || id:ukb-d-22617_3561	-	-	-	-	-	-	4.47879	15.3988	0.771163	-	-	-	-	-	-	-	-	-	-	1	91149	1.36864e-05	31.3362
ukb-d-22617_4216	Job SOC coding: Receptionists || id:ukb-d-22617_4216	-	-	-	-	-	-	9.9082	9.52432	0.298198	-	-	-	-	-	-	-	-	-	-	1	91149	5.21301e-06	31.4027
ukb-d-22617_1163	Job SOC coding: Retail and wholesale managers || id:ukb-d-22617_1163	-	-	-	-	-	-	-4.04793	14.1799	0.775284	-	-	-	-	-	-	-	-	-	-	1	91149	6.33178e-06	30.013
ukb-d-22617_3542	Job SOC coding: Sales representatives || id:ukb-d-22617_3542	-	-	-	-	-	-	-7.6308	20.8788	0.714753	-	-	-	-	-	-	-	-	-	-	1	91149	4.5191e-06	30.0556
ukb-d-22617_3119	Job SOC coding: Science and engineering technicians n.e.c. || id:ukb-d-22617_3119	-	-	-	-	-	-	-3.21905	14.4031	0.823149	-	-	-	-	-	-	-	-	-	-	1	91149	7.90425e-06	31.7541
ukb-d-22617_1234	Job SOC coding: Shopkeepers and wholesale/retail dealers || id:ukb-d-22617_1234	-	-	-	-	-	-	22.8956	10.6179	0.0310592	-	-	-	-	-	-	-	-	-	-	1	91149	5.61427e-06	32.2286
ukb-d-22617_2442	Job SOC coding: Social workers || id:ukb-d-22617_2442	-	-	-	-	-	-	-7.01306	14.8688	0.637167	-	-	-	-	-	-	-	-	-	-	1	91149	6.73905e-06	37.5106
ukb-d-22617_2411	Job SOC coding: Solicitors and lawyers, judges and coroners || id:ukb-d-22617_2411	-	-	-	-	-	-	-26.5245	11.7074	0.0234746	-	-	-	-	-	-	-	-	-	-	1	91149	4.14221e-06	31.6081
ukb-d-22617_3231	Job SOC coding: Youth and community workers || id:ukb-d-22617_3231	-	-	-	-	-	-	11.1759	18.2734	0.540807	-	-	-	-	-	-	-	-	-	-	1	91149	4.72158e-06	31.6721
finn-a-JUVEN_ARTHR	Juvenile arthritis (FINNGEN) || id:finn-a-JUVEN_ARTHR	-	-	-	-	-	-	0.0278039	0.0494449	0.573897	-	-	-	-	-	-	-	-	-	-	1	-	0.206484	32.2212
finn-a-JUVEN_ARTHR_COMORB	Juvenile arthritis related co-morbidities || id:finn-a-JUVEN_ARTHR_COMORB	-0.0569187	0.0177928	0.00137914	-	-	-	-	-	-	-	-	-	-	-	-	-	-	-	-	2	-	0.789937	796.645
ukb-b-3196	Leg pain when walking uphill or hurrying || id:ukb-b-3196	0.988271	0.393012	0.0119165	-	-	-	-	-	-	-	-	-	-	-	-	-	-	-	-	2	32192	0.000435665	65.4441
finn-a-CD2_BENIGN_LEIOMYOMA_UTERI	Leiomyoma of uterus || id:finn-a-CD2_BENIGN_LEIOMYOMA_UTERI	0.15184	0.0132759	2.72188e-30	-	-	-	-	-	-	-	-	-	-	-	-	-	-	-	-	2	-	0.0168556	95.9213
finn-a-CD2_BENIGN_LEIOMYOMA_UTERI_EXALLC	Leiomyoma of uterus (ICD C excluded) || id:finn-a-CD2_BENIGN_LEIOMYOMA_UTERI_EXALLC	0.162666	0.0178667	8.67434e-20	-	-	-	-	-	-	-	-	-	-	-	-	-	-	-	-	2	-	0.0151109	92.8934
ukb-b-1553	Leisure/social activities: Adult education class || id:ukb-b-1553	-0.306793	6.37824	0.961637	49.8952	38.2825	0.322306	-	-	-	-0.184761	0.3156	0.328	0.431174	-0.323213	7.0528	0.963448	0.788529	8.45458	0.931572	4	461369	2.07671e-05	144.111
ukb-b-5076	Leisure/social activities: None of the above || id:ukb-b-5076	0.145671	2.28293	0.949122	6.38851	18.0021	0.731856	-	-	-	-0.0386628	0.735435	0.244055	0.184756	-0.0613648	2.7586	0.982253	-0.825244	4.64603	0.862952	10	461369	0.000160561	349.781
ukb-b-4077	Leisure/social activities: Other group activity || id:ukb-b-4077	-3.45489	4.15928	0.406174	83.7393	52.2474	0.250168	-	-	-	-0.465204	0.23625	0.303765	0.658872	-0.611701	4.90965	0.900847	2.06039	7.02961	0.78855	4	461369	5.30742e-05	143.575
ukb-b-4171	Leisure/social activities: Pub or social club || id:ukb-b-4171	1.26037	2.19807	0.566373	12.4779	3.92219	0.00619574	-	-	-	-0.0860413	0.00601076	0.026729	0.31784	1.73085	2.80848	0.5377	9.32174	3.08295	0.00807127	17	461369	0.000291627	708.186
ukb-b-4667	Leisure/social activities: Religious group || id:ukb-b-4667	-6.03617	2.01675	0.00276228	-0.968124	14.8649	0.948688	-	-	-	-0.0251238	0.734076	0.33458	0.287867	-5.45675	3.02539	0.071286	-1.64257	5.68939	0.775508	23	461369	0.000227849	848.724
ukb-b-4000	Leisure/social activities: Sports club or gym || id:ukb-b-4000	-4.00608	1.71141	0.0192421	5.27927	39.4414	0.898741	-	-	-	-0.0547449	0.822751	0.911139	0.844239	-4.51359	3.64681	0.215834	-5.95557	4.68122	0.250373	7	461369	0.000105442	230.272
ukb-b-8133	Light smokers, at least 100 smokes in lifetime || id:ukb-b-8133	0.140557	1.81469	0.938262	-8.11543	3.89313	0.284755	-	-	-	0.194749	0.269443	0.0833392	0.838393	-0.0909664	1.181	0.938604	-0.761707	1.31671	0.621395	3	123894	0.000471517	237.03
ukb-b-8476	Loneliness, isolation || id:ukb-b-8476	-0.82516	1.50895	0.584486	-5.76748	10.4075	0.58821	-	-	-	0.0263984	0.636121	0.888435	0.858625	-0.199272	2.54996	0.937711	-0.616908	3.93114	0.877394	16	455364	0.000186988	574.104
ukb-b-13764	Long-standing illness, disability or infirmity || id:ukb-b-13764	-0.28993	1.1301	0.797524	6.08164	5.19842	0.252653	-	-	-	-0.0445802	0.219392	0.586944	0.621984	0.351892	1.65518	0.831639	1.15588	2.5073	0.648486	28	451893	0.000514855	1064.49
ukb-d-LUNG_CANCER_MESOT	Lung cancer and mesothelioma || id:ukb-d-LUNG_CANCER_MESOT	37.1772	29.8161	0.21244	-	-	-	-	-	-	-	-	-	-	-	-	-	-	-	-	2	361194	1.01779e-06	66.1815
ukb-d-C_LYMPHOMA	Lymphomas || id:ukb-d-C_LYMPHOMA	-21.8729	28.1511	0.437171	-	-	-	-	-	-	-	-	-	-	-	-	-	-	-	-	2	361194	1.24525e-06	93.071
ukb-b-19023	Main speciality of consultant (recoded): Anaesthetics || id:ukb-b-19023	-12.7918	43.1792	0.767041	-	-	-	-	-	-	-	-	-	-	-	-	-	-	-	-	2	461496	1.67635e-06	64.0508
ukb-b-16376	Main speciality of consultant (recoded): Cardiology || id:ukb-b-16376	-4.22231	2.67736	0.114786	0.912944	6.97346	0.90012	-	-	-	-0.0297478	0.434405	0.714815	0.697295	-7.74824	4.32603	0.0732817	-8.93798	5.42884	0.143678	8	461416	5.53918e-05	509.706
ukb-b-11247	Main speciality of consultant (recoded): Cardiothoracic surgery || id:ukb-b-11247	-17.3563	4.06495	1.95695e-05	-	-	-	-	-	-	-	-	-	-	-	-	-	-	-	-	2	461137	3.09655e-06	123.574
ukb-b-73	Main speciality of consultant (recoded): Clinical haematology || id:ukb-b-73	-	-	-	-	-	-	-45.8785	22.365	0.0402325	-	-	-	-	-	-	-	-	-	-	1	461112	1.35035e-06	84.545
ukb-b-1852	Main speciality of consultant (recoded): Dermatology || id:ukb-b-1852	11.0191	7.23232	0.127611	2.23056	49.8286	0.968362	-	-	-	0.022572	0.867685	0.919505	0.793911	12.6693	20.5262	0.537086	12.5779	23.3028	0.626854	4	461170	6.32965e-06	152.065
ukb-b-18820	Main speciality of consultant (recoded): Ear, nose and throat (ENT) || id:ukb-b-18820	-22.4775	7.54826	0.00290296	-	-	-	-	-	-	-	-	-	-	-	-	-	-	-	-	2	461270	7.37555e-06	70.7421
ukb-b-15784	Main speciality of consultant (recoded): General medicine || id:ukb-b-15784	-4.22766	8.25944	0.60875	32.356	15.8802	0.290462	-	-	-	-0.34778	0.24963	0.0535545	0.93582	-4.44372	6.05833	0.463261	-2.8536	9.89874	0.800264	3	461894	3.52374e-05	113.047
ukb-b-6541	Main speciality of consultant (recoded): General surgery || id:ukb-b-6541	3.67779	2.30346	0.110346	-3.84122	5.70386	0.537575	-	-	-	0.0871625	0.225615	0.371686	0.504507	4.00297	2.9752	0.178481	5.79953	4.03093	0.209747	6	461949	0.000128028	329.269
ukb-b-16369	Main speciality of consultant (recoded): Gynaecology || id:ukb-b-16369	-	-	-	-	-	-	-13.6731	18.6845	0.464297	-	-	-	-	-	-	-	-	-	-	1	461449	5.86574e-06	30.0587
ukb-b-4394	Main speciality of consultant (recoded): Neurology || id:ukb-b-4394	-	-	-	-	-	-	13.6272	23.1216	0.555613	-	-	-	-	-	-	-	-	-	-	1	461150	9.9653e-07	42.5717
ukb-b-9038	Main speciality of consultant (recoded): Ophthalmology || id:ukb-b-9038	25.2211	3.99468	2.72481e-10	-1.18538	57.8627	0.98696	-	-	-	0.106604	0.724034	0.842531	0.720034	26.7047	11.2162	0.0172704	28.0054	13.3267	0.170372	3	461230	1.2959e-05	124.662
ukb-b-8938	Main speciality of consultant (recoded): Plastic surgery || id:ukb-b-8938	-	-	-	-	-	-	-2.33197	31.9613	0.941836	-	-	-	-	-	-	-	-	-	-	1	461218	3.40627e-06	39.5298
ukb-b-7763	Main speciality of consultant (recoded): Rheumatology || id:ukb-b-7763	-	-	-	-	-	-	-14.768	67.166	0.82597	-	-	-	-	-	-	-	-	-	-	1	461154	1.53482e-06	84.3081
ukb-b-16399	Main speciality of consultant (recoded): Trauma and orthopaedics || id:ukb-b-16399	0.618351	1.95133	0.751329	-10.4432	11.0478	0.414257	-	-	-	0.0646835	0.372768	0.823378	0.93479	1.26632	3.86847	0.743408	1.61054	4.8619	0.757077	5	461797	4.86493e-05	173.115
ukb-b-16019	Main speciality of consultant (recoded): Urology || id:ukb-b-16019	-3.51301	8.11837	0.665216	-	-	-	-	-	-	-	-	-	-	-	-	-	-	-	-	2	461378	2.12621e-05	129.359
ukb-d-I9_CHD	Major coronary heart disease event || id:ukb-d-I9_CHD	-6.80912	5.49241	0.215074	3.71372	12.1067	0.767958	-	-	-	-0.0470745	0.361549	0.0463467	0.0539278	-2.87104	4.91509	0.559135	-3.6109	5.01996	0.492426	9	361194	4.10471e-05	549.896
ukb-d-I9_CHD_NOREV	Major coronary heart disease event excluding revascularizations || id:ukb-d-I9_CHD_NOREV	-6.80912	5.49241	0.215074	3.71372	12.1067	0.767958	-	-	-	-0.0470745	0.361549	0.0463467	0.0539278	-2.87104	5.2258	0.582734	-3.6109	4.98749	0.489699	9	361194	4.10471e-05	549.896
ukb-d-1538_0	Major dietary changes in the last 5 years: No || id:ukb-d-1538_0	1.86292	1.05327	0.0769428	5.37718	8.09457	0.523154	-	-	-	-0.031604	0.667634	0.950947	0.928766	2.21931	2.12398	0.296077	2.65632	2.496	0.312247	11	360294	0.000284612	430.278
ukb-d-1538_1	Major dietary changes in the last 5 years: Yes, because of illness || id:ukb-d-1538_1	0.46533	6.22836	0.940444	33.4566	24.115	0.237621	-	-	-	-0.175503	0.231927	0.17371	0.272542	2.21924	6.7986	0.744101	4.82443	7.73003	0.55992	6	360294	5.42309e-05	204.289
ukb-d-1538_2	Major dietary changes in the last 5 years: Yes, because of other reasons || id:ukb-d-1538_2	-3.84339	2.15465	0.0744624	2.86409	18.8125	0.903817	-	-	-	-0.0587168	0.778186	0.698475	0.444061	-3.42893	3.94482	0.384725	-3.32139	4.39791	0.52894	3	360294	6.61356e-05	116.736
ukb-d-C3_MELANOMA_SKIN	Malignant melanoma of skin || id:ukb-d-C3_MELANOMA_SKIN	0.498445	11.2913	0.96479	-27.0758	25.3818	0.327118	-	-	-	0.0631321	0.264624	0.506491	0.572995	-10.2786	16.5943	0.535652	-17.0851	24.3404	0.505388	8	361194	8.80037e-06	452.853
finn-a-C3_BREAST_3	Malignant neoplasm of breast || id:finn-a-C3_BREAST_3	0.145082	0.283147	0.608377	-	-	-	-	-	-	-	-	-	-	-	-	-	-	-	-	2	-	0.0370005	83.3551
ukb-d-C3_BREAST_3	Malignant neoplasm of breast || id:ukb-d-C3_BREAST_3	0.440356	3.25289	0.892316	-4.26259	7.61404	0.583347	-	-	-	0.0191304	0.502768	0.202954	0.181304	-2.31764	4.09859	0.571753	-0.900127	4.55464	0.84568	18	361194	9.09551e-05	1272.62
finn-a-C3_BREAST	Malignant neoplasm of breast || id:finn-a-C3_BREAST	0.145082	0.283147	0.608377	-	-	-	-	-	-	-	-	-	-	-	-	-	-	-	-	2	-	0.0370005	83.3551
finn-a-C3_BREAST_3_EXALLC	Malignant neoplasm of breast (ICD C excluded) || id:finn-a-C3_BREAST_3_EXALLC	0.14505	0.289208	0.61599	-	-	-	-	-	-	-	-	-	-	-	-	-	-	-	-	2	-	0.0359318	80.2302
finn-a-C3_BREAST_EXALLC	Malignant neoplasm of breast (ICD C excluded) || id:finn-a-C3_BREAST_EXALLC	0.14505	0.289208	0.61599	-	-	-	-	-	-	-	-	-	-	-	-	-	-	-	-	2	-	0.0359318	80.2302
ukb-d-C3_BRONCHUS_LUNG	Malignant neoplasm of bronchus and lung || id:ukb-d-C3_BRONCHUS_LUNG	55.2689	6.06813	8.3866e-20	-	-	-	-	-	-	-	-	-	-	-	-	-	-	-	-	2	361194	9.49327e-07	72.7804
ukb-d-C3_COLON	Malignant neoplasm of colon || id:ukb-d-C3_COLON	-	-	-	-	-	-	9.14442	27.3521	0.738136	-	-	-	-	-	-	-	-	-	-	1	361194	6.97981e-07	37.7618
ukb-d-C3_DIGESTIVE_ORGANS	Malignant neoplasm of digestive organs || id:ukb-d-C3_DIGESTIVE_ORGANS	-4.95669	11.9088	0.677248	-	-	-	-	-	-	-	-	-	-	-	-	-	-	-	-	2	361194	3.23358e-06	74.2514
finn-a-C3_MALE_GENITAL	malignant neoplasm of male genital organs || id:finn-a-C3_MALE_GENITAL	-	-	-	-	-	-	0.0334624	0.231215	0.884929	-	-	-	-	-	-	-	-	-	-	1	-	0.0300746	45.2203
ukb-d-C3_MALE_GENITAL	malignant neoplasm of male genital organs || id:ukb-d-C3_MALE_GENITAL	4.076	2.96337	0.168988	-0.480617	8.92838	0.957516	-	-	-	0.0143823	0.589788	0.661753	0.624039	2.38226	4.52711	0.598735	1.42846	5.31497	0.790319	26	361194	8.66654e-05	1742.95
finn-a-C3_MALE_GENITAL_EXALLC	malignant neoplasm of male genital organs (ICD C excluded) || id:finn-a-C3_MALE_GENITAL_EXALLC	-	-	-	-	-	-	0.0331519	0.22907	0.884929	-	-	-	-	-	-	-	-	-	-	1	-	0.0307401	45.6867
ukb-d-C3_PROSTATE	Malignant neoplasm of prostate || id:ukb-d-C3_PROSTATE	2.58586	2.80789	0.357089	2.16827	8.24072	0.794617	-	-	-	0.0013437	0.957038	0.647492	0.592792	1.49603	4.02599	0.710196	0.284328	5.14333	0.956337	27	361194	8.6485e-05	1879.97
finn-a-C3_PROSTATE	Malignant neoplasm of prostate || id:finn-a-C3_PROSTATE	-	-	-	-	-	-	0.0299308	0.206813	0.884929	-	-	-	-	-	-	-	-	-	-	1	-	0.038033	51.6414
finn-a-C3_PROSTATE_EXALLC	Malignant neoplasm of prostate (ICD C excluded) || id:finn-a-C3_PROSTATE_EXALLC	-	-	-	-	-	-	0.0307586	0.212533	0.884929	-	-	-	-	-	-	-	-	-	-	1	-	0.0357243	50.5073
ukb-d-C3_RESPIRATORY_INTRATHORACIC	Malignant neoplasm of respiratory system and intrathoracic organs || id:ukb-d-C3_RESPIRATORY_INTRATHORACIC	-27.1444	27.2258	0.318759	-53.1512	69.3033	0.58349	-	-	-	0.0453482	0.738232	0.183802	0.0915692	-40.3595	25.0478	0.107115	-43.6188	26.3889	0.240159	3	361194	1.48704e-06	97.437
finn-a-C3_SKIN	Malignant neoplasm of skin || id:finn-a-C3_SKIN	-	-	-	-	-	-	-0.0206339	0.249082	0.933979	-	-	-	-	-	-	-	-	-	-	1	-	0.0420793	33.074
ukb-d-C3_SKIN	Malignant neoplasm of skin || id:ukb-d-C3_SKIN	-1.74991	1.63648	0.284927	-6.73508	4.29031	0.124532	-	-	-	0.0290736	0.216775	0.135028	0.153134	-3.98524	2.20974	0.0713121	-4.89624	2.82066	0.0902893	41	361194	0.000406231	3373.89
finn-a-C3_SKIN_EXALLC	Malignant neoplasm of skin (ICD C excluded) || id:finn-a-C3_SKIN_EXALLC	-	-	-	-	-	-	-0.0210309	0.253875	0.933979	-	-	-	-	-	-	-	-	-	-	1	-	0.0406221	32.1565
ukb-d-20548_5	Manifestations of mania or irritability: I needed less sleep than usual || id:ukb-d-20548_5	-	-	-	-	-	-	1.45119	15.8632	0.92711	-	-	-	-	-	-	-	-	-	-	1	114422	1.14388e-05	35.9187
ukb-d-20548_2	Manifestations of mania or irritability: I was more restless than usual || id:ukb-d-20548_2	-	-	-	-	-	-	-5.40837	7.15207	0.449532	-	-	-	-	-	-	-	-	-	-	1	114422	2.62811e-05	29.8656
ukb-b-17685	Maternal smoking around birth || id:ukb-b-17685	3.45211	1.30575	0.00819848	11.5672	7.96697	0.168571	-	-	-	-0.0643068	0.318173	0.62265	0.633188	3.32117	1.90294	0.080936	2.30485	2.84853	0.431084	16	397732	0.00034725	656.011
ukb-b-14395	Medication for cholesterol, blood pressure or diabetes: Blood pressure medication || id:ukb-b-14395	0.254901	0.492402	0.604689	1.90031	1.85534	0.309154	-	-	-	-0.0185632	0.360694	0.282378	0.279071	0.195695	0.716459	0.784744	2.66078	1.64292	0.109643	74	209638	0.00344733	3893.65
ukb-b-11740	Medication for cholesterol, blood pressure or diabetes: Cholesterol lowering medication || id:ukb-b-11740	-0.413227	0.427808	0.334086	0.00840164	0.814967	0.991817	-	-	-	-0.00797611	0.545167	0.477991	0.452521	-0.0182627	0.614014	0.976272	0.0484492	0.718243	0.946494	50	209638	0.00360712	4265.72
ukb-b-7350	Medication for cholesterol, blood pressure or diabetes: Insulin || id:ukb-b-7350	8.40082	6.60611	0.203489	0.141797	26.2154	0.995943	-	-	-	0.0329572	0.75938	0.0793761	0.0477459	6.06306	6.10162	0.320379	5.96074	6.34121	0.390374	6	209638	3.14778e-05	485.046
ukb-b-12014	Medication for cholesterol, blood pressure or diabetes: None of the above || id:ukb-b-12014	-0.286188	0.499264	0.566496	-0.819357	1.37673	0.554142	-	-	-	0.00729807	0.678982	0.274128	0.24944	-0.390079	0.729444	0.592814	-0.786158	1.02726	0.447254	58	209638	0.00322316	3056.73
ukb-b-18009	Medication for cholesterol, blood pressure, diabetes, or take exogenous hormones: Blood pressure medication || id:ukb-b-18009	0.529335	0.582248	0.363286	1.02313	1.91691	0.594823	-	-	-	-0.00463434	0.787378	0.0467483	0.0407036	0.361183	0.787366	0.646433	0.437817	1.48579	0.76891	93	249710	0.00282249	4946.56
ukb-b-17805	Medication for cholesterol, blood pressure, diabetes, or take exogenous hormones: Cholesterol lowering medication || id:ukb-b-17805	0.13452	0.799741	0.866422	0.425555	1.54469	0.784468	-	-	-	-0.00386994	0.826102	0.0932958	0.0770462	0.316456	1.03299	0.759338	0.445324	0.979493	0.65195	39	249710	0.00137337	3088.95
ukb-b-8080	Medication for cholesterol, blood pressure, diabetes, or take exogenous hormones: Hormone replacement therapy || id:ukb-b-8080	-	-	-	-	-	-	-5.13546	4.46587	0.250171	-	-	-	-	-	-	-	-	-	-	1	249710	2.67671e-05	96.5899
ukb-b-14070	Medication for cholesterol, blood pressure, diabetes, or take exogenous hormones: Insulin || id:ukb-b-14070	22.3316	21.2219	0.292665	90.1716	117.665	0.583728	-	-	-	-0.143105	0.660199	0.0238146	0.0185862	16.207	13.8379	0.241516	47.3982	15.3007	0.0903134	3	249710	5.71055e-06	186.394
ukb-b-20379	Medication for cholesterol, blood pressure, diabetes, or take exogenous hormones: None of the above || id:ukb-b-20379	-0.86117	0.714226	0.227918	1.16709	2.26532	0.609251	-	-	-	-0.0224218	0.351019	0.476388	0.471219	-2.00862	1.10999	0.0703594	-3.37071	1.97584	0.0955808	42	249710	0.00157824	1831.43
ukb-b-7137	Medication for pain relief, constipation, heartburn: Aspirin || id:ukb-b-7137	-1.09498	1.63725	0.50363	-3.24293	4.8986	0.521592	-	-	-	0.0161626	0.641554	0.758435	0.703789	-0.0537224	2.56606	0.983297	0.564666	4.17391	0.894629	13	457547	0.000169151	646.893
ukb-b-8888	Medication for pain relief, constipation, heartburn: Ibuprofen (e.g. Nurofen) || id:ukb-b-8888	-0.370419	3.09102	0.904612	-31.1427	17.1424	0.128954	-	-	-	0.15122	0.128144	0.344412	0.633466	1.58856	3.83233	0.678497	2.37421	5.84447	0.698663	7	457547	8.01258e-05	290.111
ukb-b-11085	Medication for pain relief, constipation, heartburn: None of the above || id:ukb-b-11085	0.275309	1.13227	0.807892	6.46707	5.47495	0.247455	-	-	-	-0.0491549	0.257603	0.105872	0.118457	-0.395418	1.508	0.793156	-0.581152	2.19105	0.792701	30	457547	0.000711017	1313.22
ukb-b-11605	Medication for pain relief, constipation, heartburn: Omeprazole (e.g. Zanprol) || id:ukb-b-11605	8.36279	6.04344	0.166426	62.5281	36.781	0.231231	-	-	-	-0.186303	0.272548	0.513219	0.976093	6.80295	8.66437	0.432357	-1.3446	12.4658	0.920914	4	457547	1.63619e-05	129.694
ukb-b-17595	Medication for pain relief, constipation, heartburn: Paracetamol || id:ukb-b-17595	-2.30774	1.02989	0.0250411	4.14934	5.88704	0.489046	-	-	-	-0.0447355	0.271406	0.966951	0.97639	-1.76252	1.93949	0.36348	-0.970263	2.48366	0.699985	22	457547	0.000366865	988.793
finn-a-ASTHMA_MEDICATIO_COMORB	Medication related adverse effects || id:finn-a-ASTHMA_MEDICATIO_COMORB	-	-	-	-	-	-	-0.172121	0.782819	0.82597	-	-	-	-	-	-	-	-	-	-	1	-	0.0124553	49.875
ukb-d-ASTHMA_MEDICATIO_COMORB	Medication related adverse effects || id:ukb-d-ASTHMA_MEDICATIO_COMORB	6.97568	4.29753	0.10455	3.35309	11.1891	0.773128	-	-	-	0.018507	0.733446	0.18537	0.13436	10.1776	4.94731	0.0396673	12.6741	5.69718	0.0567708	9	361194	6.40386e-05	444.98
ukb-d-PULM_MEDICATIO_COMORB	Medication related adverse effects (Asthma/COPD) || id:ukb-d-PULM_MEDICATIO_COMORB	6.70223	5.20658	0.198004	3.64643	14.4817	0.811221	-	-	-	0.0162619	0.827687	0.0911197	0.055517	10.433	4.96105	0.0354669	13.0119	5.43988	0.0538832	7	361194	5.24969e-05	339.021
finn-a-PULM_MEDICATIO_COMORB	Medication related adverse effects (Asthma/COPD) || id:finn-a-PULM_MEDICATIO_COMORB	0.428415	0.372846	0.25054	-	-	-	-	-	-	-	-	-	-	-	-	-	-	-	-	2	-	0.0111193	77.8516
ukb-d-M13_MENISCUSDERANGEMENTS	Meniscus derangement || id:ukb-d-M13_MENISCUSDERANGEMENTS	-	-	-	-	-	-	-3.87841	15.7548	0.805548	-	-	-	-	-	-	-	-	-	-	1	361194	4.58878e-06	57.1697
ukb-d-V_MENTAL_BEHAV	Mental and behavioural disorders || id:ukb-d-V_MENTAL_BEHAV	-	-	-	-	-	-	10.9252	24.5688	0.656552	-	-	-	-	-	-	-	-	-	-	1	361194	1.20648e-06	36.4128
ukb-d-20544_15	Mental health problems ever diagnosed by a professional: Anxiety, nerves or generalized anxiety disorder || id:ukb-d-20544_15	-	-	-	-	-	-	-5.56998	4.04969	0.169005	-	-	-	-	-	-	-	-	-	-	1	117706	3.40179e-05	33.1073
ukb-d-20544_5	Mental health problems ever diagnosed by a professional: Any other phobia (eg disabling fear of heights or spiders) || id:ukb-d-20544_5	-	-	-	-	-	-	-28.1645	22.9893	0.220533	-	-	-	-	-	-	-	-	-	-	1	117706	3.94908e-06	32.9697
ukb-d-20544_11	Mental health problems ever diagnosed by a professional: Depression || id:ukb-d-20544_11	0.458922	2.58283	0.858973	-	-	-	-	-	-	-	-	-	-	-	-	-	-	-	-	2	117706	0.000105502	75.7383
ukb-d-20544_6	Mental health problems ever diagnosed by a professional: Panic attacks || id:ukb-d-20544_6	-	-	-	-	-	-	-3.38167	6.11888	0.580495	-	-	-	-	-	-	-	-	-	-	1	117706	1.36382e-05	30.6409
finn-a-E4_METABOLIA	Metabolic disorders || id:finn-a-E4_METABOLIA	-	-	-	-	-	-	0.283835	0.294945	0.335884	-	-	-	-	-	-	-	-	-	-	1	-	0.00504436	32.7438
ukb-b-5477	Methods of admission to hospital (recoded): Elective admission || id:ukb-b-5477	-0.172508	4.38842	0.968643	14.4698	11.5996	0.225353	-	-	-	-0.0508896	0.18772	0.0763134	0.102416	-1.37803	5.68827	0.80858	4.39413	10.1334	0.668597	24	462400	5.85294e-05	821.428
ukb-b-8846	Methods of admission to hospital (recoded): Elective admission: Booked || id:ukb-b-8846	6.44403	2.93691	0.0282244	-16.0273	27.4424	0.600211	-	-	-	0.137093	0.469965	0.524208	0.470927	4.02281	4.31229	0.350886	3.61021	5.84266	0.570082	5	462717	7.45899e-05	161.621
ukb-b-9363	Methods of admission to hospital (recoded): Elective admission: Waiting List || id:ukb-b-9363	-	-	-	-	-	-	0.339927	5.77801	0.953087	-	-	-	-	-	-	-	-	-	-	1	462726	1.68548e-05	32.5156
ukb-b-10655	Methods of admission to hospital (recoded): Emergency admission || id:ukb-b-10655	24.6712	0.291056	0	-	-	-	-	-	-	-	-	-	-	-	-	-	-	-	-	2	462498	6.691e-06	60.1694
ukb-b-10559	Methods of admission to hospital (recoded): Emergency admission: A&E || id:ukb-b-10559	7.32426	2.29018	0.00138331	-16.2322	23.5322	0.539898	-	-	-	0.118774	0.385768	0.800172	0.891336	5.41781	4.49054	0.227628	4.17297	6.10267	0.531662	5	462624	5.2587e-05	164.771
ukb-b-12332	Methods of admission to hospital (recoded): Emergency admission: GP || id:ukb-b-12332	7.91138	0.417946	6.5586e-80	-	-	-	-	-	-	-	-	-	-	-	-	-	-	-	-	2	462517	1.15454e-05	65.7017
ukb-b-4540	Methods of admission to hospital (recoded): Emergency admission: Non-injury || id:ukb-b-4540	11.2127	8.70034	0.197481	65.702	66.0352	0.50161	-	-	-	-0.123072	0.555539	0.591489	0.55635	15.8612	13.4	0.236542	16.3712	14.5819	0.378236	3	462400	4.8941e-06	113.344
ukb-b-2425	Methods of admission to hospital (recoded): Emergency admission: Other injury || id:ukb-b-2425	-16.9497	6.65296	0.0108438	-	-	-	-	-	-	-	-	-	-	-	-	-	-	-	-	2	462399	1.19325e-06	67.4122
ukb-b-19790	Methods of admission to hospital (recoded): Maternity admission: Post-partum || id:ukb-b-19790	-4.67237	1.61663	0.00385006	-	-	-	-	-	-	-	-	-	-	-	-	-	-	-	-	2	462473	3.74024e-06	64.3929
ukb-b-1799	Methods of admission to hospital (recoded): Transfer || id:ukb-b-1799	-	-	-	-	-	-	-26.0795	21.2793	0.220358	-	-	-	-	-	-	-	-	-	-	1	462442	1.17616e-06	33.2318
ukb-b-5559	Methods of admission to hospital (recoded): Transfer: Planned || id:ukb-b-5559	-38.3839	87.259	0.66002	-	-	-	-	-	-	-	-	-	-	-	-	-	-	-	-	2	462399	1.47365e-06	69.4043
ukb-b-5476	Methods of discharge from hospital (recoded): Discharged on clinical advice/consent || id:ukb-b-5476	4.93969	1.89857	0.00927385	-5.58522	6.72163	0.430112	-	-	-	0.0768788	0.134732	0.711122	0.897896	4.41695	3.15232	0.161162	4.06213	4.20975	0.359789	10	462959	0.000164211	334.147
ukb-b-6727	Methods of discharge from hospital (recoded): Discharged on clinical advice/consent: From inpatient/daycase care || id:ukb-b-6727	3.76481	2.89673	0.193711	7.34319	6.92287	0.296084	-	-	-	-0.0163152	0.57214	0.328894	0.30134	4.41156	4.11632	0.283844	3.60263	6.18383	0.563802	37	462280	0.000109126	1252.9
ukb-b-2954	Methods of discharge from hospital (recoded): Discharged on clinical advice/consent: Transfer within provider || id:ukb-b-2954	-16.6905	39.386	0.671736	331.182	308.597	0.395494	-	-	-	-0.503417	0.373838	0.0123704	0.036579	23.8526	28.3907	0.400821	25.7231	27.8119	0.423238	4	462236	3.31393e-06	135.582
ukb-b-18818	Methods of discharge from hospital (recoded): Discharged without clinical advice/consent: Self, relative or advocate || id:ukb-b-18818	-	-	-	-	-	-	30.3017	31.9784	0.343351	-	-	-	-	-	-	-	-	-	-	1	462247	4.95234e-07	31.7009
ukb-d-20553_5	Methods of self-harm used: Self-injury such as self-cutting, scratching or hitting, etc. || id:ukb-d-20553_5	1.75657	10.6567	0.869076	-1.9242	47.2849	0.974108	-	-	-	0.0518905	0.947854	0.296347	0.120089	-2.42938	11.5976	0.83408	-4.48072	12.6985	0.757916	3	117733	1.88547e-05	98.6403
ukb-d-1418_1	Milk type used: Full cream || id:ukb-d-1418_1	6.97982	4.2466	0.100254	-	-	-	-	-	-	-	-	-	-	-	-	-	-	-	-	2	360806	1.10612e-05	67.3506
ukb-d-1418_6	Milk type used: Never/rarely have milk || id:ukb-d-1418_6	13.2738	31.8048	0.676422	-	-	-	-	-	-	-	-	-	-	-	-	-	-	-	-	2	360806	6.2757e-06	70.5434
ukb-d-1418_3	Milk type used: Skimmed || id:ukb-d-1418_3	-3.14812	1.25341	0.0120171	0.824768	13.4482	0.956674	-	-	-	-0.0270742	0.791371	0.888544	0.762137	-2.38339	3.16479	0.451392	-2.04848	3.43065	0.592496	4	360806	7.89004e-05	176.306
ukb-d-1418_4	Milk type used: Soya || id:ukb-d-1418_4	-	-	-	-	-	-	12.8382	22.1846	0.562794	-	-	-	-	-	-	-	-	-	-	1	360806	3.00208e-06	30.1509
ukb-b-7043	Mineral and other dietary supplements: Calcium || id:ukb-b-7043	5.59425	3.27533	0.0876372	5.86901	17.1397	0.764671	-	-	-	-0.001193	0.987826	0.844167	0.663043	7.3373	7.19052	0.307532	8.20002	9.37573	0.446166	4	461384	2.06979e-05	152.895
ukb-b-11075	Mineral and other dietary supplements: Fish oil (including cod liver oil) || id:ukb-b-11075	-5.2558	6.0574	0.385577	-47.8434	19.5879	0.247389	-	-	-	0.299757	0.270471	0.0373514	0.290554	-7.0041	4.48066	0.118009	-11.6566	5.96845	0.190047	3	461384	5.69363e-05	121.726
ukb-b-11535	Mineral and other dietary supplements: Glucosamine || id:ukb-b-11535	-9.90409	1.46149	1.22949e-11	-4.27793	48.1439	0.934795	-	-	-	-0.0307702	0.914132	0.950197	0.874282	-11.0708	4.24734	0.00914685	-11.842	5.66966	0.104989	5	461384	5.63475e-05	167.155
ukb-b-14238	Mineral and other dietary supplements: None of the above || id:ukb-b-14238	5.98123	2.55703	0.0193285	26.2765	21.2681	0.271528	-	-	-	-0.14094	0.38054	0.221986	0.22491	6.92669	2.87233	0.015886	8.18021	3.72974	0.0707581	7	461384	0.000132498	251.066
ukb-b-13891	Mineral and other dietary supplements: Zinc || id:ukb-b-13891	-9.74549	8.80798	0.268537	4.03488	27.3758	0.90684	-	-	-	-0.046996	0.680401	0.326537	0.189679	-5.65903	9.67168	0.558471	-4.47896	9.75744	0.691272	3	461384	8.19577e-06	95.8577
ukb-b-18994	Miserableness || id:ukb-b-18994	-1.01601	0.959808	0.289804	0.693319	3.93842	0.861089	-	-	-	-0.0132337	0.656569	0.353599	0.32276	-1.20661	1.30204	0.354077	-1.35655	2.23965	0.547827	45	454982	0.000938468	1759.1
ukb-b-14180	Mood swings || id:ukb-b-14180	-0.915121	0.955656	0.338273	-7.6595	5.28618	0.153129	-	-	-	0.0510143	0.20016	0.010263	0.0130991	-1.60777	1.16013	0.165791	-3.05518	2.40623	0.209539	56	451619	0.00125309	2292.15
ukb-d-20422	More irritable than usual during worst period of anxiety || id:ukb-d-20422	-	-	-	-	-	-	-0.688363	2.61862	0.792649	-	-	-	-	-	-	-	-	-	-	1	33425	0.000184218	30.7886
ukb-b-12909	Mother still alive || id:ukb-b-12909	-	-	-	-	-	-	3.05539	3.57176	0.392314	-	-	-	-	-	-	-	-	-	-	1	454999	4.47167e-05	85.1692
ukb-b-7872	Mouth/teeth dental problems: Bleeding gums || id:ukb-b-7872	2.59408	2.67223	0.33167	130.189	201.623	0.634995	-	-	-	-0.578324	0.640701	0.791852	0.797288	1.796	6.07125	0.767367	0.666066	7.08237	0.933646	3	461113	2.74817e-05	110.831
ukb-b-12930	Mouth/teeth dental problems: Dentures || id:ukb-b-12930	0.940672	1.2578	0.454537	-2.26195	3.92235	0.567646	-	-	-	0.0210773	0.394041	0.381371	0.37088	1.03382	1.83663	0.57351	-0.877278	2.23729	0.697162	39	461113	0.000534339	1768.75
ukb-b-12849	Mouth/teeth dental problems: Loose teeth || id:ukb-b-12849	-	-	-	-	-	-	-4.35295	14.3309	0.761321	-	-	-	-	-	-	-	-	-	-	1	461113	2.65174e-06	30.9721
ukb-b-6458	Mouth/teeth dental problems: Mouth ulcers || id:ukb-b-6458	-0.581703	1.42458	0.683029	-0.597102	3.19498	0.852743	-	-	-	0.000118128	0.995718	0.00779323	0.00580694	-0.314572	1.64376	0.848234	-0.39451	1.87379	0.834342	40	461113	0.000743109	3717
ukb-b-17601	Mouth/teeth dental problems: None of the above || id:ukb-b-17601	0.656143	1.49779	0.661332	-0.240176	3.8652	0.951567	-	-	-	0.00886732	0.804595	0.297511	0.234731	0.631431	1.86507	0.734944	1.1113	2.19588	0.621967	13	461113	0.000374728	720.923
finn-a-G6_MS	MS-disease / Multiple Sclerosis || id:finn-a-G6_MS	-	-	-	-	-	-	-0.122206	1.05557	0.907833	-	-	-	-	-	-	-	-	-	-	1	-	0.0923517	31.9315
finn-a-I9_MI	Myocardial infarction || id:finn-a-I9_MI	-	-	-	-	-	-	-0.199513	0.192296	0.299488	-	-	-	-	-	-	-	-	-	-	1	-	0.0144711	44.3587
ukb-d-I9_MI	Myocardial infarction || id:ukb-d-I9_MI	-5.21295	6.45187	0.419105	-3.85279	16.1204	0.820592	-	-	-	-0.00459165	0.928866	0.17879	0.113416	-7.37054	6.6409	0.267055	-10.3104	7.1909	0.201615	7	361194	2.11874e-05	405.485
ukb-d-I9_MI_STRICT	Myocardial infarction, strict || id:ukb-d-I9_MI_STRICT	-5.21295	6.45187	0.419105	-3.85279	16.1204	0.820592	-	-	-	-0.00459165	0.928866	0.17879	0.113416	-7.37054	6.49119	0.256179	-10.3104	7.52528	0.219708	7	361194	2.11874e-05	405.485
finn-a-J10_NASALPOLYP	Nasal polyp || id:finn-a-J10_NASALPOLYP	-	-	-	-	-	-	0.00371939	0.0929847	0.968093	-	-	-	-	-	-	-	-	-	-	1	-	0.0565964	66.4174
ukb-d-II_NEOPLASM	Neoplasms || id:ukb-d-II_NEOPLASM	3.16437	1.9174	0.0988737	12.8434	6.82705	0.0967201	-	-	-	-0.0741191	0.177621	0.449775	0.571451	3.02066	2.67048	0.258001	4.11632	3.20086	0.23054	10	361194	0.000199898	465.747
ukb-d-G6_NERPLEX	Nerve, nerve root and plexus disorders || id:ukb-d-G6_NERPLEX	-0.15342	6.77922	0.981945	-23.932	38.061	0.57411	-	-	-	0.0772873	0.568283	0.577686	0.479979	-6.51111	9.53167	0.494542	-6.17797	9.50965	0.551337	5	361194	1.42879e-05	174.107
ukb-b-20544	Nervous feelings || id:ukb-b-20544	0.0767254	1.04436	0.941435	-7.19762	5.21479	0.1731	-	-	-	0.0494194	0.160311	0.0800011	0.0984197	0.192608	1.44709	0.894114	1.18611	2.45724	0.631192	57	450700	0.000914176	2302.95
finn-a-NEURODIS	Neurological diseases || id:finn-a-NEURODIS	-	-	-	-	-	-	0.285157	0.580588	0.623319	-	-	-	-	-	-	-	-	-	-	1	-	0.00441416	37.1197
ukb-b-2393	Never eat eggs, dairy, wheat, sugar: I eat all of the above || id:ukb-b-2393	-4.13134	1.58555	0.00917089	-4.89349	7.04737	0.493852	-	-	-	0.00477471	0.912417	0.409988	0.357175	-5.32392	2.2296	0.0169478	-6.14369	3.89854	0.127141	27	461046	0.000406817	1059.04
ukb-b-5495	Never eat eggs, dairy, wheat, sugar: Sugar or foods/drinks containing sugar || id:ukb-b-5495	4.10974	1.87742	0.0285939	-6.75689	12.6587	0.599381	-	-	-	0.0578462	0.395612	0.285498	0.275254	3.55694	2.55994	0.164693	2.85683	4.35411	0.518871	22	461046	0.000269134	806.281
ukb-d-22650_9	Night shifts worked: This type of shift pattern was not worked during job || id:ukb-d-22650_9	-	-	-	-	-	-	-0.955281	7.29319	0.895789	-	-	-	-	-	-	-	-	-	-	1	25697	4.32844e-05	30.6697
ukb-b-19722	Non-accidental death in close genetic family || id:ukb-b-19722	-2.22362	2.02995	0.273339	-	-	-	-	-	-	-	-	-	-	-	-	-	-	-	-	2	144817	9.46071e-05	68.2756
ukb-d-2654_2	Non-butter spread type details: Flora Pro-Active or Benecol || id:ukb-d-2654_2	-0.276629	1.30819	0.832529	-6.40261	6.27685	0.415015	-	-	-	0.0667271	0.409967	0.752112	0.934455	0.17521	2.45771	0.943167	-2.5266	2.86957	0.44343	4	190094	0.000143932	214.429
ukb-d-2654_4	Non-butter spread type details: Soft (tub) margarine || id:ukb-d-2654_4	-4.7039	13.659	0.730559	-	-	-	-	-	-	-	-	-	-	-	-	-	-	-	-	2	190094	3.44858e-05	60.8447
ukb-b-8650	Non-cancer illness code, self-reported: angina || id:ukb-b-8650	-7.49256	3.01931	0.0130813	-13.1609	7.5538	0.0976211	-	-	-	0.0218083	0.422417	0.467066	0.445602	-8.24484	4.01488	0.0400171	-8.6809	4.61535	0.0746299	21	462933	7.74708e-05	1161.66
ukb-b-18194	Non-cancer illness code, self-reported: ankylosing spondylitis || id:ukb-b-18194	5.38495	14.122	0.702969	-35.2506	66.0582	0.646964	-	-	-	0.106025	0.591191	0.045474	0.0353521	5.41918	11.7266	0.64399	8.95031	12.5594	0.527497	4	462933	9.09647e-06	1507.62
ukb-b-18113	Non-cancer illness code, self-reported: asthma || id:ukb-b-18113	-1.05106	0.74271	0.157019	-2.44702	1.88488	0.19735	-	-	-	0.0110124	0.422214	0.0531435	0.0510982	-0.279474	1.15224	0.808355	0.812221	1.55093	0.601694	97	462933	0.00166361	7539.53
ukb-b-11550	Non-cancer illness code, self-reported: atrial fibrillation || id:ukb-b-11550	0.129411	5.68516	0.981839	3.57786	11.1784	0.754421	-	-	-	-0.00887675	0.723029	0.492227	0.421787	1.013	6.84892	0.882416	0.95817	6.87113	0.891233	14	462933	1.89509e-05	1162.01
ukb-b-18163	Non-cancer illness code, self-reported: bronchiectasis || id:ukb-b-18163	-	-	-	-	-	-	58.5616	49.9843	0.241358	-	-	-	-	-	-	-	-	-	-	1	462933	2.42042e-07	48.5466
ukb-d-20002_1278	Non-cancer illness code, self-reported: cataract || id:ukb-d-20002_1278	32.5677	26.5395	0.21977	-	-	-	-	-	-	-	-	-	-	-	-	-	-	-	-	2	361141	3.06751e-06	73.0184
ukb-b-18700	Non-cancer illness code, self-reported: cholelithiasis/gall stones || id:ukb-b-18700	-0.233324	3.53267	0.94734	-1.5375	4.97106	0.762406	-	-	-	0.00764177	0.705553	0.17067	0.133542	-1.42828	3.4244	0.676613	-1.63975	3.3391	0.631559	14	462933	6.31423e-05	1793.3
ukb-b-8210	Non-cancer illness code, self-reported: crohns disease || id:ukb-b-8210	61.5969	13.3199	3.75636e-06	-38.3229	158.463	0.848939	-	-	-	0.0955444	0.639326	0.665699	0.522373	67.7338	24.7733	0.00625434	77.0322	32.5016	0.141255	3	462933	1.20659e-06	185.083
ukb-b-12040	Non-cancer illness code, self-reported: deep venous thrombosis (dvt) || id:ukb-b-12040	0.909106	6.5419	0.889477	-42.4283	28.7088	0.189914	-	-	-	0.139877	0.173683	0.173311	0.289019	-2.18295	7.23217	0.762775	-7.18668	7.55673	0.373262	8	462933	2.2989e-05	539.491
ukb-b-12064	Non-cancer illness code, self-reported: depression || id:ukb-b-12064	-	-	-	-	-	-	5.00821	11.0357	0.649959	-	-	-	-	-	-	-	-	-	-	1	462933	4.11838e-06	35.3768
ukb-b-12948	Non-cancer illness code, self-reported: diabetes || id:ukb-b-12948	-1.16162	1.52073	0.444956	-4.48141	3.57929	0.215497	-	-	-	0.0148872	0.309791	0.153727	0.156654	-1.28075	2.40189	0.593878	-2.51305	2.27725	0.274197	61	462933	0.000328873	4017.48
ukb-b-14796	Non-cancer illness code, self-reported: diverticular disease/diverticulitis || id:ukb-b-14796	6.0133	7.41494	0.417383	-10.0789	54.9234	0.88446	-	-	-	0.0350444	0.80753	0.856336	0.644497	4.22911	20.4602	0.836245	3.44293	22.9444	0.894487	3	462933	3.89693e-06	162.341
ukb-b-4725	Non-cancer illness code, self-reported: duodenal ulcer || id:ukb-b-4725	-	-	-	-	-	-	-155.142	69.2267	0.0250211	-	-	-	-	-	-	-	-	-	-	1	462933	2.98477e-07	32.7354
ukb-b-20141	Non-cancer illness code, self-reported: eczema/dermatitis || id:ukb-b-20141	-5.20307	3.29557	0.11438	-6.0052	12.0047	0.625269	-	-	-	0.00232207	0.94396	0.885471	0.83913	-5.2558	6.02186	0.382779	-7.80491	10.1428	0.454383	15	462933	5.55299e-05	1004.14
ukb-b-10903	Non-cancer illness code, self-reported: endometriosis || id:ukb-b-10903	17.5566	23.0689	0.446626	-242.149	132.793	0.319334	-	-	-	0.403331	0.299006	0.127564	0.626711	13.929	21.3513	0.514162	4.02921	33.4843	0.915219	3	462933	2.17075e-06	123.303
ukb-b-7469	Non-cancer illness code, self-reported: enlarged prostate || id:ukb-b-7469	-14.3911	12.3194	0.242738	-24.8413	58.9	0.690723	-	-	-	0.0203205	0.862554	0.0286074	0.0156053	-11.9923	11.2838	0.287878	-6.28569	18.7837	0.749288	7	462933	1.02449e-05	360.06
ukb-b-9058	Non-cancer illness code, self-reported: eye/eyelid problem || id:ukb-b-9058	-	-	-	-	-	-	21.212	29.2415	0.468202	-	-	-	-	-	-	-	-	-	-	1	462933	6.45951e-07	38.2821
ukb-b-16818	Non-cancer illness code, self-reported: gastro-oesophageal reflux (gord) / gastric reflux || id:ukb-b-16818	-	-	-	-	-	-	-21.0036	13.7432	0.126442	-	-	-	-	-	-	-	-	-	-	1	462933	2.79785e-06	31.9676
ukb-b-13535	Non-cancer illness code, self-reported: gestational hypertension/pre-eclampsia || id:ukb-b-13535	-	-	-	-	-	-	1.79608	41.6652	0.965616	-	-	-	-	-	-	-	-	-	-	1	462933	3.16172e-07	36.496
ukb-b-8398	Non-cancer illness code, self-reported: glaucoma || id:ukb-b-8398	-3.58226	8.31013	0.666416	-27.0354	32.0602	0.420923	-	-	-	0.0437983	0.467472	0.227544	0.204767	-5.16858	10.2371	0.613639	-7.04412	13.1474	0.60382	11	462933	1.57015e-05	712.74
ukb-b-13251	Non-cancer illness code, self-reported: gout || id:ukb-b-13251	-4.88356	3.29894	0.138782	1.61986	7.48483	0.831095	-	-	-	-0.0204195	0.334731	0.661331	0.664936	0.439024	5.00949	0.930164	-2.221	5.12824	0.669824	20	462933	5.14819e-05	1726.66
ukb-b-16499	Non-cancer illness code, self-reported: hayfever/allergic rhinitis || id:ukb-b-16499	-2.39876	2.0731	0.247237	1.46987	6.80964	0.830565	-	-	-	-0.018084	0.554942	0.0959332	0.084319	-0.474632	2.73883	0.862418	1.144	3.90685	0.771611	32	462933	0.000204915	1763.62
ukb-b-15829	Non-cancer illness code, self-reported: heart attack/myocardial infarction || id:ukb-b-15829	-7.23337	3.98843	0.069741	-8.01745	11.5659	0.499525	-	-	-	0.0027171	0.943174	0.36458	0.297747	-10.5161	5.16766	0.0418518	-11.2673	5.47414	0.0573727	16	462933	4.69385e-05	976.713
ukb-b-6514	Non-cancer illness code, self-reported: hiatus hernia || id:ukb-b-6514	25.7954	2.72326	2.73794e-21	-	-	-	-	-	-	-	-	-	-	-	-	-	-	-	-	2	462933	3.68628e-06	75.8836
ukb-b-10912	Non-cancer illness code, self-reported: high cholesterol || id:ukb-b-10912	-0.15903	0.65509	0.80819	1.36287	1.11977	0.227284	-	-	-	-0.0172324	0.0997368	0.0352126	0.0499022	0.38263	0.901964	0.671406	0.324551	0.84882	0.703238	79	462933	0.0019583	8474.03
ukb-b-14057	Non-cancer illness code, self-reported: hypertension || id:ukb-b-14057	0.504755	0.40782	0.21583	2.09342	1.23861	0.0924448	-	-	-	-0.0135491	0.175868	0.115348	0.124227	0.293441	0.591699	0.619945	0.67227	1.29253	0.603511	218	462933	0.00525551	12958.5
ukb-b-20289	Non-cancer illness code, self-reported: hyperthyroidism/thyrotoxicosis || id:ukb-b-20289	4.49128	5.27037	0.394117	10.293	17.1244	0.562622	-	-	-	-0.0114123	0.719634	0.832201	0.773642	10.8754	8.61307	0.20671	11.0976	10.7992	0.328338	11	462933	2.03841e-05	1236.36
ukb-b-19732	Non-cancer illness code, self-reported: hypothyroidism/myxoedema || id:ukb-b-19732	0.581445	1.09345	0.594897	-1.36027	2.46591	0.582245	-	-	-	0.00978951	0.381338	0.000627752	0.000619946	1.13114	1.53265	0.460499	1.30524	1.54811	0.400856	120	462933	0.000889335	9016.71
ukb-b-2592	Non-cancer illness code, self-reported: irritable bowel syndrome || id:ukb-b-2592	-	-	-	-	-	-	-21.477	16.4504	0.191701	-	-	-	-	-	-	-	-	-	-	1	462933	1.52417e-06	30.3183
ukb-b-8297	Non-cancer illness code, self-reported: kidney stone/ureter stone/bladder stone || id:ukb-b-8297	-14.4722	15.9567	0.364423	-114.707	549.524	0.868994	-	-	-	0.134978	0.88505	0.493875	0.242596	-15.7417	21.4966	0.463993	-16.9877	23.4291	0.543769	3	462933	2.29817e-06	134.864
ukb-b-8631	Non-cancer illness code, self-reported: malabsorption/coeliac disease || id:ukb-b-8631	-11.6228	8.6375	0.178423	-5.31599	10.5236	0.634927	-	-	-	-0.0335969	0.347598	0.139939	0.1591	-9.7975	7.14974	0.170584	-8.69693	6.85544	0.251572	7	462933	3.64499e-05	3913.41
ukb-b-16868	Non-cancer illness code, self-reported: migraine || id:ukb-b-16868	2.39789	4.11318	0.55991	11.8255	16.1503	0.476119	-	-	-	-0.0310355	0.555136	0.0950993	0.0799014	4.25983	4.55536	0.349724	3.79166	4.70876	0.433264	16	462933	6.04476e-05	983.652
ukb-b-17670	Non-cancer illness code, self-reported: multiple sclerosis || id:ukb-b-17670	31.9185	22.5401	0.156753	66.3956	33.6432	0.142956	-	-	-	-0.0628585	0.283374	0.112625	0.189069	37.3589	19.5982	0.0566187	38.7411	19.609	0.11939	5	462933	6.66822e-06	751.096
ukb-b-8425	Non-cancer illness code, self-reported: nasal polyps || id:ukb-b-8425	7.86447	12.4414	0.527309	-92.1189	73.681	0.266536	-	-	-	0.116169	0.224091	0.677462	0.839319	-4.16727	19.6711	0.832226	-10.1731	21.1666	0.647809	7	462933	3.25994e-06	344.953
ukb-b-14486	Non-cancer illness code, self-reported: osteoarthritis || id:ukb-b-14486	10.6556	4.4397	0.016392	3.1993	10.1791	0.769003	-	-	-	0.0421092	0.45787	0.356403	0.317332	8.99781	5.42354	0.0971103	8.91897	5.86	0.188497	6	462933	4.86272e-05	285.861
ukb-b-19381	Non-cancer illness code, self-reported: osteopenia || id:ukb-b-19381	-	-	-	-	-	-	-39.3374	88.697	0.657402	-	-	-	-	-	-	-	-	-	-	1	462933	1.75731e-07	32.8085
ukb-b-12141	Non-cancer illness code, self-reported: osteoporosis || id:ukb-b-12141	5.03257	2.78467	0.0707251	9.24896	29.0087	0.75456	-	-	-	-0.00874114	0.884697	0.996088	0.992702	8.00241	6.84449	0.242333	10.6548	9.01622	0.255705	16	462933	2.50071e-05	720.575
ukb-b-8720	Non-cancer illness code, self-reported: pernicious anaemia || id:ukb-b-8720	-	-	-	-	-	-	-161.871	42.6331	0.00014656	-	-	-	-	-	-	-	-	-	-	1	462933	2.80446e-07	43.0813
ukb-b-15904	Non-cancer illness code, self-reported: prolapsed disc/slipped disc || id:ukb-b-15904	-17.1442	13.0336	0.18838	-284.91	122.407	0.145384	-	-	-	0.570453	0.159388	0.164462	0.867208	-21.953	12.4477	0.0777959	-25.327	11.8948	0.123099	4	462933	6.99406e-06	196.329
ukb-b-10537	Non-cancer illness code, self-reported: psoriasis || id:ukb-b-10537	-4.75887	5.75958	0.408661	-12.6072	15.3021	0.423818	-	-	-	0.0156689	0.587105	0.378723	0.331804	-9.72332	7.62793	0.202415	-7.87244	9.54629	0.422486	16	462933	2.11912e-05	865.381
ukb-b-16048	Non-cancer illness code, self-reported: pulmonary embolism +/- dvt || id:ukb-b-16048	0.308595	15.8894	0.984505	72.6324	42.6271	0.163605	-	-	-	-0.155453	0.148791	0.0173461	0.105374	2.26805	14.7662	0.877928	26.9755	20.7994	0.251274	6	462933	9.36081e-06	527.852
ukb-b-9125	Non-cancer illness code, self-reported: rheumatoid arthritis || id:ukb-b-9125	2.2142	3.77949	0.55798	1.00198	24.9306	0.970466	-	-	-	0.00286394	0.960883	0.968092	0.907636	4.69261	11.794	0.690717	5.43643	14.6733	0.729797	5	462933	2.45421e-05	978.975
ukb-b-13532	Non-cancer illness code, self-reported: thyroid problem (not cancer) || id:ukb-b-13532	-	-	-	-	-	-	31.258	86.7413	0.718579	-	-	-	-	-	-	-	-	-	-	1	462933	2.00882e-07	35.6851
ukb-b-13806	Non-cancer illness code, self-reported: type 2 diabetes || id:ukb-b-13806	-	-	-	-	-	-	-25.3348	34.4084	0.461549	-	-	-	-	-	-	-	-	-	-	1	462933	4.12837e-07	30.0008
ukb-b-7584	Non-cancer illness code, self-reported: ulcerative colitis || id:ukb-b-7584	20.3351	16.058	0.205386	191.562	54.0461	0.00757081	-	-	-	-0.205878	0.011904	0.0197884	0.383588	30.9542	14.1761	0.0289949	36.7849	15.8041	0.0449266	10	462933	5.37572e-06	474.537
ukb-b-12722	Non-cancer illness code, self-reported: uterine fibroids || id:ukb-b-12722	16.9555	14.602	0.245571	-148.937	100.752	0.378639	-	-	-	0.400196	0.345564	0.208275	0.532335	8.96258	14.1253	0.525752	2.00709	16.3798	0.913679	3	462933	5.18134e-06	159.245
ukb-b-13038	Non-cancer illness code, self-reported: varicose veins || id:ukb-b-13038	-	-	-	-	-	-	59.3368	49.0307	0.226203	-	-	-	-	-	-	-	-	-	-	1	462933	5.84927e-07	75.1304
ukb-d-I9_NONRHEVALV	Non-rheumatic valve diseases || id:ukb-d-I9_NONRHEVALV	-	-	-	-	-	-	3.51531	30.8038	0.909143	-	-	-	-	-	-	-	-	-	-	1	361194	3.8102e-07	30.6901
ukb-d-COLITNONINFNAS	Noninfectious colitis NAS || id:ukb-d-COLITNONINFNAS	-	-	-	-	-	-	-10.5853	17.686	0.5495	-	-	-	-	-	-	-	-	-	-	1	361194	2.08025e-06	31.1927
ukb-d-I9_INTRACRA	Nontraumatic intracranial haemmorrhage || id:ukb-d-I9_INTRACRA	-	-	-	-	-	-	-56.5579	40.2862	0.160348	-	-	-	-	-	-	-	-	-	-	1	361194	2.93417e-07	30.684
ukb-d-6072_6	OCT measured (left): Not performed - equipment failure || id:ukb-d-6072_6	-	-	-	-	-	-	-7.5423	3.17076	0.0173735	-	-	-	-	-	-	-	-	-	-	1	54601	5.08289e-05	30.447
ukb-d-6070_6	OCT measured (right): Not performed - equipment failure || id:ukb-d-6070_6	-	-	-	-	-	-	-5.73609	3.08996	0.0634016	-	-	-	-	-	-	-	-	-	-	1	54608	5.51444e-05	33.8812
ukb-d-6070_7	OCT measured (right): Not performed - other reason || id:ukb-d-6070_7	-	-	-	-	-	-	35.0602	11.8763	0.00315601	-	-	-	-	-	-	-	-	-	-	1	54608	2.37849e-05	31.8479
finn-a-M13_ARTHRITISNAS	Ohter specific/unspecified arthritis || id:finn-a-M13_ARTHRITISNAS	-	-	-	-	-	-	-0.152905	0.307927	0.619497	-	-	-	-	-	-	-	-	-	-	1	-	0.0459904	58.9787
ukb-b-16904	Operation code: anterior/posterior repair bladder/uterus || id:ukb-b-16904	-	-	-	-	-	-	-18.1919	22.9966	0.428905	-	-	-	-	-	-	-	-	-	-	1	462933	9.44707e-07	47.0456
ukb-b-14944	Operation code: appendicectomy || id:ukb-b-14944	0.868043	2.76262	0.753361	0.364264	8.93546	0.967987	-	-	-	0.00303254	0.953306	0.010176	0.00665614	-0.657209	2.8754	0.819209	-0.0311358	3.07108	0.992029	18	462933	0.000185549	811.785
ukb-b-3005	Operation code: arthroscopy nos || id:ukb-b-3005	-	-	-	-	-	-	14.3374	15.584	0.357567	-	-	-	-	-	-	-	-	-	-	1	462933	2.06375e-06	44.5502
ukb-b-1962	Operation code: bilateral oophorectomy || id:ukb-b-1962	3.34425	6.61684	0.613268	18.2423	26.1901	0.52445	-	-	-	-0.0512944	0.586337	0.169765	0.128669	9.93671	7.66222	0.194685	15.4186	12.3341	0.266591	6	462933	2.11346e-05	250.253
ukb-b-9190	Operation code: bunion/hallus valgus surgery || id:ukb-b-9190	9.604	8.80882	0.275594	146.265	133.04	0.351905	-	-	-	-0.204523	0.378054	0.740967	0.823729	20.2303	15.5056	0.191993	20.9989	20.0815	0.354734	5	462933	5.00535e-06	177.248
ukb-b-6863	Operation code: caesarean section / caesarian section || id:ukb-b-6863	-	-	-	-	-	-	-35.2089	14.921	0.0182908	-	-	-	-	-	-	-	-	-	-	1	462933	5.5721e-06	55.0892
ukb-b-17788	Operation code: carpal tunnel surgery || id:ukb-b-17788	-4.61419	22.1311	0.834844	13.065	146.679	0.937141	-	-	-	-0.0285145	0.913614	0.228124	0.116716	-15.2565	22.3641	0.495121	-27.4751	22.834	0.315173	4	462933	3.14361e-06	140.135
ukb-b-6266	Operation code: cataract extraction/lens implant || id:ukb-b-6266	29.0818	15.5982	0.0622612	-22.7195	124.418	0.885016	-	-	-	0.123967	0.745772	0.310763	0.15896	33.0005	17.3277	0.0568457	46.2499	25.9864	0.217074	3	462933	4.57761e-06	195.6
ukb-b-6235	Operation code: cholecystectomy/gall bladder removal || id:ukb-b-6235	-0.0471599	1.10933	0.966091	-0.292275	1.55535	0.851869	-	-	-	0.00227815	0.821106	0.4302	0.389762	-0.658358	1.43235	0.645778	-0.532898	1.49556	0.723385	43	462933	0.000479912	5892.37
ukb-b-17733	Operation code: colposcopy +/- biopsy || id:ukb-b-17733	-	-	-	-	-	-	-61.6278	46.0133	0.180457	-	-	-	-	-	-	-	-	-	-	1	462933	2.664e-07	30.0545
ukb-b-5479	Operation code: cone biopsy || id:ukb-b-5479	-4.2257	20.4693	0.836446	-	-	-	-	-	-	-	-	-	-	-	-	-	-	-	-	2	462933	1.70397e-06	95.1267
ukb-b-18138	Operation code: coronary angiogram || id:ukb-b-18138	-	-	-	-	-	-	-53.0253	31.1791	0.0890052	-	-	-	-	-	-	-	-	-	-	1	462933	5.51418e-07	38.8299
ukb-b-7869	Operation code: coronary angioplasty (ptca) +/- stent || id:ukb-b-7869	-12.4922	7.35587	0.0894579	-38.5116	24.7663	0.158555	-	-	-	0.0523278	0.302204	0.475199	0.49606	-12.1631	9.57368	0.203918	-16.8556	11.0655	0.162027	10	462933	1.23217e-05	552.574
ukb-b-12465	Operation code: coronary artery bypass grafts (cabg) || id:ukb-b-12465	-16.6396	16.546	0.314582	25.3329	62.4828	0.701921	-	-	-	-0.0657361	0.51568	0.0976269	0.0823259	-12.0799	15.5284	0.436614	-11.6454	16.4104	0.504561	7	462933	6.33096e-06	384.065
ukb-b-3388	Operation code: ear surgery || id:ukb-b-3388	-25.0827	14.7201	0.088385	-	-	-	-	-	-	-	-	-	-	-	-	-	-	-	-	2	462933	2.43354e-06	70.1837
ukb-b-12801	Operation code: ectopic pregnancy surgery || id:ukb-b-12801	-	-	-	-	-	-	16.3125	56.5192	0.772873	-	-	-	-	-	-	-	-	-	-	1	462933	4.37039e-07	34.651
ukb-b-6354	Operation code: endoscopy / gastroscopy || id:ukb-b-6354	-	-	-	-	-	-	18.5457	35.6193	0.602599	-	-	-	-	-	-	-	-	-	-	1	462933	1.38455e-06	31.0284
ukb-b-13583	Operation code: haemorroidectomy / piles surgery/ banding of piles || id:ukb-b-13583	-9.97074	5.24864	0.0574752	-6.93132	24.7333	0.784491	-	-	-	-0.0059809	0.900917	0.804055	0.736594	-10.2294	8.80953	0.245569	-8.09806	12.5286	0.53021	13	462933	2.06117e-05	540.759
ukb-b-16340	Operation code: hip replacement/revision || id:ukb-b-16340	-1.36744	8.43694	0.871245	-8.0687	34.1839	0.818687	-	-	-	0.0135556	0.843655	0.210647	0.154714	-6.04625	9.98642	0.544882	-9.24537	10.9976	0.420177	11	462933	1.43395e-05	412.215
ukb-b-3700	Operation code: hysterectomy || id:ukb-b-3700	1.65989	1.64523	0.313018	-5.20433	5.25951	0.3312	-	-	-	0.0359811	0.179556	0.537747	0.588783	3.22313	2.55604	0.207312	5.33077	3.58565	0.14827	29	462933	0.00024404	1372.81
ukb-b-20332	Operation code: inguinal hernia repair || id:ukb-b-20332	-1.25506	12.7302	0.921464	-39.8383	96.9775	0.721051	-	-	-	0.0849974	0.726134	0.164628	0.094544	-5.26654	10.6694	0.62158	-5.40513	10.784	0.650686	4	462933	6.43908e-06	212.324
ukb-b-9263	Operation code: inguinal/femoral hernia repair || id:ukb-b-9263	0.168334	2.45435	0.945319	2.75705	8.61722	0.753422	-	-	-	-0.00970111	0.752943	0.830828	0.784294	-2.39275	4.00041	0.549755	-2.47412	4.62551	0.600084	17	462933	6.98098e-05	1018.03
ukb-b-11120	Operation code: knee replacement/revision || id:ukb-b-11120	-	-	-	-	-	-	14.0447	25.5573	0.582637	-	-	-	-	-	-	-	-	-	-	1	462933	8.06674e-07	30.9064
ukb-b-1508	Operation code: knee surgery (not replacement) || id:ukb-b-1508	14.4271	17.2087	0.401828	-	-	-	-	-	-	-	-	-	-	-	-	-	-	-	-	2	462933	4.53757e-06	66.1557
ukb-b-10827	Operation code: lumpectomy || id:ukb-b-10827	1.95418	9.05631	0.829158	10.9686	43.536	0.809493	-	-	-	-0.0250911	0.838792	0.0305008	0.0177185	5.4894	9.20546	0.550962	14.3582	15.5247	0.38581	8	462933	2.39276e-05	340.492
ukb-b-5227	Operation code: male circumcision || id:ukb-b-5227	-42.6108	37.3715	0.254205	-	-	-	-	-	-	-	-	-	-	-	-	-	-	-	-	2	462933	2.13698e-06	110.762
ukb-b-10617	Operation code: mammoplasty/cosmetic operation on breast || id:ukb-b-10617	-	-	-	-	-	-	2.0817	28.9283	0.942633	-	-	-	-	-	-	-	-	-	-	1	462933	5.35412e-07	33.7502
ukb-b-3083	Operation code: mastectomy || id:ukb-b-3083	2.17233	11.1458	0.845471	-40.3925	39.9196	0.338039	-	-	-	0.0692114	0.296033	0.0739973	0.0917744	-13.0781	12.4768	0.29455	-23.0277	20.3723	0.284713	11	462933	1.21073e-05	553.338
ukb-b-1021	Operation code: muscle/soft tissue surgery || id:ukb-b-1021	-	-	-	-	-	-	-22.3361	14.9854	0.136086	-	-	-	-	-	-	-	-	-	-	1	462933	2.26485e-06	37.317
ukb-b-10309	Operation code: myomectomy/fibroids removed || id:ukb-b-10309	-	-	-	-	-	-	21.6931	49.9127	0.663837	-	-	-	-	-	-	-	-	-	-	1	462933	6.38805e-07	53.167
ukb-b-19473	Operation code: nasal polyp surgery / nasal polypectomy || id:ukb-b-19473	-23.8299	51.4713	0.643383	282.604	236.964	0.444221	-	-	-	-0.256818	0.41365	0.0295981	0.10844	15.1468	34.7702	0.663107	25.114	39.1195	0.586646	3	462933	9.71392e-07	152.54
ukb-b-16217	Operation code: nasal/sinus/nose surgery || id:ukb-b-16217	-5.95588	27.6432	0.829412	-	-	-	-	-	-	-	-	-	-	-	-	-	-	-	-	2	462933	6.12096e-06	83.586
ukb-b-13537	Operation code: percutaneous/open kidney stone surgery/lithotripsy || id:ukb-b-13537	-5.57162	9.90605	0.573812	-19.4796	124.41	0.883165	-	-	-	0.0165683	0.915813	0.795218	0.669477	0.292535	18.2318	0.987198	8.18312	21.5017	0.719148	6	462933	3.60779e-06	290.164
ukb-b-5617	Operation code: pilonidal sinus surgery (anal) || id:ukb-b-5617	-26.1276	23.7862	0.272014	-371.94	941.128	0.730858	-	-	-	0.33587	0.748421	0.376581	0.234212	-21.3242	29.3408	0.467362	-19.1061	32.7486	0.600577	4	462933	1.85984e-06	150.348
ukb-b-2953	Operation code: radical prostatectomy || id:ukb-b-2953	-16.1552	29.625	0.58553	-15.891	761.494	0.986717	-	-	-	-0.000182175	0.999779	0.503934	0.241706	-21.1664	43.0837	0.623225	-26.9905	48.1317	0.6314	3	462933	6.86936e-07	99.6548
ukb-b-19438	Operation code: rectal or colon polypectomy || id:ukb-b-19438	-	-	-	-	-	-	27.9148	43.186	0.51803	-	-	-	-	-	-	-	-	-	-	1	462933	2.80009e-07	31.2318
ukb-b-847	Operation code: reduction or fixation of bone fracture || id:ukb-b-847	-	-	-	-	-	-	6.98612	12.3963	0.57305	-	-	-	-	-	-	-	-	-	-	1	462933	3.32311e-06	35.1828
ukb-b-6772	Operation code: removal of mole/skin lesion || id:ukb-b-6772	-17.3911	24.6949	0.481283	18.0411	112.135	0.886964	-	-	-	-0.0600945	0.774401	0.0525271	0.025829	-1.17398	22.0506	0.957541	12.6095	26.3931	0.665475	4	462933	5.4665e-06	181.168
ukb-b-2522	Operation code: removal of testicle/orchidectomy || id:ukb-b-2522	-55.8813	59.7876	0.349962	-	-	-	-	-	-	-	-	-	-	-	-	-	-	-	-	2	462933	5.60428e-07	80.2916
ukb-b-3991	Operation code: retinal operation/vitrectomy || id:ukb-b-3991	-	-	-	-	-	-	91.2862	55.0077	0.0970116	-	-	-	-	-	-	-	-	-	-	1	462933	4.66079e-07	36.7349
ukb-b-2528	Operation code: spinal laminectomy || id:ukb-b-2528	-4.71148	13.4494	0.726105	-86.0273	158.397	0.615901	-	-	-	0.118556	0.633353	0.361012	0.274102	-16.3588	16.9056	0.333214	-25.1932	22.0073	0.30413	6	462933	4.29777e-06	233.406
ukb-b-3422	Operation code: spine or back surgery || id:ukb-b-3422	-	-	-	-	-	-	37.5833	25.9025	0.146793	-	-	-	-	-	-	-	-	-	-	1	462933	8.52447e-07	32.2207
ukb-b-15527	Operation code: squint correction || id:ukb-b-15527	-9.48626	6.16749	0.124022	-3.50102	33.9543	0.920767	-	-	-	-0.0103588	0.859042	0.92686	0.877297	-6.79755	12.7343	0.593482	-4.69186	16.6501	0.785256	9	462933	1.06516e-05	376.367
ukb-b-1315	Operation code: thyroidectomy/partial thyroidectomy || id:ukb-b-1315	1.08395	6.72297	0.871911	16.8179	25.2764	0.515298	-	-	-	-0.0283234	0.527053	0.238218	0.210906	7.14937	8.36733	0.392862	10.6354	10.0688	0.305622	18	462933	2.29756e-05	1139.02
ukb-b-15096	Operation code: tonsillectomy / tonsil surgery || id:ukb-b-15096	-7.71409	4.44233	0.0824758	-4.68644	14.6866	0.757826	-	-	-	-0.0106621	0.833202	0.488485	0.39441	-5.65833	6.12437	0.355536	-4.5237	9.61743	0.649285	10	462933	3.90342e-05	404.993
ukb-b-11497	Operation code: tonsillectomy +/- adenoids || id:ukb-b-11497	-1.43337	0.894755	0.109163	-3.4325	2.53873	0.180589	-	-	-	0.0134551	0.402751	0.23035	0.224135	-1.55525	1.33216	0.243022	-0.444409	2.07636	0.831118	74	462933	0.00116316	4046.03
ukb-b-872	Operation code: transurethral resection of prostate (turp) || id:ukb-b-872	-1.23979	23.1948	0.957372	-29.9939	247.888	0.911342	-	-	-	0.0301823	0.914489	0.131958	0.0705266	14.29	23.8062	0.548329	-2.57929	27.8032	0.930547	5	462933	2.13262e-06	194.109
ukb-b-12839	Operation code: umbilical hernia repair || id:ukb-b-12839	-3.03711	10.2024	0.765944	36.4795	42.3253	0.421855	-	-	-	-0.0592247	0.373049	0.261615	0.261706	7.55852	12.588	0.548203	6.74958	14.7109	0.660274	8	462933	7.2463e-06	384.213
ukb-b-175	Operation code: vaginal prolapse/colposuspension || id:ukb-b-175	-	-	-	-	-	-	0.853861	26.2856	0.974086	-	-	-	-	-	-	-	-	-	-	1	462933	7.6799e-07	39.1055
ukb-b-15592	Operation code: varicose vein surgery || id:ukb-b-15592	0.181109	1.39531	0.896726	2.34466	4.19337	0.577632	-	-	-	-0.00818392	0.583369	0.714962	0.696044	-0.429643	2.22259	0.846718	4.05007	3.65324	0.270873	82	462933	0.0004255	5044.26
ukb-b-14782	Operation code: wisdom teeth surgery || id:ukb-b-14782	-5.12619	7.68381	0.504681	-19.3859	21.639	0.420959	-	-	-	0.0488147	0.516583	0.297719	0.248122	-2.92797	8.94893	0.743527	-1.63179	10.5873	0.883537	6	462933	1.89319e-05	230.471
ukb-b-4518	Operative procedures - main OPCS: A65.1 Carpal tunnel release || id:ukb-b-4518	-3.21946	9.6366	0.738314	-104.45	46.3797	0.0590182	-	-	-	0.231169	0.0623346	0.13449	0.399674	-15.3777	10.4631	0.141641	-15.0769	9.90235	0.166369	9	463010	1.32269e-05	350.015
ukb-b-20278	Operative procedures - main OPCS: B27.4 Total mastectomy NEC || id:ukb-b-20278	6.48438	47.5142	0.891448	-	-	-	-	-	-	-	-	-	-	-	-	-	-	-	-	2	463010	1.35783e-06	123.68
ukb-b-7609	Operative procedures - main OPCS: B28.2 Partial excision of breast NEC || id:ukb-b-7609	8.2821	13.9253	0.552008	80.6501	80.9326	0.423995	-	-	-	-0.130269	0.459481	0.166234	0.165811	-0.397347	14.4248	0.978024	-4.72111	19.5214	0.824492	4	463010	5.08308e-06	285.551
ukb-b-20359	Operative procedures - main OPCS: B28.5 Wire guided partial excision of breast || id:ukb-b-20359	-	-	-	-	-	-	-28.4214	54.5287	0.602214	-	-	-	-	-	-	-	-	-	-	1	463010	1.69312e-07	32.6506
ukb-b-9720	Operative procedures - main OPCS: C12.1 Excision of lesion of eyelid NEC || id:ukb-b-9720	-	-	-	-	-	-	19.4615	44.117	0.659116	-	-	-	-	-	-	-	-	-	-	1	463010	6.00004e-07	37.2009
ukb-b-1645	Operative procedures - main OPCS: C75.1 Insertion of prosthetic replacement for lens NEC || id:ukb-b-1645	4.90846	6.73143	0.465888	1.3747	17.5237	0.939667	-	-	-	0.0128958	0.831393	0.0958063	0.0628324	6.89505	7.87036	0.380987	19.6084	11.7283	0.133089	9	463010	3.15621e-05	553.462
ukb-b-13651	Operative procedures - main OPCS: C79.2 Vitrectomy using pars plana approach || id:ukb-b-13651	-	-	-	-	-	-	18.3712	43.774	0.674718	-	-	-	-	-	-	-	-	-	-	1	463010	2.69464e-07	31.1164
ukb-b-9484	Operative procedures - main OPCS: D15.1 Myringotomy with insertion of ventilation tube through tympanic membrane || id:ukb-b-9484	-	-	-	-	-	-	-31.7064	43.9224	0.470372	-	-	-	-	-	-	-	-	-	-	1	463010	2.78107e-07	47.1763
ukb-b-46	Operative procedures - main OPCS: E08.1 Polypectomy of internal nose || id:ukb-b-46	0.609361	9.77486	0.950292	-20.1516	34.124	0.57638	-	-	-	0.0261369	0.544568	0.584161	0.516838	-4.39148	13.9344	0.752645	-3.73468	16.8445	0.830865	8	463010	4.8677e-06	512.575
ukb-b-6164	Operative procedures - main OPCS: H01.2 Emergency excision of abnormal appendix NEC || id:ukb-b-6164	-	-	-	-	-	-	16.2169	30.6999	0.597332	-	-	-	-	-	-	-	-	-	-	1	463010	5.57245e-07	62.4025
ukb-b-1511	Operative procedures - main OPCS: H20.1 Fibreoptic endoscopic snare resection of lesion of colon || id:ukb-b-1511	-13.4756	15.8835	0.396212	1.99508	90.3844	0.984394	-	-	-	-0.0297322	0.877049	0.188758	0.0950736	-13.742	16.083	0.392861	-15.8601	20.9021	0.503155	4	463010	4.99117e-06	204.898
ukb-b-752	Operative procedures - main OPCS: H20.2 Fibreoptic endoscopic cauterisation of lesion of colon || id:ukb-b-752	19.8585	51.4348	0.69943	-	-	-	-	-	-	-	-	-	-	-	-	-	-	-	-	2	463010	5.90767e-07	66.7189
ukb-b-3752	Operative procedures - main OPCS: H52.4 Rubber band ligation of haemorrhoid || id:ukb-b-3752	-	-	-	-	-	-	-63.6802	29.3037	0.0297721	-	-	-	-	-	-	-	-	-	-	1	463010	5.87023e-07	39.5292
ukb-b-18297	Operative procedures - main OPCS: J13.2 Percutaneous biopsy of lesion of liver NEC || id:ukb-b-18297	-	-	-	-	-	-	-30.3853	47.7913	0.524912	-	-	-	-	-	-	-	-	-	-	1	463010	2.29012e-07	38.0393
ukb-b-13803	Operative procedures - main OPCS: J18.3 Total cholecystectomy NEC || id:ukb-b-13803	-1.9391	3.41237	0.569862	-1.83855	5.3025	0.733609	-	-	-	-0.000559638	0.980087	0.0681473	0.0486804	-1.5804	3.32825	0.634898	-1.89541	3.40317	0.585267	17	463010	8.24959e-05	1748.49
ukb-b-15491	Operative procedures - main OPCS: K45.3 Anastomosis of mammary artery to left anterior descending coronary artery || id:ukb-b-15491	-12.9106	14.1142	0.360336	-26.2429	53.0632	0.669897	-	-	-	0.0195174	0.815678	0.44696	0.276619	-24.3517	16.4459	0.138682	-23.219	17.3235	0.272607	4	463010	3.08499e-06	278.802
ukb-b-18018	Operative procedures - main OPCS: K49.1 Percutaneous transluminal balloon angioplasty of one coronary artery || id:ukb-b-18018	-26.7769	18.9495	0.157636	-1474.1	3381.42	0.738284	-	-	-	1.66776	0.742527	0.373692	0.197089	-29.756	21.82	0.172661	-32.6682	27.0249	0.350252	3	463010	1.68352e-06	151.963
ukb-b-9592	Operative procedures - main OPCS: K63.3 Angiocardiography of left side of heart NEC || id:ukb-b-9592	1.66748	13.5153	0.901808	-40.6736	50.3209	0.478077	-	-	-	0.122579	0.445687	0.0181	0.0235578	-10.4082	10.7704	0.33386	-15.4081	11.1101	0.237767	5	463010	9.64226e-06	284.862
ukb-b-13566	Operative procedures - main OPCS: K63.6 Coronary arteriography NEC || id:ukb-b-13566	-	-	-	-	-	-	-42.8127	24.3525	0.0787403	-	-	-	-	-	-	-	-	-	-	1	463010	9.28916e-07	37.823
ukb-b-9242	Operative procedures - main OPCS: K75.1 Percutaneous transluminal balloon angioplasty and insertion of 1-2 drug-eluting stents into coronary artery || id:ukb-b-9242	-	-	-	-	-	-	-54.9095	30.289	0.0698549	-	-	-	-	-	-	-	-	-	-	1	463010	5.79783e-07	52.5953
ukb-b-14422	Operative procedures - main OPCS: L85.1 Ligation of long saphenous vein || id:ukb-b-14422	-2.64	10.5742	0.802846	11.1774	40.4482	0.793346	-	-	-	-0.028006	0.736265	0.150228	0.101053	3.8309	11.9702	0.74894	17.532	18.3195	0.375517	7	463010	1.35952e-05	550.478
ukb-b-7205	Operative procedures - main OPCS: M14.1 Extracorporeal shock wave lithotripsy of calculus of kidney || id:ukb-b-7205	-	-	-	-	-	-	-40.8093	52.6572	0.438341	-	-	-	-	-	-	-	-	-	-	1	463010	1.89264e-07	31.4613
ukb-b-17599	Operative procedures - main OPCS: M42.1 Endoscopic resection of lesion of bladder || id:ukb-b-17599	-	-	-	-	-	-	-63.8229	78.0468	0.413499	-	-	-	-	-	-	-	-	-	-	1	463010	2.17384e-07	32.925
ukb-b-7047	Operative procedures - main OPCS: M45.9 Unspecified diagnostic endoscopic examination of bladder || id:ukb-b-7047	-1.56149	9.6648	0.871649	67.4557	77.053	0.542218	-	-	-	-0.308286	0.532222	0.160492	0.155814	1.34612	8.00386	0.866438	4.04867	8.35522	0.675859	3	463010	1.66912e-05	153.992
ukb-b-5553	Operative procedures - main OPCS: M61.1 Total excision of prostate and capsule of prostate || id:ukb-b-5553	-	-	-	-	-	-	-25.4059	93.6401	0.78615	-	-	-	-	-	-	-	-	-	-	1	463010	1.99119e-07	37.1932
ukb-b-20118	Operative procedures - main OPCS: M65.1 Endoscopic resection of prostate using electrotome || id:ukb-b-20118	-	-	-	-	-	-	4.27788	59.337	0.942526	-	-	-	-	-	-	-	-	-	-	1	463010	1.51287e-07	31.5119
ukb-b-15654	Operative procedures - main OPCS: M65.3 Endoscopic resection of prostate NEC || id:ukb-b-15654	-2.92211	51.8801	0.955083	-908.556	723.965	0.336259	-	-	-	0.708892	0.336653	0.0248114	0.0726523	-27.2739	38.1336	0.474474	-58.5646	38.8088	0.228421	4	463010	1.08097e-06	132.398
ukb-b-19579	Operative procedures - main OPCS: M70.3 Rectal needle biopsy of prostate || id:ukb-b-19579	-10.4476	15.3209	0.49529	82.6793	55.3153	0.178643	-	-	-	-0.149038	0.125844	0.00585282	0.0354163	4.98818	13.963	0.720909	8.0737	16.1891	0.631403	9	463010	9.71222e-06	488.005
ukb-b-12433	Operative procedures - main OPCS: N30.3 Circumcision || id:ukb-b-12433	-	-	-	-	-	-	-80.427	42.2234	0.0568066	-	-	-	-	-	-	-	-	-	-	1	463010	2.84776e-07	31.4605
ukb-b-18786	Operative procedures - main OPCS: P23.2 Anterior colporrhaphy NEC || id:ukb-b-18786	21.1241	18.1894	0.245503	-42.4025	149.812	0.803753	-	-	-	0.080246	0.710083	0.449605	0.297758	28.823	24.8072	0.245283	40.9548	29.9902	0.265439	4	463010	2.23692e-06	168.814
ukb-b-14	Operative procedures - main OPCS: Q17.1 Endoscopic resection of lesion of uterus || id:ukb-b-14	-	-	-	-	-	-	9.30769	37.2082	0.80247	-	-	-	-	-	-	-	-	-	-	1	463010	8.03145e-07	35.5961
ukb-b-10810	Operative procedures - main OPCS: S06.5 Excision of lesion of skin of head or neck NEC || id:ukb-b-10810	-3.25045	11.7438	0.781948	32.4188	22.3028	0.205804	-	-	-	-0.126239	0.133278	0.0179437	0.0966295	-2.65971	11.4559	0.816406	14.5429	11.4063	0.249456	7	463010	2.5332e-05	530.63
ukb-b-9537	Operative procedures - main OPCS: S06.9 Unspecified other excision of lesion of skin || id:ukb-b-9537	-24.629	15.9139	0.12171	63.6389	49.4621	0.420616	-	-	-	-0.282943	0.317641	0.148572	0.504284	-24.9204	13.981	0.0746769	-35.6834	13.7381	0.121741	3	463010	1.17244e-05	164.902
ukb-b-7278	Operative procedures - main OPCS: T20.2 Primary repair of inguinal hernia using insert of prosthetic material || id:ukb-b-7278	-0.766553	4.65255	0.869133	10.5637	15.2188	0.505127	-	-	-	-0.0301445	0.452514	0.508158	0.471366	6.84039	6.61005	0.300741	7.37757	7.82606	0.368054	11	463010	3.22141e-05	665.341
ukb-b-15932	Operative procedures - main OPCS: T52.1 Palmar fasciectomy || id:ukb-b-15932	-5.07523	5.58158	0.363201	-7.99001	9.02273	0.388219	-	-	-	0.00751223	0.681588	0.227468	0.189448	-9.54784	5.95203	0.108685	-9.83305	6.01339	0.119375	19	463010	2.39146e-05	2441.99
ukb-b-5534	Operative procedures - main OPCS: T72.3 Release of constriction of sheath of tendon || id:ukb-b-5534	-	-	-	-	-	-	63.6587	57.0957	0.264873	-	-	-	-	-	-	-	-	-	-	1	463010	4.19136e-07	42.6426
ukb-b-8539	Operative procedures - main OPCS: W15.3 Osteotomy of first metatarsal bone NEC || id:ukb-b-8539	-	-	-	-	-	-	-20.6682	83.9579	0.805548	-	-	-	-	-	-	-	-	-	-	1	463010	1.61929e-07	30.6953
ukb-b-8379	Operative procedures - main OPCS: W20.1 Primary open reduction of fracture of long bone and extramedullary fixation using plate NEC || id:ukb-b-8379	-21.9015	48.7298	0.653109	-	-	-	-	-	-	-	-	-	-	-	-	-	-	-	-	2	463010	9.53505e-07	75.4534
ukb-b-898	Operative procedures - main OPCS: W37.1 Primary total prosthetic replacement of hip joint using cement || id:ukb-b-898	-	-	-	-	-	-	14.9865	32.1089	0.640686	-	-	-	-	-	-	-	-	-	-	1	463010	5.46683e-07	33.181
ukb-b-7881	Operative procedures - main OPCS: W82.2 Endoscopic resection of semilunar cartilage NEC || id:ukb-b-7881	-	-	-	-	-	-	-6.73846	27.3728	0.805548	-	-	-	-	-	-	-	-	-	-	1	463010	1.52339e-06	34.3247
ukb-b-19166	Operative procedures - main OPCS: X29.8 Other specified continuous Infusion of therapeutic substance || id:ukb-b-19166	-	-	-	-	-	-	-1.09487	28.5205	0.969378	-	-	-	-	-	-	-	-	-	-	1	463010	6.17328e-07	34.2459
ukb-b-2108	Operative procedures - main OPCS: X35.2 Intravenous chemotherapy || id:ukb-b-2108	-	-	-	-	-	-	9.48951	51.4668	0.853714	-	-	-	-	-	-	-	-	-	-	1	463010	6.36922e-07	31.1048
ukb-b-10444	Operative procedures - main OPCS: X50.1 Direct current cardioversion || id:ukb-b-10444	1.14663	2.86857	0.689361	0.234417	21.3704	0.991672	-	-	-	0.00165671	0.963717	0.997418	0.990968	1.33891	10.8054	0.901385	1.06886	12.2629	0.933379	7	463010	5.82991e-06	561.596
ukb-b-10813	Operative procedures - main OPCS: X55.8 Other specified other operations on unspecified organ || id:ukb-b-10813	-	-	-	-	-	-	-9.54258	61.0487	0.875788	-	-	-	-	-	-	-	-	-	-	1	463010	2.55989e-07	30.9989
ukb-b-19950	Operative procedures - main OPCS: X99.8 No procedure performed || id:ukb-b-19950	5.58583	3.42611	0.103023	10.6299	15.9272	0.541043	-	-	-	-0.0366106	0.760756	0.366284	0.25936	7.17939	4.17696	0.0856493	9.93689	5.52291	0.131891	6	463010	8.94998e-05	210.734
ukb-b-3454	Operative procedures - secondary OPCS: C71.2 Phacoemulsification of lens || id:ukb-b-3454	3.47823	6.31067	0.581519	1.9884	17.1149	0.910373	-	-	-	0.00495334	0.92698	0.114308	0.0763033	2.59004	7.26531	0.72147	10.8937	12.0469	0.389413	10	463010	3.23951e-05	589.694
ukb-b-7236	Operative procedures - secondary OPCS: K40.2 Saphenous vein graft replacement of two coronary arteries || id:ukb-b-7236	-	-	-	-	-	-	-43.361	41.3532	0.294385	-	-	-	-	-	-	-	-	-	-	1	463010	3.17402e-07	67.0971
ukb-b-18802	Operative procedures - secondary OPCS: K63.3 Angiocardiography of left side of heart NEC || id:ukb-b-18802	-	-	-	-	-	-	-67.2507	41.5214	0.105305	-	-	-	-	-	-	-	-	-	-	1	463010	3.08561e-07	51.0325
ukb-b-3725	Operative procedures - secondary OPCS: K63.4 Coronary arteriography using two catheters || id:ukb-b-3725	-	-	-	-	-	-	-44.0296	24.2875	0.0698549	-	-	-	-	-	-	-	-	-	-	1	463010	9.0172e-07	71.2277
ukb-b-1765	Operative procedures - secondary OPCS: L87.1 Stripping of long saphenous vein || id:ukb-b-1765	-7.33637	14.9481	0.623574	47.9989	77.7198	0.563885	-	-	-	-0.0913156	0.49998	0.0919864	0.0797364	1.92617	16.6185	0.907728	20.7572	29.6322	0.509855	7	463010	7.00927e-06	411.97
ukb-b-4363	Operative procedures - secondary OPCS: L87.4 Avulsion of varicose vein of leg || id:ukb-b-4363	2.16936	6.92211	0.75398	4.5023	24.3966	0.857677	-	-	-	-0.00496116	0.922377	0.234773	0.172301	3.90799	8.7896	0.656598	3.62579	13.0481	0.786766	11	463010	2.36471e-05	793.435
ukb-b-2582	Operative procedures - secondary OPCS: O14.2 Sentinel lymph node || id:ukb-b-2582	33.8015	40.2932	0.401531	-	-	-	-	-	-	-	-	-	-	-	-	-	-	-	-	2	463010	3.60718e-07	68.0615
ukb-b-12265	Operative procedures - secondary OPCS: Q08.9 Unspecified vaginal excision of uterus || id:ukb-b-12265	56.4004	1.10779	0	-	-	-	-	-	-	-	-	-	-	-	-	-	-	-	-	2	463010	7.2713e-07	64.7321
ukb-b-12762	Operative procedures - secondary OPCS: S06.9 Unspecified other excision of lesion of skin || id:ukb-b-12762	-	-	-	-	-	-	-97.2275	63.4254	0.12529	-	-	-	-	-	-	-	-	-	-	1	463010	3.06948e-07	32.7471
ukb-b-4373	Operative procedures - secondary OPCS: T85.2 Block dissection of axillary lymph nodes || id:ukb-b-4373	6.29295	24.5126	0.797392	130.8	1134.56	0.926928	-	-	-	-0.198523	0.930383	0.114685	0.0385738	-3.07388	18.6897	0.869362	-10.935	19.9692	0.638917	3	463010	2.74788e-06	183.327
ukb-b-18953	Operative procedures - secondary OPCS: T86.2 Sampling of axillary lymph nodes || id:ukb-b-18953	11.0363	34.7571	0.750844	86.7366	2117.14	0.973933	-	-	-	-0.0992125	0.977241	0.0310676	0.00845578	8.45288	25.3174	0.738473	8.79184	43.7834	0.859421	3	463010	1.89235e-06	162.811
ukb-b-93	Operative procedures - secondary OPCS: T87.3 Excision or biopsy of axillary lymph node || id:ukb-b-93	37.1762	43.5073	0.392839	-	-	-	-	-	-	-	-	-	-	-	-	-	-	-	-	2	463010	7.613e-07	108.859
ukb-b-12362	Operative procedures - secondary OPCS: U20.1 Transthoracic echocardiography || id:ukb-b-12362	-	-	-	-	-	-	23.0482	82.2903	0.779413	-	-	-	-	-	-	-	-	-	-	1	463010	2.05238e-07	30.2194
ukb-b-17527	Operative procedures - secondary OPCS: V55.1 One level of spine || id:ukb-b-17527	-	-	-	-	-	-	26.6817	56.5026	0.636769	-	-	-	-	-	-	-	-	-	-	1	463010	4.15106e-07	32.9188
ukb-b-20239	Operative procedures - secondary OPCS: W90.3 Injection of therapeutic substance into joint || id:ukb-b-20239	-	-	-	-	-	-	-32.8954	149.611	0.82597	-	-	-	-	-	-	-	-	-	-	1	463010	3.09341e-07	32.8067
ukb-b-8648	Operative procedures - secondary OPCS: X33.9 Unspecified other blood transfusion || id:ukb-b-8648	-	-	-	-	-	-	-93.4311	75.3673	0.215095	-	-	-	-	-	-	-	-	-	-	1	463010	2.03845e-07	29.9866
ukb-b-1744	Operative procedures - secondary OPCS: Y02.2 Insertion of prosthesis into organ NOC || id:ukb-b-1744	-20.231	23.4427	0.388138	50.3869	183.563	0.829453	-	-	-	-0.0735257	0.76312	0.415437	0.21692	-24.2038	31.0148	0.435158	-28.8314	37.1676	0.519082	3	463010	1.52757e-06	120.373
ukb-b-9961	Operative procedures - secondary OPCS: Y50.8 Other specified approach through abdominal cavity || id:ukb-b-9961	-6.56201	11.1698	0.556883	7.23426	20.1067	0.742839	-	-	-	-0.0690044	0.462474	0.0106063	0.0138543	-4.55622	6.94551	0.511828	-3.45831	7.30234	0.660483	5	463010	1.48668e-05	425.88
ukb-b-20187	Operative procedures - secondary OPCS: Y53.2 Approach to organ under ultrasonic control || id:ukb-b-20187	-	-	-	-	-	-	15.5079	16.4976	0.347212	-	-	-	-	-	-	-	-	-	-	1	463010	2.04806e-06	51.1178
ukb-b-8798	Operative procedures - secondary OPCS: Y53.4 Approach to organ under fluoroscopic control || id:ukb-b-8798	-	-	-	-	-	-	-26.3477	19.6285	0.179492	-	-	-	-	-	-	-	-	-	-	1	463010	1.44283e-06	35.0798
ukb-b-12499	Operative procedures - secondary OPCS: Y53.9 Unspecified approach to organ under image control || id:ukb-b-12499	64.6075	22.7987	0.00459956	-	-	-	-	-	-	-	-	-	-	-	-	-	-	-	-	2	463010	1.18627e-06	67.6445
ukb-b-19462	Operative procedures - secondary OPCS: Y73.1 Cardiopulmonary bypass || id:ukb-b-19462	-	-	-	-	-	-	-44.8576	42.7806	0.294385	-	-	-	-	-	-	-	-	-	-	1	463010	2.96575e-07	44.884
ukb-b-17742	Operative procedures - secondary OPCS: Y75.2 Laparoscopic approach to abdominal cavity NEC || id:ukb-b-17742	-	-	-	-	-	-	-2.52597	8.42274	0.764254	-	-	-	-	-	-	-	-	-	-	1	463010	7.58992e-06	188.361
ukb-b-10263	Operative procedures - secondary OPCS: Y80.9 Unspecified general anaesthetic || id:ukb-b-10263	-21.2776	16.2473	0.190329	5.11849	120.524	0.97298	-	-	-	-0.0407796	0.860377	0.496947	0.248388	-14.8022	22.77	0.515643	-11.2006	24.8847	0.696721	3	463010	2.38525e-06	98.6927
ukb-b-13500	Operative procedures - secondary OPCS: Z27.4 Duodenum || id:ukb-b-13500	-	-	-	-	-	-	-16.1818	11.686	0.166141	-	-	-	-	-	-	-	-	-	-	1	463010	1.5671e-05	161.584
ukb-b-2189	Operative procedures - secondary OPCS: Z28.6 Sigmoid colon || id:ukb-b-2189	-	-	-	-	-	-	-11.2585	15.9468	0.480188	-	-	-	-	-	-	-	-	-	-	1	463010	1.99685e-06	39.5449
ukb-b-3560	Operative procedures - secondary OPCS: Z29.1 Rectum || id:ukb-b-3560	-	-	-	-	-	-	-24.5275	16.9366	0.147562	-	-	-	-	-	-	-	-	-	-	1	463010	1.71746e-06	43.2719
ukb-b-2525	Operative procedures - secondary OPCS: Z47.2 Skin of temple || id:ukb-b-2525	-	-	-	-	-	-	-29.8861	43.1797	0.488854	-	-	-	-	-	-	-	-	-	-	1	463010	2.90567e-07	42.1144
ukb-b-17085	Operative procedures - secondary OPCS: Z48.1 Skin of scalp || id:ukb-b-17085	10.8322	13.0277	0.405705	34.9068	24.6629	0.292607	-	-	-	-0.0919566	0.375387	0.168579	0.214774	20.5904	11.2028	0.066067	21.1743	12.4857	0.188476	4	463010	1.47553e-05	1222.08
ukb-b-744	Operative procedures - secondary OPCS: Z49.4 Skin of back || id:ukb-b-744	-	-	-	-	-	-	-54.6733	28.2057	0.0525773	-	-	-	-	-	-	-	-	-	-	1	463010	6.98608e-07	30.757
ukb-b-2951	Operative procedures - secondary OPCS: Z50.1 Skin of arm || id:ukb-b-2951	0.688495	26.6	0.97935	-	-	-	-	-	-	-	-	-	-	-	-	-	-	-	-	2	463010	1.46034e-06	78.0353
ukb-b-20450	Operative procedures - secondary OPCS: Z50.4 Skin of leg NEC || id:ukb-b-20450	-	-	-	-	-	-	-14.2591	65.6818	0.828135	-	-	-	-	-	-	-	-	-	-	1	463010	8.4311e-07	34.1927
ukb-b-7012	Operative procedures - secondary OPCS: Z67.6 Lumbosacral joint || id:ukb-b-7012	-	-	-	-	-	-	39.6868	88.1243	0.652458	-	-	-	-	-	-	-	-	-	-	1	463010	1.80591e-07	32.6016
ukb-b-1020	Operative procedures - secondary OPCS: Z70.5 Lower end of radius NEC || id:ukb-b-1020	12.883	7.00348	0.0658391	-	-	-	-	-	-	-	-	-	-	-	-	-	-	-	-	2	463010	2.56696e-06	158.754
ukb-b-10281	Operative procedures - secondary OPCS: Z89.6 Finger NEC || id:ukb-b-10281	-	-	-	-	-	-	-41.4269	27.4645	0.131457	-	-	-	-	-	-	-	-	-	-	1	463010	6.70171e-07	57.9017
ukb-b-6222	Operative procedures - secondary OPCS: Z94.2 Right sided operation || id:ukb-b-6222	8.00282	2.491	0.00131494	-	-	-	-	-	-	-	-	-	-	-	-	-	-	-	-	2	463010	2.2823e-05	60.743
ukb-b-1567	Operative procedures - secondary OPCS: Z94.3 Left sided operation || id:ukb-b-1567	-	-	-	-	-	-	7.85022	5.82595	0.177833	-	-	-	-	-	-	-	-	-	-	1	463010	1.29974e-05	37.2641
finn-a-RHEUMA_OTHER_WIDE	Other (seronegative) rheumatoid arthritis, wide || id:finn-a-RHEUMA_OTHER_WIDE	-	-	-	-	-	-	0.04659	0.0948585	0.623319	-	-	-	-	-	-	-	-	-	-	1	-	0.165782	105.193
finn-a-L12_PSORI_NAS	Other and unspecified psoriasis || id:finn-a-L12_PSORI_NAS	-	-	-	-	-	-	0.184786	0.0552708	0.000827935	-	-	-	-	-	-	-	-	-	-	1	-	0.174807	40.1557
finn-a-RHEU_ARTHRITIS_OTH	Other arthritis (FG) || id:finn-a-RHEU_ARTHRITIS_OTH	-0.180059	0.0648164	0.0054696	-	-	-	-	-	-	-	-	-	-	-	-	-	-	-	-	2	-	0.0736629	114.283
finn-a-L12_BULLOTH	Other bullous disorders || id:finn-a-L12_BULLOTH	-0.0687835	0.0933888	0.461409	-	-	-	-	-	-	-	-	-	-	-	-	-	-	-	-	2	-	0.721596	89.2707
finn-a-H7_CATARACTOTHER	Other cataract || id:finn-a-H7_CATARACTOTHER	-	-	-	-	-	-	0.347607	0.318498	0.275099	-	-	-	-	-	-	-	-	-	-	1	-	0.0132412	33.3733
ukb-d-I9_ARTOTH	Other diseases of arteries and capillaries || id:ukb-d-I9_ARTOTH	-	-	-	-	-	-	65.1153	46.8681	0.164732	-	-	-	-	-	-	-	-	-	-	1	361194	2.72579e-07	32.15
ukb-d-K11_OTHDIG	Other diseases of the digestive system || id:ukb-d-K11_OTHDIG	-	-	-	-	-	-	-65.9424	30.7472	0.03198	-	-	-	-	-	-	-	-	-	-	1	361194	1.81926e-06	34.2479
finn-a-K11_OTHDIG	Other diseases of the digestive system || id:finn-a-K11_OTHDIG	-0.00204951	0.00530558	0.69928	-0.0121001	0.0127885	0.517605	-	-	-	0.148128	0.508296	0.610944	0.84891	-0.0020505	0.00790946	0.795445	-0.00224975	0.00808383	0.806914	3	-	0.420744	342.83
finn-a-H7_CORNEALOTH	Other disorders of cornea || id:finn-a-H7_CORNEALOTH	-	-	-	-	-	-	0.00551847	0.0247151	0.823315	-	-	-	-	-	-	-	-	-	-	1	-	0.192676	59.9325
ukb-d-H7_EYELIDDIS	Other disorders of eyelid || id:ukb-d-H7_EYELIDDIS	-	-	-	-	-	-	30.8525	20.5551	0.133363	-	-	-	-	-	-	-	-	-	-	1	361194	1.29191e-06	36.0134
ukb-b-7007	Other eye problems || id:ukb-b-7007	-	-	-	-	-	-	6.51978	5.39309	0.226696	-	-	-	-	-	-	-	-	-	-	1	461565	2.13823e-05	79.6414
finn-a-L12_FOLICULAROTH	Other follicular disorders || id:finn-a-L12_FOLICULAROTH	-	-	-	-	-	-	-0.0651884	0.0931799	0.484179	-	-	-	-	-	-	-	-	-	-	1	-	0.137953	33.2857
ukb-d-OTHER_ILD_CVD_COMORB	Other ILD-related CVD-co-morbidities || id:ukb-d-OTHER_ILD_CVD_COMORB	8.40017	13.4838	0.533297	86.2096	26.6729	0.0319117	-	-	-	-0.190623	0.0374024	0.018826	0.400719	20.3721	11.1998	0.0689167	25.0118	11.6643	0.0848543	6	361194	9.32569e-06	487.058
finn-a-OTHER_ILD_CVD_COMORB	Other ILD-related CVD-co-morbidities || id:finn-a-OTHER_ILD_CVD_COMORB	-	-	-	-	-	-	-0.00200583	0.135293	0.988171	-	-	-	-	-	-	-	-	-	-	1	-	0.029016	38.847
ukb-d-C_OTHER_SKIN	Other malignant neoplasms of skin || id:ukb-d-C_OTHER_SKIN	-0.637448	1.62156	0.69424	-7.80258	4.62323	0.0998845	-	-	-	0.0413133	0.107421	0.262269	0.332569	-3.18788	2.35478	0.175804	-5.06696	3.1539	0.116428	39	361194	0.000359068	3407.41
finn-a-C3_OTHER_SKIN	Other malignant neoplasms of skin || id:finn-a-C3_OTHER_SKIN	-	-	-	-	-	-	-0.0206339	0.249082	0.933979	-	-	-	-	-	-	-	-	-	-	1	-	0.0420793	33.074
finn-a-C3_OTHER_SKIN_EXALLC	Other malignant neoplasms of skin (ICD C excluded) || id:finn-a-C3_OTHER_SKIN_EXALLC	-	-	-	-	-	-	-0.0210309	0.253875	0.933979	-	-	-	-	-	-	-	-	-	-	1	-	0.0406221	32.1565
ukb-d-K11_OTHILEUS	Other or unspecified ileus, impaction or obstruction || id:ukb-d-K11_OTHILEUS	-	-	-	-	-	-	-41.5731	86.5993	0.631182	-	-	-	-	-	-	-	-	-	-	1	361194	3.28369e-07	29.9139
ukb-d-H7_RETINALDISOTH	Other retinal disorders || id:ukb-d-H7_RETINALDISOTH	-	-	-	-	-	-	-28.206	81.5393	0.729404	-	-	-	-	-	-	-	-	-	-	1	361194	3.94803e-07	30.2043
ukb-b-14961	Other serious medical condition/disability diagnosed by doctor || id:ukb-b-14961	-3.97661	3.59124	0.268161	-0.506237	10.7147	0.964145	-	-	-	-0.0264742	0.742315	0.126441	0.0834793	-0.399577	3.48441	0.908702	0.43468	3.74997	0.911502	7	454253	0.000112658	313.242
finn-a-M13_SPONDYLINFLAMNAS	Other specified/unspecified inflammatory spondylopathies || id:finn-a-M13_SPONDYLINFLAMNAS	-0.0482095	0.0164962	0.00347276	-	-	-	-	-	-	-	-	-	-	-	-	-	-	-	-	2	-	1.04901	182.802
finn-a-REAC_ARTHRO_NOS	Other/unspecified reactive arthropathies || id:finn-a-REAC_ARTHRO_NOS	-0.0590169	0.0253563	0.0199382	-	-	-	-	-	-	-	-	-	-	-	-	-	-	-	-	2	-	0.660629	170.195
finn-a-RHEUMA_NOS	Other/unspecified rheumatoid arthritis || id:finn-a-RHEUMA_NOS	-	-	-	-	-	-	0.0342105	0.0696536	0.623319	-	-	-	-	-	-	-	-	-	-	1	-	0.307471	133.139
ukb-d-RHEUMA_NOS	Other/unspecified rheumatoid arthritis || id:ukb-d-RHEUMA_NOS	6.78216	6.48154	0.295386	-	-	-	-	-	-	-	-	-	-	-	-	-	-	-	-	2	361194	9.7081e-07	98.0276
finn-a-RHEUMA_SEROPOS_OTH	Other/unspecified seropositiverheumatoid arthritis || id:finn-a-RHEUMA_SEROPOS_OTH	0.0209751	0.0234611	0.371302	0.0158386	0.116625	0.914068	-	-	-	0.00338722	0.968552	0.821956	0.53246	0.0202133	0.0544158	0.710295	0.0242276	0.0582552	0.71787	3	-	0.510263	506.13
ukb-d-680_1	Own or rent accommodation lived in: Own outright (by you or someone in your household) || id:ukb-d-680_1	3.90115	1.64439	0.0176726	92.6372	347.675	0.834226	-	-	-	-0.52895	0.840903	0.854226	0.617098	5.00797	4.85426	0.302229	5.09505	5.32925	0.43994	3	356340	4.90232e-05	94.2205
ukb-d-680_3	Own or rent accommodation lived in: Rent - from local authority, local council, housing association || id:ukb-d-680_3	15.1616	2.06668	2.19746e-13	-	-	-	-	-	-	-	-	-	-	-	-	-	-	-	-	2	356340	9.19738e-06	65.299
ukb-b-9838	Pain type(s) experienced in last month: Back pain || id:ukb-b-9838	0.259248	1.90514	0.891759	-4.90866	8.07213	0.550322	-	-	-	0.0367739	0.517556	0.0278062	0.0240201	-0.877279	2.08276	0.673602	-2.47061	3.15616	0.442921	21	461857	0.00033126	791.039
ukb-b-12181	Pain type(s) experienced in last month: Headache || id:ukb-b-12181	0.471472	0.800258	0.55576	1.05325	2.58405	0.685504	-	-	-	-0.00462471	0.811846	0.791234	0.760793	0.458639	1.29235	0.722673	0.476295	1.4774	0.748619	47	461857	0.000858649	2478.3
ukb-b-7289	Pain type(s) experienced in last month: Hip pain || id:ukb-b-7289	-10.053	5.68609	0.0770617	-56.2562	29.3481	0.195303	-	-	-	0.230252	0.250364	0.346045	0.688744	-14.168	7.16523	0.0480051	-15.1977	8.16119	0.159483	4	461857	2.82692e-05	130.919
ukb-b-16254	Pain type(s) experienced in last month: Knee pain || id:ukb-b-16254	5.33816	3.11521	0.0866053	8.21115	15.4145	0.607148	-	-	-	-0.0185948	0.852961	0.0494364	0.0321695	6.39199	3.43977	0.0631319	9.76539	5.23923	0.0919247	11	461857	0.000182984	500.677
ukb-b-18596	Pain type(s) experienced in last month: Neck or shoulder pain || id:ukb-b-18596	6.88064	2.1253	0.00120585	6.84202	11.8765	0.595413	-	-	-	0.000268042	0.997464	0.831635	0.712837	7.58066	3.98955	0.0574163	8.05621	4.91267	0.161954	6	461857	8.29343e-05	214.885
ukb-b-9130	Pain type(s) experienced in last month: None of the above || id:ukb-b-9130	0.331138	0.801522	0.679506	-5.40349	5.97333	0.37169	-	-	-	0.0399958	0.336887	0.941598	0.943968	-0.0672858	1.37885	0.96108	0.325241	2.75525	0.906671	38	461857	0.000717051	1382.34
ukb-b-11413	Pain type(s) experienced in last month: Stomach or abdominal pain || id:ukb-b-11413	-	-	-	-	-	-	-0.652438	15.0919	0.965518	-	-	-	-	-	-	-	-	-	-	1	461857	5.39921e-06	31.5393
finn-a-M13_DUPUTRYEN	Palmar fascial fibromatosis [Dupuytren] || id:finn-a-M13_DUPUTRYEN	-	-	-	-	-	-	-0.0598561	0.0401577	0.136086	-	-	-	-	-	-	-	-	-	-	1	-	0.259829	196
ukb-d-M13_DUPUTRYEN	Palmar fascial fibromatosis [Dupuytren] || id:ukb-d-M13_DUPUTRYEN	-2.60866	2.32599	0.262065	-3.24277	4.23895	0.449711	-	-	-	0.002643	0.846621	0.87266	0.845047	-5.66088	3.63025	0.118911	-4.95948	3.32455	0.144979	35	361194	8.68302e-05	3890.4
finn-a-L12_PAPULOSQUAMOUS	Papulosquamous disorders || id:finn-a-L12_PAPULOSQUAMOUS	-	-	-	-	-	-	0.00874838	0.15323	0.954471	-	-	-	-	-	-	-	-	-	-	1	-	0.0232134	49.4265
ukb-d-K11_ILEUS	Paralytic ileus and intestinal obstruction || id:ukb-d-K11_ILEUS	-	-	-	-	-	-	28.8744	33.3053	0.385964	-	-	-	-	-	-	-	-	-	-	1	361194	4.81577e-07	29.9216
ukb-b-5954	Part of a multiple birth || id:ukb-b-5954	-	-	-	-	-	-	9.14924	27.6183	0.740437	-	-	-	-	-	-	-	-	-	-	1	455503	1.71993e-06	34.5527
ukb-b-1318	PCT responsible for patient data: BERKSHIRE WEST PCT || id:ukb-b-1318	-	-	-	-	-	-	5.27519	33.7481	0.875788	-	-	-	-	-	-	-	-	-	-	1	463010	8.37675e-07	38.8584
ukb-b-19779	PCT responsible for patient data: BOLTON PCT || id:ukb-b-19779	-	-	-	-	-	-	-8.83648	60.3716	0.883631	-	-	-	-	-	-	-	-	-	-	1	463010	3.74751e-07	35.7143
ukb-b-1390	PCT responsible for patient data: BRISTOL PCT || id:ukb-b-1390	-16.6161	10.9517	0.12921	-63.939	93.1041	0.616898	-	-	-	0.0748943	0.697566	0.554565	0.3389	-22.2064	16.7408	0.18468	-22.4897	17.9877	0.33765	3	463010	2.90582e-06	100.592
ukb-b-9523	PCT responsible for patient data: COUNTY DURHAM PCT || id:ukb-b-9523	-42.1336	9.78671	1.66842e-05	-	-	-	-	-	-	-	-	-	-	-	-	-	-	-	-	2	463010	1.07377e-06	61.9477
ukb-b-2703	PCT responsible for patient data: HALTON AND ST HELENS PCT || id:ukb-b-2703	-	-	-	-	-	-	-41.469	68.5536	0.545236	-	-	-	-	-	-	-	-	-	-	1	463010	3.14895e-07	31.1008
ukb-b-9261	PCT responsible for patient data: LEEDS PCT || id:ukb-b-9261	-	-	-	-	-	-	11.0496	30.4242	0.716467	-	-	-	-	-	-	-	-	-	-	1	463010	1.48427e-06	34.7054
ukb-b-20509	PCT responsible for patient data: LIVERPOOL PCT || id:ukb-b-20509	-	-	-	-	-	-	-48.4205	45.953	0.292022	-	-	-	-	-	-	-	-	-	-	1	463010	6.02748e-07	32.297
ukb-b-16585	PCT responsible for patient data: NORTH STAFFORDSHIRE PCT || id:ukb-b-16585	-	-	-	-	-	-	-62.2698	53.1959	0.24177	-	-	-	-	-	-	-	-	-	-	1	463010	4.75167e-07	34.0896
ukb-b-16068	PCT responsible for patient data: NOTTINGHAMSHIRE COUNTY TEACHING PCT || id:ukb-b-16068	-	-	-	-	-	-	-4.49003	22.2057	0.839759	-	-	-	-	-	-	-	-	-	-	1	463010	1.04e-06	30.2001
ukb-b-7589	PCT responsible for patient data: OLDHAM PCT || id:ukb-b-7589	-	-	-	-	-	-	-73.4235	76.193	0.335221	-	-	-	-	-	-	-	-	-	-	1	463010	2.45379e-07	30.0575
ukb-b-328	PCT responsible for patient data: OXFORDSHIRE PCT || id:ukb-b-328	15.1402	9.41343	0.107756	8.23947	90.9316	0.942472	-	-	-	0.0134015	0.950731	0.776097	0.479087	11.537	20.4811	0.573232	10.5694	21.7248	0.674694	3	463010	2.94522e-06	98.465
ukb-b-18381	PCT responsible for patient data: SHEFFIELD PCT || id:ukb-b-18381	24.6913	34.0518	0.468385	-	-	-	-	-	-	-	-	-	-	-	-	-	-	-	-	2	463010	1.96378e-06	61.3858
ukb-b-4932	PCT responsible for patient data: SOUTH GLOUCESTERSHIRE PCT || id:ukb-b-4932	-	-	-	-	-	-	12.511	29.4959	0.671448	-	-	-	-	-	-	-	-	-	-	1	463010	6.10578e-07	31.0974
ukb-b-1366	PCT responsible for patient data: SOUTH TYNESIDE PCT || id:ukb-b-1366	-	-	-	-	-	-	-7.23378	44.024	0.869483	-	-	-	-	-	-	-	-	-	-	1	463010	2.55136e-07	29.9514
ukb-b-7932	PCT responsible for patient data: STOKE ON TRENT PCT || id:ukb-b-7932	-14.1451	74.4012	0.849216	-	-	-	-	-	-	-	-	-	-	-	-	-	-	-	-	2	463010	9.54147e-07	63.6899
ukb-b-3778	PCT responsible for patient data: SUNDERLAND TEACHING PCT || id:ukb-b-3778	66.3125	50.4781	0.188951	-	-	-	-	-	-	-	-	-	-	-	-	-	-	-	-	2	463010	8.06846e-07	63.4313
ukb-b-13614	PCT where patients GP was registered: ASHTON, LEIGH AND WIGAN PCT || id:ukb-b-13614	-	-	-	-	-	-	53.0385	54.2974	0.328661	-	-	-	-	-	-	-	-	-	-	1	463010	3.86071e-07	33.7297
ukb-b-14116	PCT where patients GP was registered: BATH AND NORTH EAST SOMERSET PCT || id:ukb-b-14116	12.1763	33.2473	0.714191	488.586	326.158	0.374726	-	-	-	-0.520068	0.381034	0.259313	0.458593	3.5132	36.5409	0.923406	-11.0712	48.5852	0.840923	3	463010	1.50155e-06	95.1201
ukb-b-14085	PCT where patients GP was registered: BERKSHIRE WEST PCT || id:ukb-b-14085	-	-	-	-	-	-	5.29428	33.8702	0.875788	-	-	-	-	-	-	-	-	-	-	1	463010	8.31645e-07	39.1937
ukb-b-19469	PCT where patients GP was registered: BOLTON PCT || id:ukb-b-19469	50.8795	36.4899	0.163213	-	-	-	-	-	-	-	-	-	-	-	-	-	-	-	-	2	463010	9.62265e-07	61.957
ukb-b-15671	PCT where patients GP was registered: BRISTOL PCT || id:ukb-b-15671	-13.5594	12.8557	0.291546	-122.722	129.994	0.518314	-	-	-	0.172151	0.552657	0.558363	0.503156	-18.6409	18.5859	0.315881	-22.102	20.9963	0.402908	3	463010	2.73622e-06	95.6082
ukb-b-1539	PCT where patients GP was registered: BROXTOWE AND HUCKNALL PCT || id:ukb-b-1539	-	-	-	-	-	-	-8.02301	72.1705	0.911484	-	-	-	-	-	-	-	-	-	-	1	463010	2.96942e-07	29.975
ukb-b-20193	PCT where patients GP was registered: CENTRAL CHESHIRE PCT || id:ukb-b-20193	-	-	-	-	-	-	-1.24538	73.896	0.986554	-	-	-	-	-	-	-	-	-	-	1	463010	2.08829e-07	33.9436
ukb-b-19346	PCT where patients GP was registered: COUNTY DURHAM PCT || id:ukb-b-19346	-	-	-	-	-	-	-47.7047	32.4507	0.141544	-	-	-	-	-	-	-	-	-	-	1	463010	5.14967e-07	30.1248
ukb-b-2219	PCT where patients GP was registered: CROYDON PCT || id:ukb-b-2219	-	-	-	-	-	-	35.5199	46.4839	0.444787	-	-	-	-	-	-	-	-	-	-	1	463010	5.82907e-07	31.4196
ukb-b-354	PCT where patients GP was registered: GATESHEAD PCT || id:ukb-b-354	15.7109	48.9537	0.74826	-	-	-	-	-	-	-	-	-	-	-	-	-	-	-	-	2	463010	1.28339e-06	63.2269
ukb-b-13912	PCT where patients GP was registered: HALTON AND ST HELENS PCT || id:ukb-b-13912	-	-	-	-	-	-	-27.6672	59.7019	0.643062	-	-	-	-	-	-	-	-	-	-	1	463010	3.03898e-07	30.2481
ukb-b-12176	PCT where patients GP was registered: KNOWSLEY PCT || id:ukb-b-12176	-	-	-	-	-	-	51.205	83.5165	0.539802	-	-	-	-	-	-	-	-	-	-	1	463010	2.28218e-07	32.934
ukb-b-11388	PCT where patients GP was registered: LEEDS PCT || id:ukb-b-11388	-	-	-	-	-	-	11.2655	31.0187	0.716467	-	-	-	-	-	-	-	-	-	-	1	463010	1.42792e-06	33.9028
ukb-b-20159	PCT where patients GP was registered: LIVERPOOL PCT || id:ukb-b-20159	-	-	-	-	-	-	-53.7736	47.3883	0.256483	-	-	-	-	-	-	-	-	-	-	1	463010	6.16466e-07	33.3292
ukb-b-20019	PCT where patients GP was registered: NEWCASTLE PCT || id:ukb-b-20019	-	-	-	-	-	-	-9.95775	43.6607	0.819591	-	-	-	-	-	-	-	-	-	-	1	463010	7.64709e-07	30.3268
ukb-b-18127	PCT where patients GP was registered: NORTH KIRKLEES PCT || id:ukb-b-18127	-	-	-	-	-	-	-15.5857	68.2119	0.819266	-	-	-	-	-	-	-	-	-	-	1	463010	2.52338e-07	31.9817
ukb-b-10382	PCT where patients GP was registered: NORTH STAFFORDSHIRE PCT || id:ukb-b-10382	-	-	-	-	-	-	-62.5378	53.4249	0.24177	-	-	-	-	-	-	-	-	-	-	1	463010	4.71104e-07	34.037
ukb-b-14017	PCT where patients GP was registered: NORTH TYNESIDE PCT || id:ukb-b-14017	-	-	-	-	-	-	4.01081	24.871	0.871885	-	-	-	-	-	-	-	-	-	-	1	463010	8.33898e-07	34.4157
ukb-b-13743	PCT where patients GP was registered: NOT KNOWN || id:ukb-b-13743	-	-	-	-	-	-	13.7736	13.3243	0.301268	-	-	-	-	-	-	-	-	-	-	1	463010	2.6456e-06	30.285
ukb-b-10608	PCT where patients GP was registered: NOTTINGHAMSHIRE COUNTY TEACHING PCT || id:ukb-b-10608	-	-	-	-	-	-	-4.44607	21.9883	0.839759	-	-	-	-	-	-	-	-	-	-	1	463010	1.06067e-06	30.8831
ukb-b-15528	PCT where patients GP was registered: OLDHAM PCT || id:ukb-b-15528	-29.473	34.2372	0.389323	-	-	-	-	-	-	-	-	-	-	-	-	-	-	-	-	2	463010	7.64864e-07	62.0425
ukb-b-18202	PCT where patients GP was registered: OXFORDSHIRE PCT || id:ukb-b-18202	15.1981	9.61929	0.114116	5.49259	92.2291	0.962132	-	-	-	0.0186278	0.931814	0.772145	0.477048	11.5974	20.4474	0.570589	10.514	23.0222	0.692697	3	463010	2.83225e-06	95.9551
ukb-b-12962	PCT where patients GP was registered: SHEFFIELD PCT || id:ukb-b-12962	24.7094	33.8919	0.465962	-	-	-	-	-	-	-	-	-	-	-	-	-	-	-	-	2	463010	1.97463e-06	61.8585
ukb-b-4286	PCT where patients GP was registered: SHEFFIELD SOUTH WEST PCT || id:ukb-b-4286	-	-	-	-	-	-	-68.4022	38.4765	0.0754425	-	-	-	-	-	-	-	-	-	-	1	463010	3.7051e-07	30.1015
ukb-b-5550	PCT where patients GP was registered: SOUTH EAST SHEFFIELD PCT || id:ukb-b-5550	-	-	-	-	-	-	79.3507	43.2658	0.06665	-	-	-	-	-	-	-	-	-	-	1	463010	2.85305e-07	30.3354
ukb-b-20178	PCT where patients GP was registered: SOUTH LEEDS PCT || id:ukb-b-20178	-	-	-	-	-	-	-25.3462	75.3918	0.736726	-	-	-	-	-	-	-	-	-	-	1	463010	2.72957e-07	30.8841
ukb-b-6987	PCT where patients GP was registered: SOUTH STOKE PCT || id:ukb-b-6987	32.5815	8.19437	7.00588e-05	-	-	-	-	-	-	-	-	-	-	-	-	-	-	-	-	2	463010	5.55105e-07	62.4934
ukb-b-12381	PCT where patients GP was registered: ST HELENS PCT || id:ukb-b-12381	-	-	-	-	-	-	-53.5569	85.2658	0.529927	-	-	-	-	-	-	-	-	-	-	1	463010	1.88605e-07	31.447
ukb-b-19641	PCT where patients GP was registered: STOKE ON TRENT PCT || id:ukb-b-19641	-12.999	76.8202	0.865629	-	-	-	-	-	-	-	-	-	-	-	-	-	-	-	-	2	463010	9.0783e-07	61.1368
ukb-b-20168	PCT where patients GP was registered: SUNDERLAND TEACHING PCT || id:ukb-b-20168	1.57863	20.0847	0.937352	133.024	204.866	0.633372	-	-	-	-0.167846	0.634856	0.45626	0.292674	0.0830138	25.569	0.99741	-17.3647	28.4612	0.603872	3	463010	1.78147e-06	93.6555
ukb-b-16920	PCT where patients GP was registered: WOKINGHAM PCT || id:ukb-b-16920	-51.6856	51.5312	0.315863	812.833	443.869	0.318199	-	-	-	-0.787918	0.301056	0.147645	0.94106	-39.2779	49.4808	0.427311	-24.7684	57.8609	0.710291	3	463010	9.74309e-07	100.943
ukb-d-I9_PAD	Peripheral artery disease || id:ukb-d-I9_PAD	-	-	-	-	-	-	-70.3471	43.6809	0.107294	-	-	-	-	-	-	-	-	-	-	1	361194	2.89252e-07	30.7733
finn-a-M13_POLYARTHROPATHIES	Polyarthropathies || id:finn-a-M13_POLYARTHROPATHIES	-	-	-	-	-	-	-0.177766	0.357992	0.619497	-	-	-	-	-	-	-	-	-	-	1	-	0.0346051	150.889
finn-a-M13_POLYMYALGIA	Polymyalgia rheumatica || id:finn-a-M13_POLYMYALGIA	-	-	-	-	-	-	0.0467447	0.0951736	0.623319	-	-	-	-	-	-	-	-	-	-	1	-	0.164818	49.0163
ukb-d-C3_PRIMARY_LYMPHOID_HEMATOPOIETIC	Primary_lymphoid and hematopoietic malignant neoplasms || id:ukb-d-C3_PRIMARY_LYMPHOID_HEMATOPOIETIC	-12.1923	17.6687	0.490162	-	-	-	-	-	-	-	-	-	-	-	-	-	-	-	-	2	361194	1.58885e-06	77.1795
finn-a-I9_PULMEMB	Pulmonary embolism || id:finn-a-I9_PULMEMB	-	-	-	-	-	-	-0.00183422	0.123719	0.988171	-	-	-	-	-	-	-	-	-	-	1	-	0.0346885	45.0623
finn-a-FG_PULMHEART	Pulmonary heart disease || id:finn-a-FG_PULMHEART	-	-	-	-	-	-	-0.00183216	0.123579	0.988171	-	-	-	-	-	-	-	-	-	-	1	-	0.0347667	45.1638
finn-a-I9_PULMHEART	Pulmonary heart disease, diseases of pulmonary circulation || id:finn-a-I9_PULMHEART	-	-	-	-	-	-	-0.00200583	0.135293	0.988171	-	-	-	-	-	-	-	-	-	-	1	-	0.029007	40.6991
ukb-b-11615	Qualifications: A levels/AS levels or equivalent || id:ukb-b-11615	-2.51819	0.803704	0.00172895	-2.19815	4.34682	0.614367	-	-	-	-0.00214129	0.940442	0.0628528	0.0543302	-2.3189	1.1461	0.0430422	-3.57826	2.06737	0.0870279	88	458079	0.00154719	3637.88
ukb-b-16489	Qualifications: College or University degree || id:ukb-b-16489	-1.758	0.427238	3.87514e-05	-4.9048	1.68473	0.00391241	-	-	-	0.0245369	0.0546654	0.00462031	0.00674445	-1.97358	0.628402	0.00168583	-1.95728	1.45642	0.180153	261	458079	0.00554269	12166.8
ukb-b-10505	Qualifications: CSEs or equivalent || id:ukb-b-10505	6.54474	3.34297	0.0502578	7.2266	13.1533	0.611953	-	-	-	-0.00370271	0.959475	0.488377	0.350493	7.8088	4.47936	0.0812838	9.27568	5.92172	0.178038	6	458079	5.94879e-05	238.606
ukb-b-17729	Qualifications: None of the above || id:ukb-b-17729	2.37011	0.898631	0.00835272	0.00921105	4.64044	0.998421	-	-	-	0.0136924	0.605253	0.109679	0.100433	1.99268	1.24857	0.110494	1.38993	2.74057	0.613251	93	458079	0.0012176	3944.6
ukb-b-7926	Qualifications: NVQ or HND or HNC or equivalent || id:ukb-b-7926	-	-	-	-	-	-	-9.34126	9.69594	0.335337	-	-	-	-	-	-	-	-	-	-	1	458079	1.35317e-05	41.2022
ukb-b-18099	Qualifications: O levels/GCSEs or equivalent || id:ukb-b-18099	-0.979033	1.44621	0.498428	-2.62744	10.4256	0.803733	-	-	-	0.0116686	0.874776	0.295837	0.245047	-1.53745	1.89943	0.418269	-2.61708	3.00888	0.394737	21	458079	0.000402777	746.48
ukb-b-13799	Qualifications: Other professional qualifications eg: nursing, teaching || id:ukb-b-13799	-2.49996	1.68103	0.136972	-1.28389	9.78695	0.897085	-	-	-	-0.0078732	0.900947	0.336031	0.279647	-3.01007	2.27236	0.18529	-2.17863	3.74352	0.567426	20	458079	0.00032462	728.78
finn-a-L12_RADIATIONRELATEDSKIN	Radiation-related disorders of the skin and subcutaneous tissue || id:finn-a-L12_RADIATIONRELATEDSKIN	-	-	-	-	-	-	0.121309	0.151743	0.424034	-	-	-	-	-	-	-	-	-	-	1	-	0.0214815	31.436
finn-a-M13_REACTARTH	Reactive arthropathies || id:finn-a-M13_REACTARTH	-0.0553319	0.0193647	0.00427176	-	-	-	-	-	-	-	-	-	-	-	-	-	-	-	-	2	-	0.793573	326.343
finn-a-RHEUMA_ARHTROPAT_REACTIVE	Reactive arthropathies, FINNGEN || id:finn-a-RHEUMA_ARHTROPAT_REACTIVE	-0.0527951	0.0203014	0.00930695	-	-	-	-	-	-	-	-	-	-	-	-	-	-	-	-	2	-	0.838256	238.394
ukb-b-10937	Reason for glasses/contact lenses: For 'astigmatism' || id:ukb-b-10937	-	-	-	-	-	-	-25.0673	24.4562	0.305369	-	-	-	-	-	-	-	-	-	-	1	460536	2.58886e-06	45.3647
ukb-b-9139	Reason for glasses/contact lenses: For a 'lazy' eye or an eye with poor vision since childhood (called 'amblyopia') || id:ukb-b-9139	-	-	-	-	-	-	-52.2163	35.7022	0.14359	-	-	-	-	-	-	-	-	-	-	1	460536	1.20843e-06	67.4852
ukb-b-11465	Reason for glasses/contact lenses: For a 'squint' or 'turn' in an eye since childhood (called 'strabismus') || id:ukb-b-11465	-	-	-	-	-	-	-69.6818	71.1489	0.327392	-	-	-	-	-	-	-	-	-	-	1	460536	2.81368e-07	30.6482
ukb-b-16235	Reason for glasses/contact lenses: For just reading/near work as you are getting older (called 'presbyopia') || id:ukb-b-16235	5.47829	4.49576	0.223017	19.127	10.0261	0.129083	-	-	-	-0.101479	0.205845	0.368296	0.536296	6.98321	5.81556	0.229836	10.2557	8.15304	0.263974	6	460536	3.96065e-05	229.941
ukb-b-18189	Reason for glasses/contact lenses: For long-sightedness, i.e. for distance and near, but particularly for near tasks like reading (called 'hypermetropia') || id:ukb-b-18189	0.602828	7.74422	0.937954	1.83626	28.6996	0.953009	-	-	-	-0.00398128	0.966768	0.323356	0.198249	2.99802	8.84814	0.734738	2.97432	9.372	0.766844	5	460536	1.63699e-05	189.845
ukb-b-6353	Reason for glasses/contact lenses: For short-sightedness, i.e. only or mainly for distance viewing such as driving, cinema etc (called 'myopia') || id:ukb-b-6353	-0.548962	1.68584	0.744703	1.14742	5.13102	0.824517	-	-	-	-0.00883551	0.727695	0.560821	0.516343	-0.015607	2.62621	0.995258	0.182554	3.37435	0.957191	33	460536	0.000277203	1714.45
ukb-d-2664_5	Reason for reducing amount of alcohol drunk: Other reason || id:ukb-d-2664_5	-4.05156	2.35194	0.084953	-	-	-	-	-	-	-	-	-	-	-	-	-	-	-	-	2	134033	0.000226548	124.769
ukb-d-3859_3	Reason former drinker stopped drinking alcohol: Health precaution || id:ukb-d-3859_3	-	-	-	-	-	-	1.18649	2.14227	0.579683	-	-	-	-	-	-	-	-	-	-	1	12110	0.00052692	33.3421
ukb-b-19066	Reproduciblity of spirometry measurement using ERS/ATS criteria || id:ukb-b-19066	-	-	-	-	-	-	2.47557	8.89934	0.780879	-	-	-	-	-	-	-	-	-	-	1	345665	1.77268e-05	34.458
ukb-d-H7_RETINALDETACH	Retinal detachments and breaks || id:ukb-d-H7_RETINALDETACH	2.62852	5.99562	0.661091	-	-	-	-	-	-	-	-	-	-	-	-	-	-	-	-	2	361194	2.20925e-06	95.562
ukb-d-M13_RHEUMA	Rheumatoid arthritis || id:ukb-d-M13_RHEUMA	4.89302	8.30584	0.55579	5.95231	36.2622	0.884705	-	-	-	-0.00350387	0.978095	0.701867	0.492948	6.87307	12.8343	0.592288	7.16551	13.0306	0.620682	4	361194	9.30077e-06	740.197
finn-a-M13_RHEUMA	Rheumatoid arthritis || id:finn-a-M13_RHEUMA	0.0167782	0.0338336	0.619962	-	-	-	-	-	-	-	-	-	-	-	-	-	-	-	-	2	-	0.3368	445.24
finn-a-RA_CO_MORB	Rheumatoid arthritis -related co-morbidities || id:finn-a-RA_CO_MORB	-	-	-	-	-	-	-0.0184	0.578663	0.974634	-	-	-	-	-	-	-	-	-	-	1	-	0.00414278	30.7156
ukb-b-14147	Risk taking || id:ukb-b-14147	-1.02657	1.2405	0.407926	-6.8514	5.32257	0.208938	-	-	-	0.0396237	0.27047	0.367887	0.382372	-1.14515	1.86611	0.539443	-1.46087	2.34149	0.537739	29	446279	0.000485735	1156.52
finn-a-M13_SACROILIITIS	Sacroiliitis, not elsewhere classified || id:finn-a-M13_SACROILIITIS	-0.0477812	0.017369	0.00594229	-	-	-	-	-	-	-	-	-	-	-	-	-	-	-	-	2	-	1.04876	145.03
ukb-d-L12_SCARCONDITIONS	Scar conditions and fibrosis of skin || id:ukb-d-L12_SCARCONDITIONS	-	-	-	-	-	-	21.3331	56.5392	0.705939	-	-	-	-	-	-	-	-	-	-	1	361194	4.2029e-07	33.5904
ukb-b-18336	Seen a psychiatrist for nerves, anxiety, tension or depression || id:ukb-b-18336	-1.77707	3.92827	0.650995	-12.0353	18.001	0.551601	-	-	-	0.0513674	0.597888	0.533958	0.423713	-5.58505	5.21694	0.284367	-6.04816	6.09936	0.37752	5	460702	4.83876e-05	207.267
ukb-b-6991	Seen doctor (GP) for nerves, anxiety, tension or depression || id:ukb-b-6991	-0.233509	0.99124	0.813764	-4.78168	6.13423	0.440269	-	-	-	0.0301957	0.456644	0.534314	0.515018	1.46546	1.48251	0.322908	2.65809	2.88263	0.361867	42	459560	0.000770941	1599.33
finn-a-H7_CATARACTSENILE	Senile cataract || id:finn-a-H7_CATARACTSENILE	0.324546	0.195085	0.0961891	-	-	-	-	-	-	-	-	-	-	-	-	-	-	-	-	2	-	0.0178202	91.6844
ukb-b-9981	Sensitivity / hurt feelings || id:ukb-b-9981	-0.591377	1.19193	0.619787	-9.80126	4.65374	0.0415181	-	-	-	0.0707761	0.0477648	0.00713726	0.0209833	-0.826393	1.48467	0.577789	-1.30716	2.10654	0.538344	42	449419	0.000885399	1670.4
finn-a-RHEUMA_SEROPOS	Seropositive rheumatoid arthritis || id:finn-a-RHEUMA_SEROPOS	-0.000803217	0.0242187	0.973543	0.111717	0.177003	0.641573	-	-	-	-0.0784602	0.629248	0.760121	0.734699	-0.0113443	0.0505443	0.822412	0.030997	0.0631151	0.671945	3	-	0.519432	527.472
finn-a-RHEUMA_SEROPOS_WIDE	Seropositive rheumatoid arthritis, wide || id:finn-a-RHEUMA_SEROPOS_WIDE	0.0214303	0.0236728	0.365321	0.0170835	0.119399	0.909527	-	-	-	0.00282272	0.974071	0.823112	0.533529	0.0208453	0.0557903	0.708675	0.0256555	0.0595319	0.708504	3	-	0.497076	510.594
ukb-b-9543	Shortness of breath walking on level ground || id:ukb-b-9543	-	-	-	-	-	-	-5.7197	9.72989	0.556634	-	-	-	-	-	-	-	-	-	-	1	150308	1.98686e-05	30.9439
ukb-d-M13_SCIATICA	Siatica+with lumbago || id:ukb-d-M13_SCIATICA	42.9612	20.5668	0.0367201	-179.36	204.758	0.542032	-	-	-	0.518813	0.471148	0.548497	0.963493	41.8668	30.908	0.175557	40.0295	37.4849	0.397395	3	361194	9.11116e-07	100.76
ukb-d-L12_NONIONRADISKIN	Skin changes due to chronic exposure to nonionizing radiation || id:ukb-d-L12_NONIONRADISKIN	25.7688	41.2494	0.532164	-	-	-	-	-	-	-	-	-	-	-	-	-	-	-	-	2	361194	8.61924e-07	74.5813
finn-a-L12_NONIONRADISKIN	Skin changes due to chronic exposure to nonionizing radiation || id:finn-a-L12_NONIONRADISKIN	-	-	-	-	-	-	0.108423	0.135624	0.424034	-	-	-	-	-	-	-	-	-	-	1	-	0.0268911	34.5118
finn-a-SLE_COMORB	SLE-related co-morbidities || id:finn-a-SLE_COMORB	-	-	-	-	-	-	-0.0180469	0.567559	0.974634	-	-	-	-	-	-	-	-	-	-	1	-	0.00430647	30.8058
ukb-d-20116_0	Smoking status: Never || id:ukb-d-20116_0	-0.546502	0.57024	0.337875	-1.47334	3.0519	0.630634	-	-	-	0.0079232	0.757216	0.84914	0.831092	-1.30107	0.93081	0.162177	-1.40789	1.86381	0.452296	79	359706	0.00220401	3237.48
ukb-b-17400	Snoring || id:ukb-b-17400	-0.539049	0.912661	0.554766	-6.29051	4.65522	0.18384	-	-	-	0.0424688	0.214769	0.444444	0.469074	0.280956	1.35377	0.835592	1.13441	2.52737	0.655794	44	430438	0.00092114	1766.3
ukb-d-M13_SOFTOVERUSE	Soft tissue disorders related to use, overuse and pressure || id:ukb-d-M13_SOFTOVERUSE	-	-	-	-	-	-	78.9414	67.8497	0.244637	-	-	-	-	-	-	-	-	-	-	1	361194	2.8349e-07	32.0437
ukb-b-19073	Soup consumers || id:ukb-b-19073	-	-	-	-	-	-	3.87479	2.89256	0.180385	-	-	-	-	-	-	-	-	-	-	1	64949	6.1466e-05	33.7739
ukb-b-14525	Sources of admission to hospital (recoded): Transfer to other NHS provider: General ward, young physically disabled, A&E || id:ukb-b-14525	-	-	-	-	-	-	-4.40751	15.9259	0.781971	-	-	-	-	-	-	-	-	-	-	1	461491	2.10158e-06	42.1066
ukb-b-14679	Sources of admission to hospital (recoded): Transfer within NHS provider || id:ukb-b-14679	17.798	12.2108	0.14496	70.5822	344.178	0.871231	-	-	-	-0.0576734	0.902862	0.792159	0.505996	12.3628	29.2052	0.672071	7.57233	30.76	0.828507	3	461364	1.32122e-06	93.8105
ukb-b-20100	Sources of admission to hospital (recoded): Transfer within NHS provider: Medical specialty || id:ukb-b-20100	-	-	-	-	-	-	-85.5711	58.8435	0.145887	-	-	-	-	-	-	-	-	-	-	1	461369	3.36342e-07	33.2504
ukb-b-20172	Sources of admission to hospital (recoded): Usual Place of residence || id:ukb-b-20172	6.28625	1.98167	0.00151292	-4.84494	12.6672	0.717824	-	-	-	0.0707921	0.410818	0.724994	0.725045	4.55547	3.3204	0.170075	4.0873	4.49862	0.398601	7	462793	0.000111303	231.376
ukb-b-14342	Sources of admission to hospital (recoded): Usual Place of residence: Living alone || id:ukb-b-14342	-32.0817	17.3414	0.0643123	-	-	-	-	-	-	-	-	-	-	-	-	-	-	-	-	2	461374	7.75813e-07	68.6386
ukb-b-17289	Sources of admission to hospital (recoded): Usual Place of residence: Living with relatives || id:ukb-b-17289	-3.40643	7.34298	0.642717	20.4311	18.744	0.30128	-	-	-	-0.0752506	0.19976	0.26275	0.33113	-11.9059	9.24462	0.19779	-11.6075	11.9422	0.351952	12	461393	2.06568e-05	403.68
finn-a-SPONDYLOARTHRITIS	Spondyloarthritis || id:finn-a-SPONDYLOARTHRITIS	-0.0497831	0.017289	0.00398336	-	-	-	-	-	-	-	-	-	-	-	-	-	-	-	-	2	-	0.993675	810.244
finn-a-M13_SPONDYLOPATHY	Spondylopathies || id:finn-a-M13_SPONDYLOPATHY	-0.273355	0.0912481	0.00273788	-	-	-	-	-	-	-	-	-	-	-	-	-	-	-	-	2	-	0.0334282	185.081
finn-a-SPONDYLOPATHY_FG	Spondylopathies (FG) || id:finn-a-SPONDYLOPATHY_FG	-0.0360795	0.0124021	0.00362416	-	-	-	-	-	-	-	-	-	-	-	-	-	-	-	-	2	-	1.88603	1010.68
ukb-d-1428_1	Spread type: Butter/spreadable butter || id:ukb-d-1428_1	-0.408387	2.70652	0.880062	-1.69414	9.12433	0.857323	-	-	-	0.0108723	0.885676	0.0530463	0.0335252	-1.43647	2.95078	0.626394	-6.49506	5.69084	0.283194	10	360291	0.00026244	408.989
ukb-d-1428_2	Spread type: Flora Pro-Active/Benecol || id:ukb-d-1428_2	-	-	-	-	-	-	-14.0141	29.0757	0.629814	-	-	-	-	-	-	-	-	-	-	1	360291	4.51675e-07	30.0368
ukb-d-1428_0	Spread type: Never/rarely use spread || id:ukb-d-1428_0	-0.265175	8.23537	0.974313	-	-	-	-	-	-	-	-	-	-	-	-	-	-	-	-	2	360291	2.37612e-05	93.6288
ukb-d-1428_3	Spread type: Other type of spread/margarine || id:ukb-d-1428_3	-0.624524	7.04036	0.929315	-	-	-	-	-	-	-	-	-	-	-	-	-	-	-	-	2	360291	6.42125e-05	93.6246
ukb-b-8388	Started insulin within one year diagnosis of diabetes || id:ukb-b-8388	0.608728	0.520292	0.242011	2.11277	1.44775	0.204285	-	-	-	-0.07039	0.317433	0.0733867	0.0995863	0.49918	0.518462	0.335643	0.477759	0.646853	0.488029	7	21241	0.00454831	952.041
ukb-d-C_STROKE	STROKE || id:ukb-d-C_STROKE	-	-	-	-	-	-	13.7349	26.9316	0.610057	-	-	-	-	-	-	-	-	-	-	1	361194	1.48157e-06	31.7622
ukb-d-I9_STR_SAH	Stroke, including SAH || id:ukb-d-I9_STR_SAH	-	-	-	-	-	-	3.34881	34.4786	0.922626	-	-	-	-	-	-	-	-	-	-	1	361194	1.11832e-06	31.2744
finn-a-T1D_ICD9_10	Sub-endpoint used in defining T1D endpoints || id:finn-a-T1D_ICD9_10	-	-	-	-	-	-	-0.222657	0.246016	0.365439	-	-	-	-	-	-	-	-	-	-	1	-	0.0134828	30.7229
ukb-d-20546_1	Substances taken for depression: Unprescribed medication (more than once) || id:ukb-d-20546_1	-	-	-	-	-	-	-0.199101	7.53122	0.978909	-	-	-	-	-	-	-	-	-	-	1	117763	1.08835e-05	37.03
ukb-b-19957	Suffer from 'nerves' || id:ukb-b-19957	0.618502	1.43517	0.666497	-11.5904	9.06127	0.2155	-	-	-	0.0739876	0.186649	0.645838	0.705395	0.881289	2.26812	0.697605	-0.0190747	3.47774	0.995676	22	445809	0.000302164	803.714
ukb-d-ASTHMA_EOSINOPHIL_SUGG	Suggestive for eosinophilic asthma || id:ukb-d-ASTHMA_EOSINOPHIL_SUGG	12.143	5.87558	0.0387638	5.79269	24.8193	0.819742	-	-	-	0.0111725	0.790357	0.92998	0.896515	11.889	10.8271	0.272171	11.5024	13.5682	0.413168	13	361194	1.03279e-05	584.835
ukb-d-5540_0	Surgery/amputation of toe or leg: No || id:ukb-d-5540_0	-3.34211	1.52085	0.0279827	-5.27957	4.69067	0.462441	-	-	-	0.104763	0.688063	0.76904	0.623674	-3.29947	3.40228	0.332155	-4.48796	3.31381	0.308352	3	25891	4.11192e-05	91.9368
ukb-d-XVIII_MISCFINDINGS	Symptoms, signs and abnormal clinical and laboratory findings, not elsewhere classified || id:ukb-d-XVIII_MISCFINDINGS	8.07624	2.97587	0.00664947	43.9863	33.9871	0.418804	-	-	-	-0.248157	0.481047	0.428142	0.450237	8.75013	3.86275	0.0234968	9.4159	4.34266	0.162416	3	361194	5.92767e-05	109.619
finn-a-XVIII_MISCFINDINGS	Symptoms, signs and abnormal clinical and laboratory findings, not elsewhere classified || id:finn-a-XVIII_MISCFINDINGS	-	-	-	-	-	-	-1.84411	0.871759	0.0343963	-	-	-	-	-	-	-	-	-	-	1	-	0.00178228	36.5426
ukb-b-20292	Taking other prescription medications || id:ukb-b-20292	-2.60736	1.35994	0.0552047	-5.77736	6.06327	0.350576	-	-	-	0.0240868	0.596477	0.0676056	0.0567094	-1.66046	1.71118	0.331866	-0.690613	4.05883	0.866318	25	461332	0.000584868	1083.07
ukb-b-17988	Tea consumed || id:ukb-b-17988	-	-	-	-	-	-	1.55173	5.49461	0.777629	-	-	-	-	-	-	-	-	-	-	1	64949	8.72707e-05	30.8132
ukb-b-10093	Tense / 'highly strung' || id:ukb-b-10093	0.847841	1.43622	0.554971	7.92539	10.0309	0.434251	-	-	-	-0.0377078	0.480085	0.0661285	0.0607146	3.03928	1.82144	0.0951947	4.72877	3.13831	0.139723	41	447961	0.000477566	1489.23
ukb-d-20417	Tense, sore, or aching muscles during worst period of anxiety || id:ukb-d-20417	-	-	-	-	-	-	1.33879	3.42722	0.696068	-	-	-	-	-	-	-	-	-	-	1	33301	0.000232005	29.9203
ukb-b-7085	Thickness of butter/margarine spread on sliced bread: medium || id:ukb-b-7085	-	-	-	-	-	-	0.0541883	2.6551	0.983717	-	-	-	-	-	-	-	-	-	-	1	64949	7.6635e-05	30.5439
finn-a-THYROTOXICOSIS	Thyrotoxicosis || id:finn-a-THYROTOXICOSIS	-	-	-	-	-	-	0.2822	0.289672	0.329956	-	-	-	-	-	-	-	-	-	-	1	-	0.0442894	50.6952
finn-a-E4_THYTOXGOITDIF	Thyrotoxicosis with diffuse goitr || id:finn-a-E4_THYTOXGOITDIF	-	-	-	-	-	-	0.161332	0.165604	0.329956	-	-	-	-	-	-	-	-	-	-	1	-	0.1344	77.6474
finn-a-E4_THYTOXNAS	Thyrotoxicosis, other and/or unspecified || id:finn-a-E4_THYTOXNAS	-	-	-	-	-	-	0.272086	0.279291	0.329956	-	-	-	-	-	-	-	-	-	-	1	-	0.0472047	38.6224
ukb-d-4803_0	Tinnitus: No, never || id:ukb-d-4803_0	1.29245	0.930181	0.164692	-	-	-	-	-	-	-	-	-	-	-	-	-	-	-	-	2	117882	0.000109241	62.9391
ukb-d-22506_114	Tobacco smoking: Never smoked || id:ukb-d-22506_114	0.908817	1.89119	0.630834	-41.5706	29.893	0.298859	-	-	-	0.637824	0.290664	0.151315	0.268254	-0.854588	1.82797	0.640137	-0.801961	1.75113	0.67811	4	91353	0.000366851	137.901
ukb-d-22506_112	Tobacco smoking: Occasionally || id:ukb-d-22506_112	-	-	-	-	-	-	11.3683	16.6284	0.494186	-	-	-	-	-	-	-	-	-	-	1	91353	5.10144e-06	29.9259
ukb-b-11025	Transport type for commuting to job workplace: Car/motor vehicle || id:ukb-b-11025	5.6617	1.07509	1.39232e-07	-	-	-	-	-	-	-	-	-	-	-	-	-	-	-	-	2	245364	4.6072e-05	68.0763
ukb-b-15787	Transport type for commuting to job workplace: Cycle || id:ukb-b-15787	-6.5052	5.33445	0.222666	67.5844	130.775	0.696336	-	-	-	-0.327632	0.671487	0.535991	0.336048	-3.07901	8.82167	0.727068	-1.12442	10.1031	0.921546	3	245364	2.73292e-05	93.5025
ukb-b-17155	Transport type for commuting to job workplace: Public transport || id:ukb-b-17155	-	-	-	-	-	-	6.33875	10.654	0.551866	-	-	-	-	-	-	-	-	-	-	1	245364	2.14424e-05	30.7936
ukb-b-4947	Treatment speciality of consultant (recoded): Breast surgery || id:ukb-b-4947	-	-	-	-	-	-	-10.0855	33.1997	0.761294	-	-	-	-	-	-	-	-	-	-	1	444122	4.54867e-07	36.6625
ukb-b-6351	Treatment speciality of consultant (recoded): Cardiac surgery || id:ukb-b-6351	-	-	-	-	-	-	-58.9488	44.2133	0.182439	-	-	-	-	-	-	-	-	-	-	1	443978	2.81772e-07	43.65
ukb-b-20300	Treatment speciality of consultant (recoded): Cardiology || id:ukb-b-20300	-1.11018	3.6157	0.758809	-3.87232	8.37401	0.656096	-	-	-	0.0176304	0.72083	0.0414126	0.0280235	-2.1486	3.58424	0.548867	-3.5216	3.91663	0.391999	10	445693	8.53943e-05	663.637
ukb-b-6951	Treatment speciality of consultant (recoded): Cardiothoracic surgery || id:ukb-b-6951	-10.234	17.1703	0.551155	-	-	-	-	-	-	-	-	-	-	-	-	-	-	-	-	2	444235	2.60025e-06	127.309
ukb-b-12396	Treatment speciality of consultant (recoded): Clinical haematology || id:ukb-b-12396	-	-	-	-	-	-	-34.0914	38.1327	0.37131	-	-	-	-	-	-	-	-	-	-	1	444211	1.50353e-06	85.4101
ukb-b-15918	Treatment speciality of consultant (recoded): Dermatology || id:ukb-b-15918	-19.9079	23.8063	0.403016	122.011	200.882	0.605375	-	-	-	-0.271898	0.550069	0.0577784	0.0504158	-9.07529	21.9682	0.679525	-58.2924	24.0076	0.0934906	4	444587	6.11944e-06	138.498
ukb-b-13814	Treatment speciality of consultant (recoded): Ear, nose and throat (ENT) || id:ukb-b-13814	-20.7523	7.92325	0.00881443	-	-	-	-	-	-	-	-	-	-	-	-	-	-	-	-	2	445121	7.63674e-06	64.646
ukb-b-12646	Treatment speciality of consultant (recoded): General medicine || id:ukb-b-12646	-4.50402	3.63727	0.215606	-23.9045	10.0824	0.0554506	-	-	-	0.119718	0.0881091	0.280021	0.610064	-6.10983	4.65004	0.18887	-0.553251	8.11584	0.947557	8	448935	9.47468e-05	273.438
ukb-b-7135	Treatment speciality of consultant (recoded): General surgery || id:ukb-b-7135	3.3738	2.46009	0.170246	-0.728559	4.91453	0.889322	-	-	-	0.0470066	0.388564	0.258422	0.25882	2.87715	3.0981	0.353054	0.272923	3.42223	0.93953	6	449925	0.000141258	344.177
ukb-b-6144	Treatment speciality of consultant (recoded): Geriatric medicine || id:ukb-b-6144	-	-	-	-	-	-	51.9011	24.7435	0.0359436	-	-	-	-	-	-	-	-	-	-	1	444271	8.81947e-07	29.9829
ukb-b-10212	Treatment speciality of consultant (recoded): Neurology || id:ukb-b-10212	-	-	-	-	-	-	12.33	20.9206	0.555613	-	-	-	-	-	-	-	-	-	-	1	444321	1.218e-06	44.1176
ukb-b-11856	Treatment speciality of consultant (recoded): Ophthalmology || id:ukb-b-11856	12.5381	7.03895	0.0748718	44.1518	34.0502	0.285472	-	-	-	-0.100798	0.412426	0.208567	0.210637	19.9984	7.69782	0.00937859	21.6936	9.43748	0.0830606	5	445378	2.20903e-05	191.839
ukb-b-13285	Treatment speciality of consultant (recoded): Plastic surgery || id:ukb-b-13285	-	-	-	-	-	-	-0.39118	21.3921	0.985411	-	-	-	-	-	-	-	-	-	-	1	445128	3.95525e-06	38.5382
ukb-b-14801	Treatment speciality of consultant (recoded): Rheumatology || id:ukb-b-14801	21.272	15.823	0.178829	-	-	-	-	-	-	-	-	-	-	-	-	-	-	-	-	2	444199	3.05578e-06	170.722
ukb-b-8667	Treatment speciality of consultant (recoded): Trauma & orthopaedics || id:ukb-b-8667	1.98961	0.588582	0.000723958	0.985735	9.55623	0.927254	-	-	-	0.00654844	0.918838	0.995401	0.973108	2.11424	4.57993	0.644345	2.38856	5.17192	0.675632	4	448516	4.30053e-05	136.088
ukb-b-7647	Treatment speciality of consultant (recoded): Urology || id:ukb-b-7647	-1.91529	9.83644	0.845617	47.8617	65.646	0.59894	-	-	-	-0.238395	0.582586	0.0290793	0.0349966	-3.27496	5.38941	0.54341	-3.17446	5.83532	0.640975	3	446149	2.80804e-05	144.341
ukb-b-5759	Treatment speciality of consultant (recoded): Vascular surgery || id:ukb-b-5759	-	-	-	-	-	-	67.2094	58.6309	0.251666	-	-	-	-	-	-	-	-	-	-	1	444074	4.87682e-07	31.476
ukb-b-6650	Treatment/medication code: adalat 5mg capsule || id:ukb-b-6650	-	-	-	-	-	-	-78.2695	95.6664	0.413271	-	-	-	-	-	-	-	-	-	-	1	462933	1.54162e-07	31.1545
ukb-b-16508	Treatment/medication code: alendronate sodium || id:ukb-b-16508	41.5432	18.6952	0.0262744	-	-	-	-	-	-	-	-	-	-	-	-	-	-	-	-	2	462933	2.67017e-06	101.375
ukb-b-15895	Treatment/medication code: allopurinol || id:ukb-b-15895	-4.42004	4.41598	0.316865	2.0067	10.1362	0.84638	-	-	-	-0.0170607	0.483472	0.638176	0.602778	0.530029	6.38402	0.933832	-2.06678	6.89654	0.769156	14	462933	2.77544e-05	1156.37
ukb-b-9207	Treatment/medication code: amlodipine || id:ukb-b-9207	1.33733	3.68078	0.716361	8.63174	13.932	0.542541	-	-	-	-0.0232272	0.592746	0.0901366	0.0756432	2.27563	4.93519	0.644724	8.97181	7.98644	0.273955	22	462933	8.52711e-05	1016.28
ukb-b-8755	Treatment/medication code: aspirin || id:ukb-b-8755	-2.91657	2.38117	0.220634	3.83804	5.60287	0.507513	-	-	-	-0.0526069	0.212594	0.221929	0.276826	-1.39255	2.76178	0.614106	-1.08965	3.61	0.76794	13	462933	0.000157691	638.243
ukb-b-11632	Treatment/medication code: atenolol || id:ukb-b-11632	2.46374	6.20603	0.691373	-18.1757	30.717	0.567177	-	-	-	0.0586057	0.507816	0.0403005	0.0346925	9.44338	6.48075	0.145077	13.666	9.58281	0.181598	12	462933	4.22772e-05	524.567
ukb-b-10008	Treatment/medication code: atorvastatin || id:ukb-b-10008	-1.65728	3.01778	0.582887	10.376	7.1924	0.164602	-	-	-	-0.0463091	0.0831598	0.115695	0.209013	-1.25477	3.60899	0.728082	0.0296952	5.02953	0.995345	22	462933	9.80583e-05	1564.16
ukb-b-17681	Treatment/medication code: beclometasone || id:ukb-b-17681	-	-	-	-	-	-	-45.9913	32.034	0.151087	-	-	-	-	-	-	-	-	-	-	1	462933	1.24922e-06	55.5478
ukb-b-10003	Treatment/medication code: becotide 50 inhaler || id:ukb-b-10003	-	-	-	-	-	-	0.296091	52.4657	0.995497	-	-	-	-	-	-	-	-	-	-	1	462933	5.03634e-07	38.47
ukb-b-18799	Treatment/medication code: bendroflumethiazide || id:ukb-b-18799	4.56733	1.64276	0.00543134	7.35944	6.73131	0.281139	-	-	-	-0.0115362	0.66826	0.851442	0.828481	7.12573	2.66201	0.00743228	8.17699	4.51791	0.0780215	40	462933	0.00021966	1920.18
ukb-b-17378	Treatment/medication code: bisoprolol || id:ukb-b-17378	-14.4571	10.8002	0.180702	-	-	-	-	-	-	-	-	-	-	-	-	-	-	-	-	2	462933	2.23182e-06	71.6706
ukb-b-11566	Treatment/medication code: calcichew d3 tablet || id:ukb-b-11566	-	-	-	-	-	-	-24.907	28.9349	0.38935	-	-	-	-	-	-	-	-	-	-	1	462933	8.57459e-07	41.0746
ukb-b-13079	Treatment/medication code: candesartan cilexetil || id:ukb-b-13079	-	-	-	-	-	-	-43.3183	41.732	0.299264	-	-	-	-	-	-	-	-	-	-	1	462933	8.1233e-07	35.4169
ukb-b-9290	Treatment/medication code: cetirizine || id:ukb-b-9290	-	-	-	-	-	-	-56.0312	25.9936	0.0311167	-	-	-	-	-	-	-	-	-	-	1	462933	7.61212e-07	31.6523
ukb-b-19698	Treatment/medication code: clopidogrel || id:ukb-b-19698	-	-	-	-	-	-	-27.896	27.6125	0.312368	-	-	-	-	-	-	-	-	-	-	1	462933	6.8971e-07	50.4377
ukb-b-8301	Treatment/medication code: co-codamol || id:ukb-b-8301	-	-	-	-	-	-	52.0811	31.6845	0.10023	-	-	-	-	-	-	-	-	-	-	1	462933	1.55903e-06	31.0581
ukb-b-9790	Treatment/medication code: cod liver oil capsule || id:ukb-b-9790	-	-	-	-	-	-	-13.9727	12.8178	0.275671	-	-	-	-	-	-	-	-	-	-	1	462933	3.58915e-06	29.844
ukb-b-10272	Treatment/medication code: digoxin || id:ukb-b-10272	-	-	-	-	-	-	19.0057	27.5954	0.490996	-	-	-	-	-	-	-	-	-	-	1	462933	6.6193e-07	120.424
ukb-b-8668	Treatment/medication code: doxazosin || id:ukb-b-8668	27.5124	7.91576	0.000509623	-201.812	410.133	0.671381	-	-	-	0.335476	0.632084	0.859229	0.800129	23.2338	18.8959	0.218858	20.6631	22.4206	0.424701	4	462933	3.93391e-06	164.046
ukb-b-15746	Treatment/medication code: enalapril || id:ukb-b-15746	-	-	-	-	-	-	-63.9589	52.0201	0.218883	-	-	-	-	-	-	-	-	-	-	1	462933	5.15802e-07	31.3693
ukb-b-6474	Treatment/medication code: ezetimibe || id:ukb-b-6474	3.18889	5.88777	0.588086	3.22773	33.1437	0.926203	-	-	-	-6.13882e-05	0.99906	0.935722	0.873821	7.62099	13.2896	0.566335	11.0681	17.9752	0.56068	7	462933	5.17251e-06	410.332
ukb-b-1974	Treatment/medication code: felodipine || id:ukb-b-1974	-7.48448	5.48745	0.172591	-	-	-	-	-	-	-	-	-	-	-	-	-	-	-	-	2	462933	1.15388e-06	63.9843
ukb-b-2029	Treatment/medication code: finasteride || id:ukb-b-2029	19.1221	109.821	0.861771	-	-	-	-	-	-	-	-	-	-	-	-	-	-	-	-	2	462933	5.09947e-07	67.7724
ukb-b-12831	Treatment/medication code: flixonase 50micrograms aqueous nasal spray || id:ukb-b-12831	-	-	-	-	-	-	-9.64432	35.149	0.783789	-	-	-	-	-	-	-	-	-	-	1	462933	4.11264e-07	47.675
ukb-b-288	Treatment/medication code: folic acid product || id:ukb-b-288	3.06817	5.81328	0.597648	-	-	-	-	-	-	-	-	-	-	-	-	-	-	-	-	2	462933	5.05339e-06	278.115
ukb-b-9940	Treatment/medication code: furosemide || id:ukb-b-9940	-	-	-	-	-	-	38.9859	52.0112	0.453515	-	-	-	-	-	-	-	-	-	-	1	462933	5.01077e-07	30.9862
ukb-b-12861	Treatment/medication code: gaviscon liquid || id:ukb-b-12861	-	-	-	-	-	-	61.1926	38.5602	0.112527	-	-	-	-	-	-	-	-	-	-	1	462933	3.56524e-07	31.1208
ukb-b-8602	Treatment/medication code: gliclazide || id:ukb-b-8602	-3.09934	6.56997	0.63711	2.12203	15.4041	0.893837	-	-	-	-0.0103341	0.710141	0.610396	0.524974	-2.26993	8.935	0.799457	-3.08732	9.28273	0.747061	10	462933	1.09613e-05	615.28
ukb-b-14037	Treatment/medication code: glucosamine product || id:ukb-b-14037	-	-	-	-	-	-	0.982818	15.9112	0.950747	-	-	-	-	-	-	-	-	-	-	1	462933	4.55041e-06	33.4078
ukb-b-16866	Treatment/medication code: ibuprofen || id:ukb-b-16866	-6.29506	6.70769	0.347996	-55.0964	39.8909	0.398947	-	-	-	0.229078	0.432735	0.1636	0.231664	-5.75823	6.87643	0.402375	-4.27877	10.0475	0.711665	3	462933	2.97859e-05	126.461
ukb-b-15445	Treatment/medication code: insulin product || id:ukb-b-15445	9.13022	7.29854	0.210947	21.2883	23.3576	0.397218	-	-	-	-0.0349042	0.601363	0.117498	0.0894806	8.49559	7.58994	0.263002	6.45142	8.97648	0.495608	8	462933	1.9232e-05	917.512
ukb-b-17918	Treatment/medication code: levothyroxine sodium || id:ukb-b-17918	0.667748	1.34248	0.618908	-1.72655	3.27157	0.599257	-	-	-	0.0109664	0.424595	0.106824	0.102616	1.34369	1.86552	0.471354	0.991985	1.95061	0.612559	76	462933	0.000480193	5732.61
ukb-b-18062	Treatment/medication code: lipitor 10mg tablet || id:ukb-b-18062	7.6463	9.36002	0.41398	-26.3785	39.5838	0.541625	-	-	-	0.0546393	0.419975	0.647537	0.638397	11.525	14.6349	0.430987	14.0919	18.189	0.473515	6	462933	4.36043e-06	280.125
ukb-b-12095	Treatment/medication code: lisinopril || id:ukb-b-12095	12.5756	7.21165	0.0811968	-142.083	79.0847	0.122529	-	-	-	0.332193	0.0971184	0.470344	0.839051	19.4613	9.74961	0.0459215	18.6489	14.1573	0.229227	8	462933	1.61476e-05	277.638
ukb-b-14609	Treatment/medication code: metformin || id:ukb-b-14609	-1.63188	2.27049	0.472305	-0.905219	5.50514	0.87018	-	-	-	-0.00246521	0.885215	0.220111	0.190606	-0.473214	3.49325	0.892244	-2.03391	3.62276	0.577422	44	462933	0.000138701	2633.63
ukb-b-12209	Treatment/medication code: methotrexate || id:ukb-b-12209	-12.6988	8.93328	0.155168	7.96989	24.3272	0.774319	-	-	-	-0.0482486	0.424004	0.686546	0.783286	-12.9725	14.5949	0.37409	-1.684	16.0222	0.922926	4	462933	8.6333e-06	749.451
ukb-b-14315	Treatment/medication code: nicorandil || id:ukb-b-14315	-	-	-	-	-	-	-103.015	60.5687	0.0889821	-	-	-	-	-	-	-	-	-	-	1	462933	3.86521e-07	56.3472
ukb-b-14960	Treatment/medication code: omeprazole || id:ukb-b-14960	-	-	-	-	-	-	27.992	12.3387	0.0232898	-	-	-	-	-	-	-	-	-	-	1	462933	3.75787e-06	31.219
ukb-b-17398	Treatment/medication code: oxytetracycline || id:ukb-b-17398	-	-	-	-	-	-	-8.36766	80.6116	0.917326	-	-	-	-	-	-	-	-	-	-	1	462933	1.98991e-07	31.6506
ukb-b-8147	Treatment/medication code: paracetamol || id:ukb-b-8147	-1.55502	1.35715	0.251877	3.80027	8.5281	0.663807	-	-	-	-0.0330198	0.531644	0.918749	0.903147	-0.923298	2.47615	0.709241	-0.520219	3.24982	0.875282	14	462933	0.000197917	613.232
ukb-b-13488	Treatment/medication code: perindopril || id:ukb-b-13488	-	-	-	-	-	-	-0.631972	36.5424	0.986202	-	-	-	-	-	-	-	-	-	-	1	462933	1.04605e-06	34.1981
ukb-b-8241	Treatment/medication code: prednisolone || id:ukb-b-8241	-	-	-	-	-	-	-34.7526	52.2248	0.505768	-	-	-	-	-	-	-	-	-	-	1	462933	5.26529e-07	43.0992
ukb-b-19759	Treatment/medication code: quinine || id:ukb-b-19759	-23.4673	10.3109	0.0228477	-	-	-	-	-	-	-	-	-	-	-	-	-	-	-	-	2	462933	1.51381e-06	104.793
ukb-b-11895	Treatment/medication code: ramipril || id:ukb-b-11895	-4.26458	4.70584	0.364813	-16.6169	20.0984	0.432329	-	-	-	0.0425615	0.542708	0.580434	0.521377	-0.129883	6.87069	0.984918	4.27352	9.73716	0.671091	10	462933	3.67942e-05	384.662
ukb-b-13664	Treatment/medication code: rosuvastatin || id:ukb-b-13664	10.4199	4.6772	0.0258934	20.3722	64.3821	0.767504	-	-	-	-0.0149549	0.882632	0.97883	0.94547	5.9588	14.3856	0.678714	4.38298	17.9425	0.816722	6	462933	4.10515e-06	307.699
ukb-b-12301	Treatment/medication code: salbutamol || id:ukb-b-12301	-24.3737	21.5376	0.25777	-169.715	174.712	0.402999	-	-	-	0.220718	0.463153	0.0121607	0.0155333	-13.2684	17.8059	0.45617	0.926539	27.168	0.974428	5	462933	5.13092e-06	201.66
ukb-b-17836	Treatment/medication code: seretide 50 evohaler || id:ukb-b-17836	0.454927	14.4601	0.974902	-134.74	165.577	0.452777	-	-	-	0.227223	0.449617	0.0258821	0.0268168	14.7679	13.0677	0.258432	20.166	16.24	0.260667	7	462933	7.76133e-06	309.745
ukb-b-11268	Treatment/medication code: simvastatin || id:ukb-b-11268	-0.744649	1.07282	0.487618	3.06673	2.02672	0.138736	-	-	-	-0.0330023	0.0357867	0.29216	0.448349	0.0785509	1.45843	0.957047	0.146042	1.46962	0.921364	39	462933	0.000611133	2845.2
ukb-b-18761	Treatment/medication code: sumatriptan || id:ukb-b-18761	-33.7396	61.8719	0.585538	-	-	-	-	-	-	-	-	-	-	-	-	-	-	-	-	2	462933	3.84191e-07	66.2479
ukb-b-9224	Treatment/medication code: symbicort 100/6 turbohaler || id:ukb-b-9224	-	-	-	-	-	-	25.4492	55.8612	0.648693	-	-	-	-	-	-	-	-	-	-	1	462933	4.16923e-07	31.6978
ukb-b-4379	Treatment/medication code: tamoxifen || id:ukb-b-4379	-	-	-	-	-	-	-85.1826	61.8007	0.168097	-	-	-	-	-	-	-	-	-	-	1	462933	3.23428e-07	47.894
ukb-b-11867	Treatment/medication code: tamsulosin || id:ukb-b-11867	-	-	-	-	-	-	-94.2998	29.483	0.00138167	-	-	-	-	-	-	-	-	-	-	1	462933	6.24194e-07	35.8995
ukb-b-9971	Treatment/medication code: thyroxine product || id:ukb-b-9971	0.364204	5.17432	0.943886	3.32981	14.6032	0.823178	-	-	-	-0.00647241	0.829475	0.603244	0.528481	4.33939	7.74768	0.575419	6.34774	8.85853	0.485424	15	462933	2.461e-05	979.526
ukb-b-16956	Treatment/medication code: thyroxine sodium || id:ukb-b-16956	-	-	-	-	-	-	-9.49776	49.4569	0.84771	-	-	-	-	-	-	-	-	-	-	1	462933	2.22658e-07	37.9846
ukb-b-7896	Treatment/medication code: tiotropium || id:ukb-b-7896	-	-	-	-	-	-	-77.4342	56.8697	0.173322	-	-	-	-	-	-	-	-	-	-	1	462933	1.73477e-07	32.3815
ukb-b-13148	Treatment/medication code: ventolin 100micrograms inhaler || id:ukb-b-13148	-3.50619	3.58352	0.327866	-19.3217	11.097	0.0956214	-	-	-	0.0504716	0.147474	0.0828495	0.122379	-0.962855	4.7483	0.839308	-2.80829	8.17341	0.734277	24	462933	9.0249e-05	1490.75
ukb-b-13248	Treatment/medication code: warfarin || id:ukb-b-13248	1.84966	6.255	0.767453	7.12336	17.6416	0.698423	-	-	-	-0.0127693	0.753166	0.635431	0.539939	1.6348	8.77392	0.85219	1.14518	9.50004	0.907024	9	462933	1.21889e-05	569.106
ukb-b-17616	Treatment/medication code: xalatan 0.005% eye drops || id:ukb-b-17616	-26.1383	32.4736	0.420872	255.193	671.883	0.729374	-	-	-	-0.185223	0.703186	0.121758	0.0758909	-12.9868	32.9951	0.693879	-2.56113	42.9644	0.955325	5	462933	1.02097e-06	171.209
ukb-d-M13_TRIGGERFINGER	Trigger finger || id:ukb-d-M13_TRIGGERFINGER	-3.71173	37.1744	0.920466	-	-	-	-	-	-	-	-	-	-	-	-	-	-	-	-	2	361194	1.31704e-06	85.9815
finn-a-E4_DM1KETO	Type 1 diabetes with ketoacidosis || id:finn-a-E4_DM1KETO	-0.0160676	0.00458245	0.000454329	-	-	-	-	-	-	-	-	-	-	-	-	-	-	-	-	2	-	0.323103	169.258
finn-a-E4_DM1NEU	Type 1 diabetes with neurological complications || id:finn-a-E4_DM1NEU	-0.0159942	0.0026875	2.65938e-09	-	-	-	-	-	-	-	-	-	-	-	-	-	-	-	-	2	-	0.876471	148.723
finn-a-T1D_WIDE	Type 1 diabetes, wide definition || id:finn-a-T1D_WIDE	-	-	-	-	-	-	-0.219529	0.24256	0.365439	-	-	-	-	-	-	-	-	-	-	1	-	0.0137781	30.3761
finn-a-T1D_WIDE1	Type 1 diabetes, wide definition, subgroup 1 || id:finn-a-T1D_WIDE1	-	-	-	-	-	-	0.105802	0.286239	0.711661	-	-	-	-	-	-	-	-	-	-	1	-	0.0176198	31.8418
finn-a-E4_DM2KETO	Type 2 diabetes with ketoacidosis || id:finn-a-E4_DM2KETO	-	-	-	-	-	-	0.0804282	0.0841073	0.338943	-	-	-	-	-	-	-	-	-	-	1	-	0.244589	31.4908
finn-a-E4_DM2NOCOMP	Type 2 diabetes without complications || id:finn-a-E4_DM2NOCOMP	-	-	-	-	-	-	-0.0857545	0.234572	0.714679	-	-	-	-	-	-	-	-	-	-	1	-	0.0108266	46.24
finn-a-T2D_WIDE	Type 2 diabetes, wide definition || id:finn-a-T2D_WIDE	-	-	-	-	-	-	-0.0930097	0.254417	0.714679	-	-	-	-	-	-	-	-	-	-	1	-	0.00920764	45.8323
ukb-d-100920_2105	Type milk consumed: soya with calcium || id:ukb-d-100920_2105	-	-	-	-	-	-	-1.04992	8.02517	0.895911	-	-	-	-	-	-	-	-	-	-	1	51427	1.83636e-05	32.2117
ukb-b-6989	Type of baguette eaten: white || id:ukb-b-6989	-	-	-	-	-	-	-3.42253	7.66043	0.655034	-	-	-	-	-	-	-	-	-	-	1	64949	2.76347e-05	32.5393
ukb-b-1251	Type of cancer: ICD10: C20 Malignant neoplasm of rectum || id:ukb-b-1251	-	-	-	-	-	-	-45.108	48.9459	0.356742	-	-	-	-	-	-	-	-	-	-	1	463010	2.11577e-07	30.9559
ukb-b-2750	Type of cancer: ICD10: C43.7 Malignant melanoma of lower limb, including hip || id:ukb-b-2750	-	-	-	-	-	-	1.6855	69.8669	0.980753	-	-	-	-	-	-	-	-	-	-	1	463010	2.90698e-07	58.7601
ukb-b-10248	Type of cancer: ICD10: C44.3 Skin of other and unspecified parts of face || id:ukb-b-10248	0.134393	6.83319	0.984308	7.20923	25.9823	0.785785	-	-	-	-0.0159668	0.781656	0.233208	0.184275	-9.48947	8.80142	0.280956	-9.73763	10.24	0.357763	15	463010	2.85186e-05	1028.96
ukb-b-15685	Type of cancer: ICD10: C44.5 Skin of trunk || id:ukb-b-15685	-22.5479	8.24201	0.00622419	47.1909	50.3236	0.370469	-	-	-	-0.0953468	0.188747	0.666191	0.768974	-20.2677	12.5349	0.1059	-24.3897	16.6011	0.1698	12	463010	8.79884e-06	727.575
ukb-b-19078	Type of cancer: ICD10: C44.6 Skin of upper limb, including shoulder || id:ukb-b-19078	-	-	-	-	-	-	2.8221	64.785	0.965254	-	-	-	-	-	-	-	-	-	-	1	463010	3.40884e-07	51.4985
ukb-b-8416	Type of cancer: ICD10: C44.9 Malignant neoplasm of skin, unspecified || id:ukb-b-8416	-14.0865	8.62666	0.102491	-42.0614	67.0962	0.550627	-	-	-	0.0349281	0.684169	0.865284	0.810457	-27.5897	15.8133	0.081035	-29.9337	20.895	0.189873	9	463010	5.90773e-06	378.48
ukb-b-6352	Type of cancer: ICD10: C50.4 Upper-outer quadrant of breast || id:ukb-b-6352	10.0297	18.5683	0.589093	-101.975	107.039	0.411031	-	-	-	0.176485	0.366156	0.116191	0.146102	4.6744	20.2952	0.817843	-16.0035	36.1398	0.680788	5	463010	4.40144e-06	284.976
ukb-b-19041	Type of cancer: ICD10: C50.9 Breast, unspecified || id:ukb-b-19041	4.80584	9.20592	0.601644	-1.33214	27.8758	0.963056	-	-	-	0.0145253	0.820134	0.0138172	0.0082715	3.91379	9.46965	0.679388	-16.0912	18.6204	0.409933	10	463010	1.87775e-05	664.31
ukb-b-1392	Type of cancer: ICD10: C61 Malignant neoplasm of prostate || id:ukb-b-1392	3.41816	3.05681	0.263476	6.41634	8.89598	0.475679	-	-	-	-0.00750455	0.72145	0.452104	0.410829	1.6601	4.5571	0.715641	0.815205	5.98373	0.892415	36	463010	8.18072e-05	2302.6
ukb-b-4674	Type of cancer: ICD10: D05.1 Intraductal carcinoma in situ || id:ukb-b-4674	-	-	-	-	-	-	-87.1369	58.894	0.138992	-	-	-	-	-	-	-	-	-	-	1	463010	3.54838e-07	39.9373
ukb-b-918	Type of cancer: ICD10: D06.9 Cervix, unspecified || id:ukb-b-918	-19.3101	13.4616	0.151442	-	-	-	-	-	-	-	-	-	-	-	-	-	-	-	-	2	463010	1.72548e-06	121.531
ukb-d-20090_367	Type of fat/oil used in cooking: Low fat olive spread for || id:ukb-d-20090_367	-	-	-	-	-	-	7.01789	6.00836	0.242799	-	-	-	-	-	-	-	-	-	-	1	51427	1.47958e-05	33.5302
ukb-b-19202	Type of fat/oil used in cooking: Normal fat butter || id:ukb-b-19202	-	-	-	-	-	-	4.67933	4.13905	0.258251	-	-	-	-	-	-	-	-	-	-	1	64949	3.13453e-05	30.0214
ukb-b-6448	Type of sliced bread eaten: mixed || id:ukb-b-6448	-	-	-	-	-	-	2.01556	3.76075	0.591997	-	-	-	-	-	-	-	-	-	-	1	64949	8.21861e-05	31.3205
ukb-b-18611	Type of sliced bread eaten: seeded || id:ukb-b-18611	-	-	-	-	-	-	-2.29216	5.16005	0.656889	-	-	-	-	-	-	-	-	-	-	1	64949	4.40816e-05	31.4291
ukb-b-11189	Type of special diet followed: Gluten-free || id:ukb-b-11189	8.15662	7.8544	0.299048	74.4985	36.6172	0.290832	-	-	-	-0.449888	0.317857	0.142987	0.467464	8.86187	7.03984	0.208096	16.9414	9.94561	0.230604	3	64949	7.95452e-05	239.032
ukb-d-2877_1	Type of tobacco previously smoked: Manufactured cigarettes || id:ukb-d-2877_1	-	-	-	-	-	-	-4.43369	4.15278	0.285681	-	-	-	-	-	-	-	-	-	-	1	89224	3.27985e-05	30.4529
ukb-b-13184	Types of physical activity in last 4 weeks: Heavy DIY (eg: weeding, lawn mowing, carpentry, digging) || id:ukb-b-13184	-0.140704	1.32964	0.915724	-1.7053	10.0821	0.867805	-	-	-	0.0105767	0.877002	0.843368	0.795479	0.637629	2.17551	0.76945	0.864869	3.30784	0.796879	18	460376	0.000320317	628.499
ukb-b-11495	Types of physical activity in last 4 weeks: Light DIY (eg: pruning, watering the lawn) || id:ukb-b-11495	-3.44208	2.03473	0.0907097	13.0022	5.69527	0.0483266	-	-	-	-0.136415	0.0143235	0.164471	0.831695	-0.272455	2.48326	0.912634	0.879342	2.93505	0.770616	11	460376	0.000248288	460.528
ukb-b-15869	Types of physical activity in last 4 weeks: None of the above || id:ukb-b-15869	-5.34423	7.24781	0.460905	-72.9702	70.1209	0.374539	-	-	-	0.213981	0.403725	0.351034	0.337723	-10.8161	9.02105	0.230533	-12.7244	11.2272	0.32039	5	460376	2.07032e-05	165.873
ukb-b-8764	Types of physical activity in last 4 weeks: Other exercises (eg: swimming, cycling, keep fit, bowling) || id:ukb-b-8764	-2.29937	1.38396	0.0966242	-1.04121	11.3989	0.928613	-	-	-	-0.00952895	0.913044	0.613782	0.536316	0.182662	2.03149	0.928354	0.887902	3.14885	0.782087	15	460376	0.000311466	575.478
ukb-b-7663	Types of physical activity in last 4 weeks: Strenuous sports || id:ukb-b-7663	-1.82963	1.57019	0.243925	-19.5254	21.3134	0.411443	-	-	-	0.0800916	0.445625	0.978406	0.9995	-1.22303	4.68803	0.794182	-0.527331	6.22703	0.935799	6	460376	4.59674e-05	229.427
ukb-b-7337	Types of physical activity in last 4 weeks: Walking for pleasure (not as a means of transport) || id:ukb-b-7337	-2.61716	1.23169	0.0335994	-1.48575	20.1132	0.941977	-	-	-	-0.00674127	0.955623	0.967346	0.950748	-3.21565	2.40356	0.180939	-2.74645	3.34149	0.421875	19	460376	0.000283477	642.726
ukb-b-19130	Types of spread used on bread/crackers: Olive spread on bread/crackers || id:ukb-b-19130	-	-	-	-	-	-	-4.74377	4.80691	0.323708	-	-	-	-	-	-	-	-	-	-	1	64949	5.03399e-05	30.2711
ukb-b-319	Types of spread used on bread/crackers: Polyunsaturated margarine on bread/crackers || id:ukb-b-319	-	-	-	-	-	-	4.48028	4.80712	0.351331	-	-	-	-	-	-	-	-	-	-	1	64949	8.16988e-05	31.4509
ukb-b-8102	Types of spreads/sauces consumed: Low fat mayonnaise || id:ukb-b-8102	2.55576	2.22409	0.250505	-	-	-	-	-	-	-	-	-	-	-	-	-	-	-	-	2	64949	4.93206e-05	61.1787
ukb-b-16886	Types of transport used (excluding work): Car/motor vehicle || id:ukb-b-16886	-7.11113	5.33065	0.182201	55.0619	26.6037	0.130279	-	-	-	-0.374288	0.0991251	0.119704	0.627984	-6.56379	5.37125	0.221699	-1.16541	5.63196	0.846174	5	460491	6.12845e-05	169.373
ukb-b-17557	Types of transport used (excluding work): Cycle || id:ukb-b-17557	-11.407	4.90798	0.0201166	-25.2787	24.4452	0.335488	-	-	-	0.0530058	0.579865	0.266723	0.217578	-7.93584	6.10838	0.193884	-6.9352	8.86641	0.456629	9	460491	4.80093e-05	329.544
ukb-b-15957	Types of transport used (excluding work): Public transport || id:ukb-b-15957	4.98735	2.28035	0.0287352	13.0374	9.68318	0.220138	-	-	-	-0.059505	0.420189	0.394818	0.368302	2.61396	3.05447	0.39212	1.23943	4.03317	0.766455	9	460491	0.000142592	308.042
ukb-b-14926	Types of transport used (excluding work): Walk || id:ukb-b-14926	4.28122	2.52305	0.089726	32.2236	33.151	0.375682	-	-	-	-0.184915	0.436435	0.379567	0.346856	1.92014	3.47348	0.5804	0.0311165	5.8437	0.995924	7	460491	0.000134517	247.794
ukb-d-ULCERNAS	Ulcerative colitis, NAS || id:ukb-d-ULCERNAS	31.3274	28.9783	0.279669	52.6999	99.539	0.649393	-	-	-	-0.0297714	0.839888	0.0880397	0.0412994	17.9629	26.4888	0.497688	-2.30678	25.0271	0.932372	4	361194	4.36868e-06	271.515
ukb-d-I9_UAP	Unstable angina pectoris || id:ukb-d-I9_UAP	-30.0396	10.642	0.00476169	-	-	-	-	-	-	-	-	-	-	-	-	-	-	-	-	2	361194	2.10213e-06	79.9606
ukb-b-11188	Used an inhaler for chest within last hour || id:ukb-b-11188	-	-	-	-	-	-	14.8939	52.4062	0.776256	-	-	-	-	-	-	-	-	-	-	1	424873	5.32209e-07	31.4032
ukb-d-1150_1	Usual side of head for mobile phone use: Left || id:ukb-d-1150_1	-1.09	8.88883	0.902404	-	-	-	-	-	-	-	-	-	-	-	-	-	-	-	-	2	303009	4.94803e-05	65.2377
ukb-d-1150_2	Usual side of head for mobile phone use: Right || id:ukb-d-1150_2	6.43207	7.945	0.418184	-	-	-	-	-	-	-	-	-	-	-	-	-	-	-	-	2	303009	5.67767e-05	70.136
finn-a-I9_VARICVE	Varicose veins || id:finn-a-I9_VARICVE	-	-	-	-	-	-	-0.0679649	0.40943	0.868158	-	-	-	-	-	-	-	-	-	-	1	-	0.00916039	50.7656
ukb-b-8468	Vascular/heart problems diagnosed by doctor: Angina || id:ukb-b-8468	-8.52947	3.38773	0.0118106	-11.2335	8.38714	0.195474	-	-	-	0.0101577	0.727095	0.228992	0.191207	-9.54055	4.43699	0.0315368	-9.75051	4.5401	0.0435689	22	461880	7.93599e-05	1178.47
ukb-b-11590	Vascular/heart problems diagnosed by doctor: Heart attack || id:ukb-b-11590	-6.62223	3.91336	0.0906058	-8.68723	11.1274	0.448958	-	-	-	0.00708332	0.845126	0.399313	0.329689	-9.79548	5.10796	0.0551506	-11.3439	5.67634	0.0654725	15	461880	4.50878e-05	927.996
ukb-b-14177	Vascular/heart problems diagnosed by doctor: High blood pressure || id:ukb-b-14177	0.316504	0.389975	0.417021	2.21142	1.12932	0.0514499	-	-	-	-0.016537	0.0753322	0.187259	0.217401	0.210326	0.58352	0.718515	0.126681	1.3046	0.922731	226	461880	0.00564364	13541.4
ukb-b-13352	Vascular/heart problems diagnosed by doctor: None of the above || id:ukb-b-13352	-0.39357	0.38534	0.307085	-1.12651	1.13611	0.322517	-	-	-	0.00641986	0.493512	0.144437	0.139087	0.0307156	0.580901	0.957831	0.337926	1.25851	0.788557	220	461880	0.00561594	12767
finn-a-I9_VTE	Venous thromboembolism || id:finn-a-I9_VTE	-0.110024	0.20726	0.595522	-	-	-	-	-	-	-	-	-	-	-	-	-	-	-	-	2	-	0.0395623	118.793
ukb-d-I9_VTE	Venous thromboembolism || id:ukb-d-I9_VTE	2.28904	6.62073	0.72954	34.5798	9.48717	0.00823337	-	-	-	-0.122892	0.00697719	0.00704659	0.447798	10.5889	5.8184	0.0687733	9.60218	5.81916	0.137531	9	361194	3.29427e-05	941.392
ukb-d-20531	Victim of sexual assault || id:ukb-d-20531	-	-	-	-	-	-	14.9277	14.6237	0.307358	-	-	-	-	-	-	-	-	-	-	1	116671	3.2669e-05	31.3801
ukb-b-3563	Vitamin and mineral supplements: Folic acid or Folate (Vit B9) || id:ukb-b-3563	-	-	-	-	-	-	-5.76581	47.4816	0.903349	-	-	-	-	-	-	-	-	-	-	1	460351	5.1709e-06	105.642
ukb-b-16812	Vitamin and mineral supplements: Multivitamins +/- minerals || id:ukb-b-16812	-11.1228	3.44831	0.00125722	1.05291	50.872	0.984787	-	-	-	-0.0733515	0.825751	0.339027	0.2173	-9.44911	4.36186	0.0302881	-8.98922	5.90514	0.202599	5	460351	6.47916e-05	175.706
ukb-b-17381	Vitamin and mineral supplements: None of the above || id:ukb-b-17381	2.91342	1.85201	0.115693	16.3211	14.6353	0.301588	-	-	-	-0.0911595	0.384547	0.728918	0.732153	3.91873	3.02362	0.194962	4.6275	3.84081	0.2627	9	460351	0.000159595	337.931
ukb-b-9596	Vitamin and mineral supplements: Vitamin A || id:ukb-b-9596	-	-	-	-	-	-	3.94126	20.3146	0.846167	-	-	-	-	-	-	-	-	-	-	1	460351	1.27248e-06	30.6166
ukb-b-10188	Vitamin and mineral supplements: Vitamin B || id:ukb-b-10188	-	-	-	-	-	-	14.1084	13.0173	0.278445	-	-	-	-	-	-	-	-	-	-	1	460351	3.11563e-06	35.6024
ukb-b-15175	Vitamin and mineral supplements: Vitamin C || id:ukb-b-15175	-	-	-	-	-	-	-15.1158	10.1211	0.135309	-	-	-	-	-	-	-	-	-	-	1	460351	5.14668e-06	29.9291
ukb-b-11138	Vitamin and/or mineral supplement use: Fish oil || id:ukb-b-11138	-	-	-	-	-	-	2.38185	2.68348	0.374757	-	-	-	-	-	-	-	-	-	-	1	64949	8.99147e-05	32.2699
ukb-b-16507	Vitamin supplement user || id:ukb-b-16507	-	-	-	-	-	-	-5.79931	2.94191	0.0486926	-	-	-	-	-	-	-	-	-	-	1	64949	0.000129934	35.1883
ukb-b-10852	Was blood sampling attempted || id:ukb-b-10852	0.882686	34.6968	0.979704	28.0974	77.5382	0.717805	-	-	-	-0.0139659	0.683658	0.966433	0.961839	66.0668	66.2672	0.318776	58.297	70.6408	0.411078	107	463000	4.44303e-07	4027.55
ukb-b-14576	Wears glasses or contact lenses || id:ukb-b-14576	-5.89983	3.80237	0.120754	-	-	-	-	-	-	-	-	-	-	-	-	-	-	-	-	2	462254	1.46455e-05	69.2338
ukb-d-20536_1	Weight change during worst episode of depression: Gained weight || id:ukb-d-20536_1	-	-	-	-	-	-	-1.20949	2.39596	0.613696	-	-	-	-	-	-	-	-	-	-	1	56571	9.13101e-05	36.8223
ukb-b-18335	Wheeze or whistling in the chest in last year || id:ukb-b-18335	0.17369	1.0315	0.86628	1.03143	3.65696	0.779147	-	-	-	-0.00627146	0.807763	0.112564	0.0958699	1.566	1.48665	0.292171	2.67887	2.49576	0.288471	49	453959	0.000874526	2418.76
ukb-d-5855_1	Which eye(s) affected by astigmatism: Right eye || id:ukb-d-5855_1	-	-	-	-	-	-	1.50945	1.8796	0.421935	-	-	-	-	-	-	-	-	-	-	1	9749	0.000479725	33.6639
ukb-d-5832_2	Which eye(s) affected by hypermetropia (long sight): Left eye || id:ukb-d-5832_2	-	-	-	-	-	-	-5.60008	4.1752	0.179832	-	-	-	-	-	-	-	-	-	-	1	15090	0.000144827	30.636
ukb-d-5832_1	Which eye(s) affected by hypermetropia (long sight): Right eye || id:ukb-d-5832_1	-	-	-	-	-	-	0.580132	2.64013	0.826077	-	-	-	-	-	-	-	-	-	-	1	15090	0.000161485	33.75
ukb-b-18765	Why stopped smoking: None of the above || id:ukb-b-18765	-	-	-	-	-	-	-0.954303	3.16585	0.763082	-	-	-	-	-	-	-	-	-	-	1	113988	4.83912e-05	34.1154
ukb-b-10857	Willing to attempt cognitive tests || id:ukb-b-10857	-	-	-	-	-	-	19.7284	23.8505	0.408141	-	-	-	-	-	-	-	-	-	-	1	462293	9.21446e-07	31.3512
ukb-d-20530	Witnessed sudden violent death || id:ukb-d-20530	-	-	-	-	-	-	3.93889	3.66625	0.28266	-	-	-	-	-	-	-	-	-	-	1	117862	3.80949e-05	39.2962
ukb-d-22612_2	Worked with materials containing asbestos: Often || id:ukb-d-22612_2	-4.11236	10.0241	0.681626	-	-	-	-	-	-	-	-	-	-	-	-	-	-	-	-	2	76334	1.29149e-05	61.2852
ukb-d-22615_2	Workplace had a lot of diesel exhaust: Often || id:ukb-d-22615_2	3.98281	0.831788	1.6824e-06	-	-	-	-	-	-	-	-	-	-	-	-	-	-	-	-	2	89046	3.11719e-05	72.3018
ukb-d-22607_1	Workplace very cold: Sometimes || id:ukb-d-22607_1	-	-	-	-	-	-	-3.30906	3.433	0.335098	-	-	-	-	-	-	-	-	-	-	1	90145	9.58462e-05	34.4557
ukb-d-22608_0	Workplace very hot: Rarely/never || id:ukb-d-22608_0	-0.290694	2.46068	0.90596	-	-	-	-	-	-	-	-	-	-	-	-	-	-	-	-	2	90105	0.000129696	63.4841
ukb-b-6519	Worrier / anxious feelings || id:ukb-b-6519	-1.24324	0.833404	0.135762	-7.6962	4.52391	0.0937544	-	-	-	0.0484427	0.151712	0.0532756	0.0670028	-0.934538	1.09931	0.395261	-0.532788	2.05774	0.796516	66	450765	0.0014686	2749.23
ukb-b-13653	Worry too long after embarrassment || id:ukb-b-13653	-0.166164	0.864089	0.847508	-5.74777	5.40073	0.294298	-	-	-	0.0419509	0.300679	0.77768	0.785391	0.340613	1.3639	0.802792	0.204372	2.85389	0.943296	38	443918	0.000848025	1535.78
ieu-b-2	Alzheimer<U+2019>s disease || id:ieu-b-2	-0.137695	0.0647773	0.0335308	-0.128292	0.0980315	0.207107	-	-	-	-0.00271952	0.897548	0.158087	0.123509	-0.102686	0.0801632	0.200207	-0.117945	0.0793696	0.153679	20	63926	-	2547.93
ieu-b-13	childhood absence epilepsy || id:ieu-b-13	-	-	-	-	-	-	3.61814	5.14088	0.481558	-	-	-	-	-	-	-	-	-	-	1	30470	4.56066e-05	38.8822
ieu-b-8	epilepsy, all documented cases || id:ieu-b-8	0.0298977	0.0832184	0.719395	-0.37594	1.85629	0.872791	-	-	-	0.0264369	0.85753	0.97434	0.989102	0.00855576	0.570888	0.988043	-0.01403	0.66708	0.98513	3	44889	0.00324263	117.726
ieu-b-10	focal epilepsy, all documented cases || id:ieu-b-10	-	-	-	-	-	-	0.11938	0.929266	0.897779	-	-	-	-	-	-	-	-	-	-	1	39348	0.00129465	33.4544
ieu-b-14	focal epilepsy, documented hippocampal sclerosis || id:ieu-b-14	-	-	-	-	-	-	-2.37365	2.29559	0.301132	-	-	-	-	-	-	-	-	-	-	1	30480	4.69493e-05	45.828
ieu-b-9	generalized epilepsy, all documented cases || id:ieu-b-9	0.17667	0.17314	0.307545	0.214232	1.4937	0.889116	-	-	-	-0.00304227	0.980339	0.209091	0.150906	0.0621014	0.202259	0.758813	0.0374659	0.244667	0.881342	11	33446	0.0288297	371.556
ieu-b-17	juvenile myoclonic epilepsy || id:ieu-b-17	-	-	-	-	-	-	-1.66193	4.02921	0.679995	-	-	-	-	-	-	-	-	-	-	1	30858	7.5153e-05	44.496
ieu-b-7	Parkinson<U+2019>s disease || id:ieu-b-7	0.064579	0.0680933	0.342931	0.17611	0.177584	0.332632	-	-	-	-0.020064	0.503005	0.0810347	0.0719633	0.105735	0.086478	0.22145	0.134197	0.119745	0.274508	23	482730	0.205877	1291.18
ukb-b-4982	Able to confide || id:ukb-b-4982	-0.217156	0.328646	0.508767	-0.29581	2.01381	0.885876	-	-	-	0.00227692	0.968938	0.764495	0.689984	-0.134532	0.536155	0.801876	-0.357508	0.862828	0.685932	13	448858	0.00395115	503.665
ukb-b-1004	Added milk to espresso || id:ukb-b-1004	6.49292	4.50232	0.149266	10.6774	17.3091	0.648121	-	-	-	-0.103593	0.838831	0.478315	0.239686	2.58539	6.10227	0.671802	2.53627	7.03846	0.753087	3	64949	3.47352e-05	99.4059
ukb-b-5332	Added milk to filtered coffee || id:ukb-b-5332	1.30407	0.811379	0.108005	-	-	-	-	-	-	-	-	-	-	-	-	-	-	-	-	2	64949	0.000454881	61.6838
ukb-b-11491	Added milk to rooibos tea || id:ukb-b-11491	-	-	-	-	-	-	-12.7927	7.10185	0.0716528	-	-	-	-	-	-	-	-	-	-	1	64949	3.77968e-05	30.7022
ukb-b-5209	Added milk to standard tea || id:ukb-b-5209	-	-	-	-	-	-	0.793882	1.70144	0.640791	-	-	-	-	-	-	-	-	-	-	1	64949	0.000462374	32.68
ukb-b-6134	Age completed full time education || id:ukb-b-6134	0.449819	0.627897	0.47375	1.839	2.73614	0.505578	-	-	-	-0.0203943	0.604762	0.00955923	0.00793761	0.14891	0.741341	0.840803	0.116816	1.0683	0.913488	40	307897	0.00320977	1484.87
ukb-b-3768	Age when periods started (menarche) || id:ukb-b-3768	0.193031	0.158369	0.222896	0.189024	0.44627	0.672355	-	-	-	8.56465e-05	0.992323	0.653735	0.634642	0.42804	0.290788	0.141021	0.505716	0.420211	0.230257	195	243944	0.0273086	12722.5
ukb-b-5359	Alcohol || id:ukb-b-5359	-	-	-	-	-	-	2.74047	0.842089	0.00113642	-	-	-	-	-	-	-	-	-	-	1	64979	0.00081763	79.7326
ukb-b-5779	Alcohol intake frequency. || id:ukb-b-5779	-0.249821	0.206814	0.227066	-1.08845	0.406069	0.00865392	-	-	-	0.0250703	0.0192525	0.0466891	0.0932237	-0.907178	0.288363	0.00165544	-1.08936	0.337999	0.0017283	98	462346	0.0238621	5183.58
ukb-b-3460	Alcohol intake versus 10 years previously || id:ukb-b-3460	0.340133	1.75227	0.846089	-8.75257	3.76025	0.0382326	-	-	-	0.11466	0.0222972	0.000152792	0.0136475	0.0558392	1.80987	0.975387	-4.96916	3.23546	0.148551	14	428117	0.000729121	587.753
ukb-b-2603	Average monthly fortified wine intake || id:ukb-b-2603	-	-	-	-	-	-	-3.27184	2.02116	0.105491	-	-	-	-	-	-	-	-	-	-	1	34270	0.000441081	33.9382
ukb-b-13978	Average monthly intake of other alcoholic drinks || id:ukb-b-13978	0.991095	0.665153	0.136217	16.3862	15.084	0.473672	-	-	-	-1.44327	0.492945	0.573373	0.795595	0.957179	1.05706	0.365196	0.943256	1.24937	0.529054	3	34317	0.000991057	98.9132
ukb-b-7408	Average total household income before tax || id:ukb-b-7408	-0.670526	0.453666	0.139404	-1.71148	2.05592	0.40945	-	-	-	0.0206615	0.606025	0.00133484	0.0010926	-0.611135	0.567372	0.28142	-1.01936	1.0158	0.320756	48	397751	0.00689503	1960.4
ukb-b-5174	Average weekly beer plus cider intake || id:ukb-b-5174	2.74031	0.902044	0.00238243	4.68327	2.82872	0.114223	-	-	-	-0.0270323	0.476866	0.114067	0.103349	1.64928	1.17929	0.161953	1.67326	2.05645	0.425419	21	327634	0.00130254	886.041
ukb-b-5716	Average weekly champagne plus white wine intake || id:ukb-b-5716	-0.163276	2.01284	0.935349	94.3868	48.2047	0.189335	-	-	-	-1.1747	0.188694	0.210069	0.714134	-1.567	2.11411	0.458564	-1.92175	2.48908	0.496316	4	326801	0.000287568	130.944
ukb-b-1070	Average weekly fortified wine intake || id:ukb-b-1070	0.404545	5.31897	0.939374	-	-	-	-	-	-	-	-	-	-	-	-	-	-	-	-	2	327563	4.21312e-05	62.2352
ukb-b-5239	Average weekly red wine intake || id:ukb-b-5239	0.246012	0.757833	0.745464	5.46779	1.86379	0.00927531	-	-	-	-0.0869676	0.00795266	0.203776	0.69313	-0.445839	1.02963	0.665008	-0.713237	1.9444	0.718034	19	327026	0.00174487	816.316
ukb-b-1707	Average weekly spirits intake || id:ukb-b-1707	-1.78254	0.895338	0.0464901	-6.77276	6.14103	0.385043	-	-	-	0.0800904	0.492939	0.709056	0.707229	-1.89023	1.58446	0.232878	-2.00964	1.68291	0.318235	4	326565	0.000353502	147.931
ukb-b-12236	Avocado intake || id:ukb-b-12236	-0.952116	0.323177	0.00321799	-	-	-	-	-	-	-	-	-	-	-	-	-	-	-	-	2	64946	0.000160445	62.0506
ukb-b-4414	Bacon intake || id:ukb-b-4414	-0.615057	0.1751	0.000443749	-0.865963	1.64456	0.691449	-	-	-	0.0106141	0.889229	0.955077	0.804876	-0.429316	0.986411	0.663395	-0.427657	1.11003	0.737154	3	64949	0.000896608	94.86
ukb-b-5277	Baguette intake || id:ukb-b-5277	-	-	-	-	-	-	2.93086	2.42226	0.226291	-	-	-	-	-	-	-	-	-	-	1	64941	0.000223983	31.7132
ukb-b-5362	Banana intake || id:ukb-b-5362	1.11884	0.557668	0.0448268	-	-	-	-	-	-	-	-	-	-	-	-	-	-	-	-	2	64949	0.00117205	65.2351
ukb-b-2862	Beef intake || id:ukb-b-2862	0.20553	0.814372	0.800749	0.578564	4.24243	0.893338	-	-	-	-0.0047194	0.929705	0.511071	0.438694	1.22138	1.1222	0.276428	1.88409	1.66031	0.273181	17	461053	0.00103632	705.038
ukb-b-4961	Beer/cider intake || id:ukb-b-4961	2.60209	0.816507	0.00143828	-	-	-	-	-	-	-	-	-	-	-	-	-	-	-	-	2	64949	0.00126898	68.4326
ukb-b-3357	Birth weight of first child || id:ukb-b-3357	-0.262082	0.193634	0.175899	-1.454	0.641278	0.0266499	-	-	-	0.0404532	0.0559426	0.142411	0.207126	-0.258599	0.271654	0.341127	-0.0278688	0.451225	0.950936	68	200272	0.0249207	3443.23
ukb-b-18007	Boiled/baked potatoes intake || id:ukb-b-18007	-	-	-	-	-	-	-1.46283	1.66665	0.380103	-	-	-	-	-	-	-	-	-	-	1	64949	0.000889232	30.4754
ukb-b-6246	Bread roll intake || id:ukb-b-6246	-0.438375	2.04985	0.830659	-	-	-	-	-	-	-	-	-	-	-	-	-	-	-	-	2	64940	0.000711676	64.3912
ukb-b-5753	Breaded fish intake || id:ukb-b-5753	-	-	-	-	-	-	2.71437	2.77243	0.327551	-	-	-	-	-	-	-	-	-	-	1	64949	6.07098e-05	31.3592
ukb-b-15212	Broad bean intake || id:ukb-b-15212	-	-	-	-	-	-	-1.56999	3.80215	0.679664	-	-	-	-	-	-	-	-	-	-	1	64949	8.06243e-05	31.5821
ukb-b-20341	Butternut squash intake || id:ukb-b-20341	-	-	-	-	-	-	-4.17046	5.59254	0.455837	-	-	-	-	-	-	-	-	-	-	1	64943	5.1877e-05	30.8558
ukb-b-18788	Cereal bar intake || id:ukb-b-18788	-	-	-	-	-	-	2.72729	1.53276	0.0751851	-	-	-	-	-	-	-	-	-	-	1	64944	0.000261707	30.5129
ukb-b-15926	Cereal intake || id:ukb-b-15926	0.305803	0.581568	0.59901	2.16408	2.65035	0.419034	-	-	-	-0.0257251	0.476395	0.226801	0.212506	0.689077	0.811772	0.395962	1.31625	1.32974	0.32805	42	441640	0.00300421	1873.77
ukb-b-1489	Cheese intake || id:ukb-b-1489	-1.06636	0.387286	0.0058976	-1.3913	1.57342	0.37992	-	-	-	0.00570133	0.831876	0.081672	0.0700855	-1.3733	0.547464	0.0121253	-2.24193	0.93751	0.0197363	65	451486	0.0064103	2536.13
ukb-b-6185	Cheese spread intake || id:ukb-b-6185	-	-	-	-	-	-	-13.0959	7.27405	0.0718043	-	-	-	-	-	-	-	-	-	-	1	64949	3.05158e-05	30.4257
ukb-b-19847	Cheesy biscuits intake || id:ukb-b-19847	-	-	-	-	-	-	1.43186	8.28041	0.862713	-	-	-	-	-	-	-	-	-	-	1	64949	2.72724e-05	30.0266
ukb-b-2221	Cherry intake || id:ukb-b-2221	1.95382	3.6522	0.59267	16.2596	21.473	0.587406	-	-	-	-0.433607	0.619909	0.100856	0.0764897	0.354417	2.91088	0.903092	-0.0493356	3.00586	0.988395	3	64949	0.000172421	93.9574
ukb-b-13246	Childhood sunburn occasions || id:ukb-b-13246	-0.19616	0.17226	0.25481	-0.223255	0.242635	0.360623	-	-	-	0.00123666	0.872049	0.564084	0.531561	-0.155839	0.276981	0.573684	-0.305477	0.266547	0.255568	73	346955	0.0374605	16700.5
ukb-b-117	Chocolate bar intake || id:ukb-b-117	-	-	-	-	-	-	-0.212442	1.36957	0.87673	-	-	-	-	-	-	-	-	-	-	1	64944	0.000374948	33.9113
ukb-b-9886	Chocolate biscuits intake || id:ukb-b-9886	-0.161284	0.985061	0.869944	-	-	-	-	-	-	-	-	-	-	-	-	-	-	-	-	2	64949	0.00158259	64.1962
ukb-b-1160	Chocolate-covered raisin intake || id:ukb-b-1160	-	-	-	-	-	-	-8.25452	5.95515	0.165712	-	-	-	-	-	-	-	-	-	-	1	64949	3.62201e-05	29.9696
ukb-b-5237	Coffee intake || id:ukb-b-5237	-0.553153	0.46663	0.235851	-1.03886	0.916312	0.264198	-	-	-	0.0098686	0.540556	0.159764	0.144577	-0.841574	0.617021	0.172589	-0.768954	0.511666	0.141145	39	428860	0.00375307	2874.7
ukb-b-4650	Comparative body size at age 10 || id:ukb-b-4650	0.31035	0.226025	0.169729	-0.526601	0.449939	0.243137	-	-	-	0.0144865	0.0330385	0.008484	0.013962	-0.366124	0.368176	0.320016	-0.307416	0.37997	0.419371	218	454718	0.0163232	16600.1
ukb-b-19206	Contra-indications for spirometry || id:ukb-b-19206	-6.31146	2.58886	0.0147714	-	-	-	-	-	-	-	-	-	-	-	-	-	-	-	-	2	462551	4.12852e-05	60.0175
ukb-b-8089	Cooked vegetable intake || id:ukb-b-8089	0.842529	1.32839	0.525919	-15.6572	15.2911	0.322093	-	-	-	0.166249	0.295871	0.0640421	0.0740374	-0.392238	1.56263	0.801805	-0.184365	2.14762	0.932654	17	448651	0.000788799	638.93
ukb-b-14171	Cottage cheese intake || id:ukb-b-14171	1.322	1.40756	0.347618	-	-	-	-	-	-	-	-	-	-	-	-	-	-	-	-	2	64949	4.68092e-05	64.1604
ukb-b-7420	Courgette intake || id:ukb-b-7420	-	-	-	-	-	-	3.45156	2.71091	0.202943	-	-	-	-	-	-	-	-	-	-	1	64949	0.000193414	33.348
ukb-b-4007	Croissant intake || id:ukb-b-4007	-0.198979	3.29813	0.951892	-	-	-	-	-	-	-	-	-	-	-	-	-	-	-	-	2	64943	9.45715e-05	64.3233
ukb-b-7641	Crumble intake || id:ukb-b-7641	0.317146	2.59053	0.902562	-	-	-	-	-	-	-	-	-	-	-	-	-	-	-	-	2	64948	8.73683e-05	65.166
ukb-b-223	Current tobacco smoking || id:ukb-b-223	2.0857	0.952232	0.0285002	2.96056	3.32969	0.380563	-	-	-	-0.00764002	0.785428	0.289136	0.251925	2.25303	1.38329	0.103366	2.31175	2.19953	0.300886	34	462434	0.00093936	1443.37
ukb-b-4955	Dairy smoothie intake || id:ukb-b-4955	-0.292144	1.37961	0.832296	6.66948	5.07584	0.414146	-	-	-	-0.478598	0.393395	0.17461	0.279077	-0.454027	1.17043	0.698078	1.28997	1.29448	0.423994	3	64941	0.000293162	109.62
ukb-b-16139	Dark chocolate intake || id:ukb-b-16139	-	-	-	-	-	-	0.552353	4.02001	0.890714	-	-	-	-	-	-	-	-	-	-	1	64945	8.49174e-05	31.0086
ukb-b-5776	Daytime dozing / sleeping (narcolepsy) || id:ukb-b-5776	3.09562	1.09602	0.00473672	-3.0183	5.44971	0.584081	-	-	-	0.0473911	0.261892	0.294886	0.311544	3.24582	1.56033	0.037506	6.38669	3.15469	0.0522142	30	460913	0.000710775	1330.36
ukb-b-12558	Decaffeinated coffee || id:ukb-b-12558	-	-	-	-	-	-	-3.22364	2.93486	0.272032	-	-	-	-	-	-	-	-	-	-	1	64949	0.000236899	32.0864
ukb-b-1572	Difficulty not smoking for 1 day || id:ukb-b-1572	0.253831	0.324258	0.433742	-1.12658	1.03378	0.472671	-	-	-	0.0982907	0.393379	0.370993	0.951395	0.0808773	0.35555	0.820058	0.0630588	0.365588	0.878931	3	33404	0.00521127	212.735
ukb-b-16576	Dried fruit intake || id:ukb-b-16576	-1.20761	0.515776	0.0192146	-3.92005	2.44981	0.117638	-	-	-	0.033646	0.262139	0.760317	0.775011	-1.80696	0.803819	0.0245779	-2.06863	1.18609	0.0888288	41	421764	0.00239519	1710.31
ukb-b-3975	Drinking water intake || id:ukb-b-3975	0.339718	0.282132	0.228548	-	-	-	-	-	-	-	-	-	-	-	-	-	-	-	-	2	64949	0.00601935	98.7842
ukb-b-4549	Drive faster than motorway speed limit || id:ukb-b-4549	-0.817519	0.652469	0.210219	-4.04335	3.21259	0.220803	-	-	-	0.042785	0.314658	0.603449	0.609284	-0.919604	0.983581	0.349811	-0.925498	1.56566	0.559964	25	418299	0.00156543	1037.48
ukb-b-2634	Duration of heavy DIY || id:ukb-b-2634	-1.39455	0.0163256	0	-	-	-	-	-	-	-	-	-	-	-	-	-	-	-	-	2	182778	0.00101591	61.3617
ukb-b-2993	Duration of light DIY || id:ukb-b-2993	0.989092	0.315779	0.00173484	-	-	-	-	-	-	-	-	-	-	-	-	-	-	-	-	2	227090	0.000633224	63.8544
ukb-b-2346	Duration of moderate activity || id:ukb-b-2346	-0.537694	0.859661	0.531661	-6.79531	5.42622	0.278681	-	-	-	0.0881711	0.300163	0.833581	0.951693	-0.139783	1.68292	0.933804	0.0659163	2.0304	0.975358	6	343827	0.000408064	190.812
ukb-b-703	Duration walking for pleasure || id:ukb-b-703	0.0985019	1.46404	0.946358	-22.7206	10.948	0.285859	-	-	-	0.574267	0.283897	0.0811123	0.420708	0.767822	1.17999	0.515238	-1.85242	1.20445	0.263893	3	328153	0.000749653	113.748
ukb-b-533	Ease of skin tanning || id:ukb-b-533	-0.138946	0.104227	0.182494	-0.0928941	0.125455	0.460676	-	-	-	-0.00406262	0.508498	0.101298	0.0952393	-0.0530703	0.141626	0.707868	-0.0646509	0.120623	0.593098	107	453065	0.139763	70789
ukb-b-5382	Eggs in sandwiches intake || id:ukb-b-5382	-	-	-	-	-	-	-2.06112	3.23907	0.524561	-	-	-	-	-	-	-	-	-	-	1	64949	5.0462e-05	30.0509
ukb-b-19142	Espresso intake || id:ukb-b-19142	-	-	-	-	-	-	0.380428	1.92362	0.843227	-	-	-	-	-	-	-	-	-	-	1	64949	9.73058e-05	37.777
ukb-b-4439	Ever had eye surgery || id:ukb-b-4439	-1.62191	0.757944	0.0323641	-	-	-	-	-	-	-	-	-	-	-	-	-	-	-	-	2	102471	0.000199005	64.7204
ukb-b-6244	Exposure to tobacco smoke outside home || id:ukb-b-6244	-0.409298	2.22861	0.854283	-11.3235	7.96206	0.214243	-	-	-	0.0970192	0.215074	0.217153	0.31463	-0.762803	2.4422	0.75478	-1.8233	3.02807	0.569126	7	391502	0.00019556	237.664
ukb-b-2148	Facial ageing || id:ukb-b-2148	0.439578	0.551616	0.425514	0.0129902	1.37022	0.992461	-	-	-	0.0045603	0.731452	0.753615	0.730087	0.430776	0.892283	0.629252	0.699787	1.07234	0.515996	77	423999	0.00318669	5679.97
ukb-b-2535	Falls in the last year || id:ukb-b-2535	-3.05565	4.27441	0.47469	-10.0796	54.681	0.870749	-	-	-	0.0542989	0.909132	0.0796443	0.0348589	-3.16409	3.86065	0.412459	0.607888	6.79634	0.934366	4	461725	9.22968e-05	131.249
ukb-b-3666	Family relationship satisfaction || id:ukb-b-3666	-0.809291	1.12065	0.470193	1.94465	4.56441	0.711544	-	-	-	-0.0740444	0.594411	0.323835	0.23404	-0.247595	1.39344	0.85897	0.0967837	1.78805	0.960236	4	151531	0.000662037	121.998
ukb-b-748	Filtered coffee intake || id:ukb-b-748	-0.2546	0.301919	0.399077	-1.78936	4.6349	0.765448	-	-	-	0.0700495	0.795597	0.614802	0.353097	0.0162688	0.519294	0.975007	0.0848791	0.671009	0.91091	3	64949	0.00288098	130.579
ukb-b-2830	Financial situation satisfaction || id:ukb-b-2830	1.48208	0.736931	0.0443093	-	-	-	-	-	-	-	-	-	-	-	-	-	-	-	-	2	152153	0.00037672	63.395
ukb-b-12763	Flavoured milk intake || id:ukb-b-12763	-	-	-	-	-	-	-5.43053	6.10772	0.373936	-	-	-	-	-	-	-	-	-	-	1	64941	3.50141e-05	32.8106
ukb-b-5238	Fluid intelligence score || id:ukb-b-5238	-0.0568634	0.104511	0.58638	-0.230634	0.476705	0.629913	-	-	-	0.00959939	0.709653	0.0382692	0.0331658	-0.0939734	0.140894	0.504786	-0.27573	0.295773	0.354129	78	149051	0.0907137	3133.49
ukb-b-9524	Fortified wine intake || id:ukb-b-9524	-	-	-	-	-	-	-0.32968	4.80342	0.945281	-	-	-	-	-	-	-	-	-	-	1	64942	4.11316e-05	31.4151
ukb-b-8221	Fractured heel (left) || id:ukb-b-8221	-	-	-	-	-	-	-31.3464	35.1598	0.372639	-	-	-	-	-	-	-	-	-	-	1	147338	2.03976e-06	30.8365
ukb-b-3822	Frequency of depressed mood in last 2 weeks || id:ukb-b-3822	-1.38906	1.36625	0.3093	6.73368	11.8812	0.581328	-	-	-	-0.0707391	0.504276	0.216954	0.191482	-0.836329	1.71443	0.625678	-1.30386	2.70703	0.638057	14	442840	0.000431542	510.481
ukb-b-5379	Frequency of friend/family visits || id:ukb-b-5379	-0.0110908	0.649124	0.986368	2.84159	3.70587	0.451747	-	-	-	-0.0471625	0.442895	0.154917	0.144575	0.234511	0.813443	0.773121	0.373071	1.32295	0.780579	23	459830	0.00239846	890.413
ukb-b-4210	Frequency of light DIY in last 4 weeks || id:ukb-b-4210	-	-	-	-	-	-	1.5428	2.31846	0.505768	-	-	-	-	-	-	-	-	-	-	1	228298	0.00026687	34.1611
ukb-b-3502	Frequency of other exercises in last 4 weeks || id:ukb-b-3502	-	-	-	-	-	-	-1.60996	1.4032	0.251237	-	-	-	-	-	-	-	-	-	-	1	220207	0.000267129	37.9357
ukb-b-4943	Frequency of solarium/sunlamp use || id:ukb-b-4943	1.28705	1.70399	0.450058	7.69155	11.4269	0.549092	-	-	-	-0.0362966	0.591979	0.947346	0.945512	0.520163	4.50225	0.908022	4.45072	6.31995	0.520125	5	436185	4.87774e-05	170.467
ukb-b-298	Frequency of stair climbing in last 4 weeks || id:ukb-b-298	-1.64317	0.854392	0.054454	2.50375	8.08864	0.760906	-	-	-	-0.0707637	0.613116	0.0131369	0.0101763	-1.10051	0.852357	0.196657	-1.29622	1.09376	0.25228	18	458309	0.00221805	600.656
ukb-b-5664	Frequency of tenseness / restlessness in last 2 weeks || id:ukb-b-5664	0.701379	1.41002	0.618889	1.22165	4.13214	0.771555	-	-	-	-0.00552731	0.894774	0.233253	0.184031	2.31597	1.74441	0.184294	3.51594	2.45613	0.171532	17	445194	0.000522194	614.612
ukb-b-929	Frequency of tiredness / lethargy in last 2 weeks || id:ukb-b-929	0.467946	0.671288	0.485748	1.68734	3.00181	0.577344	-	-	-	-0.0149343	0.679017	0.0602233	0.0506028	0.95923	0.87706	0.274092	1.18185	1.82658	0.521404	40	449019	0.00229719	1499.36
ukb-b-185	Frequency of travelling from home to job workplace || id:ukb-b-185	-	-	-	-	-	-	-0.221908	3.99005	0.955648	-	-	-	-	-	-	-	-	-	-	1	263534	8.98868e-05	31.722
ukb-b-1419	Frequency of unenthusiasm / disinterest in last 2 weeks || id:ukb-b-1419	0.964331	1.20264	0.422644	7.32994	5.28967	0.193287	-	-	-	-0.061137	0.239283	0.649695	0.707294	1.94555	1.89253	0.303941	2.99295	2.64569	0.280049	13	447403	0.000408071	503.263
ukb-b-4655	Frequency of walking for pleasure in last 4 weeks || id:ukb-b-4655	0.470302	0.433424	0.277884	2.41983	6.26919	0.712821	-	-	-	-0.0461285	0.765083	0.884061	0.819763	0.385085	0.827268	0.641581	0.399647	1.14592	0.737526	8	328320	0.00186298	274.698
ukb-b-3881	Fresh fruit intake || id:ukb-b-3881	-1.16923	0.629754	0.063361	0.471097	2.52279	0.852594	-	-	-	-0.0154533	0.504579	0.51994	0.498461	-0.795729	0.958423	0.406398	0.873913	2.08136	0.676273	54	446462	0.00187945	2492.23
ukb-b-12836	Fried potatoes intake || id:ukb-b-12836	-	-	-	-	-	-	3.27823	1.30559	0.0120416	-	-	-	-	-	-	-	-	-	-	1	64949	0.000648427	33.3634
ukb-b-3304	Friendships satisfaction || id:ukb-b-3304	-1.83004	2.09821	0.383104	-16.8313	6.36195	0.118093	-	-	-	0.267625	0.136566	0.0940056	0.765953	-0.297353	1.86421	0.87327	-0.11394	2.14138	0.960911	4	151232	0.000469839	128.833
ukb-b-1780	Fruit smoothie intake || id:ukb-b-1780	-	-	-	-	-	-	3.72489	3.39951	0.273204	-	-	-	-	-	-	-	-	-	-	1	64942	5.36804e-05	30.7478
ukb-b-2772	Getting up in morning || id:ukb-b-2772	-0.161298	0.409518	0.693674	0.200934	1.383	0.884873	-	-	-	-0.00490934	0.784229	0.582574	0.552744	0.211636	0.626342	0.735444	0.640657	1.19682	0.594007	77	461658	0.00420239	3274.53
ukb-b-14351	Grapefruit juice intake || id:ukb-b-14351	-	-	-	-	-	-	-1.98135	5.46206	0.716794	-	-	-	-	-	-	-	-	-	-	1	64943	7.17851e-05	45.2607
ukb-b-2299	Green bean intake || id:ukb-b-2299	-	-	-	-	-	-	0.0151294	1.1449	0.989457	-	-	-	-	-	-	-	-	-	-	1	64949	0.00035369	29.8086
ukb-b-4078	Green tea intake || id:ukb-b-4078	-0.00757838	0.0109511	0.488924	0.00199362	0.0242806	0.93542	-	-	-	-0.0247368	0.644755	0.833774	0.800014	-0.00476954	0.0176799	0.787335	-0.0318031	0.0282559	0.273688	21	64949	5.37516	696.863
ukb-b-20432	Hands-free device/speakerphone use with mobile phone in last 3 month || id:ukb-b-20432	2.38765	1.96078	0.223336	2.74612	17.2468	0.883608	-	-	-	-0.00444095	0.984589	0.139419	0.0740654	1.03337	2.06742	0.617192	-0.272335	2.5808	0.921041	5	388531	0.000317579	176.716
ukb-b-4062	Happiness || id:ukb-b-4062	-	-	-	-	-	-	3.3214	2.31005	0.150488	-	-	-	-	-	-	-	-	-	-	1	152348	0.000115018	35.9441
ukb-b-2053	Health satisfaction || id:ukb-b-2053	-2.80113	4.02909	0.486914	-	-	-	-	-	-	-	-	-	-	-	-	-	-	-	-	2	152420	0.000364153	67.0306
ukb-b-13344	Herbal tea intake || id:ukb-b-13344	0.00481753	0.0097957	0.622861	0.0245354	0.0653727	0.712067	-	-	-	-0.0695989	0.761904	0.931128	0.906563	0.0183212	0.0182182	0.314583	0.0196046	0.0238526	0.421885	19	64949	4.80042	637.961
ukb-b-14203	Hot drink temperature || id:ukb-b-14203	-0.04808	0.576299	0.933511	2.55856	2.49162	0.30829	-	-	-	-0.0237734	0.285346	0.614975	0.621468	-0.130702	0.886231	0.882752	0.726261	1.7425	0.678182	67	457873	0.00211146	2992.39
ukb-b-17189	Ice-cream intake || id:ukb-b-17189	-	-	-	-	-	-	-1.7462	1.82346	0.33825	-	-	-	-	-	-	-	-	-	-	1	64949	0.000170605	30.4013
ukb-b-282	Indian snacks intake || id:ukb-b-282	-	-	-	-	-	-	-7.43563	4.66855	0.111226	-	-	-	-	-	-	-	-	-	-	1	64949	6.36141e-05	42.6888
ukb-b-930	Instant coffee intake || id:ukb-b-930	-0.383158	0.204061	0.0604279	-	-	-	-	-	-	-	-	-	-	-	-	-	-	-	-	2	64949	0.00456263	76.3183
ukb-b-1338	Intake of artificial sweetener added to coffee || id:ukb-b-1338	-	-	-	-	-	-	1.10365	1.87909	0.556981	-	-	-	-	-	-	-	-	-	-	1	64949	0.000432881	75.036
ukb-b-5867	Intake of artificial sweetener added to tea || id:ukb-b-5867	-	-	-	-	-	-	-2.31518	1.14616	0.0433897	-	-	-	-	-	-	-	-	-	-	1	64949	0.000404329	79.9337
ukb-b-8442	Intake of sugar added to tea || id:ukb-b-8442	0.980898	0.0760005	4.13866e-38	-	-	-	-	-	-	-	-	-	-	-	-	-	-	-	-	2	64949	0.000545783	73.4026
ukb-b-2002	Job involves heavy manual or physical work || id:ukb-b-2002	0.783989	0.477492	0.100613	1.45201	2.19384	0.514638	-	-	-	-0.0117291	0.757639	0.467372	0.415045	1.06407	0.696646	0.126658	0.820628	1.04653	0.440629	25	263615	0.00278911	972.767
ukb-b-4461	Job involves mainly walking or standing || id:ukb-b-4461	0.308704	0.541698	0.568759	-0.313665	2.3935	0.897601	-	-	-	0.0146464	0.793039	0.0799147	0.0588923	-0.196737	0.631065	0.755227	-0.488724	0.739386	0.518645	16	263556	0.00314864	679.713
ukb-b-1712	Job involves shift work || id:ukb-b-1712	-1.14081	0.891729	0.200783	-	-	-	-	-	-	-	-	-	-	-	-	-	-	-	-	2	263315	0.000215407	81.5229
ukb-b-530	Lamb intake || id:ukb-b-530	-	-	-	-	-	-	-0.378182	3.13197	0.90389	-	-	-	-	-	-	-	-	-	-	1	64942	0.000141595	34.592
ukb-b-14179	Lamb/mutton intake || id:ukb-b-14179	0.537657	0.777754	0.489381	5.66617	2.85361	0.0562822	-	-	-	-0.0597113	0.0722044	0.372231	0.49309	0.145188	1.03653	0.888603	1.21221	1.72449	0.487339	32	460006	0.00136175	1267.03
ukb-b-3278	Length of menstrual cycle || id:ukb-b-3278	0.362511	0.350242	0.300654	0.754671	3.29129	0.827725	-	-	-	-0.0164013	0.908966	0.71366	0.591605	0.250532	0.566789	0.658475	0.353728	0.634179	0.597179	7	43125	0.00544026	293.748
ukb-b-4094	Length of mobile phone use || id:ukb-b-4094	-0.104807	0.357573	0.76944	-2.42588	1.90629	0.21328	-	-	-	0.0470712	0.222751	0.79659	0.824664	-0.0892477	0.585308	0.878808	-0.158215	1.14528	0.891048	31	456972	0.00483001	1187.69
ukb-b-2867	Lettuce intake || id:ukb-b-2867	-	-	-	-	-	-	-0.498166	1.54381	0.746933	-	-	-	-	-	-	-	-	-	-	1	64949	0.00055641	29.7878
ukb-b-4256	Lifetime number of sexual partners || id:ukb-b-4256	0.486282	0.55142	0.377846	0.53443	2.77055	0.847681	-	-	-	-0.000636659	0.985905	0.000621738	0.000464336	0.617607	0.64313	0.336897	0.425904	1.28184	0.740813	63	378882	0.00413839	2412.17
ukb-b-6373	Liver intake || id:ukb-b-6373	-0.315088	3.82304	0.934314	-	-	-	-	-	-	-	-	-	-	-	-	-	-	-	-	2	64944	7.22794e-05	75.6936
ukb-b-14746	Lobster/crab intake || id:ukb-b-14746	-0.778311	7.49192	0.917259	-	-	-	-	-	-	-	-	-	-	-	-	-	-	-	-	2	64938	1.16311e-05	61.7777
ukb-b-1795	Low calorie hot chocolate intake || id:ukb-b-1795	-	-	-	-	-	-	-1.00164	4.89541	0.837879	-	-	-	-	-	-	-	-	-	-	1	64942	2.66267e-05	33.1572
ukb-b-6218	Mango intake || id:ukb-b-6218	2.60466	2.1288	0.221128	-9.91198	11.1013	0.535994	-	-	-	0.255968	0.453213	0.503272	0.862315	3.5049	3.00147	0.242915	3.88969	3.37169	0.367896	3	64949	9.25683e-05	94.4434
ukb-b-18683	Maximum digits remembered correctly || id:ukb-b-18683	0.531179	0.863916	0.538653	4.67294	2.38383	0.121518	-	-	-	-0.20262	0.142697	0.0690255	0.23177	-0.0708442	0.932541	0.939444	-0.647967	1.42772	0.668958	6	106162	0.004901	239.416
ukb-b-18956	Mixed fruit intake || id:ukb-b-18956	-	-	-	-	-	-	-0.168207	2.90295	0.953794	-	-	-	-	-	-	-	-	-	-	1	64949	0.000110178	30.9357
ukb-b-4956	Morning/evening person (chronotype) || id:ukb-b-4956	-0.36954	0.266141	0.164981	-0.019519	0.864024	0.982005	-	-	-	-0.00601903	0.670745	0.00128916	0.00112155	-0.51384	0.375919	0.17166	-0.811696	0.738626	0.273472	159	413343	0.0153609	7376.81
ukb-b-13281	Naan bread intake || id:ukb-b-13281	-	-	-	-	-	-	2.78287	5.51633	0.613925	-	-	-	-	-	-	-	-	-	-	1	64944	2.81263e-05	31.9188
ukb-b-4616	Nap during day || id:ukb-b-4616	0.242449	0.557927	0.663887	3.3012	2.01048	0.10408	-	-	-	-0.0304932	0.117036	0.0336168	0.0444629	0.646677	0.740374	0.38242	1.48702	1.26162	0.241607	92	462400	0.00327193	4325.13
ukb-b-4630	Neuroticism score || id:ukb-b-4630	-0.0118339	0.0772449	0.87824	-0.92422	0.383857	0.0176568	-	-	-	0.0496208	0.0167781	0.526034	0.654477	-0.0541462	0.110109	0.622897	-0.0978137	0.225937	0.665881	116	374323	0.129713	4712.69
ukb-b-2091	Noisy workplace || id:ukb-b-2091	-	-	-	-	-	-	2.19717	3.71326	0.554045	-	-	-	-	-	-	-	-	-	-	1	151624	0.000201058	30.8335
ukb-b-17627	Non-oily fish intake || id:ukb-b-17627	0.126362	1.57053	0.935873	17.1623	6.21998	0.0221403	-	-	-	-0.201798	0.0209711	0.0634012	0.401798	-1.86734	1.77399	0.292516	-2.9854	2.32639	0.228336	11	460880	0.00065736	492.825
ukb-b-5445	Number in household || id:ukb-b-5445	-5.41954	4.28812	0.206284	-30.1892	11.344	0.116942	-	-	-	0.260928	0.153051	0.0583722	0.347985	-2.63923	3.33953	0.429353	-2.41459	3.20094	0.505458	4	459988	0.000144237	129.516
ukb-b-3258	Number of attempts || id:ukb-b-3258	2.22978	2.13186	0.295591	-2.02005	9.49516	0.85124	-	-	-	0.0559269	0.688443	0.311037	0.199001	3.95031	2.42107	0.102755	4.3185	2.82808	0.2242	4	152605	0.000159913	147.467
ukb-b-13616	Number of baps with butter/margarine || id:ukb-b-13616	-	-	-	-	-	-	14.2727	6.28211	0.0230887	-	-	-	-	-	-	-	-	-	-	1	64942	3.90105e-05	29.8996
ukb-b-9568	Number of blood samples taken || id:ukb-b-9568	1.27725	3.03082	0.673449	-	-	-	-	-	-	-	-	-	-	-	-	-	-	-	-	2	463000	2.58772e-05	69.2469
ukb-b-3713	Number of bread slices with butter/margarine || id:ukb-b-3713	-	-	-	-	-	-	0.152026	0.591838	0.797279	-	-	-	-	-	-	-	-	-	-	1	64949	0.0016875	30.936
ukb-b-2227	Number of children fathered || id:ukb-b-2227	0.104294	1.26319	0.934198	-26.4475	19.3444	0.402031	-	-	-	0.489523	0.400347	0.267933	0.388399	-0.416086	1.37232	0.761738	-0.748874	1.72425	0.706424	3	209872	0.000423145	131.856
ukb-b-469	Number of cigarettes currently smoked daily (current cigarette smokers) || id:ukb-b-469	0.0224231	0.259873	0.93124	-0.781213	1.38569	0.673188	-	-	-	0.0521869	0.655144	0.609802	0.428403	-0.0183707	0.400961	0.963456	-0.0274286	0.4688	0.958664	3	33229	0.00489203	330.977
ukb-b-6019	Number of cigarettes previously smoked daily || id:ukb-b-6019	0.374743	0.352324	0.287496	0.226962	0.863099	0.805569	-	-	-	0.00915199	0.856949	0.5012	0.366553	0.26978	0.403776	0.504043	0.293135	0.416741	0.513203	6	108946	0.00482729	751.331
ukb-b-2084	Number of correct matches in round || id:ukb-b-2084	-	-	-	-	-	-	3.83774	4.33164	0.37563	-	-	-	-	-	-	-	-	-	-	1	462302	2.53071e-05	30.1002
ukb-b-7030	Number of crackers/crispbreads with butter/margarine || id:ukb-b-7030	-1.40515	0.484179	0.00370625	-	-	-	-	-	-	-	-	-	-	-	-	-	-	-	-	2	64949	0.000776379	66.5587
ukb-b-4710	Number of days/week of moderate physical activity 10+ minutes || id:ukb-b-4710	-0.0520706	0.354873	0.883345	-1.32062	1.96137	0.511708	-	-	-	0.0436756	0.521174	0.422826	0.382238	-0.162942	0.491512	0.740259	-0.942158	0.890704	0.306899	16	440266	0.00718303	575.199
ukb-b-151	Number of days/week of vigorous physical activity 10+ minutes || id:ukb-b-151	-0.24571	0.495879	0.620244	-5.4538	3.51828	0.155521	-	-	-	0.152486	0.169494	0.260933	0.357447	-0.376124	0.607883	0.536085	-0.512333	0.921647	0.590507	11	440512	0.00374683	436.121
ukb-b-4886	Number of days/week walked 10+ minutes || id:ukb-b-4886	-0.360513	0.438722	0.411229	0.309461	5.48257	0.955733	-	-	-	-0.0174569	0.904036	0.205452	0.160143	-0.764229	0.557613	0.170519	-0.920565	0.902175	0.322728	17	454783	0.00523874	636.09
ukb-b-1355	Number of diet questionnaires completed || id:ukb-b-1355	-	-	-	-	-	-	-0.616375	2.68683	0.818553	-	-	-	-	-	-	-	-	-	-	1	198623	0.000216275	30.4756
ukb-b-2988	Number of fluid intelligence questions attempted within time limit || id:ukb-b-2988	0.0300464	0.245338	0.902527	-1.24405	1.08217	0.277063	-	-	-	0.0682809	0.254501	0.445674	0.484501	-0.0343185	0.337153	0.918924	0.227767	0.518904	0.669203	12	149051	0.0119595	421.129
ukb-b-4263	Number of full brothers || id:ukb-b-4263	-0.085925	2.12817	0.967794	-1.79953	6.9429	0.808281	-	-	-	0.0206728	0.805952	0.376612	0.263291	0.234473	2.74714	0.931982	1.55428	3.30129	0.657601	6	455347	0.000250281	186.807
ukb-b-5593	Number of full sisters || id:ukb-b-5593	0.818342	2.46952	0.740359	7.43558	8.05277	0.398192	-	-	-	-0.0816612	0.426435	0.0353305	0.0380922	1.15392	2.42744	0.634526	1.84437	3.26236	0.592332	7	455420	0.000306649	228.333
ukb-b-1209	Number of live births || id:ukb-b-1209	0.939288	0.419441	0.0251311	-5.38831	4.54979	0.266628	-	-	-	0.148061	0.195105	0.759322	0.861544	1.31019	0.623538	0.035621	1.48797	0.863396	0.11554	11	250782	0.00240631	435.23
ukb-b-3376	Number of measurements made || id:ukb-b-3376	3.26569	3.11293	0.294144	-10.1455	13.9799	0.520502	-	-	-	0.0883259	0.397578	0.316424	0.311348	1.60658	3.72744	0.666458	-0.327814	5.56249	0.955832	5	421986	7.33797e-05	160.04
ukb-b-2183	Number of oatcakes with butter/margarine || id:ukb-b-2183	1.40033	1.99319	0.482332	-0.803202	33.9369	0.984936	-	-	-	0.0991685	0.9583	0.842894	0.561261	0.484134	5.16264	0.925287	0.156906	6.40028	0.982668	3	64949	0.00015294	98.8327
ukb-b-1997	Number of older siblings || id:ukb-b-1997	1.36721	2.51618	0.586878	-	-	-	-	-	-	-	-	-	-	-	-	-	-	-	-	2	133020	0.000305551	63.6236
ukb-b-4733	Number of operations, self-reported || id:ukb-b-4733	0.199451	1.05167	0.849582	-6.36267	4.85185	0.207162	-	-	-	0.0761532	0.184324	0.0284088	0.046045	-0.897229	1.2096	0.458236	-1.02566	1.9219	0.600098	19	462933	0.000971228	735.367
ukb-b-15564	Number of other bread types with butter/margarine || id:ukb-b-15564	-	-	-	-	-	-	-1.70374	2.71979	0.531036	-	-	-	-	-	-	-	-	-	-	1	64932	7.34026e-05	30.0701
ukb-b-660	Number of self-reported cancers || id:ukb-b-660	1.11069	3.45892	0.748127	7.11003	15.6096	0.658487	-	-	-	-0.0333718	0.70115	0.0692642	0.0503476	3.01872	3.76119	0.422207	1.19874	4.89101	0.810898	12	462925	0.000126192	606.336
ukb-b-4063	Number of self-reported non-cancer illnesses || id:ukb-b-4063	-0.3333	0.53967	0.53684	-1.49674	2.40683	0.537945	-	-	-	0.0150513	0.62253	0.535285	0.499773	0.0600219	0.80687	0.940701	0.30061	1.6377	0.855364	38	462933	0.00224208	1532.23
ukb-b-3656	Number of treatments/medications taken || id:ukb-b-3656	-0.828361	0.542068	0.126476	2.02873	2.66902	0.45165	-	-	-	-0.0351636	0.278947	0.747632	0.75871	-0.264749	0.865802	0.759769	-0.0978382	1.50826	0.948594	42	462933	0.00255234	1830.21
ukb-b-4801	Number of unsuccessful stop-smoking attempts || id:ukb-b-4801	-1.3192	0.99335	0.184167	-6.13871	9.65379	0.639425	-	-	-	0.108861	0.70305	0.425406	0.242897	-1.13962	1.31382	0.385716	-0.113689	1.79438	0.955244	3	104420	0.000625431	106.212
ukb-b-3169	Number of vehicles in household || id:ukb-b-3169	-2.47306	1.3177	0.060545	-14.2716	4.16005	0.00643155	-	-	-	0.159519	0.0149914	0.10277	0.572365	-3.3332	1.61416	0.0389253	-4.32543	2.77244	0.147014	12	459696	0.000724314	448.407
ukb-b-6298	Oatcakes intake || id:ukb-b-6298	-	-	-	-	-	-	-0.0942506	2.30874	0.967437	-	-	-	-	-	-	-	-	-	-	1	64949	0.000226731	30.5571
ukb-b-2209	Oily fish intake || id:ukb-b-2209	-0.330754	0.441063	0.453314	-1.67154	1.82855	0.364366	-	-	-	0.0202434	0.452817	0.0782773	0.0737862	-0.852126	0.593424	0.151017	-1.14335	0.871896	0.194739	61	460443	0.00502675	2733.36
ukb-b-10546	Oily fish intake || id:ukb-b-10546	-	-	-	-	-	-	0.166999	1.78492	0.925458	-	-	-	-	-	-	-	-	-	-	1	64949	0.00018469	30.8092
ukb-b-5232	Olives intake || id:ukb-b-5232	-	-	-	-	-	-	-4.25863	4.24023	0.315215	-	-	-	-	-	-	-	-	-	-	1	64949	6.14267e-05	39.1044
ukb-b-12901	Other alcohol intake || id:ukb-b-12901	-0.23342	1.76905	0.895026	-	-	-	-	-	-	-	-	-	-	-	-	-	-	-	-	2	64944	7.73426e-05	67.7141
ukb-b-1310	Other drink intake || id:ukb-b-1310	-	-	-	-	-	-	-6.55651	5.17522	0.20519	-	-	-	-	-	-	-	-	-	-	1	64949	8.2614e-05	32.7413
ukb-b-1252	Other fish intake || id:ukb-b-1252	0.662615	2.0266	0.743699	-	-	-	-	-	-	-	-	-	-	-	-	-	-	-	-	2	64937	5.38248e-05	67.0849
ukb-b-8765	Other grain intake || id:ukb-b-8765	-3.32387	3.77776	0.37894	-	-	-	-	-	-	-	-	-	-	-	-	-	-	-	-	2	64949	1.6906e-05	65.4379
ukb-b-9857	Other milk-based pudding intake || id:ukb-b-9857	-	-	-	-	-	-	2.95627	4.25994	0.487702	-	-	-	-	-	-	-	-	-	-	1	64944	3.59291e-05	30.0225
ukb-b-18718	Other savoury snack intake || id:ukb-b-18718	4.03689	0.275153	9.82382e-49	-	-	-	-	-	-	-	-	-	-	-	-	-	-	-	-	2	64949	8.95017e-05	67.6064
ukb-b-139	Other sweets intake || id:ukb-b-139	2.19528	1.99627	0.271465	-	-	-	-	-	-	-	-	-	-	-	-	-	-	-	-	2	64949	0.000244223	62.6984
ukb-b-16150	Other vegetarian alternative intake || id:ukb-b-16150	2.9613	3.30133	0.369717	-	-	-	-	-	-	-	-	-	-	-	-	-	-	-	-	2	64943	3.58693e-05	63.891
ukb-b-6306	Overall health rating || id:ukb-b-6306	1.71815	0.415441	3.53826e-05	1.50286	2.12741	0.481503	-	-	-	0.00234071	0.917999	0.230566	0.210573	2.11644	0.590253	0.00033624	2.92033	1.53598	0.0600062	106	460844	0.00485645	4291.54
ukb-b-6500	Pancake intake || id:ukb-b-6500	-1.58241	3.33628	0.635284	-4.46438	18.6579	0.833178	-	-	-	0.0862445	0.888789	0.285756	0.154341	-2.66205	3.43034	0.437731	-3.31106	4.12271	0.48064	4	64949	9.47953e-05	148.559
ukb-b-2468	Parsnip intake || id:ukb-b-2468	-	-	-	-	-	-	3.18877	4.02362	0.428061	-	-	-	-	-	-	-	-	-	-	1	64949	0.000111964	30.2866
ukb-b-2134	Past tobacco smoking || id:ukb-b-2134	-0.512426	0.230283	0.0260676	0.340057	1.00814	0.736595	-	-	-	-0.016857	0.387153	0.441102	0.434362	-0.57488	0.341448	0.0922485	-0.483665	0.700646	0.491597	101	424960	0.01527	4178.16
ukb-b-6154	Peach/nectarine intake || id:ukb-b-6154	-	-	-	-	-	-	3.12048	2.81325	0.267342	-	-	-	-	-	-	-	-	-	-	1	64949	0.000151403	30.4925
ukb-b-4779	Plays computer games || id:ukb-b-4779	-1.49394	1.10036	0.174565	4.94042	5.80777	0.399183	-	-	-	-0.0487524	0.264839	0.0197318	0.0222879	-2.44266	1.35122	0.0706468	-3.47002	3.28259	0.295651	50	462433	0.00103771	1915.57
ukb-b-14182	Plum intake || id:ukb-b-14182	-	-	-	-	-	-	-1.25652	1.64483	0.444916	-	-	-	-	-	-	-	-	-	-	1	64949	0.000230704	35.7756
ukb-b-5640	Pork intake || id:ukb-b-5640	-0.851315	1.51085	0.573117	3.14034	9.65963	0.751205	-	-	-	-0.0413747	0.683446	0.0639568	0.0474057	-0.857658	1.78525	0.630933	-0.836026	3.03401	0.78758	13	460162	0.000529999	482.399
ukb-b-8006	Poultry intake || id:ukb-b-8006	0.825683	0.91866	0.368765	16.7104	44.2604	0.718761	-	-	-	-0.173069	0.731863	0.809905	0.73	-0.495163	1.62718	0.760894	-1.12113	2.41376	0.656406	8	461900	0.000431232	260.309
ukb-b-17553	Pregnant || id:ukb-b-17553	-9.50066	7.03636	0.176945	-36.3463	36.5117	0.392879	-	-	-	0.24365	0.507095	0.47166	0.395217	-12.8579	9.43841	0.173104	-13.6694	10.807	0.274592	5	250880	1.97463e-06	170.773
ukb-b-6324	Processed meat intake || id:ukb-b-6324	-0.455653	0.59963	0.447321	3.86194	3.03145	0.216597	-	-	-	-0.0660618	0.160414	0.551988	0.624883	-0.347392	0.862453	0.687099	-0.537952	1.35139	0.694412	23	461981	0.00196872	886.333
ukb-b-4282	Prospective memory result || id:ukb-b-4282	2.59057	1.59659	0.104682	11.2359	13.3396	0.554362	-	-	-	-0.138226	0.630972	0.399638	0.257152	3.95177	2.12004	0.062321	4.04517	2.43432	0.238455	3	152605	0.000193649	109.235
ukb-b-19069	Quorn intake || id:ukb-b-19069	-3.47544	3.14139	0.268581	-	-	-	-	-	-	-	-	-	-	-	-	-	-	-	-	2	64944	5.93378e-05	63.0076
ukb-b-13556	Red wine intake || id:ukb-b-13556	-	-	-	-	-	-	2.81726	0.865684	0.00113642	-	-	-	-	-	-	-	-	-	-	1	64949	0.000773614	37.3177
ukb-b-5945	Relative age of first facial hair || id:ukb-b-5945	0.345959	0.358646	0.334733	0.150316	0.888118	0.865883	-	-	-	0.00264343	0.809981	0.195371	0.179364	0.472623	0.529979	0.372513	1.3059	0.829133	0.117864	122	204568	0.00730222	7835.92
ukb-b-5262	Relative age voice broke || id:ukb-b-5262	0.514431	1.02031	0.614129	1.72281	3.28028	0.602953	-	-	-	-0.0107559	0.700407	0.0968144	0.0812855	0.735379	1.37921	0.593903	0.180974	1.79366	0.920225	35	195644	0.000928186	1767.87
ukb-b-5394	Reported occurrences of cancer || id:ukb-b-5394	-	-	-	-	-	-	-0.588353	3.55316	0.868483	-	-	-	-	-	-	-	-	-	-	1	73231	0.000314025	50.2066
ukb-b-16872	Round of numeric memory test || id:ukb-b-16872	-	-	-	-	-	-	3.10216	1.73884	0.0744181	-	-	-	-	-	-	-	-	-	-	1	48080	0.000473682	31.0597
ukb-b-1996	Salad / raw vegetable intake || id:ukb-b-1996	1.81743	1.31453	0.166796	-14.9169	5.90042	0.0204879	-	-	-	0.174565	0.0094024	0.109211	0.427732	0.480989	1.70585	0.777971	-0.659865	2.78316	0.814997	21	435435	0.000821138	804.05
ukb-b-8121	Salt added to food || id:ukb-b-8121	0.706889	0.336537	0.0356868	0.534307	1.08604	0.623783	-	-	-	0.00258542	0.867525	0.160556	0.144964	0.120154	0.483985	0.803933	-0.0465349	0.916898	0.95962	105	462630	0.00825279	5292.23
ukb-b-15960	Salted nuts intake || id:ukb-b-15960	-	-	-	-	-	-	3.96397	5.60859	0.479711	-	-	-	-	-	-	-	-	-	-	1	64949	4.7735e-05	36.9575
ukb-b-1099	Salted peanuts intake || id:ukb-b-1099	-	-	-	-	-	-	-5.78946	3.66136	0.113826	-	-	-	-	-	-	-	-	-	-	1	64949	9.10904e-05	31.8584
ukb-b-11563	Satsuma intake || id:ukb-b-11563	0.198961	1.33167	0.881233	-	-	-	-	-	-	-	-	-	-	-	-	-	-	-	-	2	64949	0.000736366	69.1132
ukb-b-1503	Savoury biscuits intake || id:ukb-b-1503	-	-	-	-	-	-	-1.79242	6.88079	0.794481	-	-	-	-	-	-	-	-	-	-	1	64949	1.79677e-05	30.5582
ukb-b-13516	Scotch egg intake || id:ukb-b-13516	0.618771	3.81289	0.871082	-2.20499	9.02623	0.810552	-	-	-	0.0324727	0.733382	0.207062	0.165515	-6.72318	4.68549	0.151317	-8.20127	5.90271	0.18499	16	64949	8.68259e-05	559.368
ukb-b-2035	Scotch pancake intake || id:ukb-b-2035	0.922194	4.3609	0.832522	-	-	-	-	-	-	-	-	-	-	-	-	-	-	-	-	2	64949	4.30953e-05	68.3594
ukb-b-143	Shellfish intake || id:ukb-b-143	2.48978	6.39404	0.696987	-109.025	42.8704	0.238507	-	-	-	3.52628	0.232962	0.0319162	0.778566	5.28586	4.17351	0.205325	6.50392	4.02105	0.247176	3	64939	5.06532e-05	100.464
ukb-b-2024	Single crust pastry intake || id:ukb-b-2024	-3.52053	2.73787	0.198491	-	-	-	-	-	-	-	-	-	-	-	-	-	-	-	-	2	64949	0.000167775	65.011
ukb-b-19560	Skin colour || id:ukb-b-19560	0.235012	0.134132	0.0797573	0.162898	0.158511	0.306137	-	-	-	0.00475321	0.362387	0.633915	0.630372	0.183892	0.215394	0.393244	0.0950176	0.155071	0.541181	124	456692	0.0537816	76217.2
ukb-b-4424	Sleep duration || id:ukb-b-4424	-0.276167	0.496673	0.578188	-1.59691	1.79436	0.376672	-	-	-	0.0165491	0.446264	0.0538023	0.0508704	-0.535111	0.688365	0.436943	-2.03114	1.07989	0.064272	69	460099	0.00380021	2953.4
ukb-b-3957	Sleeplessness / insomnia || id:ukb-b-3957	1.14693	0.763191	0.132887	-4.54022	3.0082	0.139087	-	-	-	0.0639355	0.058184	0.0148765	0.0351711	2.30559	0.962077	0.0165537	3.80016	2.38862	0.119304	42	462341	0.00210873	1887.26
ukb-b-12912	Snackpot intake || id:ukb-b-12912	0.120432	4.67489	0.979448	-14.8561	17.1009	0.398679	-	-	-	0.134493	0.376778	0.418166	0.406242	-5.57921	6.67253	0.403072	-9.09617	9.90404	0.372032	17	64946	4.38968e-05	589.206
ukb-b-8007	Soft cheese intake || id:ukb-b-8007	-	-	-	-	-	-	-0.989484	2.95486	0.737726	-	-	-	-	-	-	-	-	-	-	1	64949	5.61269e-05	32.0102
ukb-b-998	Soya dessert intake || id:ukb-b-998	5.1074	12.2289	0.676202	-31.6735	18.0062	0.329089	-	-	-	0.512588	0.266334	0.0719028	0.649949	1.63991	9.91087	0.868577	-1.9046	11.434	0.883023	3	64947	3.56163e-05	93.4879
ukb-b-1260	Spells in hospital || id:ukb-b-1260	2.13071	1.75034	0.223485	-4.14427	8.25205	0.665358	-	-	-	0.094188	0.513914	0.559927	0.486307	0.190198	2.70691	0.943984	0.0373481	3.29595	0.99167	4	303963	0.000303639	141.709
ukb-b-8793	Squash intake || id:ukb-b-8793	-	-	-	-	-	-	3.20929	1.91514	0.0937883	-	-	-	-	-	-	-	-	-	-	1	64949	0.000369246	31.253
ukb-b-3291	Standard tea intake || id:ukb-b-3291	-0.00298199	0.00297843	0.316732	-	-	-	-	-	-	-	-	-	-	-	-	-	-	-	-	2	64949	55.244	132.01
ukb-b-5213	Sushi intake || id:ukb-b-5213	3.45992	4.59352	0.451319	-13.5141	25.537	0.615667	-	-	-	0.339675	0.523839	0.0382869	0.0322477	-0.304246	4.9142	0.950633	-6.26844	7.35837	0.422465	8	64949	7.4215e-05	268.583
ukb-b-3646	Sweet biscuits intake || id:ukb-b-3646	-	-	-	-	-	-	-1.31391	1.03194	0.202934	-	-	-	-	-	-	-	-	-	-	1	64949	0.00133938	30.8768
ukb-b-9686	Sweet potato intake || id:ukb-b-9686	-	-	-	-	-	-	6.15684	3.2296	0.0566012	-	-	-	-	-	-	-	-	-	-	1	64945	4.99926e-05	31.0108
ukb-b-10217	Sweets intake || id:ukb-b-10217	-1.09035	0.248166	1.11469e-05	-	-	-	-	-	-	-	-	-	-	-	-	-	-	-	-	2	64949	0.000516473	64.8604
ukb-b-3841	Symbol digit completion status || id:ukb-b-3841	-	-	-	-	-	-	8.46294	6.34965	0.182591	-	-	-	-	-	-	-	-	-	-	1	114724	2.84156e-05	30.3017
ukb-b-2732	Time from waking to first cigarette || id:ukb-b-2732	-0.262646	0.0939267	0.00516931	0.541143	2.13478	0.841953	-	-	-	-0.0659823	0.768298	0.919296	0.878969	-0.25947	0.35143	0.460317	-0.187375	0.396561	0.683111	3	33304	0.00660519	161.013
ukb-b-969	Time spend outdoors in summer || id:ukb-b-969	0.238419	0.44704	0.593806	-1.57959	2.34643	0.50427	-	-	-	0.0249381	0.433836	0.530105	0.514382	0.183612	0.633784	0.77204	-0.0475488	1.14173	0.966961	47	419314	0.00348452	1865.38
ukb-b-8865	Time spent doing light physical activity || id:ukb-b-8865	-0.00607724	0.00223679	0.00658858	-0.0142203	0.0304171	0.721593	-	-	-	0.0655155	0.825402	0.94442	0.85115	-0.00502039	0.0101392	0.620497	-0.0047763	0.0115539	0.719429	3	64949	11.4694	95.0567
ukb-b-3793	Time spent driving || id:ukb-b-3793	-1.8833	1.64334	0.251786	-15.7647	15.2426	0.348427	-	-	-	0.167002	0.4016	0.133732	0.136322	-2.79567	1.75626	0.111422	-3.93794	2.61642	0.183006	7	310555	0.00041907	238.268
ukb-b-6811	Time spent outdoors in winter || id:ukb-b-6811	1.38195	3.2985	0.675243	17.5691	25.9036	0.567566	-	-	-	-0.165217	0.592355	0.0494658	0.0380806	0.153768	2.40989	0.949124	0.311557	2.46576	0.907445	4	364465	0.000174605	199.096
ukb-b-4522	Time spent using computer || id:ukb-b-4522	-1.2265	0.411949	0.00290777	-7.31844	1.87363	0.000193462	-	-	-	0.0814449	0.00133527	0.146751	0.387484	-0.968262	0.592901	0.102449	-0.228975	1.06924	0.830965	83	360895	0.00539123	3212.77
ukb-b-5192	Time spent watching television (TV) || id:ukb-b-5192	0.59742	0.404868	0.140053	-0.813192	1.73855	0.640894	-	-	-	0.0170285	0.405877	0.0396586	0.0384429	0.354581	0.560342	0.526868	0.777199	1.22751	0.527937	112	437887	0.00585812	4599.36
ukb-b-14254	Tinnitus severity/nuisance || id:ukb-b-14254	-	-	-	-	-	-	-0.29695	0.315324	0.346331	-	-	-	-	-	-	-	-	-	-	1	43349	0.0119301	30.7489
ukb-b-5522	Tofu intake || id:ukb-b-5522	1.41817	5.86331	0.808879	-13.1858	25.0379	0.634904	-	-	-	0.331026	0.588885	0.0635697	0.047272	5.55723	5.29802	0.294212	7.97135	6.90535	0.31262	5	64945	6.0843e-05	165.019
ukb-b-9554	Total traffic load on major roads || id:ukb-b-9554	-	-	-	-	-	-	-10.6268	9.26927	0.251608	-	-	-	-	-	-	-	-	-	-	1	456380	2.4432e-05	33.0957
ukb-b-18959	Traffic intensity on the nearest road || id:ukb-b-18959	-	-	-	-	-	-	-3.1246	6.66124	0.639018	-	-	-	-	-	-	-	-	-	-	1	456380	1.03164e-05	30.6382
ukb-b-15555	Unsalted peanuts intake || id:ukb-b-15555	1.56589	3.41909	0.646963	21.3999	17.5867	0.310667	-	-	-	-0.460281	0.334188	0.244458	0.28574	-1.43599	3.70888	0.698626	-3.63359	4.40908	0.456176	5	64949	8.51268e-05	164.213
ukb-b-7422	Use of sun/uv protection || id:ukb-b-7422	-0.562703	0.377671	0.136243	-0.202753	0.575837	0.72637	-	-	-	-0.0101352	0.410741	0.220582	0.212774	-0.173427	0.564631	0.758728	-0.0445526	0.514148	0.931315	48	459416	0.00994817	6182.46
ukb-b-4711	Usual walking pace || id:ukb-b-4711	-1.76933	0.602783	0.00333252	-1.4474	2.50157	0.565224	-	-	-	-0.0030982	0.894797	0.597333	0.560401	-0.729185	0.91607	0.426036	0.122029	1.63131	0.940637	57	459915	0.00185504	2300.3
ukb-b-2909	Variation in diet || id:ukb-b-2909	1.15188	1.00452	0.251507	3.71809	9.88141	0.712356	-	-	-	-0.0209908	0.797236	0.855767	0.809341	3.47833	1.77177	0.0496236	4.23796	2.83345	0.155475	16	460884	0.000465562	607.763
ukb-b-3383	Vegetarian sausages/burgers intake || id:ukb-b-3383	2.92916	1.27361	0.021455	-	-	-	-	-	-	-	-	-	-	-	-	-	-	-	-	2	64949	7.4671e-05	61.7556
ukb-b-5143	Volume level set by participant (right) || id:ukb-b-5143	-	-	-	-	-	-	-0.0170277	0.111331	0.87844	-	-	-	-	-	-	-	-	-	-	1	148695	0.0932322	30.0213
ukb-b-14898	Water intake || id:ukb-b-14898	-0.0646859	0.530338	0.902922	2.54348	1.35096	0.0672131	-	-	-	-0.0440537	0.0437105	0.122023	0.219511	0.455333	0.764003	0.551187	0.663931	0.819779	0.422796	41	427588	0.00333904	2022.48
ukb-b-17999	Weekly usage of mobile phone in last 3 months || id:ukb-b-17999	0.317951	0.659638	0.6298	6.36205	4.68006	0.203884	-	-	-	-0.116525	0.221433	0.412975	0.470146	0.936068	0.909531	0.303397	1.75107	1.5391	0.279411	12	386626	0.00191142	438.403
ukb-b-2094	Weight change compared with 1 year ago || id:ukb-b-2094	-	-	-	-	-	-	2.29833	2.68676	0.392314	-	-	-	-	-	-	-	-	-	-	1	455085	7.8977e-05	86.303
ukb-b-5605	Yorkshire pudding intake || id:ukb-b-5605	-	-	-	-	-	-	5.05962	3.39645	0.136308	-	-	-	-	-	-	-	-	-	-	1	64949	0.000101365	35.2342
ukb-b-7288	3mm asymmetry angle (left) || id:ukb-b-7288	0.51195	0.574068	0.372504	-1.29126	2.89764	0.699462	-	-	-	0.0645906	0.586999	0.569219	0.44841	0.056579	0.869425	0.948113	-0.0246496	0.908433	0.980057	4	94008	0.00166923	154.842
ukb-b-1732	3mm asymmetry angle (right) || id:ukb-b-1732	-	-	-	-	-	-	0.747308	1.28586	0.561124	-	-	-	-	-	-	-	-	-	-	1	94258	0.000339205	32.1842
ukb-b-11182	3mm cylindrical power (left) || id:ukb-b-11182	0.234833	0.758163	0.756759	3.94919	4.68794	0.437983	-	-	-	-0.137119	0.458129	0.0258457	0.0261574	0.477057	0.746992	0.52306	0.939212	1.04101	0.40171	7	95998	0.00348944	337.909
ukb-b-9099	3mm cylindrical power (right) || id:ukb-b-9099	-0.151453	0.464641	0.744457	3.45047	2.14009	0.137971	-	-	-	-0.122309	0.116582	0.152375	0.27659	-0.494972	0.566957	0.382646	-0.607894	0.875092	0.501675	12	96007	0.00551914	534.45
ukb-b-14695	3mm cylindrical power angle (right) || id:ukb-b-14695	0.320369	0.563657	0.56978	-1.4652	1.6993	0.479429	-	-	-	0.0778426	0.377249	0.463218	0.521921	0.0322833	0.72279	0.964374	-0.0532549	0.986956	0.96036	4	95996	0.00145138	136.648
ukb-b-4482	3mm regularity index (left) || id:ukb-b-4482	0.422482	0.372364	0.256545	-	-	-	-	-	-	-	-	-	-	-	-	-	-	-	-	2	94021	0.00100862	95.9359
ukb-b-14664	3mm strong meridian (left) || id:ukb-b-14664	-0.0171287	0.0764956	0.822821	0.0771294	0.16384	0.638318	-	-	-	-0.00462526	0.515897	0.380534	0.369845	0.168107	0.126129	0.182592	0.215492	0.15278	0.159924	205	95998	0.13136	14173.5
ukb-b-6852	3mm strong meridian (right) || id:ukb-b-6852	-0.0403759	0.0791108	0.609791	0.0551878	0.169195	0.744622	-	-	-	-0.00479246	0.523393	0.123129	0.117608	0.238315	0.129599	0.0659352	0.25958	0.159703	0.105609	207	96007	0.133612	14415.3
ukb-b-3549	3mm strong meridian angle (left) || id:ukb-b-3549	0.182083	0.645742	0.777963	-0.511099	2.03313	0.811521	-	-	-	0.0261524	0.73143	0.274028	0.196329	-0.471027	0.736528	0.522483	-0.338504	0.864142	0.708798	7	95998	0.00266797	260.268
ukb-b-4514	3mm strong meridian angle (right) || id:ukb-b-4514	0.560088	0.447815	0.211039	-0.0873699	1.29048	0.948646	-	-	-	0.0258781	0.611325	0.532363	0.44124	0.532701	0.626486	0.395159	0.595807	0.71981	0.439499	7	96007	0.00291271	282.601
ukb-b-11113	3mm weak meridian (left) || id:ukb-b-11113	-0.00150743	0.0791711	0.984809	0.0505624	0.171856	0.768889	-	-	-	-0.00258033	0.733025	0.0834541	0.0771821	0.240085	0.125666	0.0560679	0.253923	0.150572	0.0932189	209	95998	0.135781	14602.6
ukb-b-13506	3mm weak meridian (right) || id:ukb-b-13506	0.0538058	0.0771711	0.485661	0.108081	0.164854	0.512841	-	-	-	-0.00274894	0.709698	0.352176	0.336313	0.283041	0.133051	0.0333935	0.237028	0.173772	0.174119	198	96007	0.133303	14337.9
ukb-b-3386	3mm weak meridian angle (right) || id:ukb-b-3386	0.318679	0.561891	0.570608	-1.49125	1.70617	0.474268	-	-	-	0.0790835	0.374037	0.463029	0.527292	0.0324046	0.737062	0.964933	-0.051211	0.961756	0.960882	4	96007	0.00146089	137.587
prot-c-2516_57_3	6Ckine || id:prot-c-2516_57_3	-	-	-	-	-	-	0.00625728	0.10374	0.951903	-	-	-	-	-	-	-	-	-	-	1	991	-	53.5239
ukb-b-14067	6mm asymmetry angle (left) || id:ukb-b-14067	0.176525	0.517012	0.732777	3.67934	7.56415	0.711788	-	-	-	-0.132525	0.722974	0.457552	0.256814	0.255504	0.690269	0.711269	0.767857	0.876166	0.473247	3	51739	0.0020779	104.192
ukb-b-4874	6mm asymmetry angle (right) || id:ukb-b-4874	-	-	-	-	-	-	0.110091	0.973731	0.909982	-	-	-	-	-	-	-	-	-	-	1	52647	0.00056782	29.8531
ukb-b-10629	6mm asymmetry index (left) || id:ukb-b-10629	-0.140115	0.289383	0.628253	0.122088	1.88716	0.950519	-	-	-	-0.0124811	0.892363	0.626577	0.511676	-0.335689	0.436551	0.441918	-0.415871	0.510829	0.442392	8	51739	0.00660746	344.562
ukb-b-20486	6mm asymmetry index (right) || id:ukb-b-20486	-0.0699872	0.39594	0.859695	0.634406	1.49692	0.681656	-	-	-	-0.0349658	0.636226	0.0285418	0.0208629	-0.244813	0.391092	0.531333	-0.182301	0.469446	0.705909	11	52647	0.00851582	450.946
ukb-b-11207	6mm cylindrical power (left) || id:ukb-b-11207	-0.0636355	0.955561	0.946904	-4.67841	7.27204	0.565798	-	-	-	0.163863	0.567063	0.060446	0.0472976	-0.900707	0.830047	0.277865	-1.12554	0.941513	0.297935	5	83410	0.00282588	236.325
ukb-b-16677	6mm cylindrical power (right) || id:ukb-b-16677	-0.667152	0.820795	0.416326	1.32862	9.17232	0.898108	-	-	-	-0.0666741	0.847053	0.290663	0.16083	-0.889326	0.881918	0.313263	-1.06108	1.10556	0.407975	4	84303	0.0019842	167.549
ukb-b-4526	6mm cylindrical power angle (left) || id:ukb-b-4526	-	-	-	-	-	-	0.678224	1.23584	0.583146	-	-	-	-	-	-	-	-	-	-	1	83387	0.000356867	29.849
ukb-b-17772	6mm cylindrical power angle (right) || id:ukb-b-17772	-	-	-	-	-	-	-0.58056	1.05788	0.583146	-	-	-	-	-	-	-	-	-	-	1	84278	0.000485628	40.9818
ukb-b-5309	6mm regularity index (left) || id:ukb-b-5309	-	-	-	-	-	-	0.114274	0.964948	0.905731	-	-	-	-	-	-	-	-	-	-	1	51767	0.000697418	36.2662
ukb-b-1733	6mm regularity index (right) || id:ukb-b-1733	-	-	-	-	-	-	0.125898	1.0631	0.905731	-	-	-	-	-	-	-	-	-	-	1	52728	0.0005704	30.0967
ukb-b-645	6mm strong meridian (left) || id:ukb-b-645	-0.0530842	0.0740351	0.473365	0.114718	0.171724	0.504949	-	-	-	-0.0085226	0.279268	0.553006	0.556852	-0.00666048	0.121543	0.956298	0.145553	0.164075	0.376171	186	83410	0.134168	12778.9
ukb-b-11452	6mm strong meridian (right) || id:ukb-b-11452	-0.0127738	0.0750928	0.864926	0.0823764	0.170328	0.629193	-	-	-	-0.00484912	0.53427	0.370696	0.359159	0.139393	0.120193	0.246154	0.235893	0.155506	0.130911	195	84303	0.138193	13207.6
ukb-b-2846	6mm strong meridian angle (left) || id:ukb-b-2846	-	-	-	-	-	-	-0.895448	1.07787	0.40611	-	-	-	-	-	-	-	-	-	-	1	83410	0.000445275	36.9365
ukb-b-1138	6mm strong meridian angle (right) || id:ukb-b-1138	0.411507	0.121537	0.000709556	0.668019	1.61545	0.750378	-	-	-	-0.0114661	0.889064	0.970099	0.863119	0.444135	0.765642	0.561859	0.530427	0.881592	0.608513	3	84303	0.00139915	117.353
ukb-b-13538	6mm weak meridian (left) || id:ukb-b-13538	-0.0400757	0.0748814	0.592519	0.0808292	0.171732	0.638407	-	-	-	-0.0060857	0.434876	0.282017	0.275735	0.0113027	0.121932	0.926144	0.139973	0.171225	0.414655	195	83410	0.1377	12973.9
ukb-b-13416	6mm weak meridian (right) || id:ukb-b-13416	-0.0273142	0.0742348	0.712916	0.0135243	0.171394	0.93719	-	-	-	-0.00206809	0.791679	0.400447	0.382121	0.0202693	0.121728	0.867753	0.199803	0.168408	0.236945	190	84303	0.135617	12878.1
ukb-b-791	6mm weak meridian angle (right) || id:ukb-b-791	-	-	-	-	-	-	-0.582281	1.06102	0.583146	-	-	-	-	-	-	-	-	-	-	1	84303	0.000482743	40.7194
prot-c-2879_9_2	a1-Antichymotrypsin || id:prot-c-2879_9_2	-	-	-	-	-	-	0.117426	0.197399	0.551934	-	-	-	-	-	-	-	-	-	-	1	995	-	49.8012
prot-c-3580_25_8	a1-Antitrypsin || id:prot-c-3580_25_8	-	-	-	-	-	-	0.0894235	0.0919241	0.330654	-	-	-	-	-	-	-	-	-	-	1	997	-	63.0118
prot-c-3581_53_3	a2-HS-Glycoprotein || id:prot-c-3581_53_3	-	-	-	-	-	-	0.0305302	0.0587491	0.603293	-	-	-	-	-	-	-	-	-	-	1	994	-	189.062
prot-c-5261_13_3	ABL2 || id:prot-c-5261_13_3	-	-	-	-	-	-	0.0138465	0.115847	0.90486	-	-	-	-	-	-	-	-	-	-	1	995	-	41.1393
prot-c-3168_8_2	ADAMTS-5 || id:prot-c-3168_8_2	-	-	-	-	-	-	-0.0350811	0.041808	0.401414	-	-	-	-	-	-	-	-	-	-	1	996	-	601.23
prot-c-4763_31_3	Afamin || id:prot-c-4763_31_3	-	-	-	-	-	-	0.0170725	0.114236	0.881198	-	-	-	-	-	-	-	-	-	-	1	989	-	49.9143
ukb-b-4575	Age asthma diagnosed || id:ukb-b-4575	0.159916	0.190399	0.400965	0.33276	0.470705	0.487376	-	-	-	-0.0116687	0.690965	0.0605322	0.0479965	0.125154	0.234046	0.59283	0.275573	0.261267	0.302983	23	47222	0.0320118	1500.27
ukb-b-18436	Age asthma diagnosed by doctor || id:ukb-b-18436	0.196801	0.153139	0.198753	-	-	-	-	-	-	-	-	-	-	-	-	-	-	-	-	2	14283	0.00651578	94.424
ukb-b-3018	Age at death || id:ukb-b-3018	-	-	-	-	-	-	-0.39914	0.765596	0.602126	-	-	-	-	-	-	-	-	-	-	1	11856	0.00259074	31.2875
ukb-b-12405	Age at first live birth || id:ukb-b-12405	-0.865501	0.320843	0.00698442	0.62352	1.99471	0.756561	-	-	-	-0.0337709	0.454183	0.628556	0.60929	-0.609928	0.487039	0.210454	-0.372923	0.804897	0.646089	35	170498	0.00746541	1319.64
ukb-b-4643	Age at hysterectomy || id:ukb-b-4643	-0.437428	0.9014	0.62748	5.36684	5.21525	0.490881	-	-	-	-0.289721	0.46179	0.143686	0.191272	-0.592274	0.706843	0.402079	0.618629	0.806475	0.523215	3	46207	0.00230222	104.698
ukb-b-8727	Age at last live birth || id:ukb-b-8727	-0.306102	0.857273	0.721043	-2.06169	2.61843	0.475096	-	-	-	0.0482139	0.514537	0.293243	0.244908	-0.900084	0.951073	0.343951	-1.02506	1.12393	0.403584	6	170248	0.00139111	241.94
ukb-b-17422	Age at menopause (last menstrual period) || id:ukb-b-17422	0.0301532	0.111733	0.787261	0.196103	0.210371	0.353285	-	-	-	-0.00862008	0.35377	0.0260088	0.0259322	0.234104	0.162084	0.148645	0.208241	0.191821	0.280007	112	143819	0.0665333	9763.47
ukb-d-age	Age at recruitment || id:ukb-d-age	-	-	-	-	-	-	1.26216	0.7302	0.0838955	-	-	-	-	-	-	-	-	-	-	1	361194	0.00571227	30.1048
ukb-d-4700_irnt	Age cataract diagnosed || id:ukb-d-4700_irnt	-	-	-	-	-	-	0.104915	0.582862	0.857153	-	-	-	-	-	-	-	-	-	-	1	5020	0.00388713	33.1965
ukb-b-7435	Age diabetes diagnosed || id:ukb-b-7435	-0.691063	0.473216	0.144192	-7.33316	8.32271	0.540185	-	-	-	0.620372	0.570583	0.0593078	0.0633927	-0.703944	0.330739	0.0333041	-1.00898	0.372354	0.113474	3	20911	0.00847218	180.465
ukb-b-6591	Age first had sexual intercourse || id:ukb-b-6591	-0.943589	0.210333	7.25167e-06	-0.168885	0.943636	0.858143	-	-	-	-0.0130155	0.400698	0.152854	0.149887	-0.672847	0.297116	0.0235377	-0.391471	0.688587	0.57033	199	406457	0.0211387	9029.46
ukb-b-7556	Age hay fever, rhinitis or eczema diagnosed || id:ukb-b-7556	0.180611	0.263363	0.492846	-0.955557	0.783117	0.231039	-	-	-	0.0462349	0.133879	0.0132157	0.0226092	0.00416987	0.319597	0.98959	-0.268846	0.584931	0.648714	35	91982	0.0189226	1714.11
ukb-b-18290	Age hayfever or allergic rhinitis diagnosed by doctor || id:ukb-b-18290	0.391389	0.971929	0.687174	-	-	-	-	-	-	-	-	-	-	-	-	-	-	-	-	2	25486	0.00615952	150.747
ukb-b-1061	Age high blood pressure diagnosed || id:ukb-b-1061	0.0287396	0.586421	0.960913	-0.0140392	2.33831	0.995341	-	-	-	0.00145077	0.985279	0.0887874	0.0590302	-0.31779	0.644389	0.621896	-0.353198	0.706272	0.627834	11	111148	0.00427694	472.649
ukb-b-4564	Age last used hormone-replacement therapy (HRT) || id:ukb-b-4564	0.0250965	0.692227	0.971079	0.351861	2.04596	0.879282	-	-	-	-0.0191616	0.877046	0.208022	0.106483	-0.945151	0.773758	0.221894	-0.947923	0.945171	0.3898	4	72982	0.00213377	157.463
ukb-b-16927	Age of primiparous women at birth of child || id:ukb-b-16927	-	-	-	-	-	-	0.0865077	1.45382	0.952551	-	-	-	-	-	-	-	-	-	-	1	33147	0.000974394	31.657
ukb-b-9487	Age started hormone-replacement therapy (HRT) || id:ukb-b-9487	0.140823	0.298175	0.636725	0.568144	0.828589	0.50008	-	-	-	-0.0180377	0.585144	0.0289098	0.0238448	-0.197492	0.359941	0.583226	-0.438188	0.625744	0.490784	24	87834	0.0125859	1114.53
ukb-b-9433	Age started oral contraceptive pill || id:ukb-b-9433	-2.36347	1.44898	0.102865	-9.83873	5.24947	0.201749	-	-	-	0.206696	0.280543	0.162582	0.290225	-2.53216	1.407	0.0719092	-2.60702	1.62606	0.207207	4	198213	0.000651433	128.565
ukb-b-2047	Age started smoking in former smokers || id:ukb-b-2047	-	-	-	-	-	-	0.517315	2.22595	0.816226	-	-	-	-	-	-	-	-	-	-	1	114449	0.000293691	35.3041
ukb-b-5801	Age started wearing glasses or contact lenses || id:ukb-b-5801	0.0302685	0.278397	0.913421	1.36481	0.760774	0.0765038	-	-	-	-0.0278692	0.063574	0.252602	0.320924	0.248714	0.405673	0.539818	0.372946	0.653805	0.569931	84	397498	0.0118986	4719.39
ukb-b-7138	Age stopped smoking || id:ukb-b-7138	-	-	-	-	-	-	1.12186	1.88787	0.552348	-	-	-	-	-	-	-	-	-	-	1	114431	0.000364418	44.0795
ukb-b-4206	Age when last used oral contraceptive pill || id:ukb-b-4206	-	-	-	-	-	-	0.0933632	1.68794	0.95589	-	-	-	-	-	-	-	-	-	-	1	180068	0.000189241	34.0738
prot-c-4192_10_2	AK1A1 || id:prot-c-4192_10_2	-	-	-	-	-	-	0.182381	0.116803	0.118419	-	-	-	-	-	-	-	-	-	-	1	984	-	43.8641
prot-c-2795_23_3	Alkaline phosphatase, bone || id:prot-c-2795_23_3	-	-	-	-	-	-	0.109478	0.0697228	0.116372	-	-	-	-	-	-	-	-	-	-	1	995	-	117.94
prot-c-4153_11_2	alpha-1-antichymotrypsin complex || id:prot-c-4153_11_2	-	-	-	-	-	-	0.10235	0.172056	0.551934	-	-	-	-	-	-	-	-	-	-	1	995	-	65.2541
prot-c-4322_28_3	AMNLS || id:prot-c-4322_28_3	-	-	-	-	-	-	-0.0565004	0.135491	0.676674	-	-	-	-	-	-	-	-	-	-	1	995	-	30.947
prot-c-3170_6_1	AMPM2 || id:prot-c-3170_6_1	-	-	-	-	-	-	0.0822777	0.119194	0.490015	-	-	-	-	-	-	-	-	-	-	1	995	-	37.6627
prot-c-4874_3_1	Angiogenin || id:prot-c-4874_3_1	-	-	-	-	-	-	-0.0382664	0.0645734	0.553447	-	-	-	-	-	-	-	-	-	-	1	997	-	183.331
prot-c-3710_49_2	Angiostatin || id:prot-c-3710_49_2	-	-	-	-	-	-	0.21311	0.133999	0.111747	-	-	-	-	-	-	-	-	-	-	1	997	-	44.957
prot-c-3484_60_2	Angiotensinogen || id:prot-c-3484_60_2	-	-	-	-	-	-	-0.123756	0.163359	0.448707	-	-	-	-	-	-	-	-	-	-	1	994	-	45.8193
ukb-b-4080	Ankle spacing width || id:ukb-b-4080	-0.0850567	0.110007	0.439406	0.0340476	0.26831	0.899093	-	-	-	-0.00303028	0.626697	0.036318	0.0342068	-0.071712	0.172081	0.676873	-0.165012	0.300069	0.582716	364	265753	0.0687503	26718.8
ukb-b-2122	Ankle spacing width (left) || id:ukb-b-2122	-0.12961	0.115848	0.263231	0.173913	0.304712	0.56884	-	-	-	-0.00966948	0.282879	0.326178	0.329504	0.0122097	0.18534	0.947475	-0.0141434	0.331464	0.966009	194	146226	0.0564012	11730
ukb-b-8607	Ankle spacing width (right) || id:ukb-b-8607	-0.0763228	0.109299	0.484995	0.352105	0.301931	0.244891	-	-	-	-0.0136721	0.128333	0.643007	0.668184	0.0235154	0.175364	0.893327	0.177682	0.316634	0.575296	208	146181	0.0599899	12176.7
prot-c-4960_72_1	annexin I || id:prot-c-4960_72_1	-	-	-	-	-	-	0.119032	0.112225	0.288848	-	-	-	-	-	-	-	-	-	-	1	995	-	44.0893
prot-c-4961_17_1	annexin II || id:prot-c-4961_17_1	-	-	-	-	-	-	-0.031966	0.0490711	0.514775	-	-	-	-	-	-	-	-	-	-	1	996	-	342.25
prot-c-2797_56_2	Apo B || id:prot-c-2797_56_2	-	-	-	-	-	-	-0.0213307	0.166172	0.89786	-	-	-	-	-	-	-	-	-	-	1	996	-	52.9546
prot-c-5312_49_3	Apo E2 || id:prot-c-5312_49_3	-	-	-	-	-	-	0.014077	0.100642	0.88876	-	-	-	-	-	-	-	-	-	-	1	994	-	55.5919
ukb-b-8338	Arm fat mass (left) || id:ukb-b-8338	0.524085	0.120341	1.33066e-05	0.277345	0.313731	0.377195	-	-	-	0.00496677	0.394892	0.250508	0.247691	0.452969	0.202971	0.0256354	0.171477	0.325798	0.598939	419	454684	0.0512396	26369.3
ukb-b-6704	Arm fat mass (right) || id:ukb-b-6704	0.553182	0.123617	7.64237e-06	0.192224	0.319053	0.547175	-	-	-	0.0072465	0.220481	0.095413	0.098737	0.458832	0.196518	0.0195536	0.181625	0.30895	0.556929	424	454757	0.0512	26362.2
ukb-b-20188	Arm fat percentage (left) || id:ukb-b-20188	0.925405	0.161105	9.24059e-09	-0.313241	0.454347	0.490965	-	-	-	0.0183048	0.00371667	0.577497	0.681082	0.823537	0.252938	0.0011304	0.502793	0.481931	0.297464	389	454724	0.0268796	23078.6
ukb-b-12854	Arm fat percentage (right) || id:ukb-b-12854	0.938273	0.163628	9.79778e-09	0.178096	0.453542	0.694773	-	-	-	0.0113029	0.0732158	0.447594	0.479261	0.795015	0.27197	0.00346483	0.426139	0.47878	0.373988	390	454789	0.0269536	22873.4
ukb-b-19925	Arm fat-free mass (left) || id:ukb-b-19925	0.366773	0.164403	0.0256849	-0.310287	0.407983	0.447283	-	-	-	0.00981835	0.0704964	0.0161953	0.0195425	0.349294	0.266238	0.189534	0.29433	0.453112	0.516259	514	454672	0.0311521	38969.4
ukb-b-19520	Arm fat-free mass (right) || id:ukb-b-19520	0.434545	0.163557	0.00788762	-0.210876	0.40707	0.604659	-	-	-	0.00929521	0.0840937	0.0659516	0.0747731	0.358678	0.266152	0.177773	0.315156	0.44091	0.475067	513	454753	0.0302072	39279.8
ukb-b-9093	Arm predicted mass (left) || id:ukb-b-9093	0.362877	0.16382	0.0267539	-0.259476	0.409024	0.52612	-	-	-	0.00898688	0.0975312	0.0255385	0.0292615	0.300084	0.261821	0.251737	0.15688	0.45851	0.732379	508	454655	0.0306398	38633.7
ukb-b-16698	Arm predicted mass (right) || id:ukb-b-16698	0.40061	0.163975	0.0145611	-0.436808	0.407428	0.284172	-	-	-	0.0118535	0.0252839	0.0728226	0.0925307	0.313864	0.267494	0.240656	0.140122	0.46096	0.761267	518	454746	0.0298417	39069.5
prot-c-3172_28_2	ARSB || id:prot-c-3172_28_2	-	-	-	-	-	-	-0.00109797	0.140916	0.993783	-	-	-	-	-	-	-	-	-	-	1	996	-	68.7405
prot-c-2813_11_2	ART || id:prot-c-2813_11_2	-	-	-	-	-	-	0.0535456	0.0797735	0.50208	-	-	-	-	-	-	-	-	-	-	1	997	-	77.2114
prot-c-4964_67_1	ARTS1 || id:prot-c-4964_67_1	-0.0337553	0.0442155	0.445209	-	-	-	-	-	-	-	-	-	-	-	-	-	-	-	-	2	996	-	855.089
prot-c-3212_30_3	ASAH2 || id:prot-c-3212_30_3	-	-	-	-	-	-	-0.100116	0.0648063	0.122381	-	-	-	-	-	-	-	-	-	-	1	996	-	159.264
prot-c-3173_49_2	ASAHL || id:prot-c-3173_49_2	0.00661274	0.0223889	0.76772	-	-	-	-	-	-	-	-	-	-	-	-	-	-	-	-	2	997	-	278.464
prot-c-4771_10_3	ASM3A || id:prot-c-4771_10_3	-	-	-	-	-	-	0.191609	0.0889595	0.0312492	-	-	-	-	-	-	-	-	-	-	1	993	-	75.221
ukb-b-5090	Astigmatism angle (left) || id:ukb-b-5090	0.582511	0.439959	0.185499	-0.895243	2.70441	0.796488	-	-	-	0.0455264	0.663547	0.80816	0.77057	0.699841	1.11444	0.53002	0.757531	1.1788	0.586302	3	99071	0.000963269	97.1447
ukb-b-8882	Astigmatism angle (right) || id:ukb-b-8882	-	-	-	-	-	-	2.33283	1.32705	0.0787636	-	-	-	-	-	-	-	-	-	-	1	99380	0.000299481	30.1315
prot-c-3175_51_5	ATS13 || id:prot-c-3175_51_5	-	-	-	-	-	-	0.00477693	0.12981	0.970645	-	-	-	-	-	-	-	-	-	-	1	991	-	90.4783
prot-c-2558_51_3	b-Endorphin || id:prot-c-2558_51_3	-	-	-	-	-	-	0.0786718	0.0708486	0.266817	-	-	-	-	-	-	-	-	-	-	1	995	-	120.341
prot-c-3485_28_2	b2-Microglobulin || id:prot-c-3485_28_2	-	-	-	-	-	-	-0.0773801	0.268179	0.772934	-	-	-	-	-	-	-	-	-	-	1	997	-	31.5844
prot-c-5383_14_3	BAFF Receptor || id:prot-c-5383_14_3	-	-	-	-	-	-	0.0771638	0.13379	0.564105	-	-	-	-	-	-	-	-	-	-	1	997	-	30.283
ukb-b-16446	Basal metabolic rate || id:ukb-b-16446	0.427808	0.144376	0.00304512	-0.270531	0.341001	0.427927	-	-	-	0.0109297	0.0243042	0.183997	0.219747	0.418338	0.233231	0.072867	0.472979	0.381662	0.215788	540	454874	0.0371797	43281
ukb-d-30220_irnt	Basophill percentage || id:ukb-d-30220_irnt	-0.0988451	0.181081	0.585161	-0.130183	0.350555	0.711137	-	-	-	0.00100923	0.916908	0.292405	0.269357	-0.1728	0.289405	0.550449	-0.810949	0.37662	0.0336343	104	349861	0.0269842	9384.38
prot-c-2816_50_2	BCAM || id:prot-c-2816_50_2	-	-	-	-	-	-	0.0131748	0.11996	0.912547	-	-	-	-	-	-	-	-	-	-	1	995	-	46.5669
prot-c-5262_57_3	BCAR3 || id:prot-c-5262_57_3	-	-	-	-	-	-	0.0119438	0.0999282	0.90486	-	-	-	-	-	-	-	-	-	-	1	995	-	56.3702
prot-c-3025_50_1	bFGF || id:prot-c-3025_50_1	-	-	-	-	-	-	-0.0157844	0.0584294	0.787049	-	-	-	-	-	-	-	-	-	-	1	996	-	186.05
prot-c-3413_50_2	BFL1 || id:prot-c-3413_50_2	-	-	-	-	-	-	-0.202361	0.129516	0.118186	-	-	-	-	-	-	-	-	-	-	1	995	-	34.751
prot-c-3283_21_1	BGH3 || id:prot-c-3283_21_1	-	-	-	-	-	-	-0.0712389	0.119967	0.552631	-	-	-	-	-	-	-	-	-	-	1	995	-	133.634
ukb-b-13378	Birth weight || id:ukb-b-13378	0.0309688	0.177818	0.861739	-0.799115	0.506311	0.116767	-	-	-	0.0212298	0.0824579	0.119863	0.148063	0.26833	0.268369	0.317381	0.185305	0.422994	0.662004	141	261932	0.0291766	7903.66
prot-c-3587_53_1	BMP10 || id:prot-c-3587_53_1	-	-	-	-	-	-	0.322011	0.210097	0.125355	-	-	-	-	-	-	-	-	-	-	1	996	-	32.1489
ukb-b-8909	Body fat percentage || id:ukb-b-8909	1.00451	0.164167	9.42653e-10	0.527835	0.500371	0.29213	-	-	-	0.00700972	0.313857	0.278761	0.279199	1.17311	0.26103	6.98502e-06	1.57074	0.61533	0.0110688	392	454633	0.0271832	22758.3
ukb-b-19953	Body mass index (BMI) || id:ukb-b-19953	0.636602	0.11506	3.15175e-08	0.196405	0.289978	0.498554	-	-	-	0.00897609	0.0989829	0.237301	0.255904	0.444759	0.198161	0.0248048	0.0927752	0.307443	0.762971	454	461460	0.0569503	28992.7
ukb-b-2303	Body mass index (BMI) || id:ukb-b-2303	0.621456	0.12093	2.76256e-07	0.235167	0.304167	0.439847	-	-	-	0.00795125	0.167114	0.0175849	0.0191344	0.440036	0.19462	0.0237593	0.166397	0.286463	0.561625	444	454884	0.0563791	28272.3
prot-c-4126_22_1	BPI || id:prot-c-4126_22_1	-	-	-	-	-	-	-0.170115	0.115399	0.140442	-	-	-	-	-	-	-	-	-	-	1	995	-	41.8351
ukb-b-11348	Bread intake || id:ukb-b-11348	0.0210888	0.510408	0.967043	-0.552507	2.23612	0.806527	-	-	-	0.00866603	0.793173	0.670769	0.625478	-0.979627	0.798825	0.220073	-1.05318	1.21402	0.392327	32	452236	0.00265908	1338.05
prot-c-4535_50_2	BST1 || id:prot-c-4535_50_2	-0.0243866	0.00333087	2.45407e-13	-	-	-	-	-	-	-	-	-	-	-	-	-	-	-	-	2	997	-	735.941
prot-c-4479_14_2	C1-Esterase Inhibitor || id:prot-c-4479_14_2	-	-	-	-	-	-	-0.0249402	0.039391	0.52664	-	-	-	-	-	-	-	-	-	-	1	995	-	542.425
prot-c-2753_2_2	C1q || id:prot-c-2753_2_2	-	-	-	-	-	-	-0.0381811	0.096044	0.690971	-	-	-	-	-	-	-	-	-	-	1	996	-	65.1088
prot-c-3285_23_2	C1r || id:prot-c-3285_23_2	-	-	-	-	-	-	-0.0249301	0.0627113	0.690971	-	-	-	-	-	-	-	-	-	-	1	996	-	165.894
prot-c-3590_8_3	C1s || id:prot-c-3590_8_3	-	-	-	-	-	-	-0.0730077	0.0635009	0.250262	-	-	-	-	-	-	-	-	-	-	1	995	-	190.44
prot-c-3186_2_2	C2 || id:prot-c-3186_2_2	-	-	-	-	-	-	0.0155586	0.143775	0.913826	-	-	-	-	-	-	-	-	-	-	1	997	-	34.7275
prot-c-4792_51_2	C34 gp41 HIV Fragment || id:prot-c-4792_51_2	0.028857	0.110886	0.794678	-	-	-	-	-	-	-	-	-	-	-	-	-	-	-	-	2	996	-	176.56
prot-c-4481_34_2	C4 || id:prot-c-4481_34_2	-0.0293076	0.0891662	0.742394	-	-	-	-	-	-	-	-	-	-	-	-	-	-	-	-	2	996	-	112.756
prot-c-2182_54_1	C4b || id:prot-c-2182_54_1	-	-	-	-	-	-	-0.0376723	0.0716165	0.598868	-	-	-	-	-	-	-	-	-	-	1	993	-	132.48
prot-c-2888_49_2	C7 || id:prot-c-2888_49_2	-	-	-	-	-	-	0.222906	0.13165	0.0904237	-	-	-	-	-	-	-	-	-	-	1	985	-	76.5975
prot-c-2819_23_2	Cadherin-5 || id:prot-c-2819_23_2	-	-	-	-	-	-	0.00601426	0.0547617	0.912547	-	-	-	-	-	-	-	-	-	-	1	995	-	264.713
prot-c-4903_72_1	Calcineurin || id:prot-c-4903_72_1	-	-	-	-	-	-	0.0344336	0.150158	0.818623	-	-	-	-	-	-	-	-	-	-	1	997	-	66.896
prot-c-2668_70_2	Calpain I || id:prot-c-2668_70_2	-	-	-	-	-	-	0.0264169	0.0839512	0.753012	-	-	-	-	-	-	-	-	-	-	1	995	-	81.2521
prot-c-3026_5_2	Calpastatin || id:prot-c-3026_5_2	-	-	-	-	-	-	0.0222363	0.108043	0.83694	-	-	-	-	-	-	-	-	-	-	1	995	-	51.4663
prot-c-3592_4_3	CAMK1 || id:prot-c-3592_4_3	-0.0251345	0.0116362	0.0307701	-	-	-	-	-	-	-	-	-	-	-	-	-	-	-	-	2	997	-	888.77
prot-c-3418_12_2	CAMK1D || id:prot-c-3418_12_2	-	-	-	-	-	-	0.0254584	0.119177	0.830845	-	-	-	-	-	-	-	-	-	-	1	993	-	108.785
prot-c-4968_50_1	CAPG || id:prot-c-4968_50_1	-	-	-	-	-	-	0.111781	0.133781	0.403404	-	-	-	-	-	-	-	-	-	-	1	995	-	34.1641
prot-c-3352_80_3	Carbonic anhydrase 6 || id:prot-c-3352_80_3	-0.0250781	0.0731895	0.731865	-	-	-	-	-	-	-	-	-	-	-	-	-	-	-	-	2	996	-	208.026
prot-c-3420_21_2	Carbonic anhydrase XIII || id:prot-c-3420_21_2	-	-	-	-	-	-	0.0384653	0.0981736	0.6952	-	-	-	-	-	-	-	-	-	-	1	997	-	86.6948
prot-c-3593_72_3	Caspase-3 || id:prot-c-3593_72_3	-	-	-	-	-	-	-0.112867	0.189598	0.551644	-	-	-	-	-	-	-	-	-	-	1	995	-	46.2536
prot-c-3488_64_2	Catalase || id:prot-c-3488_64_2	-0.0505998	0.0949947	0.59427	-	-	-	-	-	-	-	-	-	-	-	-	-	-	-	-	2	996	-	159.777
prot-c-3179_51_2	Cathepsin A || id:prot-c-3179_51_2	-	-	-	-	-	-	-0.0702907	0.109619	0.521373	-	-	-	-	-	-	-	-	-	-	1	997	-	45.8465
prot-c-3061_61_2	Cathepsin B || id:prot-c-3061_61_2	-	-	-	-	-	-	0.194994	0.0710341	0.00604968	-	-	-	-	-	-	-	-	-	-	1	997	-	125.664
prot-c-3181_50_2	Cathepsin S || id:prot-c-3181_50_2	-	-	-	-	-	-	-0.00748316	0.066516	0.910426	-	-	-	-	-	-	-	-	-	-	1	997	-	192.377
prot-c-4971_1_1	CATZ || id:prot-c-4971_1_1	-	-	-	-	-	-	-0.0641724	0.100077	0.521373	-	-	-	-	-	-	-	-	-	-	1	997	-	56.25
prot-c-2890_59_2	CCL28 || id:prot-c-2890_59_2	-	-	-	-	-	-	-0.0496024	0.114018	0.663534	-	-	-	-	-	-	-	-	-	-	1	994	-	42.302
prot-c-3290_50_2	CD109 || id:prot-c-3290_50_2	0.0641507	0.0228508	0.00499482	-	-	-	-	-	-	-	-	-	-	-	-	-	-	-	-	2	978	-	273.153
prot-c-3291_30_2	CD23 || id:prot-c-3291_30_2	-	-	-	-	-	-	-0.0342569	0.164397	0.834933	-	-	-	-	-	-	-	-	-	-	1	994	-	58.9365
prot-c-5412_53_3	CD27 || id:prot-c-5412_53_3	-	-	-	-	-	-	0.00533402	0.0577938	0.926464	-	-	-	-	-	-	-	-	-	-	1	997	-	222.308
prot-c-3421_54_2	CD30 Ligand || id:prot-c-3421_54_2	-	-	-	-	-	-	-0.00763487	0.184678	0.967024	-	-	-	-	-	-	-	-	-	-	1	996	-	38.4275
prot-c-2973_15_2	CD36 ANTIGEN || id:prot-c-2973_15_2	-	-	-	-	-	-	-0.196936	0.116603	0.0912309	-	-	-	-	-	-	-	-	-	-	1	997	-	136.423
prot-c-4541_49_2	CDON || id:prot-c-4541_49_2	-	-	-	-	-	-	0.0826804	0.0704031	0.24024	-	-	-	-	-	-	-	-	-	-	1	993	-	112.997
prot-c-3600_2_3	Chitotriosidase-1 || id:prot-c-3600_2_3	-	-	-	-	-	-	-0.0380937	0.0418345	0.362516	-	-	-	-	-	-	-	-	-	-	1	996	-	628.004
prot-c-3028_36_2	Ck-b-8-1 || id:prot-c-3028_36_2	-	-	-	-	-	-	0.013611	0.124933	0.913245	-	-	-	-	-	-	-	-	-	-	1	995	-	85.2113
prot-c-4332_6_2	CLC1B || id:prot-c-4332_6_2	-	-	-	-	-	-	-0.0163271	0.114455	0.886566	-	-	-	-	-	-	-	-	-	-	1	992	-	40.9472
prot-c-5066_134_3	CLM6 || id:prot-c-5066_134_3	-0.0417122	0.105953	0.693813	-	-	-	-	-	-	-	-	-	-	-	-	-	-	-	-	2	993	-	124.175
prot-c-3604_6_4	CNDP1 || id:prot-c-3604_6_4	-	-	-	-	-	-	0.0248654	0.177029	0.888297	-	-	-	-	-	-	-	-	-	-	1	995	-	63.3456
prot-c-3296_92_2	CNTN2 || id:prot-c-3296_92_2	-	-	-	-	-	-	-0.0181917	0.0596228	0.76028	-	-	-	-	-	-	-	-	-	-	1	993	-	188.513
prot-c-4906_35_1	Coagulation Factor V || id:prot-c-4906_35_1	-	-	-	-	-	-	-0.219482	0.119541	0.066352	-	-	-	-	-	-	-	-	-	-	1	997	-	112.572
prot-c-3184_25_2	Coagulation Factor VII || id:prot-c-3184_25_2	-0.0617315	0.0560384	0.270639	-	-	-	-	-	-	-	-	-	-	-	-	-	-	-	-	2	994	-	367.134
prot-c-2190_55_1	Coagulation Factor XI || id:prot-c-2190_55_1	0.0294287	0.000338883	0	-	-	-	-	-	-	-	-	-	-	-	-	-	-	-	-	2	996	-	306.207
prot-c-4430_44_3	Collectin Kidney 1 || id:prot-c-4430_44_3	-	-	-	-	-	-	0.142886	0.0932261	0.125355	-	-	-	-	-	-	-	-	-	-	1	996	-	195.44
prot-c-3666_17_4	complement factor H-related 5 || id:prot-c-3666_17_4	-0.0639717	0.0630626	0.310384	-	-	-	-	-	-	-	-	-	-	-	-	-	-	-	-	2	995	-	119.324
prot-c-3298_52_2	Contactin-4 || id:prot-c-3298_52_2	-0.0335681	0.0501937	0.503642	-	-	-	-	-	-	-	-	-	-	-	-	-	-	-	-	2	995	-	64.8877
prot-c-3299_29_2	Contactin-5 || id:prot-c-3299_29_2	-	-	-	-	-	-	0.00181322	0.152044	0.990485	-	-	-	-	-	-	-	-	-	-	1	995	-	79.5308
ukb-b-11650	Corneal hysteresis (left) || id:ukb-b-11650	0.0715777	0.123167	0.561145	-0.0891654	0.288184	0.757763	-	-	-	0.00815076	0.538563	0.160805	0.150311	-0.0580901	0.177199	0.743045	-0.156768	0.25024	0.532646	88	97465	0.063901	6437.25
ukb-b-11480	Corneal hysteresis (right) || id:ukb-b-11480	0.0712123	0.100939	0.480498	-0.0235557	0.232313	0.919429	-	-	-	0.00471496	0.650145	0.585139	0.563641	-0.0602054	0.174465	0.73003	-0.166128	0.235724	0.482509	107	97653	0.075041	7600.12
ukb-b-4717	Corneal resistance factor (left) || id:ukb-b-4717	-0.106645	0.100244	0.287395	0.0873151	0.235738	0.711709	-	-	-	-0.00996614	0.364966	0.11122	0.109921	-0.0747188	0.156272	0.632555	-0.147289	0.184657	0.426559	129	97465	0.0945606	9633.62
ukb-b-15178	Corneal resistance factor (right) || id:ukb-b-15178	0.0295176	0.0907455	0.74497	0.102474	0.212791	0.630868	-	-	-	-0.00375286	0.705037	0.116781	0.107341	-0.039443	0.133888	0.768303	-0.0930956	0.209002	0.656698	141	97653	0.105002	10781.4
prot-c-5346_24_3	CPNE1 || id:prot-c-5346_24_3	-	-	-	-	-	-	-0.000819444	0.0426799	0.984682	-	-	-	-	-	-	-	-	-	-	1	997	-	388.09
prot-c-2672_60_1	Cripto || id:prot-c-2672_60_1	-	-	-	-	-	-	-0.0245253	0.055113	0.656319	-	-	-	-	-	-	-	-	-	-	1	997	-	934.523
ukb-b-14670	Cylindrical power (left) || id:ukb-b-14670	-0.38529	0.822599	0.639511	-3.20725	4.27169	0.50729	-	-	-	0.101448	0.547893	0.264413	0.208684	-0.477912	0.938286	0.61051	-1.15484	1.43123	0.464973	5	99071	0.00239392	235.884
ukb-b-10250	Cylindrical power (right) || id:ukb-b-10250	-0.698662	0.900021	0.437588	0.898318	6.73513	0.902339	-	-	-	-0.0538611	0.825843	0.2239	0.134021	-1.50192	1.03443	0.146521	-2.09363	1.50597	0.236823	5	99380	0.00207808	206.265
prot-c-2609_59_2	Cystatin C || id:prot-c-2609_59_2	-	-	-	-	-	-	-0.144371	0.162457	0.374177	-	-	-	-	-	-	-	-	-	-	1	992	-	61.874
prot-c-3303_23_2	Cystatin M || id:prot-c-3303_23_2	-	-	-	-	-	-	0.216591	0.117297	0.0648175	-	-	-	-	-	-	-	-	-	-	1	992	-	30.2281
prot-c-3803_10_2	CYTD || id:prot-c-3803_10_2	-	-	-	-	-	-	-0.000531591	0.0579236	0.992678	-	-	-	-	-	-	-	-	-	-	1	997	-	205.349
prot-c-3302_58_1	CYTF || id:prot-c-3302_58_1	-	-	-	-	-	-	0.0339313	0.0514673	0.509717	-	-	-	-	-	-	-	-	-	-	1	997	-	264.063
prot-c-4786_58_3	Cytidylate kinase || id:prot-c-4786_58_3	-	-	-	-	-	-	-0.0420318	0.196762	0.830845	-	-	-	-	-	-	-	-	-	-	1	993	-	38.5145
prot-c-5459_33_3	CYTN || id:prot-c-5459_33_3	0.0484699	0.039819	0.223507	-	-	-	-	-	-	-	-	-	-	-	-	-	-	-	-	2	997	-	214.189
prot-c-4324_33_2	CYTT || id:prot-c-4324_33_2	0.0523492	0.043956	0.233675	-	-	-	-	-	-	-	-	-	-	-	-	-	-	-	-	2	997	-	178.199
prot-c-5069_9_3	DAF || id:prot-c-5069_9_3	-	-	-	-	-	-	0.039122	0.0677377	0.563567	-	-	-	-	-	-	-	-	-	-	1	995	-	157.001
prot-c-4355_13_1	DAPK2 || id:prot-c-4355_13_1	-	-	-	-	-	-	0.0144756	0.0868869	0.867683	-	-	-	-	-	-	-	-	-	-	1	994	-	78.872
prot-c-3029_52_2	DC-SIGN || id:prot-c-3029_52_2	0.0862092	0.0193186	8.10089e-06	-	-	-	-	-	-	-	-	-	-	-	-	-	-	-	-	2	996	-	525.752
prot-c-4979_34_2	DERM || id:prot-c-4979_34_2	-	-	-	-	-	-	-0.163108	0.103221	0.114064	-	-	-	-	-	-	-	-	-	-	1	997	-	61.5755
ukb-b-7992	Diastolic blood pressure, automated reading || id:ukb-b-7992	-0.116969	0.171907	0.496238	-0.495883	0.54302	0.36201	-	-	-	0.00725484	0.462595	0.0199919	0.0191536	-0.173555	0.239795	0.469211	-0.268614	0.67627	0.691554	255	436424	0.0310968	14423.5
ukb-b-18240	Diastolic blood pressure, manual reading || id:ukb-b-18240	-0.442405	0.357834	0.216333	0.407553	2.56055	0.888159	-	-	-	-0.0403192	0.768177	0.58153	0.397983	-0.668393	0.546473	0.221291	-0.785338	0.744916	0.369167	4	39749	0.00326898	134.383
prot-c-3365_7_2	Dkk-4 || id:prot-c-3365_7_2	-	-	-	-	-	-	-0.0267227	0.090029	0.766601	-	-	-	-	-	-	-	-	-	-	1	996	-	73.3249
prot-c-3607_71_1	DKK3 || id:prot-c-3607_71_1	-	-	-	-	-	-	-0.170564	0.194394	0.380261	-	-	-	-	-	-	-	-	-	-	1	992	-	54.8044
prot-c-3845_51_2	DLRB1 || id:prot-c-3845_51_2	-0.0345684	0.0623277	0.579153	-	-	-	-	-	-	-	-	-	-	-	-	-	-	-	-	2	996	-	196.528
prot-c-5249_31_3	DRAK2 || id:prot-c-5249_31_3	-	-	-	-	-	-	0.0151581	0.126821	0.90486	-	-	-	-	-	-	-	-	-	-	1	995	-	33.6864
ukb-b-13932	Duration of vigorous activity || id:ukb-b-13932	0.413005	0.790441	0.601323	-2.01652	2.75101	0.516634	-	-	-	0.0731248	0.412821	0.648338	0.664031	0.376239	1.24092	0.761742	1.94601	1.75424	0.329493	5	251501	0.000650197	163.875
ukb-b-16998	Duration of walks || id:ukb-b-16998	1.1786	0.666611	0.0770526	-3.71034	3.26324	0.277729	-	-	-	0.0780218	0.14783	0.792159	0.897497	0.909273	1.06107	0.39148	0.6946	1.59698	0.670735	14	395831	0.0012452	492.493
ukb-b-15418	Duration screen displayed || id:ukb-b-15418	0.701122	0.436858	0.108512	0.644091	1.98271	0.752716	-	-	-	0.00165129	0.976874	0.717386	0.62835	0.565619	0.720161	0.432215	0.607218	0.935416	0.530872	11	152605	0.00290011	478.515
ukb-b-20140	Duration to complete alphanumeric path (trail #2) || id:ukb-b-20140	0.274604	0.832623	0.741546	-5.46929	3.65882	0.185585	-	-	-	0.196519	0.159802	0.00238709	0.0166642	0.0988551	0.679005	0.884247	0.0911023	0.811185	0.913732	8	99477	0.00303631	306.557
ukb-b-19585	Duration to entering value || id:ukb-b-19585	1.61548	1.05042	0.124066	-4.04336	5.71164	0.518066	-	-	-	0.151051	0.370526	0.0697604	0.0867813	1.8061	0.999079	0.0706426	2.36161	1.37383	0.146251	6	113410	0.00187116	212.54
ukb-b-19373	Duration to first press of snap-button in each round || id:ukb-b-19373	-0.00164811	0.355433	0.9963	0.0571527	1.71604	0.97352	-	-	-	-0.00091774	0.972145	0.504597	0.472053	-0.301693	0.536881	0.574159	-1.79246	1.25369	0.156886	77	459281	0.00657598	3146.46
ukb-b-11361	ECG, heart rate || id:ukb-b-11361	-0.0321884	0.344925	0.92565	-1.23725	0.764604	0.140081	-	-	-	0.0769014	0.11775	0.112554	0.231524	-0.393765	0.393999	0.317598	-0.583257	0.45043	0.224456	11	68160	0.0091409	638.985
prot-c-3366_51_2	ECM1 || id:prot-c-3366_51_2	-	-	-	-	-	-	0.0326893	0.0386989	0.398274	-	-	-	-	-	-	-	-	-	-	1	996	-	584.189
prot-c-2977_7_2	EDAR || id:prot-c-2977_7_2	-0.0526429	0.126535	0.677384	0.702449	0.300261	0.257158	-	-	-	-0.272216	0.235609	0.024885	0.388569	0.0221854	0.0808015	0.783649	0.0579578	0.0822625	0.554083	3	996	-	163.234
prot-c-4982_54_1	Elafin || id:prot-c-4982_54_1	-	-	-	-	-	-	-0.00198061	0.104667	0.984903	-	-	-	-	-	-	-	-	-	-	1	994	-	59.3208
prot-c-2714_78_2	EMAP-2 || id:prot-c-2714_78_2	-	-	-	-	-	-	0.0340834	0.131925	0.796133	-	-	-	-	-	-	-	-	-	-	1	996	-	34.0356
prot-c-4546_27_3	EMR2 || id:prot-c-4546_27_3	-	-	-	-	-	-	0.304065	0.210882	0.149339	-	-	-	-	-	-	-	-	-	-	1	996	-	44.0895
prot-c-2979_8_2	ENA-78 || id:prot-c-2979_8_2	-	-	-	-	-	-	0.0410241	0.1316	0.755242	-	-	-	-	-	-	-	-	-	-	1	995	-	35.904
prot-c-4908_6_1	Endoglin || id:prot-c-4908_6_1	-	-	-	-	-	-	-0.196495	0.116342	0.0912309	-	-	-	-	-	-	-	-	-	-	1	997	-	117.506
prot-c-3611_70_4	Endothelin-converting enzyme 1 || id:prot-c-3611_70_4	-	-	-	-	-	-	0.0014698	0.0864057	0.986428	-	-	-	-	-	-	-	-	-	-	1	995	-	84.6768
prot-c-4437_56_3	ENTP5 || id:prot-c-4437_56_3	-	-	-	-	-	-	-0.0412487	0.0492711	0.402492	-	-	-	-	-	-	-	-	-	-	1	991	-	310.464
ukb-d-30210_irnt	Eosinophill percentage || id:ukb-d-30210_irnt	-0.0268742	0.091899	0.769957	-0.185822	0.181662	0.307184	-	-	-	0.00587227	0.311256	0.283911	0.284609	0.0113197	0.171741	0.947448	0.0245671	0.218076	0.91038	300	349861	0.0963891	33799.4
prot-c-3431_54_2	EphA1 || id:prot-c-3431_54_2	-	-	-	-	-	-	-0.0191256	0.0782707	0.806959	-	-	-	-	-	-	-	-	-	-	1	997	-	434.305
prot-c-5077_28_3	EPHB2 || id:prot-c-5077_28_3	-	-	-	-	-	-	0.0138351	0.11706	0.905919	-	-	-	-	-	-	-	-	-	-	1	994	-	49.6462
prot-c-5078_82_3	EphB6 || id:prot-c-5078_82_3	-	-	-	-	-	-	-0.0877512	0.19507	0.652822	-	-	-	-	-	-	-	-	-	-	1	997	-	33.9657
prot-c-2945_25_1	ER || id:prot-c-2945_25_1	-	-	-	-	-	-	-0.00872761	0.0870338	0.920123	-	-	-	-	-	-	-	-	-	-	1	997	-	77.3696
prot-c-2855_49_2	ERK-1 || id:prot-c-2855_49_2	-	-	-	-	-	-	0.136372	0.116461	0.241613	-	-	-	-	-	-	-	-	-	-	1	994	-	38.1554
prot-c-2981_9_3	ESAM || id:prot-c-2981_9_3	-	-	-	-	-	-	-0.0652106	0.110155	0.553859	-	-	-	-	-	-	-	-	-	-	1	995	-	47.9694
prot-c-4984_83_1	Esterase D || id:prot-c-4984_83_1	-	-	-	-	-	-	0.00633223	0.0478143	0.894641	-	-	-	-	-	-	-	-	-	-	1	992	-	261.469
prot-c-3847_56_2	ETHE1 || id:prot-c-3847_56_2	-	-	-	-	-	-	0.0220846	0.0960835	0.81821	-	-	-	-	-	-	-	-	-	-	1	997	-	64.2723
prot-c-4129_72_1	Factor B || id:prot-c-4129_72_1	-	-	-	-	-	-	0.113094	0.0743231	0.128096	-	-	-	-	-	-	-	-	-	-	1	997	-	127.69
prot-c-2567_5_6	Factor I || id:prot-c-2567_5_6	-	-	-	-	-	-	-0.0978478	0.148023	0.508592	-	-	-	-	-	-	-	-	-	-	1	996	-	75.3249
ukb-b-12379	Fat || id:ukb-b-12379	-	-	-	-	-	-	-0.296177	1.59739	0.852905	-	-	-	-	-	-	-	-	-	-	1	64979	0.000473914	32.1423
ukb-b-5991	Father's age || id:ukb-b-5991	-	-	-	-	-	-	0.916345	1.07121	0.392314	-	-	-	-	-	-	-	-	-	-	1	103181	0.000487542	50.5924
ukb-b-11303	Father's age at death || id:ukb-b-11303	1.2232	0.702906	0.0818221	0.518931	2.18465	0.817037	-	-	-	0.0144162	0.739278	0.372426	0.302385	0.637177	0.921394	0.489229	0.321852	1.23702	0.799528	12	341118	0.00152649	528.835
prot-c-3310_62_1	FCG2A/B || id:prot-c-3310_62_1	-	-	-	-	-	-	0.0436554	0.0537127	0.416357	-	-	-	-	-	-	-	-	-	-	1	987	-	864.361
prot-c-3311_27_1	FCG3B || id:prot-c-3311_27_1	-	-	-	-	-	-	-0.148688	0.116478	0.201766	-	-	-	-	-	-	-	-	-	-	1	992	-	129.05
prot-c-3613_62_5	FCN1 || id:prot-c-3613_62_5	-	-	-	-	-	-	-0.00764317	0.0907562	0.932884	-	-	-	-	-	-	-	-	-	-	1	994	-	72.4883
prot-c-3313_21_2	FCN2 || id:prot-c-3313_21_2	-	-	-	-	-	-	0.0569874	0.162411	0.725676	-	-	-	-	-	-	-	-	-	-	1	995	-	56.4151
prot-c-4440_15_2	FCRL3 || id:prot-c-4440_15_2	-	-	-	-	-	-	-0.0235223	0.0473687	0.619486	-	-	-	-	-	-	-	-	-	-	1	994	-	288.659
prot-c-3031_66_1	Ferritin || id:prot-c-3031_66_1	-	-	-	-	-	-	0.119659	0.0890384	0.178981	-	-	-	-	-	-	-	-	-	-	1	996	-	68.4922
prot-c-3367_8_3	FETUB || id:prot-c-3367_8_3	-	-	-	-	-	-	0.0302066	0.13142	0.81821	-	-	-	-	-	-	-	-	-	-	1	997	-	37.3321
prot-c-4131_72_2	Fibronectin || id:prot-c-4131_72_2	-0.0184365	0.0228664	0.420088	-	-	-	-	-	-	-	-	-	-	-	-	-	-	-	-	2	996	-	278.531
prot-c-3434_34_1	FN1.3 || id:prot-c-3434_34_1	-	-	-	-	-	-	-0.0317094	0.056424	0.574127	-	-	-	-	-	-	-	-	-	-	1	996	-	205.349
prot-c-3435_53_2	FN1.4 || id:prot-c-3435_53_2	-	-	-	-	-	-	-0.0684541	0.121808	0.574127	-	-	-	-	-	-	-	-	-	-	1	996	-	37.6137
ukb-b-11349	Folate || id:ukb-b-11349	-	-	-	-	-	-	-0.158125	1.66119	0.924166	-	-	-	-	-	-	-	-	-	-	1	64979	0.000467166	31.1158
ukb-b-19657	Forced expiratory volume in 1-second (FEV1) || id:ukb-b-19657	0.293571	0.200919	0.143977	0.174678	0.63957	0.784985	-	-	-	0.00193158	0.844885	0.0260631	0.0236598	0.199295	0.295341	0.499804	0.0479634	0.633764	0.939733	256	421986	0.0220227	14511.7
ukb-b-11141	Forced expiratory volume in 1-second (FEV1), Best measure || id:ukb-b-11141	0.331793	0.182396	0.0688986	0.717445	0.594947	0.229113	-	-	-	-0.0068142	0.49651	0.341439	0.332449	0.375365	0.284103	0.186425	0.277014	0.705769	0.695056	229	345665	0.0233578	12804.8
ukb-b-8428	Forced expiratory volume in 1-second (FEV1), predicted || id:ukb-b-8428	0.148233	0.20123	0.461345	0.462746	0.619461	0.456504	-	-	-	-0.00688879	0.592238	0.39882	0.381462	0.359618	0.298663	0.228554	0.601155	0.61855	0.333035	123	148653	0.0184527	6765.55
ukb-b-13405	Forced expiratory volume in 1-second (FEV1), predicted percentage || id:ukb-b-13405	0.268416	0.18871	0.154918	0.796008	0.880515	0.368567	-	-	-	-0.0145349	0.541172	0.0897951	0.0829274	0.0228892	0.267211	0.931737	-0.332038	0.678336	0.625757	86	148653	0.0242428	3899.1
ukb-b-7953	Forced vital capacity (FVC) || id:ukb-b-7953	0.196665	0.185168	0.288195	-0.241669	0.509266	0.635443	-	-	-	0.00734397	0.356204	0.0123865	0.0123007	0.473565	0.273991	0.0839173	0.841114	0.567448	0.13927	315	421986	0.0269933	19868.8
ukb-b-14713	Forced vital capacity (FVC), Best measure || id:ukb-b-14713	0.169076	0.164558	0.304208	0.219844	0.447713	0.623769	-	-	-	-0.000921793	0.903013	0.224894	0.212967	0.411086	0.250215	0.100398	1.07344	0.548479	0.0512869	293	345665	0.0292157	17935.3
prot-c-3032_11_2	FSH || id:prot-c-3032_11_2	-	-	-	-	-	-	0.298713	0.211631	0.158102	-	-	-	-	-	-	-	-	-	-	1	994	-	32.7412
prot-c-4548_4_2	Fucosyltransferase 3 || id:prot-c-4548_4_2	-	-	-	-	-	-	-0.0634749	0.0453635	0.161738	-	-	-	-	-	-	-	-	-	-	1	996	-	385.729
prot-c-4549_78_2	FUT5 || id:prot-c-4549_78_2	-	-	-	-	-	-	-0.357729	0.229436	0.118957	-	-	-	-	-	-	-	-	-	-	1	995	-	31.3936
prot-c-4840_73_1	G-CSF || id:prot-c-4840_73_1	-	-	-	-	-	-	0.0252615	0.0437994	0.564105	-	-	-	-	-	-	-	-	-	-	1	997	-	364.047
prot-c-3066_12_1	Galectin-3 || id:prot-c-3066_12_1	-	-	-	-	-	-	0.0216439	0.0962881	0.822148	-	-	-	-	-	-	-	-	-	-	1	992	-	68.2936
prot-c-3495_15_2	GCP-2 || id:prot-c-3495_15_2	-	-	-	-	-	-	0.0248338	0.0626574	0.691852	-	-	-	-	-	-	-	-	-	-	1	984	-	556.017
prot-c-3314_74_2	GFRa-1 || id:prot-c-3314_74_2	-0.0128536	0.163972	0.937519	-	-	-	-	-	-	-	-	-	-	-	-	-	-	-	-	2	978	-	72.5839
prot-c-2515_14_3	GFRa-2 || id:prot-c-2515_14_3	-	-	-	-	-	-	0.059561	0.125218	0.634318	-	-	-	-	-	-	-	-	-	-	1	996	-	84.5481
prot-c-4842_62_2	Glypican 3 || id:prot-c-4842_62_2	-	-	-	-	-	-	-0.0796965	0.196062	0.684386	-	-	-	-	-	-	-	-	-	-	1	993	-	35.0346
prot-c-4912_17_1	GOT1 || id:prot-c-4912_17_1	-	-	-	-	-	-	0.0251134	0.166909	0.880401	-	-	-	-	-	-	-	-	-	-	1	996	-	48.1913
prot-c-2620_4_2	gp130, soluble || id:prot-c-2620_4_2	-	-	-	-	-	-	0.213738	0.121302	0.0780653	-	-	-	-	-	-	-	-	-	-	1	993	-	64.6255
prot-c-4991_12_1	GPC5 || id:prot-c-4991_12_1	0.0163051	0.0320746	0.611208	-	-	-	-	-	-	-	-	-	-	-	-	-	-	-	-	2	993	-	511.956
prot-c-5080_131_3	GPNMB || id:prot-c-5080_131_3	-	-	-	-	-	-	0.186343	0.0997507	0.0617497	-	-	-	-	-	-	-	-	-	-	1	996	-	57.3957
prot-c-3194_36_2	GPVI || id:prot-c-3194_36_2	-	-	-	-	-	-	0.0702513	0.104113	0.499827	-	-	-	-	-	-	-	-	-	-	1	996	-	143.042
prot-c-3195_50_2	Granulysin || id:prot-c-3195_50_2	-	-	-	-	-	-	-0.132029	0.0433237	0.0023075	-	-	-	-	-	-	-	-	-	-	1	995	-	406.022
prot-c-3440_7_2	granzyme A || id:prot-c-3440_7_2	-	-	-	-	-	-	-0.0310339	0.108431	0.774719	-	-	-	-	-	-	-	-	-	-	1	994	-	49.7025
prot-c-5265_12_3	GRB2-related adapter protein 2 || id:prot-c-5265_12_3	-	-	-	-	-	-	0.0151642	0.126872	0.90486	-	-	-	-	-	-	-	-	-	-	1	995	-	32.6384
prot-c-4992_49_1	GRN || id:prot-c-4992_49_1	0.000922742	0.125797	0.994147	-	-	-	-	-	-	-	-	-	-	-	-	-	-	-	-	2	996	-	299.186
prot-c-2985_35_1	Gro-a || id:prot-c-2985_35_1	-	-	-	-	-	-	-0.00292409	0.0348598	0.933151	-	-	-	-	-	-	-	-	-	-	1	996	-	724.687
ukb-d-30030_irnt	Haematocrit percentage || id:ukb-d-30030_irnt	-0.33927	0.15866	0.0324885	-0.36362	0.311838	0.244717	-	-	-	0.000617155	0.927751	0.000118741	0.000100547	-0.181116	0.248206	0.465574	-0.204402	0.291498	0.483829	249	350475	0.0423286	22223.3
ukb-d-30020_irnt	Haemoglobin concentration || id:ukb-d-30020_irnt	-0.239546	0.151542	0.113941	-0.493823	0.28582	0.0852177	-	-	-	0.00643942	0.295065	0.00429099	0.00441418	-0.265955	0.244241	0.276195	-0.388497	0.27033	0.151877	263	350474	0.0445513	24650.1
prot-c-2828_82_2	HAI-1 || id:prot-c-2828_82_2	-	-	-	-	-	-	-0.0482494	0.132622	0.715999	-	-	-	-	-	-	-	-	-	-	1	995	-	89.8327
ukb-b-7478	Hand grip strength (left) || id:ukb-b-7478	0.762567	0.319013	0.0168302	0.15978	1.19056	0.893419	-	-	-	0.00750196	0.599923	0.382547	0.366941	0.649571	0.491982	0.18673	0.491644	1.19819	0.682148	153	461026	0.00808232	7279.88
ukb-b-10215	Hand grip strength (right) || id:ukb-b-10215	0.526008	0.316718	0.0967518	0.726758	1.13738	0.523694	-	-	-	-0.00246204	0.854377	0.0996922	0.0910586	0.643378	0.468998	0.170122	0.746257	1.09718	0.497317	173	461089	0.00904074	8115.8
prot-c-3054_3_2	Haptoglobin, Mixed Type || id:prot-c-3054_3_2	0.0493391	0.0324634	0.128551	-	-	-	-	-	-	-	-	-	-	-	-	-	-	-	-	2	996	-	434.122
prot-c-2900_53_3	HCC-1 || id:prot-c-2900_53_3	-	-	-	-	-	-	0.132024	0.0912724	0.148042	-	-	-	-	-	-	-	-	-	-	1	997	-	209.67
prot-c-4913_78_1	HCC-4 || id:prot-c-4913_78_1	-	-	-	-	-	-	0.0169663	0.0659548	0.796993	-	-	-	-	-	-	-	-	-	-	1	997	-	538.24
prot-c-4914_10_1	HCG || id:prot-c-4914_10_1	-	-	-	-	-	-	0.0361387	0.125238	0.772919	-	-	-	-	-	-	-	-	-	-	1	996	-	61.9053
prot-c-3374_49_2	HCK || id:prot-c-3374_49_2	-	-	-	-	-	-	0.225946	0.130346	0.0830189	-	-	-	-	-	-	-	-	-	-	1	997	-	30.4373
ukb-b-8875	Heel bone mineral density (BMD) || id:ukb-b-8875	-0.0789496	0.0721329	0.273735	0.00817292	0.130195	0.949982	-	-	-	-0.00363165	0.421186	0.53394	0.528693	-0.102377	0.134612	0.446935	0.0184365	0.125666	0.883445	354	265627	0.133335	40507.5
ukb-b-1096	Heel bone mineral density (BMD) (left) || id:ukb-b-1096	-0.0716599	0.0739074	0.332251	-0.100886	0.149354	0.500104	-	-	-	0.00142486	0.819303	0.812307	0.7995	-0.14486	0.149514	0.332608	-0.134508	0.137916	0.330523	214	146139	0.11697	19464.8
ukb-b-4657	Heel bone mineral density (BMD) (right) || id:ukb-b-4657	-0.0465011	0.0724741	0.521117	-0.0706716	0.142509	0.62045	-	-	-	0.00120044	0.841876	0.774794	0.760735	-0.122623	0.133287	0.357578	-0.10263	0.133911	0.444247	224	146093	0.121661	20420.1
ukb-b-20124	Heel bone mineral density (BMD) T-score, automated || id:ukb-b-20124	-0.0721291	0.0723057	0.318494	0.0149608	0.130021	0.908459	-	-	-	-0.00359099	0.420085	0.527559	0.522391	-0.101266	0.130516	0.437818	0.0183402	0.126254	0.884584	360	265753	0.133805	40636
ukb-b-15730	Heel bone mineral density (BMD) T-score, automated (left) || id:ukb-b-15730	-0.0530665	0.0753311	0.481156	-0.108976	0.150855	0.470866	-	-	-	0.00272994	0.666163	0.708489	0.694614	-0.143616	0.141474	0.310039	-0.148071	0.131774	0.26244	210	146226	0.115886	19273.6
ukb-b-20032	Heel bone mineral density (BMD) T-score, automated (right) || id:ukb-b-20032	-0.0542762	0.0745907	0.466826	-0.0778711	0.144488	0.590483	-	-	-	0.00117279	0.848067	0.618318	0.600407	-0.124047	0.133453	0.352622	-0.0888062	0.13518	0.511914	217	146181	0.119252	20020.1
ukb-b-11364	Heel bone mineral density (BMD), manual entry || id:ukb-b-11364	0.00382328	0.0878611	0.965291	-0.111454	0.216079	0.608098	-	-	-	0.00870795	0.561217	0.279071	0.259097	-0.0765264	0.129863	0.55567	-0.119287	0.152673	0.437961	56	40613	0.0894098	3884.55
ukb-b-17612	Heel bone ultrasound T-score, manual entry || id:ukb-b-17612	0.00520082	0.0847922	0.951092	-0.266747	0.268289	0.32639	-	-	-	0.0193518	0.281634	0.902407	0.910621	-0.112004	0.14675	0.445329	-0.182897	0.197776	0.360772	40	40613	0.0610288	2579.08
ukb-b-17952	Heel Broadband ultrasound attenuation (BUA), manual entry || id:ukb-b-17952	-0.0122834	0.119345	0.918024	-0.470061	0.309075	0.136573	-	-	-	0.0320834	0.117822	0.179364	0.233534	-0.175754	0.165903	0.289429	-0.224743	0.186033	0.23429	40	40613	0.0547675	2459.32
ukb-b-5447	Heel broadband ultrasound attenuation (left) || id:ukb-b-5447	-0.0476204	0.0851351	0.575922	-0.0758301	0.177241	0.669274	-	-	-	0.00129389	0.855103	0.669459	0.650819	-0.117028	0.154272	0.448102	-0.0941169	0.159162	0.555025	185	146218	0.0959799	16459.8
ukb-b-6027	Heel broadband ultrasound attenuation (right) || id:ukb-b-6027	0.00399042	0.0847204	0.962433	-0.154146	0.16887	0.362501	-	-	-	0.00741315	0.280463	0.379431	0.383034	-0.122609	0.150329	0.414728	-0.0900204	0.159678	0.573578	192	146171	0.0993275	17231
ukb-b-15851	Heel Broadband ultrasound attenuation, direct entry || id:ukb-b-15851	-0.0438409	0.0786482	0.577233	-0.0619976	0.150626	0.680912	-	-	-	0.000712499	0.886782	0.6912	0.677232	-0.123147	0.139193	0.376307	-0.0247986	0.162183	0.878571	317	265737	0.110874	34567.2
ukb-b-19234	Heel quantitative ultrasound index (QUI), direct entry || id:ukb-b-19234	-0.0721326	0.0723057	0.31847	0.0149508	0.130022	0.90852	-	-	-	-0.00359071	0.420126	0.52756	0.522391	-0.101267	0.132701	0.445393	0.0182867	0.128701	0.887091	360	265753	0.133806	40635.8
ukb-b-845	Heel quantitative ultrasound index (QUI), direct entry (left) || id:ukb-b-845	-0.0530711	0.0753312	0.481119	-0.108992	0.150855	0.4708	-	-	-	0.0027305	0.666097	0.708491	0.694617	-0.143611	0.142578	0.313817	-0.147577	0.140237	0.293858	210	146226	0.115886	19273.4
ukb-b-5463	Heel quantitative ultrasound index (QUI), direct entry (right) || id:ukb-b-5463	-0.0542724	0.0745908	0.466857	-0.0778586	0.14449	0.590548	-	-	-	0.00117235	0.848125	0.618316	0.600405	-0.124046	0.132687	0.349851	-0.0887278	0.13279	0.504732	217	146181	0.119252	20020.1
ukb-b-17848	Heel quantitative ultrasound index (QUI), manual entry || id:ukb-b-17848	0.00886857	0.0844259	0.91634	-0.103715	0.207528	0.619311	-	-	-	0.00867261	0.554658	0.473416	0.448545	-0.0821195	0.132208	0.534509	-0.123114	0.149899	0.415083	55	40613	0.0881019	3817.64
prot-c-4915_64_2	Hemoglobin || id:prot-c-4915_64_2	-	-	-	-	-	-	0.103926	0.108689	0.338982	-	-	-	-	-	-	-	-	-	-	1	996	-	48.7624
prot-c-2768_56_2	Hemopexin || id:prot-c-2768_56_2	-	-	-	-	-	-	-0.035082	0.0860927	0.683648	-	-	-	-	-	-	-	-	-	-	1	996	-	262.116
prot-c-3316_58_1	Heparin cofactor II || id:prot-c-3316_58_1	-	-	-	-	-	-	-0.0836802	0.0875153	0.338982	-	-	-	-	-	-	-	-	-	-	1	996	-	71.8764
prot-c-3617_80_4	HGFA || id:prot-c-3617_80_4	-	-	-	-	-	-	-0.0402649	0.103481	0.697199	-	-	-	-	-	-	-	-	-	-	1	995	-	168.48
ukb-d-30300_irnt	High light scatter reticulocyte count || id:ukb-d-30300_irnt	0.00344341	0.0893712	0.969266	0.0202765	0.163265	0.901253	-	-	-	-0.000664144	0.901964	0.449487	0.432885	0.136689	0.143718	0.341556	0.0601904	0.136652	0.659948	275	344729	0.0981947	34308.6
ukb-d-30290_irnt	High light scatter reticulocyte percentage || id:ukb-d-30290_irnt	-0.00206624	0.0835498	0.98027	-0.107686	0.154721	0.487004	-	-	-	0.00429139	0.411365	0.772338	0.768433	0.137583	0.143725	0.338435	0.0379717	0.140737	0.787507	282	344729	0.104591	36026.3
ukb-b-15590	Hip circumference || id:ukb-b-15590	0.379635	0.120934	0.00169416	0.10606	0.321585	0.741715	-	-	-	0.00556272	0.359083	0.0749875	0.0744312	0.446428	0.194067	0.021427	0.267583	0.323375	0.408445	417	462117	0.0532107	26619.4
prot-c-3443_61_2	HIPK3 || id:prot-c-3443_61_2	-	-	-	-	-	-	0.0176014	0.203851	0.931193	-	-	-	-	-	-	-	-	-	-	1	996	-	31.9678
ukb-d-22702_irnt	Home location - east co-ordinate (rounded) || id:ukb-d-22702_irnt	0.472906	0.870251	0.586845	-2.68339	5.22467	0.62589	-	-	-	0.0799525	0.555077	0.887157	0.8587	0.733654	1.68545	0.663355	0.886676	1.996	0.670287	8	361187	0.000647763	260.329
ukb-d-22704_irnt	Home location - north co-ordinate (rounded) || id:ukb-d-22704_irnt	0.470449	1.74305	0.787237	-2.654	3.32063	0.482576	-	-	-	0.087931	0.35334	0.240878	0.270345	-0.515397	1.86497	0.782274	-1.25447	2.20066	0.599139	5	361187	0.000330699	159.311
ukb-b-1666	Home location at assessment - east co-ordinate (rounded) || id:ukb-b-1666	-0.700047	0.908806	0.441126	-1.10052	1.91813	0.571069	-	-	-	0.00844762	0.81349	0.0848561	0.0674625	-0.523811	1.1824	0.657761	-1.14402	1.96967	0.566179	28	458557	0.00173038	917.232
ukb-b-4068	Home location at assessment - north co-ordinate (rounded) || id:ukb-b-4068	0.447551	0.357663	0.210818	1.49797	0.879052	0.0911909	-	-	-	-0.0196876	0.193839	0.249509	0.266019	1.23859	0.603738	0.0402154	1.31606	0.871283	0.13376	112	458557	0.0068688	4077.08
prot-c-4996_66_1	HRG || id:prot-c-4996_66_1	-	-	-	-	-	-	0.00386783	0.0419076	0.926464	-	-	-	-	-	-	-	-	-	-	1	997	-	528.081
prot-c-2770_51_2	I-309 || id:prot-c-2770_51_2	-	-	-	-	-	-	-0.114431	0.126746	0.366611	-	-	-	-	-	-	-	-	-	-	1	994	-	36.0721
prot-c-3038_9_2	I-TAC || id:prot-c-3038_9_2	-	-	-	-	-	-	-0.106655	0.099188	0.282251	-	-	-	-	-	-	-	-	-	-	1	993	-	58.7368
prot-c-3198_4_1	IDS || id:prot-c-3198_4_1	-	-	-	-	-	-	-0.0845656	0.13188	0.521373	-	-	-	-	-	-	-	-	-	-	1	997	-	31.416
prot-c-3169_70_2	IDUA || id:prot-c-3169_70_2	-	-	-	-	-	-	0.0220241	0.119715	0.854036	-	-	-	-	-	-	-	-	-	-	1	996	-	40.7682
prot-c-2952_75_2	IGF-I || id:prot-c-2952_75_2	-	-	-	-	-	-	-0.142239	0.176578	0.420516	-	-	-	-	-	-	-	-	-	-	1	993	-	49.9141
prot-c-3676_15_3	IGF-II receptor || id:prot-c-3676_15_3	-0.0524392	0.0273587	0.0552726	-	-	-	-	-	-	-	-	-	-	-	-	-	-	-	-	2	994	-	266.803
prot-c-2571_12_3	IGFBP-3 || id:prot-c-2571_12_3	-	-	-	-	-	-	-0.106446	0.132145	0.420516	-	-	-	-	-	-	-	-	-	-	1	993	-	99.1019
prot-c-3320_49_2	IGFBP-7 || id:prot-c-3320_49_2	-	-	-	-	-	-	0.0886272	0.156667	0.571596	-	-	-	-	-	-	-	-	-	-	1	995	-	72.7097
prot-c-2630_12_2	IL-1 R AcP || id:prot-c-2630_12_2	-	-	-	-	-	-	-0.023804	0.063091	0.705953	-	-	-	-	-	-	-	-	-	-	1	996	-	1124.26
prot-c-4234_8_2	IL-1 R4 || id:prot-c-4234_8_2	-	-	-	-	-	-	-0.0425037	0.0468002	0.363776	-	-	-	-	-	-	-	-	-	-	1	996	-	406.83
prot-c-3814_63_1	IL-11 RA || id:prot-c-3814_63_1	-	-	-	-	-	-	0.0920996	0.109665	0.401006	-	-	-	-	-	-	-	-	-	-	1	997	-	31.9228
prot-c-2632_5_2	IL-12 Rb1 || id:prot-c-2632_5_2	-	-	-	-	-	-	-0.00833228	0.0461171	0.856621	-	-	-	-	-	-	-	-	-	-	1	994	-	361.38
prot-c-3815_14_1	IL-12 RB2 || id:prot-c-3815_14_1	-	-	-	-	-	-	0.0437998	0.119274	0.713455	-	-	-	-	-	-	-	-	-	-	1	996	-	42.9025
prot-c-3445_53_2	IL-15 Ra || id:prot-c-3445_53_2	-	-	-	-	-	-	0.148823	0.174131	0.392737	-	-	-	-	-	-	-	-	-	-	1	991	-	58.9824
prot-c-2774_10_3	IL-16 || id:prot-c-2774_10_3	-	-	-	-	-	-	-0.15276	0.214908	0.477198	-	-	-	-	-	-	-	-	-	-	1	997	-	45.9413
prot-c-3376_49_2	IL-17 RD || id:prot-c-3376_49_2	-	-	-	-	-	-	0.0263835	0.0575118	0.646414	-	-	-	-	-	-	-	-	-	-	1	996	-	205.923
prot-c-2992_59_2	IL-17 sR || id:prot-c-2992_59_2	-	-	-	-	-	-	-0.0759867	0.0676585	0.261398	-	-	-	-	-	-	-	-	-	-	1	997	-	523.953
prot-c-5084_154_3	IL-17B R || id:prot-c-5084_154_3	-	-	-	-	-	-	-0.05	0.117297	0.669912	-	-	-	-	-	-	-	-	-	-	1	995	-	43.6525
prot-c-4137_57_2	IL-17E || id:prot-c-4137_57_2	-	-	-	-	-	-	-0.0114857	0.069452	0.868649	-	-	-	-	-	-	-	-	-	-	1	995	-	286.625
prot-c-3446_7_2	IL-18 Ra || id:prot-c-3446_7_2	-	-	-	-	-	-	-0.0044045	0.0380117	0.907754	-	-	-	-	-	-	-	-	-	-	1	997	-	628.003
prot-c-2993_1_2	IL-18 Rb || id:prot-c-2993_1_2	-	-	-	-	-	-	-0.0266976	0.0723177	0.712	-	-	-	-	-	-	-	-	-	-	1	994	-	111.302
prot-c-3035_80_2	IL-19 || id:prot-c-3035_80_2	0.116666	0.0430851	0.00677287	-	-	-	-	-	-	-	-	-	-	-	-	-	-	-	-	2	996	-	207.726
prot-c-4851_25_1	IL-1a || id:prot-c-4851_25_1	-	-	-	-	-	-	-0.177204	0.204872	0.387065	-	-	-	-	-	-	-	-	-	-	1	989	-	31.36
prot-c-3037_62_1	IL-1b || id:prot-c-3037_62_1	-	-	-	-	-	-	0.301418	0.196661	0.125355	-	-	-	-	-	-	-	-	-	-	1	996	-	36.2164
prot-c-2994_71_2	IL-1Rrp2 || id:prot-c-2994_71_2	-	-	-	-	-	-	-0.040047	0.0956812	0.675548	-	-	-	-	-	-	-	-	-	-	1	996	-	61.1993
prot-c-5087_5_3	IL-22BP || id:prot-c-5087_5_3	-	-	-	-	-	-	-0.111298	0.136216	0.413888	-	-	-	-	-	-	-	-	-	-	1	989	-	36.9177
prot-c-5088_175_3	IL-23 R || id:prot-c-5088_175_3	-	-	-	-	-	-	0.12937	0.0911731	0.155913	-	-	-	-	-	-	-	-	-	-	1	996	-	68.8569
prot-c-3741_4_3	IL-5 || id:prot-c-3741_4_3	-	-	-	-	-	-	-0.0261441	0.122387	0.830845	-	-	-	-	-	-	-	-	-	-	1	993	-	107.744
prot-c-4491_4_2	IL-5 Ra || id:prot-c-4491_4_2	-	-	-	-	-	-	0.0698383	0.105195	0.50676	-	-	-	-	-	-	-	-	-	-	1	994	-	127.238
prot-c-4139_71_2	IL-6 sRa || id:prot-c-4139_71_2	-	-	-	-	-	-	-0.0684363	0.0279164	0.0142273	-	-	-	-	-	-	-	-	-	-	1	996	-	2377.54
prot-c-5089_11_3	IL-7 Ra || id:prot-c-5089_11_3	-	-	-	-	-	-	0.0596657	0.075944	0.43207	-	-	-	-	-	-	-	-	-	-	1	996	-	94.7314
prot-c-5090_49_2	ILT-2 || id:prot-c-5090_49_2	-	-	-	-	-	-	0.0162795	0.0450609	0.717892	-	-	-	-	-	-	-	-	-	-	1	996	-	435.557
prot-c-5091_28_3	ILT-4 || id:prot-c-5091_28_3	-	-	-	-	-	-	0.0110365	0.0435434	0.799913	-	-	-	-	-	-	-	-	-	-	1	995	-	390.458
prot-c-5229_90_3	IMDH1 || id:prot-c-5229_90_3	0.0100105	0.0530802	0.850412	0.0584353	0.207772	0.825461	-	-	-	-0.0241444	0.844723	0.303709	0.134101	0.0243348	0.0522848	0.641625	0.0255655	0.05421	0.683654	3	995	-	264.83
prot-c-5250_53_3	IMDH2 || id:prot-c-5250_53_3	-	-	-	-	-	-	0.0930073	0.0894557	0.298479	-	-	-	-	-	-	-	-	-	-	1	997	-	73.8913
ukb-d-30280_irnt	Immature reticulocyte fraction || id:ukb-d-30280_irnt	0.157962	0.118939	0.18415	-0.0846118	0.21424	0.693319	-	-	-	0.00988087	0.175398	0.00427678	0.00499207	0.131902	0.185622	0.477335	0.0698196	0.16267	0.668241	197	344728	0.0677485	23351.1
ukb-b-19379	Impedance of arm (left) || id:ukb-b-19379	-0.175967	0.153869	0.252782	0.693098	0.410392	0.0919078	-	-	-	-0.0127745	0.0227404	0.524283	0.579102	-0.0429188	0.257512	0.867632	0.316448	0.429527	0.461649	472	454850	0.0307404	30727.4
ukb-b-7859	Impedance of arm (right) || id:ukb-b-7859	-0.25359	0.159918	0.112795	0.666995	0.425679	0.117814	-	-	-	-0.0135327	0.0201357	0.0678659	0.0897884	0.0180558	0.24302	0.940774	0.272742	0.410624	0.506879	471	454826	0.030709	30928.9
ukb-b-14068	Impedance of leg (left) || id:ukb-b-14068	-0.0346257	0.126094	0.783621	-0.20606	0.318265	0.517647	-	-	-	0.0033535	0.557654	0.00193069	0.00181492	0.129468	0.212079	0.541552	0.136993	0.320037	0.668801	488	454857	0.0542207	32716.4
ukb-b-7376	Impedance of leg (right) || id:ukb-b-7376	-0.168365	0.131089	0.199017	0.0585862	0.353994	0.86862	-	-	-	-0.00428397	0.490374	0.000747883	0.000710672	-0.167468	0.200237	0.402957	-0.212793	0.348277	0.541496	482	454863	0.0514042	31542.3
ukb-b-19921	Impedance of whole body || id:ukb-b-19921	-0.2023	0.141517	0.152858	0.302883	0.355241	0.394264	-	-	-	-0.00835725	0.121739	0.0200409	0.0224306	-0.039365	0.229188	0.863627	0.207626	0.367981	0.572838	525	454840	0.0412897	35831.3
prot-c-3503_4_2	Integrin a1b1 || id:prot-c-3503_4_2	-	-	-	-	-	-	-0.0318142	0.195346	0.870628	-	-	-	-	-	-	-	-	-	-	1	997	-	37.3565
ukb-b-8929	Interpolated Age of participant when non-cancer illness first diagnosed || id:ukb-b-8929	1.15453	0.539639	0.0323991	1.01441	2.59118	0.702301	-	-	-	0.00295651	0.956737	0.49797	0.417079	0.858506	0.795102	0.280257	0.324936	1.43236	0.824066	14	342336	0.00191789	646.898
ukb-b-5666	Interpolated Age of participant when operation took place || id:ukb-b-5666	1.34669	0.891168	0.13075	-6.6466	3.86009	0.128764	-	-	-	0.142148	0.0718012	0.307728	0.668054	0.634054	1.11923	0.571049	-0.351439	1.53929	0.825131	9	364083	0.00115007	409.65
ukb-b-8800	Interpolated Year when cancer first diagnosed || id:ukb-b-8800	-	-	-	-	-	-	-1.32726	0.831305	0.110356	-	-	-	-	-	-	-	-	-	-	1	39107	0.000742731	30.4477
ukb-b-17841	Interpolated Year when non-cancer illness first diagnosed || id:ukb-b-17841	0.90604	0.573345	0.114045	1.63	2.70971	0.556462	-	-	-	-0.0148203	0.788006	0.318998	0.262973	0.707425	0.820327	0.388484	2.75066	1.21973	0.0384843	17	342336	0.00226492	772.353
ukb-b-671	Interpolated Year when operation took place || id:ukb-b-671	1.35381	0.769276	0.0784327	-5.36521	4.09551	0.226551	-	-	-	0.120404	0.133397	0.438282	0.62495	0.380568	1.07161	0.722488	-0.155576	1.4932	0.919304	10	364083	0.00120019	434.916
ukb-b-16311	Interval between previous point and current one in alphanumeric path (trail #2) || id:ukb-b-16311	0.194837	0.846884	0.818043	-6.14691	3.67075	0.145042	-	-	-	0.21288	0.128169	0.00193651	0.0207677	-0.0824882	0.697781	0.905897	-0.0871223	0.796582	0.915978	8	105451	0.00297451	319.064
ukb-b-9917	Interval between previous point and current one in numeric path (trail #1) || id:ukb-b-9917	-	-	-	-	-	-	4.03804	2.03084	0.046772	-	-	-	-	-	-	-	-	-	-	1	109986	0.000339849	37.7433
ukb-b-19071	Intra-ocular pressure, corneal-compensated (left) || id:ukb-b-19071	-0.174204	0.18871	0.355941	0.00709373	0.550271	0.989776	-	-	-	-0.00801005	0.727174	0.128516	0.110513	-0.00404122	0.264715	0.98782	0.177472	0.529889	0.739311	44	97465	0.0275646	2727.43
ukb-b-19277	Intra-ocular pressure, corneal-compensated (right) || id:ukb-b-19277	-0.149106	0.18386	0.417381	-0.945746	0.461473	0.0459086	-	-	-	0.0348633	0.0670891	0.186796	0.265657	-0.31125	0.258378	0.228346	-0.345556	0.544698	0.528772	50	97653	0.0275441	2726.62
ukb-b-12440	Intra-ocular pressure, Goldmann-correlated (left) || id:ukb-b-12440	-0.080783	0.125879	0.521034	-0.502965	0.370514	0.177986	-	-	-	0.0182224	0.228988	0.249035	0.26134	-0.230867	0.190464	0.225462	-0.378137	0.449508	0.402403	93	97465	0.0540037	5398.37
ukb-b-14146	Intra-ocular pressure, Goldmann-correlated (right) || id:ukb-b-14146	-0.126323	0.121916	0.300132	-0.90641	0.361851	0.0140895	-	-	-	0.0342104	0.0246052	0.427732	0.554209	-0.188177	0.189282	0.320145	-0.37972	0.360349	0.294847	90	97653	0.0524619	5262.53
prot-c-3448_13_2	IR || id:prot-c-3448_13_2	-	-	-	-	-	-	-0.15148	0.0896896	0.0912309	-	-	-	-	-	-	-	-	-	-	1	997	-	214.622
prot-c-5092_51_3	JAG1 || id:prot-c-5092_51_3	-0.251153	0.0420129	2.25907e-09	-	-	-	-	-	-	-	-	-	-	-	-	-	-	-	-	2	989	-	81.0465
prot-c-2831_29_1	Kallikrein 11 || id:prot-c-2831_29_1	-	-	-	-	-	-	0.184211	0.215961	0.393669	-	-	-	-	-	-	-	-	-	-	1	996	-	37.0151
prot-c-3199_54_2	kallikrein 12 || id:prot-c-3199_54_2	-	-	-	-	-	-	-0.0716662	0.112009	0.522285	-	-	-	-	-	-	-	-	-	-	1	996	-	247.748
prot-c-3449_58_2	Kallistatin || id:prot-c-3449_58_2	-	-	-	-	-	-	0.0324528	0.0547453	0.553317	-	-	-	-	-	-	-	-	-	-	1	996	-	235.315
prot-c-5095_21_3	KI2L4 || id:prot-c-5095_21_3	-	-	-	-	-	-	0.0157624	0.138648	0.909486	-	-	-	-	-	-	-	-	-	-	1	992	-	185.232
prot-c-4495_33_2	Kininogen, HMW || id:prot-c-4495_33_2	-	-	-	-	-	-	0.0200381	0.0382379	0.600253	-	-	-	-	-	-	-	-	-	-	1	996	-	551.31
prot-c-4559_64_2	KYNU || id:prot-c-4559_64_2	-	-	-	-	-	-	0.0633187	0.041822	0.130025	-	-	-	-	-	-	-	-	-	-	1	997	-	443.945
prot-c-2781_63_2	LAG-1 || id:prot-c-2781_63_2	-	-	-	-	-	-	-0.135507	0.110279	0.21916	-	-	-	-	-	-	-	-	-	-	1	997	-	44.8899
prot-c-5099_14_3	LAG-3 || id:prot-c-5099_14_3	-	-	-	-	-	-	-0.03317	0.130263	0.799001	-	-	-	-	-	-	-	-	-	-	1	997	-	32.5128
prot-c-3889_64_2	Lamin-B1 || id:prot-c-3889_64_2	-	-	-	-	-	-	-0.16466	0.12868	0.200681	-	-	-	-	-	-	-	-	-	-	1	997	-	32.6269
prot-c-4237_70_3	LCMT1 || id:prot-c-4237_70_3	-0.0369284	0.0221146	0.0949466	-	-	-	-	-	-	-	-	-	-	-	-	-	-	-	-	2	996	-	88.8033
prot-c-2783_18_2	LD78-beta || id:prot-c-2783_18_2	-	-	-	-	-	-	0.127942	0.13712	0.350784	-	-	-	-	-	-	-	-	-	-	1	995	-	51.7681
ukb-b-7212	Leg fat mass (left) || id:ukb-b-7212	0.88153	0.147022	2.02343e-09	0.513174	0.398721	0.198784	-	-	-	0.00587768	0.319697	0.658739	0.658825	0.701228	0.239236	0.00337743	0.292727	0.420762	0.486995	423	454823	0.0327461	25944.3
ukb-b-18096	Leg fat mass (right) || id:ukb-b-18096	0.979706	0.150989	8.6633e-11	0.375601	0.405835	0.355232	-	-	-	0.00971609	0.109639	0.277803	0.296559	0.797962	0.250162	0.00142382	0.341887	0.463389	0.461046	425	454846	0.0333523	25810.5
ukb-b-18377	Leg fat percentage (left) || id:ukb-b-18377	1.3991	0.207517	1.56107e-11	0.97727	0.659316	0.139105	-	-	-	0.00492229	0.50017	0.607082	0.599492	1.45822	0.340422	1.83924e-05	2.30898	0.772275	0.00297284	381	454826	0.0165956	20780.8
ukb-b-20531	Leg fat percentage (right) || id:ukb-b-20531	1.53134	0.202891	4.43489e-14	0.902756	0.645481	0.162753	-	-	-	0.00743238	0.304463	0.7149	0.715886	1.45368	0.329309	1.01314e-05	1.86238	0.796959	0.019963	383	454854	0.0170201	20767.6
ukb-b-16099	Leg fat-free mass (left) || id:ukb-b-16099	0.177791	0.163287	0.276228	-0.437197	0.391561	0.264724	-	-	-	0.00936974	0.0847291	0.00114237	0.00143653	-0.0054007	0.253712	0.983017	-0.0354773	0.373767	0.924418	502	454805	0.0328225	38436.2
ukb-b-12828	Leg fat-free mass (right) || id:ukb-b-12828	0.116658	0.161192	0.469237	-0.64205	0.388533	0.0990586	-	-	-	0.0116706	0.0324658	0.00224239	0.00326901	0.0507572	0.25375	0.841458	-0.0980745	0.403376	0.808	504	454835	0.0332229	38942.1
ukb-b-17271	Leg predicted mass (left) || id:ukb-b-17271	0.212814	0.158838	0.180303	-0.366908	0.379957	0.334681	-	-	-	0.00879054	0.0937913	0.0228072	0.0263487	0.0961484	0.251116	0.701805	-0.0155558	0.397165	0.968773	503	454799	0.0324003	38442.6
ukb-b-14310	Leg predicted mass (right) || id:ukb-b-14310	0.112579	0.160158	0.482105	-0.609564	0.385906	0.11484	-	-	-	0.011065	0.0403588	0.00641311	0.00867176	-0.120574	0.245075	0.622727	-0.141	0.398684	0.723739	501	454834	0.0327391	38880.2
ukb-b-11358	Length of time at current address || id:ukb-b-11358	-1.2334	1.48149	0.405105	8.27668	8.88167	0.382414	-	-	-	-0.14763	0.31361	0.108754	0.129941	-0.650575	1.69203	0.700612	0.14184	1.98542	0.944801	9	451769	0.000776666	347.198
ukb-b-8013	Length of working week for main job || id:ukb-b-8013	-	-	-	-	-	-	-2.50074	2.15917	0.246784	-	-	-	-	-	-	-	-	-	-	1	260069	0.00010945	32.6808
prot-c-5000_52_1	LG3BP || id:prot-c-5000_52_1	-	-	-	-	-	-	-0.378054	0.146154	0.00969074	-	-	-	-	-	-	-	-	-	-	1	995	-	30.7581
ukb-b-4535	logMAR, final (left) || id:ukb-b-4535	-0.649289	0.808082	0.421689	-	-	-	-	-	-	-	-	-	-	-	-	-	-	-	-	2	100983	0.00152018	154.593
ukb-b-15782	logMAR, final (right) || id:ukb-b-15782	-1.79207	0.44706	6.10907e-05	-3.58701	4.03377	0.537278	-	-	-	0.0794856	0.725354	0.829232	0.68677	-1.53674	1.14462	0.179407	-1.49783	1.26876	0.359163	3	101023	0.00151521	153.214
prot-c-3322_52_2	LRIG3 || id:prot-c-3322_52_2	-	-	-	-	-	-	0.0371551	0.125687	0.767524	-	-	-	-	-	-	-	-	-	-	1	996	-	39.05
prot-c-3324_51_1	LY9 || id:prot-c-3324_51_1	-	-	-	-	-	-	0.0669207	0.0820058	0.414472	-	-	-	-	-	-	-	-	-	-	1	995	-	86.7321
ukb-d-30120_irnt	Lymphocyte count || id:ukb-d-30120_irnt	0.0188497	0.10997	0.863903	-0.072044	0.271641	0.791018	-	-	-	0.0025086	0.714586	0.32171	0.309455	0.0480962	0.17049	0.777862	0.00296308	0.271297	0.991293	312	349856	0.0732185	25714.1
ukb-d-30180_irnt	Lymphocyte percentage || id:ukb-d-30180_irnt	0.231547	0.132517	0.0805853	0.189322	0.306009	0.536645	-	-	-	0.0012231	0.878394	1.90093e-05	1.60118e-05	0.219012	0.197789	0.268164	0.829163	0.374593	0.02769	274	349861	0.0634881	22732.8
prot-c-4143_74_2	Lymphotactin || id:prot-c-4143_74_2	-	-	-	-	-	-	-0.197639	0.131431	0.132647	-	-	-	-	-	-	-	-	-	-	1	994	-	32.6727
prot-c-4920_10_1	Lysozyme || id:prot-c-4920_10_1	-	-	-	-	-	-	-0.0780206	0.0752661	0.299924	-	-	-	-	-	-	-	-	-	-	1	993	-	310.464
prot-c-3684_78_3	Macrophage scavenger receptor || id:prot-c-3684_78_3	-	-	-	-	-	-	0.0125637	0.105115	0.90486	-	-	-	-	-	-	-	-	-	-	1	995	-	47.6101
prot-c-3820_68_2	MAPK2 || id:prot-c-3820_68_2	-0.0752463	0.119913	0.530325	-	-	-	-	-	-	-	-	-	-	-	-	-	-	-	-	2	996	-	87.2832
prot-c-3822_54_2	MAPKAPK3 || id:prot-c-3822_54_2	-	-	-	-	-	-	0.0443813	0.0513107	0.387065	-	-	-	-	-	-	-	-	-	-	1	989	-	939.421
prot-c-3624_3_4	Marapsin || id:prot-c-3624_3_4	-	-	-	-	-	-	-0.0429864	0.20123	0.830845	-	-	-	-	-	-	-	-	-	-	1	993	-	37.1369
prot-c-3605_77_4	MASP3 || id:prot-c-3605_77_4	-	-	-	-	-	-	-0.0717912	0.146865	0.624967	-	-	-	-	-	-	-	-	-	-	1	995	-	63.9521
ukb-b-14461	Maximum heart rate during fitness test || id:ukb-b-14461	-0.781815	0.358511	0.0292034	-1.5833	1.53345	0.360169	-	-	-	0.0498936	0.61559	0.60572	0.50549	-0.86235	0.524011	0.0998312	-0.889722	0.582569	0.187234	6	68409	0.00408706	289.121
prot-c-3000_66_1	MBL || id:prot-c-3000_66_1	0.0635094	0.0503746	0.207402	-	-	-	-	-	-	-	-	-	-	-	-	-	-	-	-	2	996	-	534.519
prot-c-2785_15_2	MCP-2 || id:prot-c-2785_15_2	-0.145031	0.112496	0.197325	-	-	-	-	-	-	-	-	-	-	-	-	-	-	-	-	2	997	-	92.3312
prot-c-4886_3_1	MCP-3 || id:prot-c-4886_3_1	-	-	-	-	-	-	-0.104241	0.0681024	0.125855	-	-	-	-	-	-	-	-	-	-	1	997	-	364.429
ukb-d-30050_irnt	Mean corpuscular haemoglobin || id:ukb-d-30050_irnt	0.0118023	0.0689515	0.864091	-0.00326593	0.110836	0.976511	-	-	-	0.00078427	0.860839	0.645286	0.630745	0.00983244	0.126671	0.938129	-0.00830061	0.104248	0.936587	317	350472	0.158415	56571.1
ukb-d-30060_irnt	Mean corpuscular haemoglobin concentration || id:ukb-d-30060_irnt	0.025706	0.17734	0.884748	-0.598792	0.32723	0.0706536	-	-	-	0.0245732	0.0269108	0.108187	0.179218	-0.196933	0.258181	0.445601	-0.345175	0.24919	0.169457	90	350468	0.0293436	10397.3
ukb-d-30040_irnt	Mean corpuscular volume || id:ukb-d-30040_irnt	-0.00725297	0.0767487	0.92471	-0.0351191	0.126288	0.781124	-	-	-	0.00135937	0.781124	0.0276708	0.0254999	-0.00653426	0.123099	0.957667	0.048341	0.108202	0.655345	323	350473	0.152937	54294
ukb-d-30100_irnt	Mean platelet (thrombocyte) volume || id:ukb-d-30100_irnt	0.0148936	0.0595378	0.802468	0.0360402	0.0884619	0.683946	-	-	-	-0.00140118	0.746476	0.00480625	0.00438142	0.00663661	0.097003	0.945454	0.042543	0.0779433	0.585522	368	350470	0.260685	90817.6
ukb-d-30260_irnt	Mean reticulocyte volume || id:ukb-d-30260_irnt	0.0698181	0.0808394	0.387772	0.188461	0.145284	0.195577	-	-	-	-0.00511278	0.326487	0.13644	0.13651	0.137748	0.135395	0.308973	0.218049	0.137183	0.113017	298	344728	0.12968	45107.2
ukb-d-30270_irnt	Mean sphered cell volume || id:ukb-d-30270_irnt	0.0594664	0.0873453	0.495985	0.160665	0.147734	0.277693	-	-	-	-0.00447277	0.396257	0.00260355	0.00254245	0.147526	0.137523	0.283392	0.145905	0.115907	0.209091	297	344729	0.119963	41641.6
ukb-b-16287	Mean time to correctly identify matches || id:ukb-b-16287	0.350767	0.329784	0.287498	-1.23265	1.73228	0.479091	-	-	-	0.0245273	0.353914	0.729418	0.727079	-0.0870888	0.538121	0.871433	-0.443358	1.0219	0.665707	72	459523	0.00614199	2919.06
prot-c-3892_21_2	MED-1 || id:prot-c-3892_21_2	-	-	-	-	-	-	-0.110871	0.11249	0.324326	-	-	-	-	-	-	-	-	-	-	1	995	-	43.178
prot-c-2837_3_2	Met || id:prot-c-2837_3_2	-0.191548	0.106332	0.0716375	-	-	-	-	-	-	-	-	-	-	-	-	-	-	-	-	2	997	-	114.879
prot-c-4455_89_2	MFGM || id:prot-c-4455_89_2	-	-	-	-	-	-	-0.112474	0.171777	0.512619	-	-	-	-	-	-	-	-	-	-	1	997	-	48.9581
prot-c-2687_2_1	MIA || id:prot-c-2687_2_1	-0.0881943	0.0832598	0.289479	-	-	-	-	-	-	-	-	-	-	-	-	-	-	-	-	2	997	-	209.926
prot-c-2730_58_2	MICA || id:prot-c-2730_58_2	-0.050403	0.047586	0.28951	-	-	-	-	-	-	-	-	-	-	-	-	-	-	-	-	2	994	-	803.223
prot-c-5102_55_3	MICB || id:prot-c-5102_55_3	-0.0101228	0.0737516	0.890829	-	-	-	-	-	-	-	-	-	-	-	-	-	-	-	-	2	996	-	256.713
ukb-d-30500_irnt	Microalbumin in urine || id:ukb-d-30500_irnt	-0.086495	0.791183	0.912946	-0.149671	1.91056	0.942491	-	-	-	0.00390876	0.972334	0.0565447	0.0269336	0.403591	0.642298	0.529772	0.234875	0.686495	0.749469	5	108706	0.00257427	280.189
prot-c-5356_2_3	MIF || id:prot-c-5356_2_3	-	-	-	-	-	-	0.140634	0.162592	0.387065	-	-	-	-	-	-	-	-	-	-	1	989	-	52.1285
prot-c-3040_59_1	MIP-1a || id:prot-c-3040_59_1	-	-	-	-	-	-	-0.0503098	0.138896	0.717193	-	-	-	-	-	-	-	-	-	-	1	996	-	75.9687
prot-c-4922_13_1	MIP-3b || id:prot-c-4922_13_1	-	-	-	-	-	-	0.0210637	0.179947	0.906817	-	-	-	-	-	-	-	-	-	-	1	997	-	35.1649
prot-c-3509_1_1	MIP-5 || id:prot-c-3509_1_1	-	-	-	-	-	-	0.0515303	0.0668882	0.441066	-	-	-	-	-	-	-	-	-	-	1	997	-	522.122
prot-c-4924_32_1	MMP-1 || id:prot-c-4924_32_1	-	-	-	-	-	-	0.0916488	0.106126	0.387815	-	-	-	-	-	-	-	-	-	-	1	994	-	140.422
prot-c-4496_60_2	MMP-12 || id:prot-c-4496_60_2	-	-	-	-	-	-	-0.00445297	0.0667576	0.946818	-	-	-	-	-	-	-	-	-	-	1	997	-	178.49
prot-c-2789_26_2	MMP-7 || id:prot-c-2789_26_2	-	-	-	-	-	-	-0.192741	0.1053	0.0671911	-	-	-	-	-	-	-	-	-	-	1	994	-	58.0948
prot-c-2954_56_2	MMP-8 || id:prot-c-2954_56_2	-0.000574918	0.0411503	0.988853	-0.139992	0.153177	0.528612	-	-	-	0.127498	0.515559	0.43407	0.382619	-0.00978769	0.0500222	0.844871	-0.0279703	0.0535439	0.653503	3	997	-	260.506
prot-c-5008_51_1	Mn SOD || id:prot-c-5008_51_1	-	-	-	-	-	-	0.059652	0.0989776	0.54672	-	-	-	-	-	-	-	-	-	-	1	997	-	170.563
prot-c-5103_30_3	MO2R1 || id:prot-c-5103_30_3	-	-	-	-	-	-	-0.106262	0.121179	0.380539	-	-	-	-	-	-	-	-	-	-	1	997	-	38.8004
ukb-d-30130_irnt	Monocyte count || id:ukb-d-30130_irnt	0.0425892	0.0936499	0.649274	0.246687	0.152757	0.107381	-	-	-	-0.00852168	0.0924286	0.0303598	0.0364147	0.180621	0.150918	0.231379	0.145193	0.141008	0.303985	303	349856	0.114405	42034
ukb-d-30190_irnt	Monocyte percentage || id:ukb-d-30190_irnt	-0.0100582	0.0855997	0.906462	0.0347555	0.143555	0.808872	-	-	-	-0.00198523	0.69681	0.539615	0.525481	0.0530591	0.150665	0.724714	0.0369431	0.139717	0.791651	287	349861	0.118321	43639.7
ukb-b-13686	Mother's age || id:ukb-b-13686	0.443238	0.519316	0.39338	-	-	-	-	-	-	-	-	-	-	-	-	-	-	-	-	2	180094	0.000948467	172.727
ukb-b-12687	Mother's age at death || id:ukb-b-12687	1.3237	2.21569	0.550226	-	-	-	-	-	-	-	-	-	-	-	-	-	-	-	-	2	273111	0.000280039	79.0881
prot-c-3628_3_4	MP2K2 || id:prot-c-3628_3_4	-	-	-	-	-	-	-0.106756	0.101082	0.290905	-	-	-	-	-	-	-	-	-	-	1	997	-	156.25
prot-c-5242_37_3	MP2K4 || id:prot-c-5242_37_3	-0.027537	0.117938	0.815384	-	-	-	-	-	-	-	-	-	-	-	-	-	-	-	-	2	992	-	499.461
prot-c-2913_1_2	MPIF-1 || id:prot-c-2913_1_2	-	-	-	-	-	-	-0.149806	0.103566	0.148042	-	-	-	-	-	-	-	-	-	-	1	997	-	150.062
prot-c-4407_10_1	MSP || id:prot-c-4407_10_1	-	-	-	-	-	-	-0.0214426	0.0271247	0.429224	-	-	-	-	-	-	-	-	-	-	1	994	-	2039.42
prot-c-2580_83_2	Myeloperoxidase || id:prot-c-2580_83_2	-	-	-	-	-	-	-0.467634	0.129582	0.000307646	-	-	-	-	-	-	-	-	-	-	1	994	-	33.7096
prot-c-3854_24_1	NACA || id:prot-c-3854_24_1	-	-	-	-	-	-	0.318724	0.207952	0.125355	-	-	-	-	-	-	-	-	-	-	1	996	-	32.7757
prot-c-3894_15_2	NAGK || id:prot-c-3894_15_2	-	-	-	-	-	-	-0.0497148	0.099936	0.61886	-	-	-	-	-	-	-	-	-	-	1	996	-	133.865
prot-c-4498_62_2	NCAM-120 || id:prot-c-4498_62_2	-	-	-	-	-	-	-0.0755419	0.181457	0.677186	-	-	-	-	-	-	-	-	-	-	1	997	-	32.0358
prot-c-3327_27_1	NET4 || id:prot-c-3327_27_1	-	-	-	-	-	-	-0.0337795	0.127999	0.791854	-	-	-	-	-	-	-	-	-	-	1	996	-	32.547
ukb-d-30140_irnt	Neutrophill count || id:ukb-d-30140_irnt	-0.074613	0.119076	0.53092	-0.348652	0.243098	0.152679	-	-	-	0.00841064	0.197293	0.00879753	0.0096692	-0.367943	0.186447	0.0484447	-0.490701	0.24351	0.0448869	270	349856	0.0671469	23593.8
ukb-d-30200_irnt	Neutrophill percentage || id:ukb-d-30200_irnt	-0.0210147	0.129157	0.87075	-0.0810382	0.298658	0.786338	-	-	-	0.001714	0.823713	0.00817749	0.00733637	-0.148178	0.202989	0.465402	-0.722501	0.415917	0.0835094	270	349861	0.0622409	21807.4
prot-c-3633_70_1	NID2 || id:prot-c-3633_70_1	-	-	-	-	-	-	-0.0663656	0.12063	0.582213	-	-	-	-	-	-	-	-	-	-	1	995	-	37.6751
prot-c-3213_65_2	Nidogen || id:prot-c-3213_65_2	-	-	-	-	-	-	-0.0816887	0.152133	0.591299	-	-	-	-	-	-	-	-	-	-	1	997	-	61.4344
ukb-b-2618	Nitrogen dioxide air pollution; 2005 || id:ukb-b-2618	0.927712	1.37533	0.499971	7.74267	6.9783	0.348142	-	-	-	-0.118208	0.390614	0.519592	0.525814	0.747334	1.91386	0.696178	1.54289	2.51736	0.573076	5	456380	0.000391243	191.852
ukb-b-5620	Nitrogen dioxide air pollution; 2006 || id:ukb-b-5620	1.16649	1.24598	0.349168	8.08652	4.57729	0.137538	-	-	-	-0.134273	0.177321	0.405495	0.593851	0.573394	1.68301	0.733333	0.082059	2.39636	0.973794	7	456380	0.000543589	265.505
ukb-b-1285	Nitrogen dioxide air pollution; 2007 || id:ukb-b-1285	0.212096	0.849996	0.802954	1.57253	4.12295	0.71604	-	-	-	-0.0272591	0.743046	0.792081	0.707156	0.168051	1.52359	0.912172	-0.18378	2.06246	0.931493	8	456380	0.000571278	278.596
ukb-b-9942	Nitrogen dioxide air pollution; 2010 || id:ukb-b-9942	0.663652	1.17352	0.571718	6.47914	4.66026	0.21382	-	-	-	-0.106327	0.244348	0.447631	0.523898	0.332744	1.64076	0.839293	0.469637	2.30409	0.844287	8	456380	0.000632632	302.62
ukb-b-12417	Nitrogen oxides air pollution; 2010 || id:ukb-b-12417	1.06464	1.20737	0.377893	9.42871	5.43284	0.133337	-	-	-	-0.137479	0.163511	0.561356	0.77084	0.610801	1.77476	0.730727	2.29643	2.48771	0.386661	8	456380	0.000604637	283.73
prot-c-3056_11_1	NKG2D || id:prot-c-3056_11_1	-	-	-	-	-	-	-0.146844	0.102587	0.152312	-	-	-	-	-	-	-	-	-	-	1	996	-	56.3851
prot-c-3003_29_2	NKp30 || id:prot-c-3003_29_2	-	-	-	-	-	-	-0.040926	0.089756	0.648412	-	-	-	-	-	-	-	-	-	-	1	996	-	104.449
prot-c-5107_7_2	Notch 1 || id:prot-c-5107_7_2	-	-	-	-	-	-	0.0148613	0.135317	0.912547	-	-	-	-	-	-	-	-	-	-	1	995	-	39.1125
prot-c-2737_22_2	NovH || id:prot-c-2737_22_2	-	-	-	-	-	-	0.0308742	0.106264	0.771401	-	-	-	-	-	-	-	-	-	-	1	986	-	42.25
prot-c-2692_74_2	NPS-PLA2 || id:prot-c-2692_74_2	-	-	-	-	-	-	-0.0477001	0.172283	0.78188	-	-	-	-	-	-	-	-	-	-	1	996	-	60.6529
prot-c-3214_3_2	NRP1 || id:prot-c-3214_3_2	-	-	-	-	-	-	-0.204247	0.120502	0.0900808	-	-	-	-	-	-	-	-	-	-	1	995	-	40.5132
ukb-b-20498	Number of incorrect matches in round || id:ukb-b-20498	-0.0314534	0.614982	0.95921	5.85264	3.11239	0.0694735	-	-	-	-0.0846078	0.063381	0.119896	0.207391	-0.344093	0.806045	0.669459	-1.24672	1.51085	0.415382	33	462302	0.00262365	1262.52
ukb-b-19129	Number of incorrect matches in round || id:ukb-b-19129	-	-	-	-	-	-	-1.77531	1.49203	0.234102	-	-	-	-	-	-	-	-	-	-	1	113162	0.000285326	32.4089
ukb-b-1806	Number of symbol digit matches attempted || id:ukb-b-1806	-0.635905	0.617145	0.302823	-0.238561	5.07722	0.965477	-	-	-	-0.0104223	0.941977	0.55103	0.386348	-0.866652	0.929963	0.351378	-0.66532	1.31465	0.639418	5	113106	0.00146904	168.697
ukb-b-15625	Number of symbol digit matches made correctly || id:ukb-b-15625	0.21834	0.36409	0.548714	2.37621	5.08716	0.721808	-	-	-	-0.0604972	0.740985	0.847534	0.703194	0.353028	1.00185	0.724557	0.419853	1.11794	0.743335	3	113106	0.000850622	97.622
prot-c-4562_1_2	NXPH1 || id:prot-c-4562_1_2	-	-	-	-	-	-	-0.076785	0.0850483	0.366611	-	-	-	-	-	-	-	-	-	-	1	994	-	83.6127
prot-c-3635_76_4	OCAD1 || id:prot-c-3635_76_4	-	-	-	-	-	-	0.0118586	0.0992155	0.90486	-	-	-	-	-	-	-	-	-	-	1	995	-	54.42
prot-c-5112_73_3	OX2G || id:prot-c-5112_73_3	-	-	-	-	-	-	-0.321048	0.190088	0.0912309	-	-	-	-	-	-	-	-	-	-	1	997	-	43.1911
prot-c-4154_57_2	P-Selectin || id:prot-c-4154_57_2	-0.0582141	0.094327	0.537135	-	-	-	-	-	-	-	-	-	-	-	-	-	-	-	-	2	997	-	168.817
ukb-b-7460	Pack years adult smoking as proportion of life span exposed to smoking || id:ukb-b-7460	0.557535	0.389654	0.152474	-0.219911	0.835045	0.796747	-	-	-	0.0314784	0.313755	0.125155	0.137355	0.356826	0.426597	0.402902	0.330522	0.429805	0.455636	14	142387	0.00589336	973.942
ukb-b-10831	Pack years of smoking || id:ukb-b-10831	0.504698	0.435959	0.246997	0.726593	1.01587	0.492594	-	-	-	-0.00904782	0.812167	0.14587	0.104365	0.385579	0.462261	0.404216	0.372982	0.468812	0.444746	11	142387	0.00490313	807.17
prot-c-3044_3_2	PARC || id:prot-c-3044_3_2	-	-	-	-	-	-	-0.0332893	0.0919053	0.717193	-	-	-	-	-	-	-	-	-	-	1	996	-	210.25
ukb-b-589	Particulate matter air pollution (pm10); 2007 || id:ukb-b-589	0.219963	0.774817	0.776495	0.66859	2.08902	0.752251	-	-	-	-0.00950502	0.818801	0.253061	0.209263	-0.506256	1.00433	0.61421	-0.909581	1.34303	0.505635	22	455314	0.00159089	810.361
ukb-b-11312	Particulate matter air pollution (pm2.5) absorbance; 2010 || id:ukb-b-11312	3.64224	1.45686	0.0124168	4.74947	3.68033	0.287339	-	-	-	-0.0291383	0.758562	0.262935	0.167782	4.41935	1.69376	0.00907559	4.20715	1.86381	0.0869412	5	423796	0.000390153	172.633
ukb-b-10817	Particulate matter air pollution (pm2.5); 2010 || id:ukb-b-10817	0.547914	0.815567	0.501698	1.01739	1.3649	0.489568	-	-	-	-0.0185414	0.65146	0.622374	0.524914	0.538692	1.19065	0.650955	0.49669	1.18731	0.690263	7	423796	0.000619703	259.455
prot-c-4459_68_2	PCSK7 || id:prot-c-4459_68_2	-	-	-	-	-	-	-0.0777118	0.0548434	0.15649	-	-	-	-	-	-	-	-	-	-	1	995	-	611.573
prot-c-3004_67_2	PD-L2 || id:prot-c-3004_67_2	-	-	-	-	-	-	-0.034568	0.103403	0.73815	-	-	-	-	-	-	-	-	-	-	1	996	-	120.341
prot-c-5256_86_3	PDE5A || id:prot-c-5256_86_3	-	-	-	-	-	-	-0.112385	0.10279	0.27424	-	-	-	-	-	-	-	-	-	-	1	995	-	49.5335
prot-c-3459_49_2	PDGF Rb || id:prot-c-3459_49_2	-	-	-	-	-	-	0.030433	0.0535231	0.569631	-	-	-	-	-	-	-	-	-	-	1	995	-	669.774
prot-c-4149_8_2	PDGF-BB || id:prot-c-4149_8_2	-	-	-	-	-	-	0.16508	0.212641	0.437551	-	-	-	-	-	-	-	-	-	-	1	997	-	31.7195
prot-c-5227_60_3	PDK1 || id:prot-c-5227_60_3	-	-	-	-	-	-	0.0959182	0.06649	0.149135	-	-	-	-	-	-	-	-	-	-	1	991	-	129.732
ukb-b-12019	Peak expiratory flow (PEF) || id:ukb-b-12019	0.304872	0.295455	0.302131	0.789813	0.952754	0.408591	-	-	-	-0.00773929	0.59317	0.017755	0.0160939	0.395993	0.41003	0.334162	0.859549	0.742203	0.248866	136	421986	0.0114582	6755.21
ukb-d-22641_irnt	Period spent working mix of day and night shifts || id:ukb-d-22641_irnt	-	-	-	-	-	-	-0.797618	0.318626	0.0123038	-	-	-	-	-	-	-	-	-	-	1	6708	0.00459623	30.8053
prot-c-3457_57_1	Periostin || id:prot-c-3457_57_1	-	-	-	-	-	-	0.119745	0.13147	0.362394	-	-	-	-	-	-	-	-	-	-	1	995	-	34.3983
prot-c-5019_16_2	PGP9.5 || id:prot-c-5019_16_2	-	-	-	-	-	-	-0.230014	0.159946	0.150414	-	-	-	-	-	-	-	-	-	-	1	997	-	40.5005
prot-c-4272_46_2	PHI || id:prot-c-4272_46_2	-	-	-	-	-	-	0.214196	0.114763	0.0619831	-	-	-	-	-	-	-	-	-	-	1	996	-	34.6448
prot-c-3216_2_2	PIGR || id:prot-c-3216_2_2	-	-	-	-	-	-	0.174737	0.169367	0.30221	-	-	-	-	-	-	-	-	-	-	1	994	-	46.854
ukb-b-13231	Place of birth in UK - east co-ordinate || id:ukb-b-13231	-0.198796	0.389343	0.609635	-0.749234	0.909444	0.411767	-	-	-	0.0105366	0.504168	0.153542	0.14565	-0.135994	0.542019	0.801889	0.107497	1.18002	0.927575	115	434576	0.00701927	4007.38
ukb-b-1431	Place of birth in UK - north co-ordinate || id:ukb-b-1431	0.233988	0.255845	0.360418	-0.244711	0.545001	0.653817	-	-	-	0.00892984	0.320815	0.453432	0.453292	0.454205	0.449887	0.312687	0.601668	0.702516	0.392574	250	434576	0.0130858	9361.68
prot-c-4151_6_2	Plasminogen || id:prot-c-4151_6_2	0.0179156	0.0630529	0.776306	-	-	-	-	-	-	-	-	-	-	-	-	-	-	-	-	2	995	-	102.449
ukb-d-30080_irnt	Platelet count || id:ukb-d-30080_irnt	-0.0100266	0.0725418	0.890068	0.0308512	0.125887	0.806527	-	-	-	-0.00173636	0.691192	0.183063	0.17541	0.0308244	0.124697	0.804758	0.0233766	0.130019	0.857405	403	350474	0.153509	57137.1
ukb-d-30090_irnt	Platelet crit || id:ukb-d-30090_irnt	-0.0167551	0.0901059	0.852485	-0.05841	0.161082	0.717107	-	-	-	0.00155749	0.755109	0.0402472	0.0375101	0.0270819	0.156486	0.862602	0.110737	0.167118	0.507987	366	350471	0.115523	44457.7
ukb-d-30110_irnt	Platelet distribution width || id:ukb-d-30110_irnt	0.101875	0.0721976	0.158225	0.229381	0.104059	0.0282593	-	-	-	-0.00759451	0.0908094	0.0151813	0.0187063	0.255162	0.115368	0.0269867	0.219686	0.101682	0.0315212	302	350470	0.156731	55965.2
prot-c-4564_2_2	PLXC1 || id:prot-c-4564_2_2	-	-	-	-	-	-	0.189519	0.0701532	0.00690273	-	-	-	-	-	-	-	-	-	-	1	994	-	121.882
prot-c-3858_5_1	PPAC || id:prot-c-3858_5_1	-	-	-	-	-	-	-0.00659475	0.0283994	0.816371	-	-	-	-	-	-	-	-	-	-	1	996	-	2257.2
prot-c-5021_13_1	PPase || id:prot-c-5021_13_1	-	-	-	-	-	-	-0.0804784	0.0859756	0.349241	-	-	-	-	-	-	-	-	-	-	1	995	-	80.3532
prot-c-5202_4_3	PPID || id:prot-c-5202_4_3	-	-	-	-	-	-	-0.057747	0.0714328	0.418855	-	-	-	-	-	-	-	-	-	-	1	988	-	118.81
prot-c-5238_26_3	PPIE || id:prot-c-5238_26_3	-	-	-	-	-	-	0.120305	0.121575	0.322395	-	-	-	-	-	-	-	-	-	-	1	993	-	106.502
prot-c-4152_58_2	Prekallikrein || id:prot-c-4152_58_2	0.00340552	0.0317687	0.914632	-	-	-	-	-	-	-	-	-	-	-	-	-	-	-	-	2	996	-	299.205
prot-c-2960_66_2	Properdin || id:prot-c-2960_66_2	-	-	-	-	-	-	-0.0263288	0.0793744	0.740113	-	-	-	-	-	-	-	-	-	-	1	993	-	99.2814
prot-c-3217_74_2	Protease nexin I || id:prot-c-3217_74_2	-	-	-	-	-	-	0.0413864	0.130124	0.750445	-	-	-	-	-	-	-	-	-	-	1	996	-	34.3396
prot-c-2961_1_2	Protein C || id:prot-c-2961_1_2	-	-	-	-	-	-	-0.0539358	0.0677356	0.425875	-	-	-	-	-	-	-	-	-	-	1	997	-	180.903
prot-c-2962_50_2	PTHrP || id:prot-c-2962_50_2	-	-	-	-	-	-	0.0328669	0.123693	0.79046	-	-	-	-	-	-	-	-	-	-	1	996	-	39.2376
ukb-b-15892	Pulse rate || id:ukb-b-15892	0.0934634	0.158501	0.555411	0.515109	0.377236	0.176026	-	-	-	-0.0167701	0.222071	0.210002	0.223681	0.0794915	0.248178	0.748741	0.127651	0.342086	0.710034	80	151546	0.0344876	5329.82
ukb-b-7710	Pulse rate (during blood-pressure measurement) || id:ukb-b-7710	0.235378	0.233933	0.314332	1.7887	0.89526	0.0655299	-	-	-	-0.0970659	0.0952424	0.225808	0.361166	0.269701	0.32353	0.404496	0.792936	0.469518	0.111926	16	39749	0.0193322	765.722
ukb-b-18103	Pulse rate, automated reading || id:ukb-b-18103	-0.152037	0.124645	0.222556	0.224908	0.255438	0.379331	-	-	-	-0.00999724	0.0923083	0.0891431	0.103015	-0.11002	0.212887	0.605295	-0.152249	0.290997	0.601236	291	436424	0.0540278	24413.8
ukb-b-11971	Pulse wave Arterial Stiffness index || id:ukb-b-11971	0.232702	0.963849	0.809222	9.98983	19.2015	0.694596	-	-	-	-0.284058	0.700107	0.577218	0.359492	0.284014	1.43033	0.842603	0.931128	1.61659	0.622802	3	151053	0.000908394	144.258
ukb-b-8778	Pulse wave peak to peak time || id:ukb-b-8778	-0.24333	0.938231	0.795365	-25.2027	25.8231	0.50774	-	-	-	0.744045	0.510442	0.578597	0.691176	-0.322007	1.40376	0.818566	-0.804349	1.6699	0.677592	3	151466	0.000950034	145.493
ukb-b-11598	Pulse wave reflection index || id:ukb-b-11598	-0.0951788	0.770539	0.901694	0.162433	2.51792	0.951063	-	-	-	-0.00827177	0.917759	0.396868	0.284924	0.146308	1.00722	0.884506	0.455971	1.39201	0.75437	7	151546	0.00179388	295.281
ukb-d-12340_irnt	QRS duration || id:ukb-d-12340_irnt	-0.185751	0.251157	0.459555	1.607	0.935753	0.184419	-	-	-	-0.19325	0.143646	0.244122	0.665045	-0.231971	0.279149	0.405977	-0.23242	0.323568	0.512289	5	10815	0.0190452	238.886
prot-c-2523_31_3	RANTES || id:prot-c-2523_31_3	-	-	-	-	-	-	0.0144453	0.173661	0.933707	-	-	-	-	-	-	-	-	-	-	1	996	-	43.2437
prot-c-3640_14_3	RAP || id:prot-c-3640_14_3	0.0184935	0.00349879	1.25228e-07	-	-	-	-	-	-	-	-	-	-	-	-	-	-	-	-	2	997	-	360.895
ukb-d-30010_irnt	Red blood cell (erythrocyte) count || id:ukb-d-30010_irnt	-0.0569499	0.105493	0.589304	-0.0736569	0.193842	0.704211	-	-	-	0.000527815	0.918184	0.183641	0.173506	-0.0184321	0.216662	0.932203	-0.0822806	0.172981	0.634642	319	350475	0.073475	35171.6
ukb-d-30070_irnt	Red blood cell (erythrocyte) distribution width || id:ukb-d-30070_irnt	0.0859699	0.0919267	0.349685	0.237361	0.163996	0.148927	-	-	-	-0.0064614	0.266025	0.0031058	0.00325887	0.206346	0.140186	0.141035	0.311012	0.141775	0.0290845	279	350473	0.11254	39722.9
prot-c-5115_31_3	RELT || id:prot-c-5115_31_3	-	-	-	-	-	-	0.123215	0.0965677	0.201977	-	-	-	-	-	-	-	-	-	-	1	993	-	67.7987
prot-c-3220_40_2	RET || id:prot-c-3220_40_2	-	-	-	-	-	-	0.199583	0.138166	0.148594	-	-	-	-	-	-	-	-	-	-	1	993	-	83.9971
ukb-d-30250_irnt	Reticulocyte count || id:ukb-d-30250_irnt	-0.137085	0.0951651	0.149728	0.179295	0.164093	0.275563	-	-	-	-0.0128421	0.0191908	0.124881	0.172131	-0.0688424	0.144828	0.634544	-0.0571339	0.140712	0.685051	262	344729	0.0930822	32850.9
ukb-d-30240_irnt	Reticulocyte percentage || id:ukb-d-30240_irnt	-0.0642093	0.0845228	0.447453	0.0393076	0.153742	0.798413	-	-	-	-0.00446175	0.413317	0.779188	0.77508	0.00205672	0.139405	0.988229	-0.0180259	0.147581	0.902884	253	344728	0.0978977	33704.1
prot-c-3332_57_1	RGM-C || id:prot-c-3332_57_1	-	-	-	-	-	-	-0.0901585	0.0999787	0.367175	-	-	-	-	-	-	-	-	-	-	1	992	-	58.6143
prot-c-3833_10_2	RGMA || id:prot-c-3833_10_2	-	-	-	-	-	-	0.180961	0.18291	0.322496	-	-	-	-	-	-	-	-	-	-	1	996	-	39.4008
prot-c-2590_69_4	ROR1 || id:prot-c-2590_69_4	-	-	-	-	-	-	0.127953	0.122623	0.296731	-	-	-	-	-	-	-	-	-	-	1	996	-	34.129
prot-c-5494_52_3	RUXF || id:prot-c-5494_52_3	-	-	-	-	-	-	-0.0135846	0.0971208	0.88876	-	-	-	-	-	-	-	-	-	-	1	994	-	59.4903
prot-c-4336_2_1	SAA || id:prot-c-4336_2_1	-	-	-	-	-	-	0.0235147	0.0376598	0.532365	-	-	-	-	-	-	-	-	-	-	1	997	-	610.09
prot-c-2474_54_5	SAP || id:prot-c-2474_54_5	-	-	-	-	-	-	0.0851729	0.118046	0.470587	-	-	-	-	-	-	-	-	-	-	1	994	-	43.6654
ukb-b-8369	Saturated fat || id:ukb-b-8369	-	-	-	-	-	-	-0.297839	1.60636	0.852905	-	-	-	-	-	-	-	-	-	-	1	64979	0.000468638	31.7106
prot-c-5028_59_1	sCD163 || id:prot-c-5028_59_1	-	-	-	-	-	-	-0.0914985	0.200187	0.647624	-	-	-	-	-	-	-	-	-	-	1	996	-	40.1068
prot-c-3470_1_2	sE-Selectin || id:prot-c-3470_1_2	-	-	-	-	-	-	-0.1117	0.0661361	0.0912309	-	-	-	-	-	-	-	-	-	-	1	997	-	546.624
prot-c-3222_11_2	Semaphorin 3A || id:prot-c-3222_11_2	0.0162525	0.00314656	2.4023e-07	-	-	-	-	-	-	-	-	-	-	-	-	-	-	-	-	2	997	-	275.332
prot-c-5363_51_3	Semaphorin 3E || id:prot-c-5363_51_3	0.0226799	0.0359191	0.527769	-	-	-	-	-	-	-	-	-	-	-	-	-	-	-	-	2	991	-	393.216
prot-c-5029_3_1	SEPR || id:prot-c-5029_3_1	-	-	-	-	-	-	-0.206258	0.217442	0.342841	-	-	-	-	-	-	-	-	-	-	1	996	-	30.7914
prot-c-2841_13_2	sFRP-3 || id:prot-c-2841_13_2	-	-	-	-	-	-	-0.0160699	0.074208	0.828557	-	-	-	-	-	-	-	-	-	-	1	995	-	127.013
prot-c-4342_10_3	sICAM-1 || id:prot-c-4342_10_3	-	-	-	-	-	-	0.0862859	0.0270813	0.00144167	-	-	-	-	-	-	-	-	-	-	1	997	-	2396.1
prot-c-2842_68_1	sICAM-2 || id:prot-c-2842_68_1	-	-	-	-	-	-	-0.26245	0.155393	0.0912309	-	-	-	-	-	-	-	-	-	-	1	997	-	62.3784
prot-c-5124_69_3	sICAM-5 || id:prot-c-5124_69_3	-	-	-	-	-	-	-0.20562	0.064535	0.00144167	-	-	-	-	-	-	-	-	-	-	1	997	-	150.799
prot-c-5125_6_3	SIG14 || id:prot-c-5125_6_3	-	-	-	-	-	-	0.0636366	0.0438114	0.146359	-	-	-	-	-	-	-	-	-	-	1	994	-	446.477
prot-c-3166_92_1	Siglec-3 || id:prot-c-3166_92_1	-	-	-	-	-	-	0.0402374	0.0310124	0.194472	-	-	-	-	-	-	-	-	-	-	1	995	-	1124.26
prot-c-2741_22_2	Siglec-6 || id:prot-c-2741_22_2	-	-	-	-	-	-	-0.0225207	0.0505467	0.655928	-	-	-	-	-	-	-	-	-	-	1	993	-	226.804
prot-c-3007_7_2	Siglec-9 || id:prot-c-3007_7_2	-	-	-	-	-	-	-0.0459528	0.0714997	0.520419	-	-	-	-	-	-	-	-	-	-	1	993	-	388.879
ukb-b-43	Signal-to-noise-ratio (SNR) of triplet (left) || id:ukb-b-43	-0.75991	1.67019	0.64912	-	-	-	-	-	-	-	-	-	-	-	-	-	-	-	-	2	148728	0.000407316	61.7768
prot-c-5030_52_1	SIRT2 || id:prot-c-5030_52_1	-	-	-	-	-	-	-0.0772482	0.0775194	0.319007	-	-	-	-	-	-	-	-	-	-	1	996	-	83.942
ukb-b-16881	Sitting height || id:ukb-b-16881	0.0691237	0.110763	0.532582	0.161036	0.2549	0.527789	-	-	-	-0.00187868	0.688991	0.0404905	0.0384517	0.13745	0.17219	0.42473	0.0165361	0.294476	0.955238	586	461536	0.0679763	59979.6
prot-c-4831_4_2	sL-Selectin || id:prot-c-4831_4_2	-	-	-	-	-	-	-0.10212	0.0737254	0.166008	-	-	-	-	-	-	-	-	-	-	1	994	-	112.997
prot-c-5487_7_3	SLAF7 || id:prot-c-5487_7_3	-	-	-	-	-	-	-0.0980961	0.0500782	0.0501292	-	-	-	-	-	-	-	-	-	-	1	996	-	291.727
prot-c-5400_52_3	sLeptin R || id:prot-c-5400_52_3	-	-	-	-	-	-	0.0199736	0.0303636	0.510658	-	-	-	-	-	-	-	-	-	-	1	993	-	1855.88
prot-c-4467_49_2	SPARCL1 || id:prot-c-4467_49_2	-	-	-	-	-	-	0.00549794	0.0752235	0.941736	-	-	-	-	-	-	-	-	-	-	1	997	-	266.995
ukb-b-9052	Speech-reception-threshold (SRT) estimate (left) || id:ukb-b-9052	-	-	-	-	-	-	-0.149988	1.15159	0.896374	-	-	-	-	-	-	-	-	-	-	1	146131	0.000285759	32.2317
ukb-b-8316	Speech-reception-threshold (SRT) estimate (right) || id:ukb-b-8316	-	-	-	-	-	-	-1.66796	2.25533	0.459565	-	-	-	-	-	-	-	-	-	-	1	146031	0.000227283	33.4233
ukb-b-7500	Spherical power (left) || id:ukb-b-7500	-0.0272043	0.0908295	0.764551	-0.162053	0.242751	0.505525	-	-	-	0.00606336	0.547429	0.731232	0.718561	-0.0118044	0.156693	0.939949	-0.0785656	0.219512	0.720953	140	99071	0.0898031	9064.97
ukb-b-19994	Spherical power (right) || id:ukb-b-19994	-0.0467917	0.0997832	0.639117	-0.035181	0.265093	0.894613	-	-	-	-0.000501526	0.962339	0.208275	0.191789	0.0560223	0.154918	0.717632	0.0450184	0.224725	0.841516	141	99380	0.0884163	8971.86
prot-c-2843_13_2	SPINT2 || id:prot-c-2843_13_2	-	-	-	-	-	-	-0.0131277	0.0381684	0.73089	-	-	-	-	-	-	-	-	-	-	1	997	-	491.066
prot-c-4297_62_3	Spondin-1 || id:prot-c-4297_62_3	-	-	-	-	-	-	0.163027	0.141533	0.249375	-	-	-	-	-	-	-	-	-	-	1	997	-	81.559
prot-c-4125_52_2	sRAGE || id:prot-c-4125_52_2	-	-	-	-	-	-	0.0303296	0.245457	0.901661	-	-	-	-	-	-	-	-	-	-	1	995	-	31.3713
prot-c-5129_12_3	SREC-I || id:prot-c-5129_12_3	-	-	-	-	-	-	-0.0921129	0.0685399	0.178971	-	-	-	-	-	-	-	-	-	-	1	997	-	142.325
prot-c-4469_78_2	ST4S6 || id:prot-c-4469_78_2	-	-	-	-	-	-	-0.288846	0.171022	0.0912309	-	-	-	-	-	-	-	-	-	-	1	997	-	53.0274
ukb-b-10787	Standing height || id:ukb-b-10787	0.0467124	0.0933328	0.616728	0.0424993	0.192596	0.825413	-	-	-	9.07638e-05	0.980051	0.286102	0.277431	0.0143923	0.149433	0.923272	0.0121855	0.229397	0.957651	752	461950	0.0905867	105424
prot-c-2844_53_2	sTie-1 || id:prot-c-2844_53_2	0.00257839	0.0131704	0.844789	-	-	-	-	-	-	-	-	-	-	-	-	-	-	-	-	2	995	-	287.023
prot-c-3773_15_4	sTie-2 || id:prot-c-3773_15_4	-0.00581644	0.0155321	0.708048	-	-	-	-	-	-	-	-	-	-	-	-	-	-	-	-	2	995	-	261.564
prot-c-2652_15_1	suPAR || id:prot-c-2652_15_1	-	-	-	-	-	-	0.0397011	0.133405	0.76601	-	-	-	-	-	-	-	-	-	-	1	996	-	33.5125
ukb-b-20175	Systolic blood pressure, automated reading || id:ukb-b-20175	-0.0237113	0.173732	0.89144	0.708213	0.525311	0.178883	-	-	-	-0.0138918	0.141279	0.028856	0.03308	0.0796753	0.250692	0.75062	0.31455	0.52407	0.548938	240	436419	0.028757	13282.9
ukb-b-6503	Systolic blood pressure, manual reading || id:ukb-b-6503	0.198436	0.300398	0.508883	-	-	-	-	-	-	-	-	-	-	-	-	-	-	-	-	2	39749	0.00193661	80.0132
prot-c-3518_54_2	TAFI || id:prot-c-3518_54_2	-	-	-	-	-	-	0.0549764	0.040927	0.179181	-	-	-	-	-	-	-	-	-	-	1	995	-	454.542
prot-c-3519_3_2	TARC || id:prot-c-3519_3_2	0.0410165	0.0576149	0.476522	0.325739	0.273579	0.444733	-	-	-	-0.143269	0.474839	0.555355	0.944584	0.0701769	0.0880629	0.425512	0.080119	0.101841	0.513869	3	995	-	158.598
prot-c-5132_71_3	TCCR || id:prot-c-5132_71_3	-	-	-	-	-	-	0.0135553	0.123426	0.912547	-	-	-	-	-	-	-	-	-	-	1	995	-	43.1124
ukb-b-6066	Tea intake || id:ukb-b-6066	-0.3251	0.31275	0.298576	-0.879495	0.772445	0.261822	-	-	-	0.0118504	0.427411	0.778542	0.768087	-0.364863	0.522576	0.485051	-0.750145	0.526431	0.161925	41	447485	0.00561964	2493.3
prot-c-2705_5_2	TECK || id:prot-c-2705_5_2	-	-	-	-	-	-	0.105439	0.0820419	0.198728	-	-	-	-	-	-	-	-	-	-	1	993	-	91.7572
prot-c-4155_3_2	Tenascin || id:prot-c-4155_3_2	0.0152803	0.0246204	0.534839	-	-	-	-	-	-	-	-	-	-	-	-	-	-	-	-	2	994	-	427.563
prot-c-4721_54_2	TFF3 || id:prot-c-4721_54_2	-	-	-	-	-	-	-0.0519926	0.0938598	0.579621	-	-	-	-	-	-	-	-	-	-	1	995	-	51.782
prot-c-3336_50_1	TFPI || id:prot-c-3336_50_1	-	-	-	-	-	-	-0.109791	0.122698	0.370893	-	-	-	-	-	-	-	-	-	-	1	995	-	42.8108
prot-c-3474_19_2	Thrombospondin-1 || id:prot-c-3474_19_2	-	-	-	-	-	-	0.210407	0.238846	0.378356	-	-	-	-	-	-	-	-	-	-	1	996	-	30.6362
prot-c-3079_62_2	TIG2 || id:prot-c-3079_62_2	-	-	-	-	-	-	0.201736	0.0985344	0.0406219	-	-	-	-	-	-	-	-	-	-	1	987	-	69.1226
prot-c-5134_52_2	TIMD3 || id:prot-c-5134_52_2	-	-	-	-	-	-	0.0732144	0.0939251	0.435687	-	-	-	-	-	-	-	-	-	-	1	997	-	188.788
ukb-b-14360	Time to answer || id:ukb-b-14360	-0.238536	0.326384	0.464874	-	-	-	-	-	-	-	-	-	-	-	-	-	-	-	-	2	152605	0.000519106	81.8702
ukb-b-10412	Time to complete round || id:ukb-b-10412	0.717588	0.495925	0.147906	-6.63271	13.179	0.664726	-	-	-	0.236123	0.632608	0.728283	0.609112	0.816896	0.867047	0.346111	0.964128	1.17792	0.473035	4	110323	0.00123728	137.076
ukb-b-13823	Time to complete round || id:ukb-b-13823	0.190822	0.391854	0.626278	2.95118	1.64793	0.0773013	-	-	-	-0.0422157	0.0889157	0.0572443	0.0806223	0.295504	0.541855	0.585508	0.196762	1.02096	0.847683	78	454157	0.00668884	3133.02
prot-c-2480_58_3	TIMP-3 || id:prot-c-2480_58_3	-0.00922424	0.0469615	0.84428	-	-	-	-	-	-	-	-	-	-	-	-	-	-	-	-	2	992	-	596.802
prot-c-3647_49_4	TLR4:MD-2 complex || id:prot-c-3647_49_4	-0.0340744	0.0789179	0.665909	-	-	-	-	-	-	-	-	-	-	-	-	-	-	-	-	2	997	-	300.263
ukb-b-10011	Townsend deprivation index at recruitment || id:ukb-b-10011	0.36234	0.844494	0.667879	9.15172	5.86517	0.138236	-	-	-	-0.119797	0.149558	0.420165	0.508501	0.905786	1.20447	0.452038	2.65696	2.14575	0.232455	18	462464	0.00132145	637.781
prot-c-3403_1_2	TPSB2 || id:prot-c-3403_1_2	-	-	-	-	-	-	-0.0344126	0.0704819	0.625374	-	-	-	-	-	-	-	-	-	-	1	996	-	124.323
prot-c-3232_28_2	TrATPase || id:prot-c-3232_28_2	-	-	-	-	-	-	0.0601526	0.199339	0.762834	-	-	-	-	-	-	-	-	-	-	1	993	-	33.8956
ukb-b-20044	Trunk fat mass || id:ukb-b-20044	0.564546	0.119747	2.42322e-06	0.442421	0.326125	0.17564	-	-	-	0.00247353	0.687406	0.120509	0.114911	0.546035	0.188889	0.00384299	0.726541	0.36199	0.0453836	420	454588	0.0535587	26246
ukb-b-16407	Trunk fat percentage || id:ukb-b-16407	0.761262	0.144763	1.45094e-07	0.832061	0.44451	0.0619837	-	-	-	-0.00124715	0.866291	0.0381699	0.0354159	0.870847	0.212983	4.33613e-05	0.972348	0.419247	0.0209014	387	454613	0.0381117	22130.6
ukb-b-17409	Trunk fat-free mass || id:ukb-b-17409	0.221714	0.147657	0.133214	-0.449162	0.348053	0.197408	-	-	-	0.0101592	0.0338476	0.0297102	0.037955	0.142923	0.235368	0.543697	0.011571	0.411657	0.977586	563	454508	0.0370969	48112.5
ukb-b-9685	Trunk predicted mass || id:ukb-b-9685	0.236264	0.147125	0.108301	-0.464565	0.345703	0.179547	-	-	-	0.0105419	0.0255785	0.0663345	0.0837958	0.144775	0.231886	0.532406	0.0189832	0.398933	0.962064	564	454463	0.0366603	47856
prot-c-3479_71_2	TRY3 || id:prot-c-3479_71_2	-	-	-	-	-	-	0.0608119	0.122344	0.61915	-	-	-	-	-	-	-	-	-	-	1	983	-	37.7857
prot-c-5034_79_1	Trypsin 2 || id:prot-c-5034_79_1	-	-	-	-	-	-	0.0115729	0.103472	0.910946	-	-	-	-	-	-	-	-	-	-	1	995	-	54.0224
prot-c-5036_50_1	TSG-6 || id:prot-c-5036_50_1	-	-	-	-	-	-	-0.0656383	0.0840653	0.43492	-	-	-	-	-	-	-	-	-	-	1	994	-	94.5756
prot-c-3339_33_1	TSP2 || id:prot-c-3339_33_1	-	-	-	-	-	-	-0.0876539	0.0923444	0.342516	-	-	-	-	-	-	-	-	-	-	1	994	-	81.5952
prot-c-3340_53_1	TSP4 || id:prot-c-3340_53_1	-	-	-	-	-	-	-0.0533389	0.234701	0.820219	-	-	-	-	-	-	-	-	-	-	1	995	-	31.6069
prot-c-4815_25_3	TXD12 || id:prot-c-4815_25_3	0.0237172	0.0236374	0.315679	-	-	-	-	-	-	-	-	-	-	-	-	-	-	-	-	2	996	-	310.279
prot-c-5260_80_3	TYK2 || id:prot-c-5260_80_3	-	-	-	-	-	-	0.0149976	0.125478	0.90486	-	-	-	-	-	-	-	-	-	-	1	995	-	34.5039
prot-c-4158_54_2	uPA || id:prot-c-4158_54_2	-	-	-	-	-	-	-0.0376239	0.185303	0.839104	-	-	-	-	-	-	-	-	-	-	1	995	-	42.172
prot-c-3651_50_5	VEGF sR2 || id:prot-c-3651_50_5	-0.0553459	0.113421	0.625572	-	-	-	-	-	-	-	-	-	-	-	-	-	-	-	-	2	996	-	147.479
prot-c-2358_19_2	VEGF sR3 || id:prot-c-2358_19_2	-0.0657062	0.0746889	0.379005	-	-	-	-	-	-	-	-	-	-	-	-	-	-	-	-	2	995	-	513.476
prot-c-4867_15_2	VEGF121 || id:prot-c-4867_15_2	-	-	-	-	-	-	0.0328757	0.123058	0.789349	-	-	-	-	-	-	-	-	-	-	1	996	-	40.386
ukb-d-12336_irnt	Ventricular rate || id:ukb-d-12336_irnt	-	-	-	-	-	-	0.218442	0.446476	0.62466	-	-	-	-	-	-	-	-	-	-	1	10817	0.00288813	31.0194
ukb-b-7864	Vitamin B6 || id:ukb-b-7864	-	-	-	-	-	-	-1.47793	1.7725	0.404388	-	-	-	-	-	-	-	-	-	-	1	64979	0.000487806	32.759
prot-c-3050_7_2	vWF || id:prot-c-3050_7_2	-	-	-	-	-	-	0.143863	0.127722	0.260005	-	-	-	-	-	-	-	-	-	-	1	996	-	90.8589
ukb-b-9405	Waist circumference || id:ukb-b-9405	0.59728	0.149135	6.20264e-05	0.593279	0.39963	0.138511	-	-	-	6.88925e-05	0.991393	0.198997	0.188985	0.508763	0.241008	0.0347738	0.508803	0.363861	0.162847	371	462166	0.0342892	21315.2
ukb-b-12039	Weight || id:ukb-b-12039	0.477119	0.123993	0.00011911	0.0831914	0.308364	0.787442	-	-	-	0.00750385	0.163659	0.063161	0.0673287	0.418482	0.199528	0.0359624	0.297591	0.307849	0.334186	487	454893	0.0521938	33961
ukb-b-11842	Weight || id:ukb-b-11842	0.432232	0.125725	0.000586182	0.227725	0.311282	0.464777	-	-	-	0.00389741	0.472952	0.0280296	0.0271342	0.414208	0.213254	0.0520983	0.360611	0.31639	0.254936	496	461632	0.0526715	34752.5
prot-c-3235_50_2	WFKN2 || id:prot-c-3235_50_2	-	-	-	-	-	-	0.0920505	0.0601208	0.125747	-	-	-	-	-	-	-	-	-	-	1	997	-	194.881
ukb-d-30000_irnt	White blood cell (leukocyte) count || id:ukb-d-30000_irnt	-0.0649005	0.11101	0.558793	-0.532685	0.241779	0.0283292	-	-	-	0.0137494	0.0304443	0.0749574	0.0998117	-0.293574	0.180664	0.104169	-0.4283	0.242373	0.0782065	307	350470	0.0728967	25577.3
ukb-b-19393	Whole body fat mass || id:ukb-b-19393	0.57753	0.124439	3.46617e-06	0.433173	0.333105	0.194153	-	-	-	0.00283876	0.64055	0.0591524	0.0561804	0.500847	0.201457	0.0129145	0.385577	0.337061	0.253282	434	454137	0.0515001	26827.2
ukb-b-13354	Whole body fat-free mass || id:ukb-b-13354	0.411787	0.153909	0.00746142	-0.531613	0.365342	0.146213	-	-	-	0.0143025	0.00463172	0.00270468	0.00530634	0.32393	0.227469	0.154429	0.197123	0.393511	0.616619	549	454850	0.0359058	46228.3
ukb-b-14540	Whole body water mass || id:ukb-b-14540	0.350564	0.153772	0.0226219	-0.307592	0.367281	0.402682	-	-	-	0.00988808	0.0490881	0.00250571	0.00333709	0.309331	0.24387	0.204646	0.171946	0.394096	0.662786	557	454888	0.0360853	46297.9
prot-c-2848_2_2	WIF-1 || id:prot-c-2848_2_2	-	-	-	-	-	-	-0.0666151	0.211041	0.752268	-	-	-	-	-	-	-	-	-	-	1	995	-	30.6473
prot-c-3057_55_1	WISP-1 || id:prot-c-3057_55_1	-	-	-	-	-	-	0.039434	0.184601	0.830845	-	-	-	-	-	-	-	-	-	-	1	993	-	42.5365
ukb-b-2709	Year ended full time education || id:ukb-b-2709	-	-	-	-	-	-	-0.959075	1.12116	0.392314	-	-	-	-	-	-	-	-	-	-	1	112569	0.00044126	50.4611
ubm-a-2757	a2009s lh G cuneus area || id:ubm-a-2757	-	-	-	-	-	-	-0.334896	0.297032	0.259542	-	-	-	-	-	-	-	-	-	-	1	7916	0.00580725	62.3108
ubm-a-2758	a2009s lh G front inf-Opercular area || id:ubm-a-2758	-	-	-	-	-	-	0.723051	0.352942	0.0404972	-	-	-	-	-	-	-	-	-	-	1	7916	0.00323035	35.5966
ubm-a-2974	a2009s lh G front sup thickness || id:ubm-a-2974	-	-	-	-	-	-	-0.167756	0.668384	0.801824	-	-	-	-	-	-	-	-	-	-	1	7916	0.00292797	31.1857
ubm-a-2976	a2009s lh G insular short thickness || id:ubm-a-2976	-	-	-	-	-	-	0.451327	0.666489	0.498298	-	-	-	-	-	-	-	-	-	-	1	7916	0.00409681	34.2208
ubm-a-2768	a2009s lh G oc-temp med-Lingual area || id:ubm-a-2768	-	-	-	-	-	-	-0.355223	0.436897	0.416184	-	-	-	-	-	-	-	-	-	-	1	7916	0.00285079	30.0916
ubm-a-2765	a2009s lh G occipital middle area || id:ubm-a-2765	-	-	-	-	-	-	0.197952	0.698643	0.776917	-	-	-	-	-	-	-	-	-	-	1	7916	0.00272808	31.3033
[truncated: 4,417 more rows]

## Sheet: All_4_alpha_B2
Sheet 2. All MR results based on the release 4 alpha HGI B2 dataset.
b: causal effect size; se: standard error; pval: p-value; IVW_MRE: inverse-variance weighted random-effects model; Egger: MR-Egger; Wald: Wald ratio; Het: heterogeneity; W_Med: weighted median; W_Mod: weighted mode; nsnps: number of SNPs retained for this analysis; qval: q-value.
GWAS ID	trait	b_IVW_MRE	se_IVW_MRE	pval_IVW_MRE	b_Egger	se_Egger	pval_Egger	b_Wald	se_Wald	pval_Wald	Egger_intercept	pval_intercept	Het_IVW_pval	Het_Egger_pval	b_W_Med	se_W_Med	pval_W_Med	b_W_Mod	se_W_Mod	pval_W_Mod	nsnps	samplesize.exposure	Total_R_Square	F_statistic
ukb-d-M13_ARTHROSIS	#Arthrosis || id:ukb-d-M13_ARTHROSIS	2.00046	3.32971	0.547979	-14.7856	33.5536	0.674894	-	-	-	0.0667881	0.632853	0.141481	0.105389	3.56979	3.58899	0.319907	4.46235	5.75787	0.463711	8	361194	5.01751e-05	283.149
ukb-d-M13_OTHERJOINT	#Other joint disorders || id:ukb-d-M13_OTHERJOINT	-	-	-	-	-	-	-1.70108	4.97493	0.732403	-	-	-	-	-	-	-	-	-	-	1	361194	1.49067e-05	77.0271
ukb-d-M13_POLYARTHROPATHIES	#Polyarthropathies || id:ukb-d-M13_POLYARTHROPATHIES	-	-	-	-	-	-	-4.55122	9.23665	0.6222	-	-	-	-	-	-	-	-	-	-	1	361194	5.96886e-06	238.635
ukb-d-M13_SPONDYLOPATHY	#Spondylopathies || id:ukb-d-M13_SPONDYLOPATHY	-	-	-	-	-	-	18.224	20.2153	0.367327	-	-	-	-	-	-	-	-	-	-	1	361194	9.94358e-07	29.742
ukb-d-L12_ACTINKERA	Actinic keratosis || id:ukb-d-L12_ACTINKERA	20.2937	8.69645	0.019619	-	-	-	-	-	-	-	-	-	-	-	-	-	-	-	-	2	361194	8.05283e-07	77.3618
finn-a-L12_ACTINKERA	Actinic keratosis || id:finn-a-L12_ACTINKERA	-	-	-	-	-	-	-0.0311866	0.0625578	0.618114	-	-	-	-	-	-	-	-	-	-	1	-	0.0288983	34.7356
ukb-d-20554_6	Actions taken following self-harm: Receive help from friends / family / neighbours || id:ukb-d-20554_6	-	-	-	-	-	-	-4.85237	9.78241	0.619873	-	-	-	-	-	-	-	-	-	-	1	117733	4.37581e-06	39.8558
ukb-d-20550_1	Activities undertaken to treat anxiety: Talking therapies, such as psychotherapy, counselling, group therapy or CBT || id:ukb-d-20550_1	-	-	-	-	-	-	-4.10182	2.81331	0.144839	-	-	-	-	-	-	-	-	-	-	1	98990	3.45855e-05	30.9286
ukb-d-20547_3	Activities undertaken to treat depression: Other therapeutic activities such as mindfulness, yoga or art classes || id:ukb-d-20547_3	-6.43714	2.0842	0.00201141	-	-	-	-	-	-	-	-	-	-	-	-	-	-	-	-	2	117763	3.8113e-05	61.3303
ukb-d-20547_1	Activities undertaken to treat depression: Talking therapies, such as psychotherapy, counselling, group therapy or CBT || id:ukb-d-20547_1	-1.66583	2.48392	0.502447	-	-	-	-	-	-	-	-	-	-	-	-	-	-	-	-	2	117763	8.8076e-05	62.31
finn-a-H7_IRIDOACUTE	Acute and subacute iridocyclitis || id:finn-a-H7_IRIDOACUTE	-0.00543803	0.0512129	0.915436	0.0959465	0.0644984	0.376781	-	-	-	-0.156085	0.305077	0.150475	0.771741	0.00914509	0.0371337	0.80547	0.00909882	0.0393748	0.838739	3	-	0.964482	851.895
ukb-d-M13_ADHCAPSULITIS	Adhesive capsulitis of shoulder || id:ukb-d-M13_ADHCAPSULITIS	-	-	-	-	-	-	-28.6617	23.6311	0.225175	-	-	-	-	-	-	-	-	-	-	1	361194	4.82616e-07	52.8618
ukb-d-STILL_ADULT	Adult-onset Still disease || id:ukb-d-STILL_ADULT	-2.52152	7.56769	0.738987	12.651	36.3368	0.786711	-	-	-	-0.0478938	0.739493	0.445181	0.243135	-4.78883	9.02635	0.595738	-5.69463	9.60286	0.613298	3	361194	6.46469e-06	566.386
finn-a-STILL_ADULT	Adult-onset Still disease || id:finn-a-STILL_ADULT	-	-	-	-	-	-	-0.0269421	0.0546787	0.6222	-	-	-	-	-	-	-	-	-	-	1	-	0.178052	132.25
ukb-b-11158	Aide-memoire completed || id:ukb-b-11158	-5.71191	2.8933	0.0483603	0.89844	11.6138	0.943208	-	-	-	-0.0402292	0.595787	0.26515	0.19698	-8.23713	3.43663	0.016536	-9.28064	5.40008	0.160811	5	462933	5.87551e-05	163.889
ukb-b-10923	Alcohol consumed || id:ukb-b-10923	-	-	-	-	-	-	1.85403	0.927851	0.0456949	-	-	-	-	-	-	-	-	-	-	1	64949	0.0002371	63.8237
ukb-d-20117_2	Alcohol drinker status: Current || id:ukb-d-20117_2	1.96711	6.78502	0.771877	19.125	8.15471	0.256587	-	-	-	-0.106583	0.252349	0.0457796	0.49793	1.02486	4.80193	0.830995	10.2104	4.92356	0.173823	3	360726	1.65162e-05	97.1393
ukb-b-16878	Alcohol usually taken with meals || id:ukb-b-16878	-1.34948	0.489167	0.00580275	-2.97176	4.26052	0.490369	-	-	-	0.014096	0.703407	0.821418	0.792121	-0.983641	0.773844	0.203689	-0.985161	1.39178	0.483868	35	235645	0.00116253	1343.84
ukb-d-41219_2	Anaesthetics administered during delivery: Epidural or caudal anaesthetic || id:ukb-d-41219_2	-	-	-	-	-	-	-0.661337	0.390242	0.0901357	-	-	-	-	-	-	-	-	-	-	1	3345	0.00217044	32.4079
finn-a-M13_ANKYLOSPON	Ankylosing spondylitis || id:finn-a-M13_ANKYLOSPON	0.00559023	0.00462165	0.226442	-	-	-	-	-	-	-	-	-	-	-	-	-	-	-	-	2	-	2.77951	911.537
ukb-b-8446	Answered sexual history questions || id:ukb-b-8446	-0.294915	3.58029	0.934351	-	-	-	-	-	-	-	-	-	-	-	-	-	-	-	-	2	462725	1.05037e-05	63.4869
ukb-d-ICDMAIN_ANY_ENTRY	Any ICDMAIN event in hilmo or causes of death || id:ukb-d-ICDMAIN_ANY_ENTRY	5.76589	0.711596	5.37265e-16	1.20027	15.495	0.943133	-	-	-	0.0303647	0.785701	0.974183	0.939286	5.43116	2.53297	0.0320182	4.74042	2.86668	0.173546	5	361194	7.76158e-05	166.576
ukb-d-KRA_PSY_ANYMENTAL	Any mental disorder || id:ukb-d-KRA_PSY_ANYMENTAL	-	-	-	-	-	-	21.1705	20.7113	0.3067	-	-	-	-	-	-	-	-	-	-	1	361194	1.08821e-06	32.8283
finn-a-J10_ASTHMA	Asthma || id:finn-a-J10_ASTHMA	-	-	-	-	-	-	-0.0272899	0.368828	0.941018	-	-	-	-	-	-	-	-	-	-	1	-	0.00482923	30.25
ukb-d-J10_ASTHMA	Asthma || id:ukb-d-J10_ASTHMA	20.7554	2.29476	1.5007e-19	-	-	-	-	-	-	-	-	-	-	-	-	-	-	-	-	2	361194	1.05612e-06	69.5209
finn-a-J10_ASTHMA_EXMORE	Asthma || id:finn-a-J10_ASTHMA_EXMORE	-	-	-	-	-	-	-0.0270983	0.366239	0.941018	-	-	-	-	-	-	-	-	-	-	1	-	0.00489752	30.3412
finn-a-ASTHMA_MODE	Asthma (mode) || id:finn-a-ASTHMA_MODE	-	-	-	-	-	-	-0.0736907	0.243235	0.76192	-	-	-	-	-	-	-	-	-	-	1	-	0.00578459	35.618
finn-a-ASTHMA_COMORB	Asthma associated co-morbidites || id:finn-a-ASTHMA_COMORB	-0.00506488	0.0910932	0.95566	-	-	-	-	-	-	-	-	-	-	-	-	-	-	-	-	2	-	0.0131002	185.355
ukb-d-ASTHMA_HOSPITAL1	Asthma, hospital admissions 1 || id:ukb-d-ASTHMA_HOSPITAL1	22.2313	0.947798	1.15478e-121	-	-	-	-	-	-	-	-	-	-	-	-	-	-	-	-	2	361194	1.04293e-06	69.0881
ukb-b-1867	Attendance/disability/mobility allowance: Blue badge || id:ukb-b-1867	-8.02642	5.04373	0.111527	-	-	-	-	-	-	-	-	-	-	-	-	-	-	-	-	2	459354	4.94648e-06	65.3316
ukb-b-20214	Attendance/disability/mobility allowance: Disability living allowance || id:ukb-b-20214	2.47101	5.30383	0.641293	-36.9901	20.8105	0.135635	-	-	-	0.110421	0.110093	0.0997268	0.298689	2.1779	5.796	0.707096	0.403924	8.10041	0.961849	7	459354	2.01531e-05	217.43
ukb-b-3855	Attendance/disability/mobility allowance: None of the above || id:ukb-b-3855	-5.20056	4.02658	0.196511	21.1106	20.278	0.337968	-	-	-	-0.0895697	0.234558	0.0954286	0.151345	-4.14966	4.13668	0.315794	-5.56683	6.6025	0.427018	8	459354	3.43627e-05	284.624
ukb-b-8463	Back pain for 3+ months || id:ukb-b-8463	-	-	-	-	-	-	0.552542	1.73079	0.749542	-	-	-	-	-	-	-	-	-	-	1	117404	5.83533e-05	31.0852
ukb-d-20526	Been in serious accident believed to be life-threatening || id:ukb-d-20526	-	-	-	-	-	-	6.24808	4.08576	0.126207	-	-	-	-	-	-	-	-	-	-	1	117922	2.17644e-05	29.7654
ukb-d-20552_2	Behavioural and miscellaneous addictions: A behaviour || id:ukb-d-20552_2	-	-	-	-	-	-	-6.92937	12.4932	0.579134	-	-	-	-	-	-	-	-	-	-	1	116746	2.66228e-06	30.0269
finn-a-CD2_BENIGN	Benign neoplasms || id:finn-a-CD2_BENIGN	0.397701	0.169801	0.0191723	-	-	-	-	-	-	-	-	-	-	-	-	-	-	-	-	2	-	0.00496109	66.7813
finn-a-CD2_BENIGN_EXALLC	Benign neoplasms (ICD C excluded) || id:finn-a-CD2_BENIGN_EXALLC	0.392841	0.174138	0.0240762	-	-	-	-	-	-	-	-	-	-	-	-	-	-	-	-	2	-	0.00501512	64.7521
ukb-b-17868	Bilateral oophorectomy (both ovaries removed) || id:ukb-b-17868	1.03403	1.99771	0.604731	13.0127	7.44378	0.178763	-	-	-	-0.0838357	0.192866	0.428673	0.792539	2.14897	2.53257	0.396141	2.72469	3.12191	0.432053	5	247538	7.12554e-05	234.779
ukb-d-20126_0	Bipolar and major depression status: No Bipolar or Depression || id:ukb-d-20126_0	-	-	-	-	-	-	0.251736	1.80304	0.888962	-	-	-	-	-	-	-	-	-	-	1	86895	7.66316e-05	34.222
[truncated: 6,339 more rows]

## Sheet: All_NEJM
Sheet 3. All MR results based on the NEJM dataset.
[truncated: 6,249 more rows]

## Sheet: FDR_4_alpha_A2
Sheet 4. MR results after heterogeneity filtering and FDR correction, based on the release 4 alpha HGI A2 dataset.
[truncated: 1,819 more rows]

## Sheet: FDR_4_alpha_B2
Sheet 5. MR results after heterogeneity filtering and FDR correction, based on the release 4 alpha HGI B2 dataset.
[truncated: 1,742 more rows]

[truncated: 1 more sheets: FDR_NEJM]
