# Supplementary material for: Extensive Mendelian randomization study identifies potential causal risk factors for severe COVID-19
Source: Commun Med (Lond). 2021 Dec 9;1:59. doi: 10.1038/s43856-021-00061-9 (PMC9053245; doi:10.1038/s43856-021-00061-9)
Supplement: Supplementary file 8 — Supplementary Data 8 [file 43856_2021_61_MOESM8_ESM.xlsx]

## Sheet: MVMR
Supplementary Data 8. Multivariable Mendelian randomization of fat mass and fat-free mass indices on severe COVID-19, based on the release 4 alpha.
Beta: causal effect size; SE: standard error; pval: p-value; MVMR: multivariable Mendelian randomization.
		HGI A2			HGI B2			NEJM
GWAS ID	trait	Beta_MVMR	SE_MVMR	pval_MVMR	Beta_MVMR	SE_MVMR	pval_MVMR	Beta_MVMR	SE_MVMR	pval_MVMR
ukb-b-8338	Arm fat mass (left) || id:ukb-b-8338	0.54508	0.24285	0.0252325	0.561777	0.159635	0.00047191	0.845087	0.406096	0.0380116
ukb-b-19925	Arm fat-free mass (left) || id:ukb-b-19925	-0.224023	0.291796	0.443002	-0.111169	0.190121	0.558991	-0.327353	0.47812	0.493915
ukb-b-6704	Arm fat mass (right) || id:ukb-b-6704	0.578832	0.227465	0.0112425	0.563269	0.147738	0.000154857	1.05094	0.381496	0.00612373
ukb-b-19520	Arm fat-free mass (right) || id:ukb-b-19520	-0.244899	0.278767	0.380098	-0.0641656	0.178325	0.719132	-0.54909	0.457686	0.230916
ukb-b-7212	Leg fat mass (left) || id:ukb-b-7212	1.24995	0.324665	0.000133953	0.927761	0.228159	5.56623e-05	1.10947	0.604911	0.0673419
ukb-b-16099	Leg fat-free mass (left) || id:ukb-b-16099	-0.655495	0.302807	0.0308952	-0.253742	0.209897	0.227289	-0.431254	0.553463	0.436303
ukb-b-18096	Leg fat mass (right) || id:ukb-b-18096	1.32456	0.303287	1.53748e-05	0.997958	0.20529	1.57371e-06	1.40832	0.540057	0.00943607
ukb-b-12828	Leg fat-free mass (right) || id:ukb-b-12828	-0.763073	0.274821	0.00570446	-0.352661	0.184231	0.056172	-0.534969	0.478409	0.264104
ukb-b-20044	Trunk fat mass || id:ukb-b-20044	0.560203	0.204253	0.00630317	0.528529	0.133983	9.07547e-05	0.789914	0.353476	0.0259123
ukb-b-17409	Trunk fat-free mass || id:ukb-b-17409	-0.149727	0.222615	0.50151	-0.160891	0.143342	0.262193	-0.343852	0.372324	0.356211
ukb-b-19393	Whole body fat mass || id:ukb-b-19393	0.488301	0.234741	0.0380047	0.502214	0.154094	0.00119085	0.972006	0.411466	0.0185847
ukb-b-13354	Whole body fat-free mass || id:ukb-b-13354	0.00437932	0.256541	0.986387	-0.0557885	0.166695	0.738006	-0.69338	0.441881	0.117311
ukb-a-287	Arm fat mass (left) || id:ukb-a-287	0.486974	0.259481	0.0613649	0.520808	0.166219	0.00186973	0.839435	0.41905	0.0459898
ukb-a-288	Arm fat-free mass (left) || id:ukb-a-288	-0.183937	0.299419	0.539397	-0.0864943	0.190793	0.650575	-0.257894	0.480507	0.591835
ukb-a-283	Arm fat mass (right) || id:ukb-a-283	0.208907	0.244064	0.392594	0.380598	0.155557	0.0148943	1.07395	0.387597	0.00591778
ukb-a-284	Arm fat-free mass (right) || id:ukb-a-284	0.122734	0.286328	0.668434	0.0594645	0.181216	0.742994	-0.575323	0.449493	0.201492
ukb-a-279	Leg fat mass (left) || id:ukb-a-279	0.87397	0.313206	0.00552685	0.585332	0.205949	0.0047193	0.537324	0.521089	0.303182
ukb-a-280	Leg fat-free mass (left) || id:ukb-a-280	-0.321406	0.284409	0.259146	-0.0396714	0.187425	0.83248	-0.151483	0.471839	0.748367
ukb-a-275	Leg fat mass (right) || id:ukb-a-275	1.06454	0.298601	0.000410509	0.738691	0.204057	0.000334692	0.437075	0.507683	0.389878
ukb-a-276	Leg fat-free mass (right) || id:ukb-a-276	-0.500694	0.267635	0.0621461	-0.157687	0.182393	0.387837	0.0330309	0.454207	0.942069
ukb-a-291	Trunk fat mass || id:ukb-a-291	0.406901	0.217456	0.0620419	0.397799	0.142085	0.00535943	0.817998	0.391019	0.0371536
ukb-a-292	Trunk fat-free mass || id:ukb-a-292	0.0200711	0.222068	0.928028	-0.0276749	0.144389	0.848098	-0.464614	0.392363	0.237151
ukb-a-265	Whole body fat mass || id:ukb-a-265	0.452802	0.244404	0.0646764	0.429063	0.158648	0.00713665	0.430104	0.42008	0.306599
ukb-a-266	Whole body fat-free mass || id:ukb-a-266	-0.0317989	0.255493	0.901014	-0.0297054	0.165635	0.85776	-0.145318	0.43918	0.740927
