# Supplementary material for: Extensive Mendelian randomization study identifies potential causal risk factors for severe COVID-19
Source: Commun Med (Lond). 2021 Dec 9;1:59. doi: 10.1038/s43856-021-00061-9 (PMC9053245; doi:10.1038/s43856-021-00061-9)
Supplement: Supplementary file 9 — Supplementary Data 9 [file 43856_2021_61_MOESM9_ESM.xlsx]

## Sheet: All_4_A2
Supplementary Data 9. All MR results based on release 4 HGI A2 and B2, and release 5 HGI A2 and B2.
Sheet 1. All MR results based on the release 4 HGI A2 dataset.
b: causal effect size; se: standard error; pval: p-value; IVW_MRE: inverse-variance weighted random-effects model; Egger: MR-Egger; Wald: Wald ratio; Het: heterogeneity; W_Med: weighted median; W_Mod: weighted mode; nsnps: number of SNPs retained for this analysis.
GWAS ID	trait	b_IVW_MRE	se_IVW_MRE	pval_IVW_MRE	b_Egger	se_Egger	pval_Egger	b_Wald	se_Wald	pval_Wald	Egger_intercept	pval_intercept	Het_IVW_pval	Het_Egger_pval	b_W_Med	se_W_Med	pval_W_Med	b_W_Mod	se_W_Mod	pval_W_Mod	nsnps	samplesize.exposure	Total_R_Square	F_statistic
ukb-d-M13_ARTHROSIS	#Arthrosis || id:ukb-d-M13_ARTHROSIS	-0.767972	4.02739	0.848771	-38.1647	38.3912	0.358558	-	-	-	0.149852	0.365145	0.148362	0.157577	-3.46137	4.56983	0.448786	-3.4449	7.03111	0.63915	8	361194	5.01751e-05	283.149
ukb-d-M13_OTHERJOINT	#Other joint disorders || id:ukb-d-M13_OTHERJOINT	-	-	-	-	-	-	-6.34441	6.24364	0.309563	-	-	-	-	-	-	-	-	-	-	1	361194	1.49067e-05	77.0271
ukb-d-M13_POLYARTHROPATHIES	#Polyarthropathies || id:ukb-d-M13_POLYARTHROPATHIES	-	-	-	-	-	-	-1.45226	11.0941	0.895852	-	-	-	-	-	-	-	-	-	-	1	361194	5.96886e-06	238.635
ukb-d-M13_SPONDYLOPATHY	#Spondylopathies || id:ukb-d-M13_SPONDYLOPATHY	-	-	-	-	-	-	36.6894	25.657	0.152718	-	-	-	-	-	-	-	-	-	-	1	361194	9.94358e-07	29.742
ukb-d-L12_ACTINKERA	Actinic keratosis || id:ukb-d-L12_ACTINKERA	7.62444	26.9841	0.777519	-	-	-	-	-	-	-	-	-	-	-	-	-	-	-	-	2	361194	8.05283e-07	77.3618
finn-a-L12_ACTINKERA	Actinic keratosis || id:finn-a-L12_ACTINKERA	-	-	-	-	-	-	0.0403706	0.0805524	0.61625	-	-	-	-	-	-	-	-	-	-	1	-	0.0288983	34.7356
ukb-d-20554_6	Actions taken following self-harm: Receive help from friends / family / neighbours || id:ukb-d-20554_6	-	-	-	-	-	-	-6.9665	10.3071	0.499108	-	-	-	-	-	-	-	-	-	-	1	117733	4.37581e-06	39.8558
ukb-d-20550_1	Activities undertaken to treat anxiety: Talking therapies, such as psychotherapy, counselling, group therapy or CBT || id:ukb-d-20550_1	-	-	-	-	-	-	0.29373	3.26035	0.928214	-	-	-	-	-	-	-	-	-	-	1	98990	3.45855e-05	30.9286
ukb-d-20547_3	Activities undertaken to treat depression: Other therapeutic activities such as mindfulness, yoga or art classes || id:ukb-d-20547_3	-3.73274	3.0623	0.222869	-	-	-	-	-	-	-	-	-	-	-	-	-	-	-	-	2	117763	3.8113e-05	61.3303
ukb-d-20547_1	Activities undertaken to treat depression: Talking therapies, such as psychotherapy, counselling, group therapy or CBT || id:ukb-d-20547_1	-0.198209	0.62405	0.750776	-	-	-	-	-	-	-	-	-	-	-	-	-	-	-	-	2	117763	8.8076e-05	62.31
finn-a-H7_IRIDOACUTE	Acute and subacute iridocyclitis || id:finn-a-H7_IRIDOACUTE	-0.025403	0.0447307	0.570096	0.0650491	0.0819734	0.572962	-	-	-	-0.139702	0.407217	0.401193	0.88728	-0.0132642	0.0496827	0.789486	-0.0116269	0.0513932	0.842036	3	-	0.964482	851.895
ukb-d-M13_ADHCAPSULITIS	Adhesive capsulitis of shoulder || id:ukb-d-M13_ADHCAPSULITIS	-	-	-	-	-	-	-36.3162	27.5482	0.187411	-	-	-	-	-	-	-	-	-	-	1	361194	4.82616e-07	52.8618
ukb-d-STILL_ADULT	Adult-onset Still disease || id:ukb-d-STILL_ADULT	3.07515	6.42948	0.632445	-5.19501	36.1263	0.909077	-	-	-	0.0258604	0.851105	0.661708	0.380495	1.15775	10.6605	0.913518	-0.427425	11.0172	0.972577	3	361194	6.46469e-06	566.386
finn-a-STILL_ADULT	Adult-onset Still disease || id:finn-a-STILL_ADULT	-	-	-	-	-	-	-0.00859703	0.0656746	0.895852	-	-	-	-	-	-	-	-	-	-	1	-	0.178052	132.25
ukb-b-11158	Aide-memoire completed || id:ukb-b-11158	-4.45255	3.55301	0.210141	1.26431	14.0764	0.934093	-	-	-	-0.03506	0.700488	0.243762	0.161356	-7.15503	4.12754	0.0830096	-7.68002	6.22546	0.284867	5	462933	5.87551e-05	163.889
ukb-b-10923	Alcohol consumed || id:ukb-b-10923	-	-	-	-	-	-	2.50719	1.11424	0.024441	-	-	-	-	-	-	-	-	-	-	1	64949	0.0002371	63.8237
ukb-d-20117_2	Alcohol drinker status: Current || id:ukb-d-20117_2	3.40531	8.49457	0.688508	25.1759	9.7733	0.235736	-	-	-	-0.134855	0.239561	0.0349714	0.58296	1.72077	5.68487	0.762124	13.7994	7.09167	0.191074	3	360726	1.65162e-05	97.1393
ukb-b-16878	Alcohol usually taken with meals || id:ukb-b-16878	-1.72754	0.50947	0.000696739	-3.91021	5.33139	0.468474	-	-	-	0.0189316	0.682432	0.982378	0.977323	-1.69608	0.919346	0.0650555	-1.93036	1.65749	0.252279	35	235645	0.00116253	1343.84
ukb-d-41219_2	Anaesthetics administered during delivery: Epidural or caudal anaesthetic || id:ukb-d-41219_2	-	-	-	-	-	-	-0.690468	0.458344	0.131954	-	-	-	-	-	-	-	-	-	-	1	3345	0.00217044	32.4079
finn-a-M13_ANKYLOSPON	Ankylosing spondylitis || id:finn-a-M13_ANKYLOSPON	-0.0070111	0.00587462	0.232691	-	-	-	-	-	-	-	-	-	-	-	-	-	-	-	-	2	-	2.77951	911.537
ukb-b-8446	Answered sexual history questions || id:ukb-b-8446	5.7397	8.62275	0.505637	-	-	-	-	-	-	-	-	-	-	-	-	-	-	-	-	2	462725	1.05037e-05	63.4869
ukb-d-ICDMAIN_ANY_ENTRY	Any ICDMAIN event in hilmo or causes of death || id:ukb-d-ICDMAIN_ANY_ENTRY	5.85923	1.86061	0.00163779	-16.4176	18.3507	0.436894	-	-	-	0.148866	0.308064	0.673648	0.840086	8.37251	3.10788	0.00706089	8.62754	4.12515	0.104659	5	361194	7.76158e-05	166.576
ukb-d-KRA_PSY_ANYMENTAL	Any mental disorder || id:ukb-d-KRA_PSY_ANYMENTAL	-	-	-	-	-	-	19.0121	22.1257	0.390189	-	-	-	-	-	-	-	-	-	-	1	361194	1.08821e-06	32.8283
finn-a-J10_ASTHMA	Asthma || id:finn-a-J10_ASTHMA	-	-	-	-	-	-	-0.135303	0.467444	0.772235	-	-	-	-	-	-	-	-	-	-	1	-	0.00482923	30.25
ukb-d-J10_ASTHMA	Asthma || id:ukb-d-J10_ASTHMA	9.99789	5.23424	0.056121	-	-	-	-	-	-	-	-	-	-	-	-	-	-	-	-	2	361194	1.05612e-06	69.5209
finn-a-J10_ASTHMA_EXMORE	Asthma || id:finn-a-J10_ASTHMA_EXMORE	-	-	-	-	-	-	-0.134353	0.464162	0.772235	-	-	-	-	-	-	-	-	-	-	1	-	0.00489752	30.3412
finn-a-ASTHMA_MODE	Asthma (mode) || id:finn-a-ASTHMA_MODE	-	-	-	-	-	-	-0.325089	0.285811	0.25536	-	-	-	-	-	-	-	-	-	-	1	-	0.00578459	35.618
finn-a-ASTHMA_COMORB	Asthma associated co-morbidites || id:finn-a-ASTHMA_COMORB	0.0365951	0.061672	0.552925	-	-	-	-	-	-	-	-	-	-	-	-	-	-	-	-	2	-	0.0131002	185.355
ukb-d-ASTHMA_HOSPITAL1	Asthma, hospital admissions 1 || id:ukb-d-ASTHMA_HOSPITAL1	-1.85202	22.8479	0.935396	-	-	-	-	-	-	-	-	-	-	-	-	-	-	-	-	2	361194	1.04293e-06	69.0881
ukb-b-1867	Attendance/disability/mobility allowance: Blue badge || id:ukb-b-1867	-18.3839	1.22684	9.2413e-51	-	-	-	-	-	-	-	-	-	-	-	-	-	-	-	-	2	459354	4.94648e-06	65.3316
ukb-b-20214	Attendance/disability/mobility allowance: Disability living allowance || id:ukb-b-20214	-0.684435	4.91036	0.889145	-28.571	21.8224	0.247384	-	-	-	0.078401	0.247677	0.358635	0.42868	1.71414	6.59502	0.79493	3.53222	9.29771	0.717102	7	459354	2.01531e-05	217.43
ukb-b-3855	Attendance/disability/mobility allowance: None of the above || id:ukb-b-3855	-2.72519	3.79694	0.472922	12.2523	20.323	0.568662	-	-	-	-0.0512247	0.481013	0.360188	0.317683	-3.14683	4.68066	0.501389	-2.16703	7.33237	0.776153	8	459354	3.43627e-05	284.624
ukb-b-8463	Back pain for 3+ months || id:ukb-b-8463	-	-	-	-	-	-	3.35789	2.27606	0.14013	-	-	-	-	-	-	-	-	-	-	1	117404	5.83533e-05	31.0852
ukb-d-20526	Been in serious accident believed to be life-threatening || id:ukb-d-20526	-	-	-	-	-	-	12.2804	5.23222	0.018921	-	-	-	-	-	-	-	-	-	-	1	117922	2.17644e-05	29.7654
ukb-d-20552_2	Behavioural and miscellaneous addictions: A behaviour || id:ukb-d-20552_2	-	-	-	-	-	-	-25.6456	15.8985	0.106728	-	-	-	-	-	-	-	-	-	-	1	116746	2.66228e-06	30.0269
finn-a-CD2_BENIGN	Benign neoplasms || id:finn-a-CD2_BENIGN	0.619455	0.0210885	1.17816e-189	-	-	-	-	-	-	-	-	-	-	-	-	-	-	-	-	2	-	0.00496109	66.7813
finn-a-CD2_BENIGN_EXALLC	Benign neoplasms (ICD C excluded) || id:finn-a-CD2_BENIGN_EXALLC	0.616351	0.0124723	0	-	-	-	-	-	-	-	-	-	-	-	-	-	-	-	-	2	-	0.00501512	64.7521
ukb-b-17868	Bilateral oophorectomy (both ovaries removed) || id:ukb-b-17868	2.63277	1.89413	0.16454	7.87215	8.87479	0.440401	-	-	-	-0.0369014	0.58271	0.658044	0.562392	3.13517	2.86025	0.273027	2.87806	3.56013	0.464189	5	247538	7.12554e-05	234.779
ukb-d-20126_0	Bipolar and major depression status: No Bipolar or Depression || id:ukb-d-20126_0	-	-	-	-	-	-	0.736692	2.10511	0.726373	-	-	-	-	-	-	-	-	-	-	1	86895	7.66316e-05	34.222
ukb-b-20296	Blood clot, DVT, bronchitis, emphysema, asthma, rhinitis, eczema, allergy diagnosed by doctor: Asthma || id:ukb-b-20296	-1.12511	0.58553	0.0546661	-1.6027	1.45132	0.272223	-	-	-	0.00367172	0.719672	0.105493	0.0949207	0.207918	0.869363	0.81098	1.0302	1.67529	0.540036	98	462013	0.00164937	7489.41
ukb-b-11411	Blood clot, DVT, bronchitis, emphysema, asthma, rhinitis, eczema, allergy diagnosed by doctor: Blood clot in the leg (DVT) || id:ukb-b-11411	0.820198	3.15991	0.7952	-5.77318	8.52872	0.515482	-	-	-	0.0244209	0.413024	0.699063	0.684851	-1.51655	5.14959	0.768377	-5.85001	7.51699	0.454448	11	462013	4.60336e-05	1036.13
ukb-b-13704	Blood clot, DVT, bronchitis, emphysema, asthma, rhinitis, eczema, allergy diagnosed by doctor: Blood clot in the lung || id:ukb-b-13704	14.6837	17.0183	0.388237	98.538	40.8781	0.0735126	-	-	-	-0.183375	0.0966548	9.38152e-05	0.0178269	27.2688	12.756	0.0325393	41.7372	17.5781	0.0636062	6	462013	9.27668e-06	521.561
ukb-b-16207	Blood clot, DVT, bronchitis, emphysema, asthma, rhinitis, eczema, allergy diagnosed by doctor: Emphysema/chronic bronchitis || id:ukb-b-16207	-	-	-	-	-	-	-3.15595	18.4553	0.86422	-	-	-	-	-	-	-	-	-	-	1	462013	1.09538e-06	30.2162
ukb-b-17241	Blood clot, DVT, bronchitis, emphysema, asthma, rhinitis, eczema, allergy diagnosed by doctor: Hayfever, allergic rhinitis or eczema || id:ukb-b-17241	-0.714875	0.375662	0.0570436	-0.30575	0.920273	0.740196	-	-	-	-0.00397265	0.626826	0.140239	0.130817	-0.257358	0.603353	0.66971	0.552724	1.02844	0.591794	145	462013	0.00388267	10126
ukb-b-18200	Blood clot, DVT, bronchitis, emphysema, asthma, rhinitis, eczema, allergy diagnosed by doctor: None of the above || id:ukb-b-18200	0.425131	0.352169	0.227364	-0.182139	0.83045	0.826685	-	-	-	0.0068357	0.420529	0.00123474	0.00118488	-0.407433	0.492974	0.408532	-0.701778	0.867605	0.419823	157	462013	0.00557438	11845.1
ukb-b-11262	Blood sample #, note contents: Poor venous access/flow || id:ukb-b-11262	-	-	-	-	-	-	-3.64274	27.7964	0.895735	-	-	-	-	-	-	-	-	-	-	1	463000	8.59491e-07	30.0887
ukb-d-5182_1	Both eyes present: Yes || id:ukb-d-5182_1	-0.937161	6.00716	0.876027	-15.7854	14.8369	0.308303	-	-	-	0.0999178	0.275644	0.759834	0.79541	-6.04417	10.1629	0.552023	-6.08458	11.1233	0.593636	14	80386	8.89815e-06	513.545
ukb-d-1448_4	Bread type: Other type of bread || id:ukb-d-1448_4	2.08009	5.70671	0.715485	17.682	18.9676	0.522323	-	-	-	-0.0632592	0.54207	0.464379	0.381152	1.78724	7.39755	0.809091	-0.673273	8.10558	0.941367	3	348424	1.47922e-05	130.141
ukb-d-1448_1	Bread type: White || id:ukb-d-1448_1	1.94249	0.897142	0.0303722	0.67873	5.89543	0.909551	-	-	-	0.00921146	0.829792	0.820796	0.775393	0.853855	1.4436	0.554202	0.272583	2.4937	0.914047	21	348424	0.000414569	759.945
ukb-d-1448_3	Bread type: Wholemeal or wholegrain || id:ukb-d-1448_3	-0.771676	0.991481	0.436389	-4.69745	7.80002	0.556647	-	-	-	0.0310994	0.619034	0.682028	0.630238	-0.748201	1.56912	0.633483	-0.729824	2.17692	0.742075	16	348424	0.000432511	624.764
ukb-b-13423	Breastfed as a baby || id:ukb-b-13423	0.159264	1.48011	0.914311	8.82911	28.3662	0.771154	-	-	-	-0.05892	0.774613	0.716453	0.591953	-0.615255	2.49027	0.804859	-1.83618	3.95911	0.66229	6	352094	0.000112452	195.316
ukb-d-22616_0	Breathing problems during period of job: No || id:ukb-d-22616_0	-	-	-	-	-	-	-3.90286	13.4423	0.771555	-	-	-	-	-	-	-	-	-	-	1	91149	5.69886e-06	30.9212
ukb-d-22616_1	Breathing problems during period of job: Yes || id:ukb-d-22616_1	-	-	-	-	-	-	2.99181	4.06109	0.461303	-	-	-	-	-	-	-	-	-	-	1	91149	2.3318e-05	31.2823
ukb-d-22618_0	Breathing problems improved/stopped away from workplace or on holiday: No || id:ukb-d-22618_0	-	-	-	-	-	-	5.72478	4.37576	0.190773	-	-	-	-	-	-	-	-	-	-	1	91149	1.90796e-05	37.8957
ukb-d-22618_1	Breathing problems improved/stopped away from workplace or on holiday: Yes || id:ukb-d-22618_1	-	-	-	-	-	-	3.25951	6.86404	0.634881	-	-	-	-	-	-	-	-	-	-	1	91149	9.99296e-06	29.7825
ukb-b-12841	Bring up phlegm/sputum/mucus on most days || id:ukb-b-12841	-3.68232	2.1897	0.0926359	4.02499	15.6957	0.82158	-	-	-	-0.0677579	0.66812	0.353005	0.234281	-2.85226	2.72511	0.295257	-0.970398	3.93138	0.820964	4	112583	0.000122832	176
ukb-d-BRONCHITIS	Bronchitis || id:ukb-d-BRONCHITIS	-	-	-	-	-	-	33.1927	16.0348	0.0384487	-	-	-	-	-	-	-	-	-	-	1	361194	1.04193e-06	31.8699
finn-a-L12_BULLOUS	Bullous disorders || id:finn-a-L12_BULLOUS	-	-	-	-	-	-	0.191074	0.114915	0.0963635	-	-	-	-	-	-	-	-	-	-	1	-	0.14573	35.2735
ukb-b-8837	Cancer code, self-reported: basal cell carcinoma || id:ukb-b-8837	-3.22557	6.16958	0.601101	-0.137217	26.1728	0.995897	-	-	-	-0.00574115	0.905004	0.342169	0.275803	0.431836	8.52446	0.959598	13.7667	13.3684	0.320569	15	462933	1.88293e-05	946.051
ukb-b-8193	Cancer code, self-reported: bladder cancer || id:ukb-b-8193	-	-	-	-	-	-	11.8332	62.2608	0.849263	-	-	-	-	-	-	-	-	-	-	1	462933	1.7779e-07	34.2706
ukb-b-16890	Cancer code, self-reported: breast cancer || id:ukb-b-16890	0.387038	3.4808	0.911464	2.6828	9.13603	0.77258	-	-	-	-0.00788395	0.788108	0.0108646	0.00752672	4.23775	3.54867	0.232407	3.57295	3.89095	0.370618	19	462933	6.66695e-05	1437.13
ukb-b-8777	Cancer code, self-reported: cervical cancer || id:ukb-b-8777	-	-	-	-	-	-	-11.8869	39.82	0.76531	-	-	-	-	-	-	-	-	-	-	1	462933	4.22785e-07	47.6617
ukb-b-12915	Cancer code, self-reported: malignant melanoma || id:ukb-b-12915	-16.6664	14.6278	0.254549	-58.9002	54.766	0.360951	-	-	-	0.0655197	0.480579	0.165305	0.14835	-26.1471	15.2736	0.0869122	-35.9363	19.6417	0.141295	5	462933	4.34872e-06	256.603
ukb-b-13348	Cancer code, self-reported: prostate cancer || id:ukb-b-13348	11.2262	8.32879	0.177696	-3.65423	44.6938	0.935917	-	-	-	0.0204259	0.739135	0.0279093	0.0201451	9.01939	8.90423	0.311092	5.23624	12.1337	0.67183	17	462933	1.23097e-05	814.513
ukb-b-16855	Cancer diagnosed by doctor || id:ukb-b-16855	-0.77159	2.6742	0.77294	-2.34479	9.86361	0.816897	-	-	-	0.0072502	0.871203	0.500736	0.414227	0.954926	3.8186	0.802531	2.08245	6.08685	0.738706	12	461311	7.58467e-05	483.947
ukb-d-C_DIGESTIVE_ORGANS	Cancer of digestive organs || id:ukb-d-C_DIGESTIVE_ORGANS	3.40284	13.6419	0.803021	-	-	-	-	-	-	-	-	-	-	-	-	-	-	-	-	2	361194	3.23358e-06	74.2514
ukb-d-C_MALE_GENITAL	Cancer of male genital || id:ukb-d-C_MALE_GENITAL	2.92272	2.66055	0.271969	5.0582	7.41667	0.501765	-	-	-	-0.00677747	0.759748	0.294345	0.252312	4.45797	3.63382	0.219898	6.52871	5.02433	0.205656	26	361194	8.66654e-05	1742.95
ukb-d-C_PRIMARY_LYMPHOID_HEMATOPOIETIC	Cancer of primary lymphoid hematopoietic || id:ukb-d-C_PRIMARY_LYMPHOID_HEMATOPOIETIC	-45.7937	2.84809	3.59601e-58	-	-	-	-	-	-	-	-	-	-	-	-	-	-	-	-	2	361194	1.44185e-06	62.5058
ukb-d-C_RESPIRATORY_INTRATHORACIC	Cancer of respiratory intrathoracic || id:ukb-d-C_RESPIRATORY_INTRATHORACIC	-34.0043	4.89772	3.84184e-12	-40.6256	34.0677	0.444249	-	-	-	0.0114701	0.859555	0.920316	0.733653	-35.9683	19.654	0.0672384	-37.2927	23.9837	0.260214	3	361194	1.48704e-06	97.437
ukb-d-C_SKIN	Cancer of skin || id:ukb-d-C_SKIN	-1.51762	1.20825	0.209097	-4.42426	3.07888	0.158909	-	-	-	0.017242	0.311255	0.308702	0.312452	-1.95432	1.79355	0.275873	-2.82472	2.85403	0.328407	40	361194	0.000398765	3315.52
ukb-d-CARDIAC_ARRHYTM	Cardiac arrhytmias, COPD co-morbidities || id:ukb-d-CARDIAC_ARRHYTM	0.591213	2.67571	0.825127	-5.31916	5.60425	0.357597	-	-	-	0.0253244	0.250392	0.182988	0.210696	-0.457925	3.20414	0.886356	-0.932917	3.33543	0.783292	17	361194	7.90321e-05	1204.9
ukb-b-5855	Carer support indicators: No || id:ukb-b-5855	-	-	-	-	-	-	11.6314	5.6156	0.0383338	-	-	-	-	-	-	-	-	-	-	1	54277	2.22817e-05	31.6674
ukb-d-G6_CARPTU	Carpal tunnel syndrome || id:ukb-d-G6_CARPTU	12.5752	5.1503	0.0146206	35.2752	27.0347	0.239765	-	-	-	-0.0610036	0.423804	0.54122	0.512029	10.068	7.18096	0.160904	9.57155	9.41361	0.343107	8	361194	1.83351e-05	303.813
ukb-d-1468_2	Cereal type: Biscuit cereal (e.g. Weetabix) || id:ukb-d-1468_2	7.76825	1.28369	1.43506e-09	-	-	-	-	-	-	-	-	-	-	-	-	-	-	-	-	2	299898	3.17281e-05	64.5292
ukb-d-1468_1	Cereal type: Bran cereal (e.g. All Bran, Branflakes) || id:ukb-d-1468_1	-	-	-	-	-	-	-8.15911	4.96957	0.100629	-	-	-	-	-	-	-	-	-	-	1	299898	1.48867e-05	31.7703
ukb-d-1468_4	Cereal type: Muesli || id:ukb-d-1468_4	-4.30945	1.19259	0.000302081	-9.1531	7.45096	0.25419	-	-	-	0.0385145	0.525898	0.748095	0.705444	-3.24707	1.97308	0.0998277	-1.75408	2.92934	0.564074	10	299898	0.000201817	371.286
ukb-d-1468_5	Cereal type: Other (e.g. Cornflakes, Frosties) || id:ukb-d-1468_5	0.0272764	2.63895	0.991753	3.67957	20.87	0.865044	-	-	-	-0.0258008	0.864811	0.0169242	0.009703	-0.068465	2.47958	0.977972	2.73762	3.17821	0.414104	9	299898	0.000173615	333.333
finn-a-AB1_INFECTIONS	Certain infectious and parasitic diseases || id:finn-a-AB1_INFECTIONS	-	-	-	-	-	-	-0.400532	0.46205	0.386019	-	-	-	-	-	-	-	-	-	-	1	-	0.0030864	38.6674
ukb-d-M13_CERVICALGIA	Cervicalgia || id:ukb-d-M13_CERVICALGIA	-42.4527	18.8646	0.0244246	-	-	-	-	-	-	-	-	-	-	-	-	-	-	-	-	2	361194	6.0545e-07	70.5868
ukb-d-H7_CHALAZION	Chalazion || id:ukb-d-H7_CHALAZION	-30.7016	58.5912	0.600281	-	-	-	-	-	-	-	-	-	-	-	-	-	-	-	-	2	361194	7.11872e-07	65.1699
ukb-b-10591	Chest pain or discomfort || id:ukb-b-10591	-3.15455	3.39128	0.35227	-6.50178	31.4086	0.844171	-	-	-	0.0184783	0.918707	0.107267	0.0642458	-4.08241	3.17892	0.199068	-5.73797	3.91074	0.192682	7	458012	6.79043e-05	231.598
ukb-d-ASTHMA_CHILD	Childhood asthma (age<16) || id:ukb-d-ASTHMA_CHILD	9.99789	5.23424	0.056121	-	-	-	-	-	-	-	-	-	-	-	-	-	-	-	-	2	361194	1.05612e-06	69.5209
finn-a-H7_IRIDOCHRONIC	Chronic iridocyclitis || id:finn-a-H7_IRIDOCHRONIC	-0.0133354	0.0126639	0.292331	-	-	-	-	-	-	-	-	-	-	-	-	-	-	-	-	2	-	0.665438	121.204
ukb-b-1100	Close to major road || id:ukb-b-1100	-	-	-	-	-	-	0.137479	13.2515	0.991722	-	-	-	-	-	-	-	-	-	-	1	456380	5.66469e-06	36.2664
finn-a-K11_COELIAC	Coeliac disease || id:finn-a-K11_COELIAC	0.124485	0.0560517	0.026358	-	-	-	-	-	-	-	-	-	-	-	-	-	-	-	-	2	-	0.482872	408.994
ukb-b-9508	Coffee consumed || id:ukb-b-9508	0.524929	0.984593	0.593935	3.42168	10.8179	0.804976	-	-	-	-0.0567302	0.832195	0.418363	0.202465	1.03118	1.145	0.367806	-0.865276	1.39783	0.599021	3	64949	0.00040624	127.893
ukb-d-1508_1	Coffee type: Decaffeinated coffee (any type) || id:ukb-d-1508_1	-0.0836468	6.91235	0.990345	-	-	-	-	-	-	-	-	-	-	-	-	-	-	-	-	2	283449	5.27626e-05	95.4986
ukb-d-1508_3	Coffee type: Ground coffee (include espresso, filter etc) || id:ukb-d-1508_3	-0.372629	1.30679	0.77553	10.3693	7.85637	0.204379	-	-	-	-0.0831515	0.183765	0.0504942	0.0762186	-1.0921	1.5745	0.487925	-3.71805	3.18712	0.258601	19	283449	0.000453968	727.957
ukb-d-1508_2	Coffee type: Instant coffee || id:ukb-d-1508_2	3.79636	1.4527	0.00896675	10.156	10.8872	0.419714	-	-	-	-0.0569975	0.594637	0.683741	0.58675	3.80435	2.36704	0.108006	3.8392	2.97956	0.267045	5	283449	0.000173342	197.175
ukb-d-6020_33	Completion status of test: Heart rate reached safety level || id:ukb-d-6020_33	1.80038	1.94724	0.355183	1.4052	5.26407	0.833932	-	-	-	0.00856247	0.944147	0.427037	0.193772	2.75302	2.39121	0.249605	2.99386	2.42811	0.342835	3	54007	9.13151e-05	95.0807
finn-a-I9_CONDUCTIO	Conduction disorders || id:finn-a-I9_CONDUCTIO	-	-	-	-	-	-	-0.0217211	0.154754	0.888377	-	-	-	-	-	-	-	-	-	-	1	-	0.0264487	34.8864
ukb-d-XVII_MALFORMAT_ABNORMAL	Congenital malformations, deformations and chromosomal abnormalities || id:ukb-d-XVII_MALFORMAT_ABNORMAL	-	-	-	-	-	-	-25.6867	26.4848	0.332115	-	-	-	-	-	-	-	-	-	-	1	361194	6.31249e-07	37.2132
ukb-d-COPD_EARLYANDLATER	COPD, early/later onset || id:ukb-d-COPD_EARLYANDLATER	-	-	-	-	-	-	-55.6195	51.6943	0.281958	-	-	-	-	-	-	-	-	-	-	1	361194	4.95509e-07	34.333
ukb-d-I9_CORATHER	Coronary atherosclerosis || id:ukb-d-I9_CORATHER	-2.63783	1.74368	0.130333	-1.23559	3.74185	0.743701	-	-	-	-0.00801371	0.673897	0.113219	0.0951114	-3.81641	2.36318	0.106321	-4.63364	2.51192	0.0753231	30	361194	0.000202453	1976.37
ukb-b-16858	Cough on most days || id:ukb-b-16858	-0.325501	2.65041	0.902256	5.27489	19.5599	0.832307	-	-	-	-0.0679042	0.819551	0.201399	0.0856515	-1.96347	2.56597	0.444155	-3.0459	3.87591	0.514272	3	112583	0.00010763	102.886
ukb-d-COX_ARTHROSIS	Coxarthrosis [arthrosis of hip](FG) || id:ukb-d-COX_ARTHROSIS	-3.07306	3.88047	0.428402	13.0505	12.5076	0.32133	-	-	-	-0.0484699	0.20607	0.3945	0.46084	-0.778602	5.4784	0.886984	4.02261	8.05441	0.627315	12	361194	3.24927e-05	465.019
ukb-b-8810	Current employment status: Doing unpaid or voluntary work || id:ukb-b-8810	-	-	-	-	-	-	6.35285	15.261	0.677205	-	-	-	-	-	-	-	-	-	-	1	461242	3.03725e-06	38.8941
ukb-b-20437	Current employment status: Full or part-time student || id:ukb-b-20437	-	-	-	-	-	-	55.7184	28.99	0.0546075	-	-	-	-	-	-	-	-	-	-	1	461242	5.61923e-07	32.3224
ukb-b-6740	Current employment status: In paid employment or self-employed || id:ukb-b-6740	-	-	-	-	-	-	1.03638	5.05765	0.83764	-	-	-	-	-	-	-	-	-	-	1	461242	1.72857e-05	32.193
ukb-b-19852	Current employment status: Retired || id:ukb-b-19852	5.19934	3.55319	0.143389	-	-	-	-	-	-	-	-	-	-	-	-	-	-	-	-	2	461242	3.18684e-05	63.4705
ukb-b-14080	Current employment status: Unable to work because of sickness or disability || id:ukb-b-14080	7.96459	5.7691	0.167415	20.837	39.2297	0.632123	-	-	-	-0.0336043	0.761162	0.54423	0.396114	11.8747	8.30304	0.152671	17.209	12.6166	0.244279	5	461242	1.29789e-05	158.273
ukb-d-22630_0	Day shifts worked: Shift pattern was worked for some (but not all) of job || id:ukb-d-22630_0	-	-	-	-	-	-	1.41121	2.24963	0.530456	-	-	-	-	-	-	-	-	-	-	1	25697	7.68506e-05	30.6508
ukb-d-20079_2	Day-of-week questionnaire completion requested: Tuesday || id:ukb-d-20079_2	-	-	-	-	-	-	-0.217377	3.62155	0.952137	-	-	-	-	-	-	-	-	-	-	1	51427	8.55932e-05	30.3379
ukb-d-I9_K_CARDIAC	Death due to cardiac causes || id:ukb-d-I9_K_CARDIAC	-	-	-	-	-	-	57.06	53.5999	0.287078	-	-	-	-	-	-	-	-	-	-	1	361194	4.14384e-07	31.4544
ukb-d-H7_MACULADEGEN	Degeneration of macula and posterior pole || id:ukb-d-H7_MACULADEGEN	-	-	-	-	-	-	8.9127	65.1739	0.891226	-	-	-	-	-	-	-	-	-	-	1	361194	2.52472e-07	32.1938
ukb-b-16958	Delivery methods: Spontaneous vertex || id:ukb-b-16958	-	-	-	-	-	-	0.595171	0.908788	0.512528	-	-	-	-	-	-	-	-	-	-	1	10487	0.000836486	35.9408
ukb-b-2399	Destinations on discharge from hospital (recoded): Transfer to other NHS provider: General ward, young physically disabled, A&E || id:ukb-b-2399	-32.1204	6.57177	1.02057e-06	-	-	-	-	-	-	-	-	-	-	-	-	-	-	-	-	2	461036	2.31472e-06	74.4897
ukb-b-9253	Destinations on discharge from hospital (recoded): Transfer within NHS provider || id:ukb-b-9253	-	-	-	-	-	-	-5.65362	37.6318	0.880579	-	-	-	-	-	-	-	-	-	-	1	460758	3.74929e-07	35.2036
ukb-b-11749	Destinations on discharge from hospital (recoded): Usual Place of residence || id:ukb-b-11749	3.13863	2.34386	0.180542	-0.00300927	7.55955	0.999698	-	-	-	0.0260712	0.677779	0.243406	0.177734	2.61819	2.85749	0.359533	5.0142	4.44621	0.302494	7	462837	0.000116038	235.726
ukb-b-10143	Destinations on discharge from hospital (recoded): Usual Place of residence: Living alone || id:ukb-b-10143	-	-	-	-	-	-	-28.5027	29.7702	0.338353	-	-	-	-	-	-	-	-	-	-	1	460756	4.34496e-07	32.9341
ukb-b-13065	Destinations on discharge from hospital (recoded): Usual Place of residence: Living with relatives || id:ukb-b-13065	5.4177	4.2125	0.198408	5.54907	12.8126	0.672045	-	-	-	-0.000391172	0.991463	0.45039	0.374495	4.63469	5.60588	0.408376	3.82343	8.45794	0.658156	15	460758	2.80135e-05	510.218
ukb-d-41215_1	Detention categories: Formally detained under Part II, Mental Health Act 1983 || id:ukb-d-41215_1	-	-	-	-	-	-	-0.541588	23.6645	0.981741	-	-	-	-	-	-	-	-	-	-	1	361194	6.40679e-07	35.3599
ukb-b-10753	Diabetes diagnosed by doctor || id:ukb-b-10753	-0.203509	0.911014	0.823234	-0.506638	2.1951	0.81817	-	-	-	0.0015449	0.878618	0.678626	0.647423	1.53319	1.57056	0.32896	0.45592	1.69676	0.788974	69	461578	0.00048912	4889.27
ukb-d-A41	Diagnoses - main ICD10: A41 Other septicaemia || id:ukb-d-A41	-	-	-	-	-	-	16.5954	20.5579	0.419521	-	-	-	-	-	-	-	-	-	-	1	361194	4.25315e-07	35.154
ukb-d-C18	Diagnoses - main ICD10: C18 Malignant neoplasm of colon || id:ukb-d-C18	-	-	-	-	-	-	45.0676	24.1035	0.061518	-	-	-	-	-	-	-	-	-	-	1	361194	6.66625e-07	35.1374
ukb-d-C34	Diagnoses - main ICD10: C34 Malignant neoplasm of bronchus and lung || id:ukb-d-C34	-	-	-	-	-	-	20.1873	38.5354	0.600373	-	-	-	-	-	-	-	-	-	-	1	361194	4.32356e-07	33.7012
ukb-d-C43	Diagnoses - main ICD10: C43 Malignant melanoma of skin || id:ukb-d-C43	-26.1037	17.1596	0.128203	-46.4523	40.72	0.317626	-	-	-	0.0332405	0.604897	0.116535	0.0853524	-29.7715	17.8221	0.094824	-45.3272	24.4685	0.123157	6	361194	3.76677e-06	278.732
ukb-b-4141	Diagnoses - main ICD10: C44.3 Skin of other and unspecified parts of face || id:ukb-b-4141	0.999188	6.88204	0.884563	-2.28096	30.2158	0.941477	-	-	-	0.00522353	0.913282	0.573098	0.478845	-1.27825	10.0717	0.899007	-9.82324	12.841	0.46195	11	463010	1.12597e-05	635.616
ukb-b-3145	Diagnoses - main ICD10: C44.5 Skin of trunk || id:ukb-b-3145	-35.0759	2.21274	1.36677e-56	-	-	-	-	-	-	-	-	-	-	-	-	-	-	-	-	2	463010	3.71015e-07	66.8989
ukb-b-12115	Diagnoses - main ICD10: C50.4 Upper-outer quadrant of breast || id:ukb-b-12115	-	-	-	-	-	-	58.8952	36.7454	0.10898	-	-	-	-	-	-	-	-	-	-	1	463010	2.61745e-07	38.9946
ukb-b-2307	Diagnoses - main ICD10: C50.9 Breast, unspecified || id:ukb-b-2307	8.02041	5.98353	0.180111	-5.01247	19.4913	0.802834	-	-	-	0.0305778	0.49893	0.125788	0.109357	6.49032	6.77194	0.337855	6.84215	7.41867	0.378094	11	463010	2.03583e-05	710.885
ukb-b-2160	Diagnoses - main ICD10: C61 Malignant neoplasm of prostate || id:ukb-b-2160	9.44742	6.97901	0.175835	37.3343	31.0155	0.259398	-	-	-	-0.0422243	0.378552	0.549586	0.538285	14.2176	10.2093	0.163736	22.1364	16.7473	0.215676	11	463010	9.20653e-06	576.783
ukb-d-C67	Diagnoses - main ICD10: C67 Malignant neoplasm of bladder || id:ukb-d-C67	-16.9781	26.0731	0.514935	-	-	-	-	-	-	-	-	-	-	-	-	-	-	-	-	2	361194	1.00753e-06	73.3346
ukb-b-5421	Diagnoses - main ICD10: C67.9 Bladder, unspecified || id:ukb-b-5421	-14.1373	26.1072	0.588156	2605.35	2956.16	0.540104	-	-	-	-1.66278	0.538379	0.461025	0.382286	-3.2748	34.7368	0.924891	6.54936	39.278	0.882906	3	463010	5.9153e-07	92.2127
ukb-d-C79	Diagnoses - main ICD10: C79 Secondary malignant neoplasm of other sites || id:ukb-d-C79	-	-	-	-	-	-	64.7475	49.7762	0.193337	-	-	-	-	-	-	-	-	-	-	1	361194	3.3917e-07	30.6463
ukb-d-D05	Diagnoses - main ICD10: D05 Carcinoma in situ of breast || id:ukb-d-D05	19.1527	6.54411	0.00342564	-	-	-	-	-	-	-	-	-	-	-	-	-	-	-	-	2	361194	7.79465e-07	67.6966
ukb-d-D12	Diagnoses - main ICD10: D12 Benign neoplasm of colon, rectum, anus and anal canal || id:ukb-d-D12	2.91519	2.68536	0.277661	-9.56904	12.1532	0.447698	-	-	-	0.0408442	0.311245	0.681898	0.702688	4.3418	4.46464	0.330808	7.48187	6.82926	0.294772	13	361194	4.80272e-05	659.403
ukb-b-10623	Diagnoses - main ICD10: D12.5 Sigmoid colon || id:ukb-b-10623	-	-	-	-	-	-	-64.1248	35.5955	0.0716266	-	-	-	-	-	-	-	-	-	-	1	463010	4.75119e-07	41.5558
ukb-b-9321	Diagnoses - main ICD10: D12.8 Rectum || id:ukb-b-9321	49.908	25.791	0.0529786	-	-	-	-	-	-	-	-	-	-	-	-	-	-	-	-	2	463010	4.82542e-07	68.7069
ukb-d-D17	Diagnoses - main ICD10: D17 Benign lipomatous neoplasm || id:ukb-d-D17	-	-	-	-	-	-	10.932	16.736	0.513624	-	-	-	-	-	-	-	-	-	-	1	361194	1.15666e-06	33.8455
ukb-d-D22	Diagnoses - main ICD10: D22 Melanocytic naevi || id:ukb-d-D22	0.15502	10.6541	0.988391	22.9075	29.0675	0.466352	-	-	-	-0.0491062	0.436876	0.0897426	0.0877808	4.49815	11.0202	0.683146	10.2236	15.3684	0.530627	7	361194	8.05454e-06	293.193
ukb-b-3596	Diagnoses - main ICD10: D22.3 Melanocytic naevi of other and unspecified parts of face || id:ukb-b-3596	26.2986	20.6183	0.202133	-	-	-	-	-	-	-	-	-	-	-	-	-	-	-	-	2	463010	1.05096e-06	148.739
ukb-b-8549	Diagnoses - main ICD10: D24 Benign neoplasm of breast || id:ukb-b-8549	-	-	-	-	-	-	-26.3165	37.3662	0.481254	-	-	-	-	-	-	-	-	-	-	1	463010	2.60659e-07	45.1601
ukb-b-9536	Diagnoses - main ICD10: D25.9 Leiomyoma of uterus, unspecified || id:ukb-b-9536	13.1168	10.2164	0.199176	-13.5774	85.2559	0.89946	-	-	-	0.0459754	0.804412	0.549875	0.297196	15.7958	14.8321	0.286888	1.04356	16.9346	0.956467	3	463010	2.86377e-06	115.185
ukb-d-D50	Diagnoses - main ICD10: D50 Iron deficiency anaemia || id:ukb-d-D50	-	-	-	-	-	-	-63.8789	25.2108	0.0112836	-	-	-	-	-	-	-	-	-	-	1	361194	1.11714e-06	35.5482
ukb-b-14765	Diagnoses - main ICD10: D64.9 Anaemia, unspecified || id:ukb-b-14765	-	-	-	-	-	-	-57.3453	30.7304	0.0620307	-	-	-	-	-	-	-	-	-	-	1	463010	7.84323e-07	43.829
ukb-b-3965	Diagnoses - main ICD10: G56.0 Carpal tunnel syndrome || id:ukb-b-3965	4.38458	5.82614	0.451708	40.6522	33.5327	0.259977	-	-	-	-0.0756884	0.304013	0.440543	0.457427	2.27727	8.02538	0.776596	2.00526	10.4482	0.852062	10	463010	1.42764e-05	375.079
ukb-b-4637	Diagnoses - main ICD10: H00.1 Chalazion || id:ukb-b-4637	-	-	-	-	-	-	-89.6323	39.1248	0.0219673	-	-	-	-	-	-	-	-	-	-	1	463010	2.47856e-07	34.3571
ukb-d-H02	Diagnoses - main ICD10: H02 Other disorders of eyelid || id:ukb-d-H02	-	-	-	-	-	-	22.9687	17.5881	0.19158	-	-	-	-	-	-	-	-	-	-	1	361194	1.29504e-06	36.1165
ukb-d-H04	Diagnoses - main ICD10: H04 Disorders of lachrymal system || id:ukb-d-H04	-	-	-	-	-	-	36.9706	44.2074	0.402987	-	-	-	-	-	-	-	-	-	-	1	361194	3.62028e-07	29.8151
ukb-b-12397	Diagnoses - main ICD10: H26.9 Cataract, unspecified || id:ukb-b-12397	-0.401602	3.53772	0.909618	-3.94347	15.6337	0.8081	-	-	-	0.00955533	0.815939	0.908743	0.854352	-3.30856	6.85713	0.629451	-4.06603	8.91114	0.660316	9	463010	1.70036e-05	409.766
ukb-d-H33	Diagnoses - main ICD10: H33 Retinal detachments and breaks || id:ukb-d-H33	8.97131	6.33486	0.156723	-40.624	87.6795	0.723784	-	-	-	0.0824569	0.66945	0.775312	0.66938	9.92405	14.5295	0.494588	12.0181	16.2084	0.53565	3	361194	2.69537e-06	129.748
ukb-d-H35	Diagnoses - main ICD10: H35 Other retinal disorders || id:ukb-d-H35	-	-	-	-	-	-	7.05741	51.6072	0.891226	-	-	-	-	-	-	-	-	-	-	1	361194	4.02663e-07	32.1117
ukb-d-H40	Diagnoses - main ICD10: H40 Glaucoma || id:ukb-d-H40	-21.8476	7.65915	0.00433784	106.029	179.919	0.615352	-	-	-	-0.138204	0.549494	0.879485	0.921298	-15.494	18.2226	0.395177	-13.9521	20.9568	0.553183	4	361194	1.98694e-06	146.44
ukb-b-12047	Diagnoses - main ICD10: I20.0 Unstable angina || id:ukb-b-12047	-4.79193	13.4346	0.721328	45.9994	193.965	0.834617	-	-	-	-0.0795991	0.817318	0.361172	0.212518	-10.748	15.5035	0.488144	-16.3176	16.8937	0.405344	4	463010	2.8955e-06	167.164
ukb-b-5126	Diagnoses - main ICD10: I21.1 Acute transmural myocardial infarction of inferior wall || id:ukb-b-5126	-43.2498	14.1537	0.00224513	-	-	-	-	-	-	-	-	-	-	-	-	-	-	-	-	2	463010	4.97105e-07	63.7739
ukb-b-3469	Diagnoses - main ICD10: I21.9 Acute myocardial infarction, unspecified || id:ukb-b-3469	-	-	-	-	-	-	-27.1929	30.5438	0.37331	-	-	-	-	-	-	-	-	-	-	1	463010	4.09707e-07	38.1388
ukb-b-1668	Diagnoses - main ICD10: I25.1 Atherosclerotic heart disease || id:ukb-b-1668	-6.60816	2.53103	0.0090316	-5.78291	6.29436	0.366675	-	-	-	-0.0029641	0.886829	0.105793	0.0841867	-7.61628	3.31814	0.0217132	-7.58842	3.35628	0.032029	28	463010	9.45862e-05	1722.74
ukb-d-I26	Diagnoses - main ICD10: I26 Pulmonary embolism || id:ukb-d-I26	14.5803	13.1641	0.268043	72.9006	35.3566	0.0942095	-	-	-	-0.130554	0.141957	0.00040504	0.0091265	19.2355	10.2002	0.0593208	29.5267	12.3584	0.0540846	7	361194	9.45857e-06	528.144
ukb-b-18366	Diagnoses - main ICD10: I26.9 Pulmonary embolism without mention of acute cor pulmonale || id:ukb-b-18366	20.6665	28.4455	0.467512	130.687	154.975	0.487852	-	-	-	-0.157288	0.544015	0.000874345	0.0014236	10.9387	17.4756	0.531355	-9.50155	30.0221	0.772377	4	463010	3.27548e-06	381.876
ukb-d-I47	Diagnoses - main ICD10: I47 Paroxysmal tachycardia || id:ukb-d-I47	-12.5862	33.9244	0.710632	-	-	-	-	-	-	-	-	-	-	-	-	-	-	-	-	2	361194	8.6124e-07	60.2206
ukb-b-964	Diagnoses - main ICD10: I48 Atrial fibrillation and flutter || id:ukb-b-964	0.153079	3.16171	0.961384	-2.45623	6.62693	0.715002	-	-	-	0.00733105	0.657245	0.406643	0.35824	-0.743829	4.55642	0.870323	-1.65403	4.82178	0.735153	21	463010	4.39265e-05	1677.67
ukb-d-I50	Diagnoses - main ICD10: I50 Heart failure || id:ukb-d-I50	82.4318	44.1297	0.06177	-	-	-	-	-	-	-	-	-	-	-	-	-	-	-	-	2	361194	6.79887e-07	62.9558
ukb-d-I63	Diagnoses - main ICD10: I63 Cerebral infarction || id:ukb-d-I63	-	-	-	-	-	-	-11.9282	28.8804	0.679593	-	-	-	-	-	-	-	-	-	-	1	361194	5.89634e-07	29.8974
ukb-b-12267	Diagnoses - main ICD10: I80.2 Phlebitis and thrombophlebitis of other deep vessels of lower extremities || id:ukb-b-12267	16.8418	27.6001	0.541723	132.766	76.2189	0.179891	-	-	-	-0.154956	0.208276	0.000587	0.0140333	16.0139	21.2021	0.45007	71.1192	29.997	0.0767478	5	463010	3.42424e-06	400.564
ukb-b-6720	Diagnoses - main ICD10: I83.9 Varicose veins of lower extremities without ulcer or inflammation || id:ukb-b-6720	2.65091	2.06795	0.199878	-0.932516	8.29839	0.911503	-	-	-	0.0101316	0.651311	0.957892	0.946315	0.986126	3.90185	0.800474	1.65596	5.08817	0.747659	25	463010	7.22727e-05	1561.37
ukb-b-7211	Diagnoses - main ICD10: J33.9 Nasal polyp, unspecified || id:ukb-b-7211	7.37269	9.71979	0.448137	43.8512	86.3497	0.662037	-	-	-	-0.0329429	0.707945	0.829714	0.706194	9.33539	20.9864	0.656442	11.3686	24.6478	0.676011	4	463010	1.30103e-06	201.905
ukb-b-3770	Diagnoses - main ICD10: J34.2 Deviated nasal septum || id:ukb-b-3770	-	-	-	-	-	-	-10.3244	38.9859	0.791146	-	-	-	-	-	-	-	-	-	-	1	463010	4.70601e-07	30.8144
ukb-d-J38	Diagnoses - main ICD10: J38 Diseases of vocal cords and larynx, not elsewhere classified || id:ukb-d-J38	14.663	34.0077	0.666348	-	-	-	-	-	-	-	-	-	-	-	-	-	-	-	-	2	361194	6.00762e-07	62.6118
ukb-d-J45	Diagnoses - main ICD10: J45 Asthma || id:ukb-d-J45	-	-	-	-	-	-	15.169	26.9923	0.574133	-	-	-	-	-	-	-	-	-	-	1	361194	5.34585e-07	37.4711
ukb-b-20208	Diagnoses - main ICD10: J45.9 Asthma, unspecified || id:ukb-b-20208	-33.3443	45.877	0.467336	-	-	-	-	-	-	-	-	-	-	-	-	-	-	-	-	2	463010	6.41226e-07	73.1695
ukb-d-K01	Diagnoses - main ICD10: K01 Embedded and impacted teeth || id:ukb-d-K01	-10.9421	11.4647	0.339873	-	-	-	-	-	-	-	-	-	-	-	-	-	-	-	-	2	361194	8.00878e-07	66.8543
ukb-b-1386	Diagnoses - main ICD10: K21.9 Gastro-oesophageal reflux disease without oesophagitis || id:ukb-b-1386	-	-	-	-	-	-	-14.1151	23.2226	0.543307	-	-	-	-	-	-	-	-	-	-	1	463010	6.62887e-07	30.6793
ukb-d-K26	Diagnoses - main ICD10: K26 Duodenal ulcer || id:ukb-d-K26	-	-	-	-	-	-	22.6519	42.4841	0.593906	-	-	-	-	-	-	-	-	-	-	1	361194	3.973e-07	37.6593
ukb-d-K31	Diagnoses - main ICD10: K31 Other diseases of stomach and duodenum || id:ukb-d-K31	-10.1438	1.09094	1.42797e-20	-	-	-	-	-	-	-	-	-	-	-	-	-	-	-	-	2	361194	1.23744e-06	60.779
ukb-b-7330	Diagnoses - main ICD10: K31.7 Polyp of stomach and duodenum || id:ukb-b-7330	-	-	-	-	-	-	-51.2175	66.2406	0.439402	-	-	-	-	-	-	-	-	-	-	1	463010	1.52546e-07	30.4646
ukb-b-686	Diagnoses - main ICD10: K35.9 Acute appendicitis, unspecified || id:ukb-b-686	-	-	-	-	-	-	-74.8597	45.9889	0.103572	-	-	-	-	-	-	-	-	-	-	1	463010	3.03558e-07	41.4379
ukb-b-11369	Diagnoses - main ICD10: K40.2 Bilateral inguinal hernia, without obstruction or gangrene || id:ukb-b-11369	-	-	-	-	-	-	22.8056	42.8247	0.594356	-	-	-	-	-	-	-	-	-	-	1	463010	2.01042e-07	38.4522
ukb-b-5369	Diagnoses - main ICD10: K40.9 Unilateral or unspecified inguinal hernia, without obstruction or gangrene || id:ukb-b-5369	-0.41382	3.13573	0.895009	-4.30253	10.7771	0.696738	-	-	-	0.0107348	0.710258	0.614822	0.545488	-0.578806	4.52664	0.898255	-1.0225	5.70139	0.860433	14	463010	4.15738e-05	790.075
ukb-d-K42	Diagnoses - main ICD10: K42 Umbilical hernia || id:ukb-d-K42	-	-	-	-	-	-	9.75713	15.6011	0.531699	-	-	-	-	-	-	-	-	-	-	1	361194	1.53334e-06	77.0827
ukb-b-14541	Diagnoses - main ICD10: K42.9 Umbilical hernia without obstruction or gangrene || id:ukb-b-14541	1.65384	21.6064	0.938986	-	-	-	-	-	-	-	-	-	-	-	-	-	-	-	-	2	463010	9.04913e-07	84.1605
ukb-b-677	Diagnoses - main ICD10: K43.9 Ventral hernia without obstruction or gangrene || id:ukb-b-677	-	-	-	-	-	-	19.6462	31.4131	0.531699	-	-	-	-	-	-	-	-	-	-	1	463010	3.76748e-07	37.1167
ukb-b-8848	Diagnoses - main ICD10: K44.9 Diaphragmatic hernia without obstruction or gangrene || id:ukb-b-8848	-	-	-	-	-	-	12.0226	21.5606	0.577104	-	-	-	-	-	-	-	-	-	-	1	463010	1.35568e-06	36.4357
ukb-b-19386	Diagnoses - main ICD10: K51.9 Ulcerative colitis, unspecified || id:ukb-b-19386	17.67	16.7439	0.291281	159.484	56.8183	0.0308813	-	-	-	-0.13746	0.0429647	0.0858534	0.430983	29.3485	18.6254	0.11509	46.6296	22.8255	0.0803713	8	463010	3.21499e-06	345.677
ukb-b-10859	Diagnoses - main ICD10: K57.3 Diverticular disease of large intestine without perforation or abscess || id:ukb-b-10859	-6.81574	10.3326	0.509489	42.1163	35.1072	0.442376	-	-	-	-0.132935	0.385533	0.283473	0.509406	-1.67084	10.9508	0.878732	1.53654	11.4773	0.905757	3	463010	7.88826e-06	198.634
ukb-b-7166	Diagnoses - main ICD10: K57.9 Diverticular disease of intestine, part unspecified, without perforation or abscess || id:ukb-b-7166	-	-	-	-	-	-	16.5816	43.4779	0.702922	-	-	-	-	-	-	-	-	-	-	1	463010	3.59843e-07	33.0462
ukb-b-17961	Diagnoses - main ICD10: K58.9 Irritable bowel syndrome without diarrhoea || id:ukb-b-17961	-	-	-	-	-	-	35.7467	66.1966	0.589191	-	-	-	-	-	-	-	-	-	-	1	463010	1.56854e-07	32.0276
ukb-d-K61	Diagnoses - main ICD10: K61 Abscess of anal and rectal regions || id:ukb-d-K61	-	-	-	-	-	-	-21.7397	35.3837	0.538951	-	-	-	-	-	-	-	-	-	-	1	361194	2.71376e-07	31.6206
ukb-b-19805	Diagnoses - main ICD10: K62.1 Rectal polyp || id:ukb-b-19805	-2.88902	43.8837	0.94751	-	-	-	-	-	-	-	-	-	-	-	-	-	-	-	-	2	463010	1.2235e-06	93.8399
ukb-b-11582	Diagnoses - main ICD10: K62.5 Haemorrhage of anus and rectum || id:ukb-b-11582	-	-	-	-	-	-	14.661	29.2534	0.61625	-	-	-	-	-	-	-	-	-	-	1	463010	1.30874e-06	30.8004
ukb-d-K63	Diagnoses - main ICD10: K63 Other diseases of intestine || id:ukb-d-K63	1.18596	11.9071	0.920661	86.7755	89.9841	0.511555	-	-	-	-0.220128	0.513007	0.0724388	0.0983408	7.48555	9.36555	0.424137	10.8404	11.0303	0.429331	3	361194	8.6702e-06	135.787
ukb-b-1968	Diagnoses - main ICD10: K63.5 Polyp of colon || id:ukb-b-1968	40.3138	9.51881	2.28376e-05	-	-	-	-	-	-	-	-	-	-	-	-	-	-	-	-	2	463010	2.04831e-06	91.3312
ukb-b-10362	Diagnoses - main ICD10: K80.0 Calculus of gallbladder with acute cholecystitis || id:ukb-b-10362	-	-	-	-	-	-	-42.6096	48.9648	0.384187	-	-	-	-	-	-	-	-	-	-	1	463010	2.94789e-07	57.3279
ukb-b-8988	Diagnoses - main ICD10: K80.1 Calculus of gallbladder with other cholecystitis || id:ukb-b-8988	-6.53573	9.58024	0.495107	9.58178	25.425	0.731352	-	-	-	-0.0410459	0.538149	0.104369	0.0853045	-4.36102	7.67739	0.570012	-3.80224	7.98931	0.658962	5	463010	8.29469e-06	454.936
ukb-b-11020	Diagnoses - main ICD10: K80.2 Calculus of gallbladder without cholecystitis || id:ukb-b-11020	-5.17285	6.55589	0.43009	-1.18154	10.6478	0.91596	-	-	-	-0.0155499	0.639615	0.0421985	0.0292737	-2.95559	4.91815	0.547869	-2.99097	5.5992	0.612421	7	463010	1.95812e-05	737.986
ukb-b-8268	Diagnoses - main ICD10: K80.5 Calculus of bile duct without cholangitis or cholecystitis || id:ukb-b-8268	-	-	-	-	-	-	-18.3779	36.96	0.619022	-	-	-	-	-	-	-	-	-	-	1	463010	4.75707e-07	59.5946
ukb-d-K81	Diagnoses - main ICD10: K81 Cholecystitis || id:ukb-d-K81	-11.8681	6.11446	0.0522592	-	-	-	-	-	-	-	-	-	-	-	-	-	-	-	-	2	361194	1.91861e-06	119.512
ukb-d-L02	Diagnoses - main ICD10: L02 Cutaneous abscess, furuncle and carbuncle || id:ukb-d-L02	-	-	-	-	-	-	-10.9865	27.6063	0.690653	-	-	-	-	-	-	-	-	-	-	1	361194	4.33331e-07	30.8514
ukb-b-11908	Diagnoses - main ICD10: L03.1 Cellulitis of other parts of limb || id:ukb-b-11908	-	-	-	-	-	-	27.2657	21.8397	0.211868	-	-	-	-	-	-	-	-	-	-	1	463010	8.33034e-07	53.2572
ukb-d-L57	Diagnoses - main ICD10: L57 Skin changes due to chronic exposure to nonionising radiation || id:ukb-d-L57	6.19562	26.3573	0.81416	-	-	-	-	-	-	-	-	-	-	-	-	-	-	-	-	2	361194	8.61924e-07	74.5813
ukb-d-L72	Diagnoses - main ICD10: L72 Follicular cysts of skin and subcutaneous tissue || id:ukb-d-L72	0.321414	1.87139	0.863633	1.3847	2.82977	0.650226	-	-	-	-0.0183525	0.482014	0.721481	0.687863	0.552273	2.63423	0.833939	0.579476	2.6375	0.834788	6	361194	7.72205e-05	1483.51
ukb-d-M06	Diagnoses - main ICD10: M06 Other rheumatoid arthritis || id:ukb-d-M06	3.09386	6.45307	0.631626	-4.78122	35.3592	0.914436	-	-	-	0.0245821	0.854699	0.661843	0.379754	1.18536	10.622	0.911145	-0.433124	10.6183	0.971169	3	361194	6.41911e-06	564.617
ukb-b-19829	Diagnoses - main ICD10: M16.9 Coxarthrosis, unspecified || id:ukb-b-19829	-12.8729	33.8095	0.70339	-	-	-	-	-	-	-	-	-	-	-	-	-	-	-	-	2	463010	1.3679e-06	69.0822
ukb-b-18379	Diagnoses - main ICD10: M17.9 Gonarthrosis, unspecified || id:ukb-b-18379	-	-	-	-	-	-	-7.41221	24.2644	0.760003	-	-	-	-	-	-	-	-	-	-	1	463010	1.02442e-06	34.3169
ukb-b-6026	Diagnoses - main ICD10: M20.1 Hallux valgus (acquired) || id:ukb-b-6026	2.8485	10.7597	0.791211	-41.6469	129.519	0.801941	-	-	-	0.0740082	0.788085	0.579862	0.324582	2.19626	16.1519	0.891841	-5.60087	22.2687	0.824901	3	463010	3.12543e-06	127.399
ukb-d-M47	Diagnoses - main ICD10: M47 Spondylosis || id:ukb-d-M47	-	-	-	-	-	-	23.378	36.8433	0.525738	-	-	-	-	-	-	-	-	-	-	1	361194	5.09719e-07	30.1221
ukb-d-M48	Diagnoses - main ICD10: M48 Other spondylopathies || id:ukb-d-M48	-	-	-	-	-	-	48.0361	34.7709	0.167125	-	-	-	-	-	-	-	-	-	-	1	361194	4.82429e-07	30.7599
ukb-d-M65	Diagnoses - main ICD10: M65 Synovitis and tenosynovitis || id:ukb-d-M65	-	-	-	-	-	-	-17.924	23.7757	0.450921	-	-	-	-	-	-	-	-	-	-	1	361194	6.85485e-07	30.9019
ukb-b-8085	Diagnoses - main ICD10: M65.3 Trigger finger || id:ukb-b-8085	7.91513	22.2436	0.721961	-	-	-	-	-	-	-	-	-	-	-	-	-	-	-	-	2	463010	3.4259e-07	69.1945
ukb-b-12364	Diagnoses - main ICD10: M67.4 Ganglion || id:ukb-b-12364	-	-	-	-	-	-	39.307	48.0585	0.413416	-	-	-	-	-	-	-	-	-	-	1	463010	2.99288e-07	29.7855
ukb-d-M70	Diagnoses - main ICD10: M70 Soft tissue disorders related to use, overuse and pressure || id:ukb-d-M70	-	-	-	-	-	-	20.6376	49.1448	0.674533	-	-	-	-	-	-	-	-	-	-	1	361194	2.78953e-07	31.5583
ukb-b-13517	Diagnoses - main ICD10: M72.0 Palmar fascial fibromatosis [Dupuytren] || id:ukb-b-13517	-1.23138	10.0688	0.902664	-27.7493	14.0965	0.0845354	-	-	-	0.0535554	0.048853	0.039673	0.229271	-10.0816	8.18358	0.217973	-10.7709	8.23896	0.223517	10	463010	8.6666e-06	1354.87
ukb-b-4772	Diagnoses - main ICD10: M72.04 Palmar fascial fibromatosis [Dupuytren]-Hand || id:ukb-b-4772	-5.32109	8.50586	0.531591	-13.0059	13.7938	0.367963	-	-	-	0.0154346	0.489245	0.031023	0.0274741	-9.87879	7.10523	0.164421	-10.5169	6.95913	0.158909	12	463010	1.11492e-05	1553.61
ukb-b-4921	Diagnoses - main ICD10: M75.0 Adhesive capsulitis of shoulder || id:ukb-b-4921	-	-	-	-	-	-	24.836	65.2265	0.703377	-	-	-	-	-	-	-	-	-	-	1	463010	1.63131e-07	32.0599
ukb-d-M84	Diagnoses - main ICD10: M84 Disorders of continuity of bone || id:ukb-d-M84	-	-	-	-	-	-	10.8617	65.2138	0.86772	-	-	-	-	-	-	-	-	-	-	1	361194	2.84075e-07	31.2823
ukb-d-N13	Diagnoses - main ICD10: N13 Obstructive and reflux uropathy || id:ukb-d-N13	45.0903	25.4147	0.0760334	-	-	-	-	-	-	-	-	-	-	-	-	-	-	-	-	2	361194	7.05638e-07	61.0719
ukb-b-18372	Diagnoses - main ICD10: N20.0 Calculus of kidney || id:ukb-b-18372	-10.7643	10.3713	0.299319	1.15999	68.8369	0.989273	-	-	-	-0.0139709	0.887452	0.684413	0.39403	-10.438	19.4747	0.591974	-8.2799	23.5487	0.758721	3	463010	1.45084e-06	142.315
ukb-b-18629	Diagnoses - main ICD10: N20.1 Calculus of ureter || id:ukb-b-18629	43.0276	33.1878	0.194807	-	-	-	-	-	-	-	-	-	-	-	-	-	-	-	-	2	463010	6.5322e-07	69.9875
ukb-b-16313	Diagnoses - main ICD10: N23 Unspecified renal colic || id:ukb-b-16313	-	-	-	-	-	-	-4.52346	53.1163	0.932133	-	-	-	-	-	-	-	-	-	-	1	463010	2.54003e-07	32.018
ukb-d-N30	Diagnoses - main ICD10: N30 Cystitis || id:ukb-d-N30	-	-	-	-	-	-	17.7634	45.5666	0.696659	-	-	-	-	-	-	-	-	-	-	1	361194	4.30286e-07	29.9989
ukb-d-N39	Diagnoses - main ICD10: N39 Other disorders of urinary system || id:ukb-d-N39	-	-	-	-	-	-	-9.17487	16.2282	0.571826	-	-	-	-	-	-	-	-	-	-	1	361194	2.86912e-06	33.1169
ukb-b-9873	Diagnoses - main ICD10: N39.3 Stress incontinence || id:ukb-b-9873	-	-	-	-	-	-	10.5427	20.8969	0.613902	-	-	-	-	-	-	-	-	-	-	1	463010	8.46253e-07	42.3202
ukb-b-11601	Diagnoses - main ICD10: N40 Hyperplasia of prostate || id:ukb-b-11601	1.40626	7.96744	0.8599	-103.019	37.7546	0.0212423	-	-	-	0.178383	0.0186308	0.089975	0.459556	-3.9404	9.20706	0.668668	-16.0192	13.1968	0.250215	12	463010	1.15282e-05	536.355
ukb-b-10668	Diagnoses - main ICD10: N47 Redundant prepuce, phimosis and paraphimosis || id:ukb-b-10668	-	-	-	-	-	-	-33.0317	38.1947	0.387136	-	-	-	-	-	-	-	-	-	-	1	463010	2.54674e-07	35.6061
ukb-b-3802	Diagnoses - main ICD10: N50.8 Other specified disorders of male genital organs || id:ukb-b-3802	-	-	-	-	-	-	-66.9221	41.0057	0.102676	-	-	-	-	-	-	-	-	-	-	1	463010	2.31791e-07	35.3801
ukb-d-N60	Diagnoses - main ICD10: N60 Benign mammary dysplasia || id:ukb-d-N60	-	-	-	-	-	-	69.0909	55.3502	0.21194	-	-	-	-	-	-	-	-	-	-	1	361194	2.86202e-07	30.9989
ukb-d-N80	Diagnoses - main ICD10: N80 Endometriosis || id:ukb-d-N80	-	-	-	-	-	-	-16.8127	34.8385	0.629387	-	-	-	-	-	-	-	-	-	-	1	361194	3.69432e-07	30.4465
ukb-b-11298	Diagnoses - main ICD10: N81.1 Cystocele || id:ukb-b-11298	-4.76555	22.0309	0.828744	-	-	-	-	-	-	-	-	-	-	-	-	-	-	-	-	2	463010	7.79665e-07	65.8206
ukb-b-5118	Diagnoses - main ICD10: N81.2 Incomplete uterovaginal prolapse || id:ukb-b-5118	-	-	-	-	-	-	-38.0325	31.6133	0.228956	-	-	-	-	-	-	-	-	-	-	1	463010	3.70024e-07	34.4618
ukb-b-6082	Diagnoses - main ICD10: N81.6 Rectocele || id:ukb-b-6082	-	-	-	-	-	-	67.0303	53.7068	0.212002	-	-	-	-	-	-	-	-	-	-	1	463010	2.318e-07	29.9833
ukb-d-N84	Diagnoses - main ICD10: N84 Polyp of female genital tract || id:ukb-d-N84	-	-	-	-	-	-	-11.9316	14.7147	0.417443	-	-	-	-	-	-	-	-	-	-	1	361194	1.7058e-06	32.8382
ukb-b-12944	Diagnoses - main ICD10: N84.0 Polyp of corpus uteri || id:ukb-b-12944	-	-	-	-	-	-	-10.8171	18.209	0.552479	-	-	-	-	-	-	-	-	-	-	1	463010	1.11525e-06	44.9958
ukb-d-N85	Diagnoses - main ICD10: N85 Other noninflammatory disorders of uterus, except cervix || id:ukb-d-N85	-	-	-	-	-	-	-26.5491	40.6992	0.514192	-	-	-	-	-	-	-	-	-	-	1	361194	4.19643e-07	30.4099
ukb-d-N92	Diagnoses - main ICD10: N92 Excessive, frequent and irregular menstruation || id:ukb-d-N92	-	-	-	-	-	-	19.3872	13.6911	0.156762	-	-	-	-	-	-	-	-	-	-	1	361194	2.16765e-06	35.3135
ukb-b-11572	Diagnoses - main ICD10: N92.0 Excessive and frequent menstruation with regular cycle || id:ukb-b-11572	-	-	-	-	-	-	25.0424	17.5593	0.153822	-	-	-	-	-	-	-	-	-	-	1	463010	1.31102e-06	43.3652
ukb-d-N94	Diagnoses - main ICD10: N94 Pain and other conditions associated with female genital organs and menstrual cycle || id:ukb-d-N94	-	-	-	-	-	-	17.3606	44.2034	0.694509	-	-	-	-	-	-	-	-	-	-	1	361194	4.80581e-07	43.7594
ukb-d-O68	Diagnoses - main ICD10: O68 Labour and delivery complicated by foetal stress [distress] || id:ukb-d-O68	-	-	-	-	-	-	43.6317	39.5554	0.270004	-	-	-	-	-	-	-	-	-	-	1	361194	4.37069e-07	30.7557
ukb-b-10712	Diagnoses - main ICD10: O70.1 Second degree perineal laceration during delivery || id:ukb-b-10712	-	-	-	-	-	-	-57.9917	41.9745	0.167097	-	-	-	-	-	-	-	-	-	-	1	463010	3.9404e-07	33.7413
ukb-b-11412	Diagnoses - main ICD10: R04.0 Epistaxis || id:ukb-b-11412	-	-	-	-	-	-	-80.1216	52.557	0.127391	-	-	-	-	-	-	-	-	-	-	1	463010	2.32981e-07	32.9757
ukb-b-20386	Diagnoses - main ICD10: R07.2 Precordial pain || id:ukb-b-20386	-	-	-	-	-	-	10.3981	43.3008	0.810225	-	-	-	-	-	-	-	-	-	-	1	463010	3.73149e-07	37.2427
ukb-b-10771	Diagnoses - main ICD10: R07.4 Chest pain, unspecified || id:ukb-b-10771	-	-	-	-	-	-	-8.94899	16.8877	0.596174	-	-	-	-	-	-	-	-	-	-	1	463010	2.70223e-06	32.1623
ukb-b-6608	Diagnoses - main ICD10: R10.1 Pain localised to upper abdomen || id:ukb-b-6608	-	-	-	-	-	-	-17.2171	19.0392	0.365838	-	-	-	-	-	-	-	-	-	-	1	463010	1.0004e-06	36.2233
ukb-b-6223	Diagnoses - main ICD10: R10.4 Other and unspecified abdominal pain || id:ukb-b-6223	-	-	-	-	-	-	-27.9143	17.064	0.101869	-	-	-	-	-	-	-	-	-	-	1	463010	1.70541e-06	31.5426
ukb-b-17885	Diagnoses - main ICD10: R31 Unspecified haematuria || id:ukb-b-17885	18.2441	6.39376	0.00432517	43.8832	22.742	0.149224	-	-	-	-0.0728421	0.324479	0.417253	0.468971	21.3627	8.06928	0.0081112	23.0276	9.47312	0.0719161	5	463010	1.29516e-05	249.155
ukb-d-R39	Diagnoses - main ICD10: R39 Other symptoms and signs involving the urinary system || id:ukb-d-R39	44.6638	23.376	0.0560468	-	-	-	-	-	-	-	-	-	-	-	-	-	-	-	-	2	361194	1.30639e-06	61.459
ukb-b-1977	Diagnoses - main ICD10: R51 Headache || id:ukb-b-1977	-	-	-	-	-	-	11.7594	33.3705	0.724546	-	-	-	-	-	-	-	-	-	-	1	463010	6.19941e-07	30.6804
ukb-d-R59	Diagnoses - main ICD10: R59 Enlarged lymph nodes || id:ukb-d-R59	-	-	-	-	-	-	69.9568	29.5039	0.017735	-	-	-	-	-	-	-	-	-	-	1	361194	2.42759e-07	30.6791
ukb-d-R79	Diagnoses - main ICD10: R79 Other abnormal findings of blood chemistry || id:ukb-d-R79	-12.6847	20.5233	0.536535	70.855	38.3175	0.315599	-	-	-	-0.154502	0.260294	0.0695797	0.949822	-21.9587	14.9359	0.141509	18.188	18.4869	0.428923	3	361194	2.42763e-06	120.457
ukb-b-11052	Diagnoses - main ICD10: R79.8 Other specified abnormal findings of blood chemistry || id:ukb-b-11052	-	-	-	-	-	-	21.2325	33.9209	0.531353	-	-	-	-	-	-	-	-	-	-	1	463010	5.03818e-07	54.4561
ukb-d-R93	Diagnoses - main ICD10: R93 Abnormal findings on diagnostic imaging of other body structures || id:ukb-d-R93	-	-	-	-	-	-	-28.7316	38.0233	0.44987	-	-	-	-	-	-	-	-	-	-	1	361194	3.88042e-07	34.1443
ukb-d-S02	Diagnoses - main ICD10: S02 Fracture of skull and facial bones || id:ukb-d-S02	-	-	-	-	-	-	-84.8066	55.3906	0.125753	-	-	-	-	-	-	-	-	-	-	1	361194	3.09886e-07	29.7372
ukb-d-S42	Diagnoses - main ICD10: S42 Fracture of shoulder and upper arm || id:ukb-d-S42	-	-	-	-	-	-	26.629	40.5281	0.511149	-	-	-	-	-	-	-	-	-	-	1	361194	4.77788e-07	31.88
ukb-b-2804	Diagnoses - main ICD10: S52.50 Fracture of lower end of radius (closed) || id:ukb-b-2804	1.78177	7.78726	0.81902	-	-	-	-	-	-	-	-	-	-	-	-	-	-	-	-	2	463010	1.42006e-06	113.15
ukb-d-T84	Diagnoses - main ICD10: T84 Complications of internal orthopaedic prosthetic devices, implants and grafts || id:ukb-d-T84	-	-	-	-	-	-	24.7945	22.3981	0.268298	-	-	-	-	-	-	-	-	-	-	1	361194	1.01122e-06	33.0419
ukb-d-T85	Diagnoses - main ICD10: T85 Complications of other internal prosthetic devices, implants and grafts || id:ukb-d-T85	-	-	-	-	-	-	6.11767	41.3172	0.882291	-	-	-	-	-	-	-	-	-	-	1	361194	4.46359e-07	33.225
ukb-b-14479	Diagnoses - main ICD10: Z09.8 Follow-up examination after other treatment for other conditions || id:ukb-b-14479	-	-	-	-	-	-	-16.8049	48.6846	0.729959	-	-	-	-	-	-	-	-	-	-	1	463010	3.31975e-07	30.0283
ukb-b-18897	Diagnoses - main ICD10: Z42.1 Follow-up care involving plastic surgery of breast || id:ukb-b-18897	-	-	-	-	-	-	22.9781	34.6959	0.507797	-	-	-	-	-	-	-	-	-	-	1	463010	3.02714e-07	42.848
ukb-d-Z43	Diagnoses - main ICD10: Z43 Attention to artificial openings || id:ukb-d-Z43	-	-	-	-	-	-	-71.9703	48.5823	0.138498	-	-	-	-	-	-	-	-	-	-	1	361194	3.52852e-07	30.761
ukb-d-Z46	Diagnoses - main ICD10: Z46 Fitting and adjustment of other devices || id:ukb-d-Z46	-	-	-	-	-	-	25.7765	18.7109	0.168322	-	-	-	-	-	-	-	-	-	-	1	361194	9.79333e-07	34.6249
ukb-d-Z53	Diagnoses - main ICD10: Z53 Persons encountering health services for specifie procedures, not carried out || id:ukb-d-Z53	-	-	-	-	-	-	-25.2004	39.4953	0.523434	-	-	-	-	-	-	-	-	-	-	1	361194	4.19365e-07	30.6883
ukb-b-7660	Diagnoses - main ICD9: 4549 Varicose veins of lower extremity without ulcer/inflammation || id:ukb-b-7660	-	-	-	-	-	-	2.41622	54.7204	0.96478	-	-	-	-	-	-	-	-	-	-	1	463010	2.23584e-07	41.0563
ukb-b-9107	Diagnoses - secondary ICD10: C50.9 Breast, unspecified || id:ukb-b-9107	-	-	-	-	-	-	47.1956	46.5079	0.310207	-	-	-	-	-	-	-	-	-	-	1	463010	2.7757e-07	43.6078
ukb-b-18843	Diagnoses - secondary ICD10: C61 Malignant neoplasm of prostate || id:ukb-b-18843	-10.2615	39.0571	0.792758	-	-	-	-	-	-	-	-	-	-	-	-	-	-	-	-	2	463010	4.89629e-07	80.0155
ukb-b-1702	Diagnoses - secondary ICD10: C77.3 Axillary and upper limb lymph nodes || id:ukb-b-1702	14.5172	7.01785	0.0385831	-	-	-	-	-	-	-	-	-	-	-	-	-	-	-	-	2	463010	7.41532e-07	100.764
ukb-b-6528	Diagnoses - secondary ICD10: D25.9 Leiomyoma of uterus, unspecified || id:ukb-b-6528	-	-	-	-	-	-	-26.4345	26.1609	0.312274	-	-	-	-	-	-	-	-	-	-	1	463010	5.36904e-07	38.545
ukb-b-4226	Diagnoses - secondary ICD10: E03.9 Hypothyroidism, unspecified || id:ukb-b-4226	1.75694	2.30718	0.446355	1.14356	6.47887	0.861008	-	-	-	0.00182288	0.919754	0.242856	0.206827	1.32502	3.31681	0.689535	0.66575	4.31635	0.878361	34	463010	9.83966e-05	2237.66
ukb-b-10694	Diagnoses - secondary ICD10: E10.9 Without complications || id:ukb-b-10694	15.6989	18.6857	0.400822	-34.5333	93.0469	0.746161	-	-	-	0.081568	0.634913	0.0395426	0.0269776	21.7208	14.0228	0.121389	11.2524	17.4166	0.564249	4	463010	3.63915e-06	376.427
ukb-b-970	Diagnoses - secondary ICD10: E11.9 Without complications || id:ukb-b-970	-1.95556	2.16971	0.367428	3.83584	5.21051	0.466675	-	-	-	-0.0179807	0.23058	0.241799	0.263448	1.03678	3.12444	0.740019	-0.307076	3.2058	0.924236	36	463010	0.0001048	1913.76
ukb-b-17532	Diagnoses - secondary ICD10: E14.9 Without complications || id:ukb-b-17532	-	-	-	-	-	-	-55.5429	44.9461	0.216545	-	-	-	-	-	-	-	-	-	-	1	463010	2.09701e-07	34.4703
ukb-b-15541	Diagnoses - secondary ICD10: E66.9 Obesity, unspecified || id:ukb-b-15541	-	-	-	-	-	-	14.259	20.6328	0.489513	-	-	-	-	-	-	-	-	-	-	1	463010	8.75719e-07	40.3118
ukb-b-12651	Diagnoses - secondary ICD10: E78.0 Pure hypercholesterolaemia || id:ukb-b-12651	-0.111767	2.5803	0.96545	1.12721	5.33284	0.834973	-	-	-	-0.00743977	0.792063	0.000100779	6.18337e-05	1.92216	2.26346	0.395763	2.98829	3.15923	0.356078	20	463010	0.000175271	1753.32
ukb-b-17462	Diagnoses - secondary ICD10: E78.5 Hyperlipidaemia, unspecified || id:ukb-b-17462	8.61888	13.4825	0.522651	-	-	-	-	-	-	-	-	-	-	-	-	-	-	-	-	2	463010	1.2772e-06	78.6384
ukb-b-20045	Diagnoses - secondary ICD10: F32.9 Depressive episode, unspecified || id:ukb-b-20045	-	-	-	-	-	-	22.5735	29.6439	0.446366	-	-	-	-	-	-	-	-	-	-	1	463010	8.10263e-07	29.9816
ukb-b-12493	Diagnoses - secondary ICD10: I10 Essential (primary) hypertension || id:ukb-b-12493	1.81135	0.773092	0.0191297	2.79532	3.28358	0.39768	-	-	-	-0.00542671	0.757479	0.822962	0.801368	2.41731	1.23299	0.0499333	3.19225	2.36465	0.181562	68	463010	0.000713026	3188.99
ukb-b-10756	Diagnoses - secondary ICD10: I20.0 Unstable angina || id:ukb-b-10756	-	-	-	-	-	-	-77.952	52.3532	0.136497	-	-	-	-	-	-	-	-	-	-	1	463010	2.48924e-07	34.5787
ukb-b-15686	Diagnoses - secondary ICD10: I20.9 Angina pectoris, unspecified || id:ukb-b-15686	-12.5328	3.3213	0.000161006	-14.0489	9.87366	0.1885	-	-	-	0.00507321	0.870843	0.707938	0.620848	-12.9975	5.27445	0.0137302	-12.2664	5.69055	0.0565303	11	463010	2.97911e-05	649.489
ukb-b-7436	Diagnoses - secondary ICD10: I25.1 Atherosclerotic heart disease || id:ukb-b-7436	-15.1776	2.82179	7.50167e-08	-22.7008	13.9041	0.163466	-	-	-	0.0190572	0.572877	0.973276	0.969735	-17.256	7.80371	0.0270183	-18.042	7.99841	0.064931	7	463010	1.22405e-05	461.77
ukb-b-16662	Diagnoses - secondary ICD10: I25.2 Old myocardial infarction || id:ukb-b-16662	-18.3774	8.18812	0.0248065	-28.1887	120.199	0.853352	-	-	-	0.0158984	0.947835	0.681846	0.383592	-17.3077	14.2351	0.224043	-28.0889	15.3049	0.207888	3	463010	2.90364e-06	185.715
ukb-b-16606	Diagnoses - secondary ICD10: I25.8 Other forms of chronic ischaemic heart disease || id:ukb-b-16606	-14.0935	8.05323	0.0801119	-25.0783	24.4866	0.363651	-	-	-	0.0257152	0.656061	0.252961	0.182578	-15.5047	8.42934	0.0658604	-15.8257	9.28945	0.149179	6	463010	9.59525e-06	363.866
ukb-b-8184	Diagnoses - secondary ICD10: I25.9 Chronic ischaemic heart disease, unspecified || id:ukb-b-8184	-20.084	7.73957	0.00945966	-52.6332	36.4835	0.38587	-	-	-	0.0676752	0.523793	0.55128	0.565656	-22.0669	12.1623	0.0696217	-24.1219	14.7016	0.242536	3	463010	4.16691e-06	154.622
ukb-b-6217	Diagnoses - secondary ICD10: I48 Atrial fibrillation and flutter || id:ukb-b-6217	-0.179409	2.23836	0.936116	-6.13253	6.18917	0.339844	-	-	-	0.0207889	0.275933	0.954441	0.972047	-1.41873	3.96963	0.720794	-1.80935	4.04	0.661106	15	463010	4.06225e-05	1280.35
ukb-b-10555	Diagnoses - secondary ICD10: I50.1 Left ventricular failure || id:ukb-b-10555	-	-	-	-	-	-	-57.5179	36.6891	0.116949	-	-	-	-	-	-	-	-	-	-	1	463010	2.85747e-07	30.1497
ukb-b-4929	Diagnoses - secondary ICD10: I73.9 Peripheral vascular disease, unspecified || id:ukb-b-4929	-	-	-	-	-	-	-40.2288	35.0667	0.251296	-	-	-	-	-	-	-	-	-	-	1	463010	3.07582e-07	45.431
ukb-b-16751	Diagnoses - secondary ICD10: J44.9 Chronic obstructive pulmonary disease, unspecified || id:ukb-b-16751	-	-	-	-	-	-	48.5082	43.462	0.264377	-	-	-	-	-	-	-	-	-	-	1	463010	5.71677e-07	32.3659
ukb-b-17219	Diagnoses - secondary ICD10: J45.9 Asthma, unspecified || id:ukb-b-17219	1.07757	2.07031	0.602725	-9.90929	7.43166	0.198171	-	-	-	0.0441153	0.140401	0.443	0.530937	3.75149	3.03764	0.216829	4.04612	4.36003	0.36447	21	463010	0.000112972	1323.12
ukb-b-20017	Diagnoses - secondary ICD10: K29.8 Duodenitis || id:ukb-b-20017	-	-	-	-	-	-	10.9053	29.5098	0.71172	-	-	-	-	-	-	-	-	-	-	1	463010	7.90861e-07	36.9494
ukb-b-3672	Diagnoses - secondary ICD10: K44.9 Diaphragmatic hernia without obstruction or gangrene || id:ukb-b-3672	7.11204	4.12399	0.0846079	8.17946	30.8873	0.815946	-	-	-	-0.00278858	0.97478	0.833562	0.64889	5.52408	8.78132	0.529302	3.22955	11.333	0.794208	4	463010	9.31877e-06	142.667
ukb-b-7421	Diagnoses - secondary ICD10: K51.9 Ulcerative colitis, unspecified || id:ukb-b-7421	-	-	-	-	-	-	24.7981	44.7067	0.579111	-	-	-	-	-	-	-	-	-	-	1	463010	1.84724e-07	31.4009
ukb-b-13392	Diagnoses - secondary ICD10: K57.3 Diverticular disease of large intestine without perforation or abscess || id:ukb-b-13392	-1.77944	8.54848	0.835105	43.4948	80.4671	0.684528	-	-	-	-0.0859245	0.670533	0.614582	0.420275	-2.9676	14.1556	0.833948	-5.47028	18.7765	0.79823	3	463010	3.57895e-06	108.456
ukb-b-4303	Diagnoses - secondary ICD10: K80.2 Calculus of gallbladder without cholecystitis || id:ukb-b-4303	-	-	-	-	-	-	8.45435	41.2515	0.837614	-	-	-	-	-	-	-	-	-	-	1	463010	3.71447e-07	38.1597
ukb-b-12765	Diagnoses - secondary ICD10: M10.99 Gout, unspecified (Site unspecified) || id:ukb-b-12765	25.1303	6.30332	6.69629e-05	-21.9159	147.415	0.906043	-	-	-	0.035848	0.801095	0.926265	0.82508	22.3136	25.5073	0.381685	20.2764	30.3127	0.572427	3	463010	8.33938e-07	171.194
ukb-b-499	Diagnoses - secondary ICD10: N32.8 Other specified disorders of bladder || id:ukb-b-499	-	-	-	-	-	-	-88.5667	48.6747	0.0688252	-	-	-	-	-	-	-	-	-	-	1	463010	3.85879e-07	30.935
ukb-b-8072	Diagnoses - secondary ICD10: N40 Hyperplasia of prostate || id:ukb-b-8072	-18.3742	23.8043	0.440182	-327.655	281.855	0.452252	-	-	-	0.419878	0.46946	0.0765813	0.127453	-25.5029	19.428	0.189288	-30.8946	22.3377	0.300809	3	463010	2.06027e-06	107.281
ukb-b-11065	Diagnoses - secondary ICD10: W01.0 Home || id:ukb-b-11065	-	-	-	-	-	-	134.809	67.1906	0.0448175	-	-	-	-	-	-	-	-	-	-	1	463010	1.58538e-07	30.0981
ukb-b-13841	Diagnoses - secondary ICD10: Y83.1 Surgical operation with implant of artificial internal device || id:ukb-b-13841	-	-	-	-	-	-	-12.143	34.6257	0.725819	-	-	-	-	-	-	-	-	-	-	1	463010	5.88719e-07	30.1452
ukb-b-3115	Diagnoses - secondary ICD10: Y83.2 Surgical operation with anastomosis, bypass or graft || id:ukb-b-3115	-42.037	12.6358	0.000878458	-	-	-	-	-	-	-	-	-	-	-	-	-	-	-	-	2	463010	4.84312e-07	70.9463
ukb-b-6295	Diagnoses - secondary ICD10: Z03.4 Observation for suspected myocardial infarction || id:ukb-b-6295	-	-	-	-	-	-	33.8212	40.7865	0.406976	-	-	-	-	-	-	-	-	-	-	1	463010	3.55203e-07	29.811
ukb-b-11484	Diagnoses - secondary ICD10: Z51.1 Chemotherapy session for neoplasm || id:ukb-b-11484	-	-	-	-	-	-	12.6095	17.8389	0.479658	-	-	-	-	-	-	-	-	-	-	1	463010	1.13001e-06	31.9497
ukb-b-5115	Diagnoses - secondary ICD10: Z72.0 Tobacco use || id:ukb-b-5115	12.2635	3.73795	0.00103508	8.89934	38.4626	0.855248	-	-	-	0.0079362	0.942987	0.831625	0.548127	13.2264	10.5472	0.209835	14.2278	12.4643	0.371915	3	463010	6.16538e-06	101.158
ukb-b-2205	Diagnoses - secondary ICD10: Z82.4 Family history of ischaemic heart disease and other diseases of the circulatory system || id:ukb-b-2205	-15.1862	5.87979	0.00980098	-	-	-	-	-	-	-	-	-	-	-	-	-	-	-	-	2	463010	6.60172e-06	154.552
ukb-b-16471	Diagnoses - secondary ICD10: Z85.0 Personal history of malignant neoplasm of digestive organs || id:ukb-b-16471	-	-	-	-	-	-	15.7336	25.2089	0.532545	-	-	-	-	-	-	-	-	-	-	1	463010	5.73497e-07	34.7021
ukb-b-20142	Diagnoses - secondary ICD10: Z85.3 Personal history of malignant neoplasm of breast || id:ukb-b-20142	4.3881	6.00644	0.465045	-9.6763	21.3623	0.664282	-	-	-	0.027023	0.511909	0.548689	0.492613	6.0542	8.37725	0.469867	6.92548	10.1694	0.51509	9	463010	1.31447e-05	548.917
ukb-b-11709	Diagnoses - secondary ICD10: Z85.4 Personal history of malignant neoplasm of genital organs || id:ukb-b-11709	-	-	-	-	-	-	-37.3754	43.94	0.394992	-	-	-	-	-	-	-	-	-	-	1	463010	4.02736e-07	31.8925
ukb-b-7299	Diagnoses - secondary ICD10: Z85.5 Personal history of malignant neoplasm of urinary tract || id:ukb-b-7299	-	-	-	-	-	-	-45.288	35.0431	0.196235	-	-	-	-	-	-	-	-	-	-	1	463010	5.03982e-07	49.2327
ukb-b-11231	Diagnoses - secondary ICD10: Z85.8 Personal history of malignant neoplasms of other organs and systems || id:ukb-b-11231	-7.74606	21.4468	0.717968	-	-	-	-	-	-	-	-	-	-	-	-	-	-	-	-	2	463010	2.10957e-06	131.196
ukb-b-1585	Diagnoses - secondary ICD10: Z86.4 Personal history of psychoactive substance abuse || id:ukb-b-1585	-	-	-	-	-	-	-12.2648	20.8515	0.556399	-	-	-	-	-	-	-	-	-	-	1	463010	1.64145e-06	30.2933
ukb-b-13782	Diagnoses - secondary ICD10: Z86.7 Personal history of diseases of the circulatory system || id:ukb-b-13782	23.0359	20.0635	0.250908	23.1927	76.1508	0.811791	-	-	-	-0.000609084	0.998588	0.00373944	0.000827915	13.0033	10.9747	0.236078	47.7764	13.3618	0.0700928	3	463010	1.10584e-05	232.417
ukb-b-5911	Diagnoses - secondary ICD10: Z88.0 Personal history of allergy to penicillin || id:ukb-b-5911	7.09449	6.9057	0.304261	-	-	-	-	-	-	-	-	-	-	-	-	-	-	-	-	2	463010	3.31217e-06	63.3829
ukb-b-16641	Diagnoses - secondary ICD10: Z90.1 Acquired absence of breast(s) || id:ukb-b-16641	-	-	-	-	-	-	34.1058	36.9498	0.355992	-	-	-	-	-	-	-	-	-	-	1	463010	2.6742e-07	34.6772
ukb-b-14829	Diagnoses - secondary ICD10: Z90.4 Acquired absence of other parts of digestive tract || id:ukb-b-14829	-	-	-	-	-	-	-6.73373	22.2399	0.762059	-	-	-	-	-	-	-	-	-	-	1	463010	7.04702e-07	44.0948
ukb-b-7352	Diagnoses - secondary ICD10: Z92.1 Personal history of long-term (current) use of anticoagulants || id:ukb-b-7352	6.9713	20.9688	0.739541	-65.7289	43.454	0.371878	-	-	-	0.223453	0.326536	0.0002156	0.0437573	2.41141	8.762	0.783153	-6.52602	8.89003	0.539294	3	463010	7.21295e-06	296.492
ukb-b-10911	Diagnoses - secondary ICD10: Z92.2 Personal history of long-term (current) use of other medicaments || id:ukb-b-10911	-	-	-	-	-	-	-19.4525	17.3074	0.261038	-	-	-	-	-	-	-	-	-	-	1	463010	1.23046e-06	33.9585
ukb-b-11064	Diagnoses - secondary ICD10: Z95.1 Presence of aortocoronary bypass graft || id:ukb-b-11064	-5.96758	2.37255	0.0118944	1.03252	48.9269	0.986567	-	-	-	-0.0112378	0.905741	0.970991	0.848222	-5.96621	15.5435	0.701096	-5.87662	18.9915	0.786254	3	463010	3.01162e-06	190.682
ukb-b-15748	Diagnoses - secondary ICD10: Z95.5 Presence of coronary angioplasty implant and graft || id:ukb-b-15748	-12.8094	8.47924	0.130872	16.8739	51.1885	0.755032	-	-	-	-0.0407147	0.57931	0.688225	0.613783	-10.2323	13.6855	0.454657	-8.64738	19.7609	0.676989	7	463010	5.15138e-06	297.09
ukb-b-11639	Diagnoses - secondary ICD10: Z96.1 Presence of intraocular lens || id:ukb-b-11639	-	-	-	-	-	-	31.6202	34.335	0.357086	-	-	-	-	-	-	-	-	-	-	1	463010	3.20876e-07	30.6912
ukb-b-20477	Diagnoses - secondary ICD10: Z96.6 Presence of orthopaedic joint implants || id:ukb-b-20477	-8.57772	17.1958	0.617901	-	-	-	-	-	-	-	-	-	-	-	-	-	-	-	-	2	463010	1.82319e-06	69.1848
ukb-b-2630	Diagnoses - secondary ICD10: Z98.0 Intestinal bypass and anastomosis status || id:ukb-b-2630	-	-	-	-	-	-	18.6886	46.0078	0.684592	-	-	-	-	-	-	-	-	-	-	1	463010	1.76388e-07	32.2047
ukb-d-20541	Difficulty stopping worrying during worst period of anxiety || id:ukb-d-20541	-	-	-	-	-	-	0.353313	2.79302	0.899337	-	-	-	-	-	-	-	-	-	-	1	35523	4.86062e-05	31.584
ukb-d-K11_APPENDIX	Diseases of appendix || id:ukb-d-K11_APPENDIX	-7.71732	11.2189	0.491524	-40.0606	36.0418	0.382062	-	-	-	0.0654225	0.441899	0.449831	0.419116	-6.78106	13.7347	0.621506	-7.54936	15.4937	0.659464	4	361194	3.64258e-06	161.148
ukb-d-K11_LIVER	Diseases of liver || id:ukb-d-K11_LIVER	-41.2298	48.5936	0.39618	-	-	-	-	-	-	-	-	-	-	-	-	-	-	-	-	2	361194	1.41088e-06	105.718
ukb-d-IX_CIRCULATORY	Diseases of the circulatory system || id:ukb-d-IX_CIRCULATORY	-2.25645	1.91163	0.237848	4.63883	3.44677	0.220308	-	-	-	-0.0576918	0.0587356	0.172833	0.487663	-2.14598	2.20656	0.33078	-2.49135	3.58791	0.507107	9	361194	0.000161612	430.719
ukb-d-XI_DIGESTIVE	Diseases of the digestive system || id:ukb-d-XI_DIGESTIVE	-0.892958	1.42423	0.530675	-	-	-	-	-	-	-	-	-	-	-	-	-	-	-	-	2	361194	7.06975e-05	119.485
ukb-d-VII_EYE_ADNEXA	Diseases of the eye and adnexa || id:ukb-d-VII_EYE_ADNEXA	-3.6507	5.57938	0.512906	23.2034	13.4412	0.182751	-	-	-	-0.141183	0.12681	0.0133581	0.163891	1.28501	4.30418	0.765284	3.16969	4.44415	0.515108	5	361194	4.8865e-05	236.462
ukb-d-XIV_GENITOURINARY	Diseases of the genitourinary system || id:ukb-d-XIV_GENITOURINARY	0.00733005	1.48673	0.996066	-	-	-	-	-	-	-	-	-	-	-	-	-	-	-	-	2	361194	3.16048e-05	72.6165
finn-a-XIII_MUSCULOSKELET	Diseases of the musculoskeletal system and connective tissue || id:finn-a-XIII_MUSCULOSKELET	-	-	-	-	-	-	-0.11688	1.0622	0.912381	-	-	-	-	-	-	-	-	-	-	1	-	0.00175524	39.787
finn-a-M13_MUSCULOSKELETAL	Diseases of the musculoskeletal system and connective tissue || id:finn-a-M13_MUSCULOSKELETAL	-	-	-	-	-	-	-0.12542	1.1398	0.912381	-	-	-	-	-	-	-	-	-	-	1	-	0.00152435	30.1513
ukb-d-XIII_MUSCULOSKELET	Diseases of the musculoskeletal system and connective tissue || id:ukb-d-XIII_MUSCULOSKELET	0.172127	3.10519	0.955794	6.84813	15.4031	0.68673	-	-	-	-0.0482	0.686549	0.0629638	0.0388822	-2.31442	2.86408	0.419042	-2.7973	3.73617	0.495658	5	361194	9.22625e-05	200.414
ukb-d-XII_SKIN_SUBCUTAN	Diseases of the skin and subcutaneous tissue || id:ukb-d-XII_SKIN_SUBCUTAN	0.805633	1.09081	0.460174	-	-	-	-	-	-	-	-	-	-	-	-	-	-	-	-	2	361194	8.47509e-05	439.669
finn-a-I9_DISVEINLYMPH	Diseases of veins, lymphatic vessels and lymph nodes, not elsewhere classified || id:finn-a-I9_DISVEINLYMPH	-	-	-	-	-	-	-0.0676161	0.420215	0.872166	-	-	-	-	-	-	-	-	-	-	1	-	0.00423383	36
ukb-d-I9_DISVEINLYMPH	Diseases of veins, lymphatic vessels and lymph nodes, not elsewhere classified || id:ukb-d-I9_DISVEINLYMPH	-2.03782	3.45425	0.555226	8.76039	11.5618	0.462143	-	-	-	-0.0394016	0.345543	0.0503936	0.0548587	-0.551543	3.67679	0.880759	-0.681607	4.56572	0.883456	15	361194	7.83146e-05	883.081
ukb-d-K11_GALLBILPANC	Disorders of gallbladder, biliary tract and pancreas || id:ukb-d-K11_GALLBILPANC	-1.2092	2.0402	0.553392	-1.58332	3.13061	0.62038	-	-	-	0.00311082	0.87388	0.0246822	0.0168609	-1.17488	1.83681	0.522413	-1.16663	2.00501	0.568773	17	361194	0.000179194	1745.71
finn-a-K11_GALLBILPANC	Disorders of gallbladder, biliary tract and pancreas || id:finn-a-K11_GALLBILPANC	-	-	-	-	-	-	0.149936	0.378707	0.692166	-	-	-	-	-	-	-	-	-	-	1	-	0.00419517	30.5515
ukb-d-H7_LACRIMALSYSTEM	Disorders of lacrimal system || id:ukb-d-H7_LACRIMALSYSTEM	-	-	-	-	-	-	36.9706	44.2074	0.402987	-	-	-	-	-	-	-	-	-	-	1	361194	3.62028e-07	29.8151
ukb-d-H7_LENS	Disorders of lens || id:ukb-d-H7_LENS	-0.314791	2.90616	0.913743	-3.24368	7.62613	0.677547	-	-	-	0.0133338	0.68303	0.106278	0.0823969	3.06211	3.3538	0.361229	2.57719	4.29532	0.558095	15	361194	9.26726e-05	751.925
finn-a-H7_LENS	Disorders of lens || id:finn-a-H7_LENS	-	-	-	-	-	-	0.0151849	0.275119	0.955984	-	-	-	-	-	-	-	-	-	-	1	-	0.00940257	62.6631
finn-a-H7_SCLERACORNEA	Disorders of sclera, cornea, iris and ciliary body || id:finn-a-H7_SCLERACORNEA	-0.0323036	0.0256357	0.207632	-	-	-	-	-	-	-	-	-	-	-	-	-	-	-	-	2	-	0.137684	418.093
finn-a-L12_DISORDSKINAPPENDIX	Disorders of skin appendages || id:finn-a-L12_DISORDSKINAPPENDIX	-	-	-	-	-	-	0.127664	0.266228	0.631564	-	-	-	-	-	-	-	-	-	-	1	-	0.0133786	32.4931
finn-a-E4_THYROID	Disorders of the thyroid gland || id:finn-a-E4_THYROID	-	-	-	-	-	-	-0.175905	0.325923	0.589394	-	-	-	-	-	-	-	-	-	-	1	-	0.00634465	55.3225
finn-a-THYROID_DISORDER_IBD	Disorders of thyroid, IBD co-morbidities || id:finn-a-THYROID_DISORDER_IBD	-	-	-	-	-	-	0.320556	0.192788	0.0963635	-	-	-	-	-	-	-	-	-	-	1	-	0.0516733	65.7357
finn-a-K11_DIVERTIC	Diverticular disease of intestine || id:finn-a-K11_DIVERTIC	-	-	-	-	-	-	0.143042	0.254318	0.573808	-	-	-	-	-	-	-	-	-	-	1	-	0.0125211	53.7252
ukb-b-11297	Doctor diagnosed asthma || id:ukb-b-11297	-0.311728	0.545609	0.567769	2.42177	2.10684	0.263282	-	-	-	-0.0375774	0.191822	0.594793	0.649429	1.13722	0.784347	0.14709	1.29373	1.11044	0.256471	23	112583	0.00127697	1296.87
ukb-b-7178	Doctor diagnosed hayfever or allergic rhinitis || id:ukb-b-7178	-0.179486	0.390234	0.645556	0.867275	1.44813	0.553741	-	-	-	-0.0162002	0.455447	0.71599	0.698429	0.133414	0.615086	0.828284	0.953213	1.08389	0.385929	32	112583	0.00258821	1645.11
ukb-d-M13_DORSALGIA	Dorsalgia || id:ukb-d-M13_DORSALGIA	-	-	-	-	-	-	13.0237	10.6855	0.222911	-	-	-	-	-	-	-	-	-	-	1	361194	2.31312e-06	34.4272
finn-a-M13_DORSOPATHY	Dorsopathies || id:finn-a-M13_DORSOPATHY	-	-	-	-	-	-	-0.092008	0.83616	0.912381	-	-	-	-	-	-	-	-	-	-	1	-	0.00283248	42.3855
ukb-d-I9_PHLETHROMBDVTLOW	DVT of lower extremities || id:ukb-d-I9_PHLETHROMBDVTLOW	26.3188	20.0105	0.188426	99.4096	30.9737	0.032605	-	-	-	-0.130772	0.0585135	0.000890646	0.105934	49.9115	13.6491	0.000255422	46.7509	13.2723	0.016875	6	361194	6.227e-06	384.282
finn-a-I9_PHLETHROMBDVTLOW	DVT of lower extremities || id:finn-a-I9_PHLETHROMBDVTLOW	-	-	-	-	-	-	0.112165	0.117668	0.340471	-	-	-	-	-	-	-	-	-	-	1	-	0.0280289	46.9029
finn-a-I9_DVTANDPULM	DVT of lower extremities and pulmonary embolism || id:finn-a-I9_DVTANDPULM	-0.0194616	0.181619	0.914665	-	-	-	-	-	-	-	-	-	-	-	-	-	-	-	-	2	-	0.0438694	115.359
ukb-d-I9_DVTANDPULM	DVT of lower extremities and pulmonary embolism || id:ukb-d-I9_DVTANDPULM	6.35358	7.38815	0.389806	43.1701	10.4526	0.00329812	-	-	-	-0.128405	0.00442125	5.87463e-05	0.151347	19.7982	6.09012	0.0011505	17.0148	5.52938	0.0132002	10	361194	3.00015e-05	914.575
ukb-d-IV_ENDOCRIN_NUTRIT	Endocrine, nutritional and metabolic diseases || id:ukb-d-IV_ENDOCRIN_NUTRIT	-3.74562	4.3064	0.384421	-	-	-	-	-	-	-	-	-	-	-	-	-	-	-	-	2	361194	2.5427e-05	467.801
ukb-d-IBD_ENDOMETRIOSIS	Endometriosis, IBD co-morbidity || id:ukb-d-IBD_ENDOMETRIOSIS	-	-	-	-	-	-	-16.8127	34.8385	0.629387	-	-	-	-	-	-	-	-	-	-	1	361194	3.69432e-07	30.4465
ukb-d-20431	Ever addicted to a behaviour or miscellanous || id:ukb-d-20431	-	-	-	-	-	-	-0.32225	1.02086	0.752257	-	-	-	-	-	-	-	-	-	-	1	6934	0.000818178	32.1777
ukb-d-20406	Ever addicted to alcohol || id:ukb-d-20406	0.521942	0.342795	0.127857	1.64547	0.881535	0.313106	-	-	-	-0.177228	0.403808	0.285839	0.41755	0.523211	0.355514	0.141101	0.75163	0.364849	0.175563	3	6514	0.00410809	103.998
ukb-d-20411_0	Ever been injured or injured someone else through drinking alcohol: No || id:ukb-d-20411_0	-4.49296	7.79675	0.564439	-	-	-	-	-	-	-	-	-	-	-	-	-	-	-	-	2	118002	2.57955e-05	72.2931
ukb-d-20411_1	Ever been injured or injured someone else through drinking alcohol: Yes, but not in the last year || id:ukb-d-20411_1	4.24518	8.80929	0.629878	-	-	-	-	-	-	-	-	-	-	-	-	-	-	-	-	2	118002	2.32013e-05	71.9125
ukb-b-6848	Ever depressed for a whole week || id:ukb-b-6848	-0.310787	1.07417	0.772331	-1.77027	4.15632	0.692083	-	-	-	0.0244192	0.732727	0.524167	0.40037	-0.445053	1.50121	0.766876	-0.439312	2.42546	0.863382	6	149899	0.00033886	203.333
ukb-d-5328_0	Ever had corneal graft surgery: No || id:ukb-d-5328_0	-0.656205	0.726555	0.366434	1.56771	2.06276	0.466691	-	-	-	-0.20116	0.28001	0.120557	0.146739	0.121501	0.787111	0.877323	0.509755	0.964561	0.608692	11	5786	0.00183578	402.311
ukb-b-6445	Ever had hysterectomy (womb removed) || id:ukb-b-6445	6.33001	3.54768	0.0743801	-	-	-	-	-	-	-	-	-	-	-	-	-	-	-	-	2	221697	2.40057e-05	70.381
ukb-d-20405_0	Ever had known person concerned about, or recommend reduction of, alcohol consumption: No || id:ukb-d-20405_0	-	-	-	-	-	-	-4.63642	2.06052	0.024441	-	-	-	-	-	-	-	-	-	-	1	117880	5.62614e-05	84.5195
ukb-d-20405_1	Ever had known person concerned about, or recommend reduction of, alcohol consumption: Yes, but not in the last year || id:ukb-d-20405_1	-	-	-	-	-	-	7.44765	3.30988	0.024441	-	-	-	-	-	-	-	-	-	-	1	117880	2.1804e-05	58.6055
ukb-d-20405_2	Ever had known person concerned about, or recommend reduction of, alcohol consumption: Yes, during the last year || id:ukb-d-20405_2	-	-	-	-	-	-	-9.86276	5.87272	0.0930702	-	-	-	-	-	-	-	-	-	-	1	117880	1.01185e-05	29.8634
ukb-d-5327_0	Ever had laser treatment for glaucoma or high eye pressure: No || id:ukb-d-5327_0	0.654577	0.686621	0.340423	1.2343	4.93704	0.825917	-	-	-	-0.0565333	0.916044	0.49596	0.305639	0.926031	0.988845	0.349027	1.30667	1.20414	0.357271	4	5788	0.000772088	133.771
ukb-d-20441	Ever had prolonged loss of interest in normal activities || id:ukb-d-20441	-0.0457106	2.351	0.984488	-	-	-	-	-	-	-	-	-	-	-	-	-	-	-	-	2	117727	0.000140884	69.8615
ukb-b-15695	Ever had prostate specific antigen (PSA) test || id:ukb-b-15695	-3.59292	1.87159	0.0548938	-	-	-	-	-	-	-	-	-	-	-	-	-	-	-	-	2	200410	8.61552e-05	80.7681
ukb-d-5325_0	Ever had refractive laser eye surgery: No || id:ukb-d-5325_0	-	-	-	-	-	-	-0.0571229	0.803847	0.943348	-	-	-	-	-	-	-	-	-	-	1	5719	0.00115525	33.2511
ukb-b-12026	Ever had same-sex intercourse || id:ukb-b-12026	-	-	-	-	-	-	1.37485	13.9422	0.921448	-	-	-	-	-	-	-	-	-	-	1	418120	3.25179e-06	40.4508
ukb-b-8196	Ever highly irritable/argumentative for 2 days || id:ukb-b-8196	3.2201	3.1851	0.312023	-	-	-	-	-	-	-	-	-	-	-	-	-	-	-	-	2	149501	8.19886e-05	82.0113
ukb-b-15272	Ever manic/hyper for 2 days || id:ukb-b-15272	-6.7926	0.051449	0	-	-	-	-	-	-	-	-	-	-	-	-	-	-	-	-	2	149144	2.51243e-05	67.8285
ukb-b-20261	Ever smoked || id:ukb-b-20261	1.11981	0.594534	0.0596321	1.99734	3.02319	0.510674	-	-	-	-0.00615858	0.767892	0.200467	0.181602	0.19186	0.844561	0.820291	-0.399549	1.57865	0.800821	84	461066	0.00169712	3338.27
ukb-d-20499	Ever sought or received professional help for mental distress || id:ukb-d-20499	3.8946	0.883368	1.0394e-05	-	-	-	-	-	-	-	-	-	-	-	-	-	-	-	-	2	117677	0.000118004	60.3277
ukb-b-11355	Ever stopped smoking for 6+ months || id:ukb-b-11355	-	-	-	-	-	-	-3.6792	1.89794	0.0525591	-	-	-	-	-	-	-	-	-	-	1	113230	9.96571e-05	45.4421
ukb-d-20500	Ever suffered mental distress preventing usual activities || id:ukb-d-20500	1.00525	2.01752	0.6183	-4.48004	6.83408	0.630593	-	-	-	0.0781645	0.552702	0.174738	0.15402	-0.117009	1.88566	0.950521	-0.39821	1.92806	0.855491	3	116527	0.000183082	99.0573
ukb-b-18674	Ever unenthusiastic/disinterested for a whole week || id:ukb-b-18674	3.34441	0.0379218	0	-	-	-	-	-	-	-	-	-	-	-	-	-	-	-	-	2	146542	0.00010473	66.5848
ukb-b-18541	Ever used hormone-replacement therapy (HRT) || id:ukb-b-18541	-0.983104	0.890988	0.269859	-1.66499	2.1753	0.486694	-	-	-	0.0110753	0.73715	0.626727	0.501292	-0.189217	1.34302	0.887958	-0.302006	1.83615	0.875798	6	250301	0.000370024	387.88
ukb-b-8105	External causes: Y83.2 Surgical operation with anastomosis, bypass or graft || id:ukb-b-8105	-	-	-	-	-	-	-66.9647	47.5973	0.159457	-	-	-	-	-	-	-	-	-	-	1	463010	1.70254e-07	33.2549
ukb-b-8329	Eye problems/disorders: Cataract || id:ukb-b-8329	0.133127	1.56892	0.932379	-	-	-	-	-	-	-	-	-	-	-	-	-	-	-	-	2	150642	5.55975e-05	96.9579
ukb-b-10181	Eye problems/disorders: Diabetes related eye disease || id:ukb-b-10181	2.56365	1.40512	0.0680755	-	-	-	-	-	-	-	-	-	-	-	-	-	-	-	-	2	150642	1.86888e-05	147.582
ukb-b-17324	Eye problems/disorders: Glaucoma || id:ukb-b-17324	-1.26166	1.06905	0.23793	-2.42561	4.67345	0.610851	-	-	-	0.00744245	0.797818	0.887369	0.850365	-0.729382	1.90426	0.7017	-0.83388	2.48003	0.740806	18	150642	0.000267838	978.808
ukb-b-17194	Eye problems/disorders: Macular degeneration || id:ukb-b-17194	-0.00294593	1.00654	0.997665	-	-	-	-	-	-	-	-	-	-	-	-	-	-	-	-	2	150642	3.39264e-05	222.765
ukb-b-2506	Eye problems/disorders: None of the above || id:ukb-b-2506	-	-	-	-	-	-	-1.58358	2.61391	0.544629	-	-	-	-	-	-	-	-	-	-	1	150642	6.92585e-05	60.8962
ukb-b-10066	Eye problems/disorders: Other serious eye condition || id:ukb-b-10066	-	-	-	-	-	-	2.66725	2.74773	0.331693	-	-	-	-	-	-	-	-	-	-	1	150642	6.32648e-05	179.892
ukb-b-13160	Father still alive || id:ukb-b-13160	-3.76173	0.990829	0.000146725	-	-	-	-	-	-	-	-	-	-	-	-	-	-	-	-	2	450333	3.16628e-05	78.6651
ukb-b-19809	Fed-up feelings || id:ukb-b-19809	0.606164	0.699389	0.386104	-3.16994	3.41122	0.35681	-	-	-	0.027861	0.263017	0.172637	0.181678	-0.323172	0.948795	0.733395	-1.1517	2.10724	0.586862	57	453071	0.00119695	2244.4
ukb-d-4957	FI3 : word interpolation || id:ukb-d-4957	-0.270138	1.15765	0.81549	-	-	-	-	-	-	-	-	-	-	-	-	-	-	-	-	2	116815	7.45378e-05	64.5294
ukb-d-4990	FI6 : conditional arithmetic || id:ukb-d-4990	-0.726227	1.37116	0.59636	-	-	-	-	-	-	-	-	-	-	-	-	-	-	-	-	2	102181	0.000152669	72.2562
ukb-d-5001	FI7 : synonym || id:ukb-d-5001	-	-	-	-	-	-	5.13339	3.82782	0.179896	-	-	-	-	-	-	-	-	-	-	1	84560	4.20026e-05	32.3987
ukb-d-5012	FI8 : chained arithmetic || id:ukb-d-5012	-0.0801732	2.5192	0.974612	-10.001	19.2744	0.655553	-	-	-	0.157444	0.654531	0.00703699	0.00484666	0.0437163	1.57197	0.977814	-2.29697	3.5933	0.568132	4	75692	0.000410243	138.329
ukb-d-M13_FIBROBLASTIC	Fibroblastic disorders || id:ukb-d-M13_FIBROBLASTIC	0.0850141	2.48401	0.972698	0.571025	4.17077	0.891986	-	-	-	-0.00196942	0.884604	0.101349	0.0820162	-3.56746	3.01809	0.237196	-3.18054	3.15479	0.320938	33	361194	9.30581e-05	3845.44
finn-a-M13_FIBROBLASTIC	Fibroblastic disorders || id:finn-a-M13_FIBROBLASTIC	-	-	-	-	-	-	-0.0731791	0.0491354	0.136399	-	-	-	-	-	-	-	-	-	-	1	-	0.126527	157.107
finn-a-RHEUMA_ENDPOINTS	Finngen Rheumatological endpoints || id:finn-a-RHEUMA_ENDPOINTS	-0.095112	0.0860998	0.269302	-	-	-	-	-	-	-	-	-	-	-	-	-	-	-	-	2	-	0.0140086	169.121
ukb-b-17673	Fish consumer || id:ukb-b-17673	-	-	-	-	-	-	-1.11042	2.58511	0.667526	-	-	-	-	-	-	-	-	-	-	1	64949	0.000103511	32.9543
ukb-b-12654	Former alcohol drinker || id:ukb-b-12654	-	-	-	-	-	-	2.63707	1.17197	0.024441	-	-	-	-	-	-	-	-	-	-	1	31506	0.000256898	35.2158
ukb-b-15582	Fractured bone site(s): Ankle || id:ukb-b-15582	-6.46383	9.1335	0.479128	53.6772	60.0009	0.535377	-	-	-	-0.145581	0.493532	0.519027	0.603251	0.886635	14.2949	0.950543	2.99255	18.3165	0.885236	3	460340	3.86934e-06	127.225
ukb-b-17738	Fractured bone site(s): Other bones || id:ukb-b-17738	-0.243154	2.04658	0.905426	-	-	-	-	-	-	-	-	-	-	-	-	-	-	-	-	2	460340	1.08885e-05	100.799
ukb-b-9571	Fractured bone site(s): Wrist || id:ukb-b-9571	1.10479	5.21835	0.832331	-8.53441	17.3874	0.644322	-	-	-	0.0255488	0.584108	0.387421	0.313747	-0.018534	6.35522	0.997673	-0.760952	7.18364	0.919092	7	460340	1.55926e-05	368.21
ukb-b-13346	Fractured/broken bones in last 5 years || id:ukb-b-13346	0.331938	1.34376	0.804892	-2.00241	4.72913	0.677626	-	-	-	0.0125994	0.607945	0.77197	0.731562	-0.0984436	2.23969	0.964941	-0.181212	2.59307	0.945102	18	460389	0.000173054	906.504
ukb-d-M13_GANGLION	Ganglion || id:ukb-d-M13_GANGLION	-	-	-	-	-	-	28.0898	34.3439	0.413416	-	-	-	-	-	-	-	-	-	-	1	361194	5.84824e-07	34.4123
ukb-d-22660_105	Gap coding: Looking after the home and/or family || id:ukb-d-22660_105	-	-	-	-	-	-	-0.748625	3.05712	0.80655	-	-	-	-	-	-	-	-	-	-	1	67655	7.0494e-05	31.0493
ukb-d-22660_108	Gap coding: Retired || id:ukb-d-22660_108	-	-	-	-	-	-	-2.67063	3.57144	0.454596	-	-	-	-	-	-	-	-	-	-	1	67655	5.40321e-05	36.0172
ukb-d-22660_106	Gap coding: Unable to work due to sickness or disability || id:ukb-d-22660_106	-	-	-	-	-	-	0.888327	5.61706	0.87434	-	-	-	-	-	-	-	-	-	-	1	67655	1.27157e-05	33.1754
ukb-d-22660_107	Gap coding: Unemployed || id:ukb-d-22660_107	-	-	-	-	-	-	-1.24289	4.4101	0.778076	-	-	-	-	-	-	-	-	-	-	1	67655	2.00725e-05	31.554
ukb-b-17097	Gas or solid-fuel cooking/heating: An open solid fuel fire that you use regularly in winter time || id:ukb-b-17097	-	-	-	-	-	-	-11.8496	8.03232	0.140149	-	-	-	-	-	-	-	-	-	-	1	461398	5.87234e-06	33.7169
finn-a-K11_GIDISEASES	Gastrointestinal diseases || id:finn-a-K11_GIDISEASES	-	-	-	-	-	-	1.64296	0.988102	0.0963635	-	-	-	-	-	-	-	-	-	-	1	-	0.00196628	41.9447
ukb-d-2956	General pain for 3+ months || id:ukb-d-2956	-	-	-	-	-	-	-0.181722	0.997692	0.855471	-	-	-	-	-	-	-	-	-	-	1	5473	0.000878675	31.7472
ukb-d-is_female	Genetic sex || id:ukb-d-is_female	3.34906	4.16803	0.421679	-	-	-	-	-	-	-	-	-	-	-	-	-	-	-	-	2	361194	4.47926e-05	65.1442
ukb-d-KNEE_ARTHROSIS	Gonarthrosis [arthrosis of knee](FG) || id:ukb-d-KNEE_ARTHROSIS	-3.93829	1.53564	0.0103299	2.08892	76.2364	0.979861	-	-	-	-0.0155703	0.941774	0.992843	0.970351	-3.50426	7.1039	0.62181	-3.70349	8.89535	0.698531	5	361194	1.51565e-05	173.185
finn-a-GOUT_COMORB	Gout-related co-morbidities || id:finn-a-GOUT_COMORB	-	-	-	-	-	-	-0.248072	0.456539	0.586872	-	-	-	-	-	-	-	-	-	-	1	-	0.00320567	36.4492
ukb-b-10169	Guilty feelings || id:ukb-b-10169	-0.551279	1.2266	0.653118	4.64106	6.94383	0.509571	-	-	-	-0.034465	0.453901	0.038526	0.0356229	-1.58513	1.51989	0.296983	-1.80623	2.79846	0.523897	29	450704	0.000489984	1096.12
ukb-b-18105	Had menopause || id:ukb-b-18105	-0.662793	0.958798	0.489393	-1.202	2.14944	0.588317	-	-	-	0.00886741	0.782559	0.0817351	0.0575497	-1.82225	1.08029	0.0916387	-2.04292	1.30902	0.146897	12	211114	0.000771719	821.307
ukb-b-15378	Had other major operations || id:ukb-b-15378	-	-	-	-	-	-	-0.61034	3.71196	0.869397	-	-	-	-	-	-	-	-	-	-	1	248845	2.70451e-05	30.4563
ukb-d-1747_5	Hair colour (natural, before greying): Black || id:ukb-d-1747_5	-0.0430432	0.479074	0.928409	-0.117443	0.718152	0.870686	-	-	-	0.0011785	0.874826	0.888374	0.869144	0.182216	0.89024	0.837821	0.925073	0.739547	0.216094	58	360270	0.00160589	13808.4
ukb-d-1747_1	Hair colour (natural, before greying): Blonde || id:ukb-d-1747_1	-0.360034	0.311757	0.24815	-0.752928	0.469988	0.111329	-	-	-	0.00625171	0.266109	0.0761018	0.0789732	-0.386442	0.482528	0.423207	-0.606816	0.479312	0.207524	147	360270	0.00709094	24273.8
ukb-d-1747_4	Hair colour (natural, before greying): Dark brown || id:ukb-d-1747_4	0.00284353	0.187041	0.98787	0.298821	0.265593	0.262584	-	-	-	-0.00842797	0.120807	0.109151	0.128135	0.435549	0.295292	0.140219	0.594069	0.304855	0.0534378	134	360270	0.0164081	24568
ukb-d-1747_3	Hair colour (natural, before greying): Light brown || id:ukb-d-1747_3	-0.0108843	0.250591	0.965355	-0.452486	0.320475	0.164423	-	-	-	0.0164985	0.0405647	0.273475	0.398098	0.0810087	0.40794	0.842591	-0.219895	0.338358	0.518799	50	360270	0.00713966	10347.5
ukb-d-1747_6	Hair colour (natural, before greying): Other || id:ukb-d-1747_6	0.688384	6.70981	0.918285	5.12109	27.0529	0.880898	-	-	-	-0.0176568	0.889951	0.367153	0.163163	0.496142	7.41355	0.946643	-2.70068	8.70441	0.785706	3	360270	1.59583e-05	459.065
ukb-d-1747_2	Hair colour (natural, before greying): Red || id:ukb-d-1747_2	0.428351	0.68311	0.53062	-0.791169	1.01014	0.440852	-	-	-	0.0215243	0.0884825	0.678934	0.795409	0.18445	1.07235	0.863433	-0.461367	0.99536	0.64685	27	360270	0.00115838	9220.38
ukb-d-2395_1	Hair/balding pattern: Pattern 1 || id:ukb-d-2395_1	0.136086	0.158286	0.389927	0.0421569	0.354928	0.905582	-	-	-	0.00199389	0.767672	0.282649	0.267024	0.250579	0.273559	0.359669	0.29078	0.364078	0.425497	187	165649	0.0214613	16313.8
ukb-d-M13_HALLUXRIGIDUS	Hallux rigidus || id:ukb-d-M13_HALLUXRIGIDUS	-	-	-	-	-	-	11.8189	38.6391	0.759697	-	-	-	-	-	-	-	-	-	-	1	361194	2.72667e-07	30.4101
ukb-d-1707_1	Handedness (chirality/laterality): Right-handed || id:ukb-d-1707_1	-	-	-	-	-	-	-1.72945	6.18267	0.779689	-	-	-	-	-	-	-	-	-	-	1	360913	1.03516e-05	37.4473
ukb-b-13092	Headaches for 3+ months || id:ukb-b-13092	-0.550589	0.783153	0.48203	3.8638	4.89738	0.487742	-	-	-	-0.0747589	0.428226	0.433217	0.396459	0.290958	1.01032	0.773358	0.354497	1.37244	0.808923	5	91269	0.000571486	213.737
ukb-b-19060	Hearing aid user || id:ukb-b-19060	-2.3088	1.56002	0.13888	-1.56993	19.3252	0.937527	-	-	-	-0.00289654	0.970198	0.9777	0.954027	-4.55385	3.86563	0.238782	-4.94852	5.22479	0.371302	9	280546	5.36213e-05	314.246
ukb-b-18275	Hearing difficulty/problems with background noise || id:ukb-b-18275	-0.491061	0.947853	0.604404	6.18594	5.83101	0.296945	-	-	-	-0.0475727	0.254764	0.221888	0.238322	-0.861727	1.29042	0.504268	-0.133727	2.20771	0.952076	33	453482	0.000687028	1340.58
ukb-d-2247_0	Hearing difficulty/problems: No || id:ukb-d-2247_0	-1.25676	0.893035	0.159342	-4.21061	3.80256	0.279606	-	-	-	0.0231421	0.432172	0.454817	0.433812	-0.172485	1.21806	0.887391	1.4148	2.18604	0.523646	25	346635	0.000623414	1151.15
ukb-d-HEARTFAIL	Heart failure || id:ukb-d-HEARTFAIL	81.3264	44.3448	0.0666608	-	-	-	-	-	-	-	-	-	-	-	-	-	-	-	-	2	361194	6.93325e-07	62.2402
ukb-d-I9_HEARTFAIL_NS	Heart failure, not strict || id:ukb-d-I9_HEARTFAIL_NS	81.3264	44.3448	0.0666608	-	-	-	-	-	-	-	-	-	-	-	-	-	-	-	-	2	361194	6.93325e-07	62.2402
ukb-d-I9_HEARTFAIL	Heart failure,strict || id:ukb-d-I9_HEARTFAIL	81.3264	44.3448	0.0666608	-	-	-	-	-	-	-	-	-	-	-	-	-	-	-	-	2	361194	6.93325e-07	62.2402
ukb-d-K11_HERNIA	Hernia || id:ukb-d-K11_HERNIA	1.59534	2.14367	0.456751	-5.67279	7.97317	0.490383	-	-	-	0.0366618	0.362457	0.240115	0.238961	1.12834	2.6051	0.664922	1.08561	3.15639	0.736391	14	361194	0.000136509	750.177
ukb-d-41218_1	History of psychiatric care on admission: One or more previous psychiatric episodes with this Health Care Provider || id:ukb-d-41218_1	0.14348	0.0678054	0.0343405	-	-	-	-	-	-	-	-	-	-	-	-	-	-	-	-	2	787	0.0141913	64.2607
ukb-d-20118_16	Home area population density - urban or rural: Scotland - Accessible Rural || id:ukb-d-20118_16	-	-	-	-	-	-	-7.9967	49.2946	0.871131	-	-	-	-	-	-	-	-	-	-	1	357712	3.00821e-07	29.8568
ukb-d-20118_12	Home area population density - urban or rural: Scotland - Other Urban Area || id:ukb-d-20118_12	-18.0418	5.34856	0.00074296	-	-	-	-	-	-	-	-	-	-	-	-	-	-	-	-	2	357712	2.16601e-06	68.3627
ukb-d-41231_1	Hospital episode type: General episode || id:ukb-d-41231_1	3.57091	1.49249	0.0167304	-	-	-	-	-	-	-	-	-	-	-	-	-	-	-	-	2	361194	3.68236e-05	63.2908
ukb-b-374	How are people in household related to participant: Brother and/or sister || id:ukb-b-374	-	-	-	-	-	-	-32.1051	39.3342	0.414378	-	-	-	-	-	-	-	-	-	-	1	459600	4.66318e-07	39.4662
ukb-b-698	How are people in household related to participant: Husband, wife or partner || id:ukb-b-698	1.25372	1.53757	0.41485	12.8114	24.7289	0.640191	-	-	-	-0.0728319	0.670064	0.88586	0.817926	1.87271	3.54869	0.597695	2.51759	4.10751	0.573062	5	459600	7.46997e-05	177.884
ukb-d-I9_HYPTENS	Hypertension || id:ukb-d-I9_HYPTENS	-	-	-	-	-	-	27.1591	37.5743	0.469796	-	-	-	-	-	-	-	-	-	-	1	361194	2.85535e-07	29.9159
finn-a-I9_HYPTENS	Hypertension || id:finn-a-I9_HYPTENS	-	-	-	-	-	-	-0.253396	0.466338	0.586872	-	-	-	-	-	-	-	-	-	-	1	-	0.00307272	33.9135
finn-a-I9_HYPTENSESS	Hypertension, essential || id:finn-a-I9_HYPTENSESS	-	-	-	-	-	-	-0.237784	0.437607	0.586872	-	-	-	-	-	-	-	-	-	-	1	-	0.00348844	32.5208
finn-a-I9_HYPERTENSION	Hypertensive diseases || id:finn-a-I9_HYPERTENSION	-	-	-	-	-	-	-0.25436	0.468112	0.586872	-	-	-	-	-	-	-	-	-	-	1	-	0.00304931	35.1925
finn-a-HYPOTHYROIDISM	Hypothyroidism (congenital or acquired) || id:finn-a-HYPOTHYROIDISM	-0.174983	0.112531	0.119952	-	-	-	-	-	-	-	-	-	-	-	-	-	-	-	-	2	-	0.0227988	115.928
finn-a-E4_HYTHYNAS	Hypothyroidism,other/unspecified || id:finn-a-E4_HYTHYNAS	0.0398182	0.214693	0.852863	0.358345	1.99533	0.886874	-	-	-	-0.0382476	0.898085	0.166037	0.0613747	0.0339967	0.194105	0.860965	0.0789318	0.281538	0.80554	3	-	0.0199994	151.382
finn-a-ILD_IMMUNOSUPPRESSIVE	ILD medications: immunosuppressive drugs || id:finn-a-ILD_IMMUNOSUPPRESSIVE	-0.0319809	0.130584	0.806529	-	-	-	-	-	-	-	-	-	-	-	-	-	-	-	-	2	-	0.0914383	183.728
ukb-b-9667	Illness, injury, bereavement, stress in last 2 years: Financial difficulties || id:ukb-b-9667	-0.198557	2.30745	0.931426	-23.7474	11.6887	0.076661	-	-	-	0.110243	0.072051	0.692071	0.975029	-0.475785	3.53725	0.893002	-0.421299	4.78448	0.931761	10	459742	7.40567e-05	330.574
ukb-b-17687	Illness, injury, bereavement, stress in last 2 years: None of the above || id:ukb-b-17687	0.159753	5.44752	0.976605	-	-	-	-	-	-	-	-	-	-	-	-	-	-	-	-	2	459742	4.08595e-05	76.1039
ukb-b-9049	Illness, injury, bereavement, stress in last 2 years: Serious illness, injury or assault of a close relative || id:ukb-b-9049	-	-	-	-	-	-	0.851364	10.0883	0.932745	-	-	-	-	-	-	-	-	-	-	1	459742	6.8782e-06	30.3298
ukb-b-18162	Illness, injury, bereavement, stress in last 2 years: Serious illness, injury or assault to yourself || id:ukb-b-18162	-1.60691	3.95539	0.684552	-11.7167	9.66461	0.439085	-	-	-	0.0480587	0.444799	0.479373	0.817104	0.686244	5.84592	0.906552	2.09446	6.96884	0.792124	3	459742	2.06072e-05	105.085
ukb-d-20112_101	Illnesses of adopted father: None of the above (group 2) || id:ukb-d-20112_101	-	-	-	-	-	-	-0.412798	0.305598	0.176764	-	-	-	-	-	-	-	-	-	-	1	2545	0.00313273	39.6401
ukb-b-323	Illnesses of father: Alzheimer's disease/dementia || id:ukb-b-323	0.162488	1.46554	0.911718	0.0492133	2.36125	0.985264	-	-	-	0.00192615	0.947959	0.458229	0.274069	0.316132	1.61591	0.844894	0.117622	1.5729	0.945097	4	399793	0.000176383	1534.03
ukb-b-7910	Illnesses of father: Bowel cancer || id:ukb-b-7910	5.03298	5.43527	0.354454	-46.8976	62.6435	0.508422	-	-	-	0.180952	0.466257	0.156776	0.14561	7.34653	5.50373	0.181933	10.5216	9.06917	0.310516	5	399920	2.60218e-05	183.673
ukb-b-9127	Illnesses of father: Chronic bronchitis/emphysema || id:ukb-b-9127	2.24497	1.16402	0.0537771	2.40327	6.69182	0.753865	-	-	-	-0.00106428	0.981416	0.923793	0.787861	2.53083	3.20119	0.429184	3.64077	4.18004	0.447854	4	402389	5.08376e-05	201.248
ukb-b-20211	Illnesses of father: Diabetes || id:ukb-b-20211	1.50168	1.15794	0.194684	1.83825	2.73113	0.50791	-	-	-	-0.00226467	0.892012	0.567522	0.508205	1.22006	1.83556	0.506255	1.29179	1.82939	0.487199	24	400687	0.000303643	1377.03
ukb-b-18408	Illnesses of father: Heart disease || id:ukb-b-18408	-1.08517	0.952975	0.25482	-1.51683	1.98386	0.451149	-	-	-	0.00553565	0.804952	0.0005624	0.000382523	-2.1378	1.08051	0.0478701	-2.07743	1.21372	0.0980226	29	407557	0.0010245	1896.8
ukb-b-19456	Illnesses of father: High blood pressure || id:ukb-b-19456	1.13169	1.30208	0.384768	-9.9842	8.87124	0.284352	-	-	-	0.0808721	0.230892	0.543486	0.601393	0.741431	1.83246	0.685764	1.08171	2.71156	0.696956	13	402899	0.000246141	564.268
ukb-b-14521	Illnesses of father: Lung cancer || id:ukb-b-14521	1.99247	2.15494	0.35517	9.64839	12.6834	0.502156	-	-	-	-0.0401067	0.579768	0.670021	0.577393	3.65755	3.50624	0.296878	3.91072	4.13342	0.397659	5	401624	5.05511e-05	239.991
ukb-b-15169	Illnesses of father: None of the above (group 1) || id:ukb-b-15169	0.106044	1.8367	0.953959	-9.37044	4.92278	0.129716	-	-	-	0.107547	0.111062	0.269064	0.690986	-2.25046	2.20389	0.307191	-2.52051	3.15249	0.460262	6	402586	0.000188244	324.005
ukb-b-10415	Illnesses of father: None of the above (group 2) || id:ukb-b-10415	-2.21958	1.26022	0.0781946	5.47226	14.2282	0.720103	-	-	-	-0.0478638	0.613336	0.896897	0.85519	-2.45444	2.69517	0.362464	-2.72667	3.62188	0.485464	6	407392	9.95288e-05	213.742
ukb-b-7773	Illnesses of father: Prostate cancer || id:ukb-b-7773	-0.324435	1.96346	0.868758	6.88207	6.00061	0.281	-	-	-	-0.0382173	0.227517	0.663769	0.743456	2.04136	3.01119	0.49782	3.68713	4.0514	0.384188	11	399670	0.000101113	557.232
ukb-b-12777	Illnesses of father: Stroke || id:ukb-b-12777	-	-	-	-	-	-	9.93583	6.05987	0.101086	-	-	-	-	-	-	-	-	-	-	1	402616	1.03102e-05	31.5085
ukb-b-14699	Illnesses of mother: Alzheimer's disease/dementia || id:ukb-b-14699	0.432252	0.709725	0.542496	-0.914116	1.62429	0.597882	-	-	-	0.0224236	0.312423	0.866646	0.939496	0.218832	1.15034	0.849127	0.151795	1.1444	0.898814	7	423738	0.000364032	1939.69
ukb-b-7748	Illnesses of mother: Bowel cancer || id:ukb-b-7748	2.22059	2.46906	0.368457	-	-	-	-	-	-	-	-	-	-	-	-	-	-	-	-	2	423135	7.84864e-06	66.7753
ukb-b-13584	Illnesses of mother: Breast cancer || id:ukb-b-13584	1.49891	1.92629	0.436492	-6.7927	4.64606	0.171706	-	-	-	0.0554538	0.0805004	0.147336	0.309146	2.59373	2.23954	0.246802	2.74655	2.88418	0.359743	13	423458	0.000160084	887.321
ukb-b-12018	Illnesses of mother: Chronic bronchitis/emphysema || id:ukb-b-12018	11.703	1.00809	3.70313e-31	9.66022	38.1184	0.84199	-	-	-	0.00705415	0.96532	0.979707	0.845384	11.0071	8.01118	0.169452	10.6128	9.15493	0.366055	3	423692	1.31971e-05	96.798
ukb-b-16451	Illnesses of mother: Diabetes || id:ukb-b-16451	-0.187722	1.14584	0.869866	0.849654	2.81007	0.765094	-	-	-	-0.00675645	0.687056	0.578352	0.52939	1.3476	1.75854	0.443487	1.04343	1.89243	0.586477	25	423892	0.000301224	1479.67
ukb-b-12477	Illnesses of mother: Heart disease || id:ukb-b-12477	0.983515	1.40345	0.483438	2.19781	2.83421	0.467523	-	-	-	-0.0107851	0.630618	0.535359	0.448144	2.86447	2.09864	0.17228	2.76045	2.67848	0.337014	8	426240	0.000162152	431.991
ukb-b-18167	Illnesses of mother: High blood pressure || id:ukb-b-18167	0.12046	0.912993	0.895032	-2.10419	4.10161	0.612272	-	-	-	0.0170661	0.582433	0.507813	0.469454	0.60158	1.23406	0.625917	0.79257	2.16176	0.716751	28	426391	0.000564211	1129.93
ukb-b-20176	Illnesses of mother: Lung cancer || id:ukb-b-20176	-	-	-	-	-	-	6.86366	7.97373	0.389357	-	-	-	-	-	-	-	-	-	-	1	423258	5.71741e-06	60.805
ukb-b-10454	Illnesses of mother: None of the above (group 1) || id:ukb-b-10454	-1.19233	2.57031	0.642728	-64.782	48.2454	0.271907	-	-	-	0.414644	0.278628	0.266426	0.348137	-1.88132	3.19473	0.555941	3.22711	5.44663	0.585389	5	425729	0.000102909	181.558
ukb-b-16027	Illnesses of mother: None of the above (group 2) || id:ukb-b-16027	1.15036	3.02147	0.703404	11.9297	18.0119	0.575877	-	-	-	-0.0718554	0.604267	0.211178	0.149134	-0.0516922	3.11972	0.98678	-2.45977	4.33355	0.61	4	428082	6.29809e-05	152.41
ukb-b-4024	Illnesses of mother: Stroke || id:ukb-b-4024	-	-	-	-	-	-	-2.30205	8.18356	0.778479	-	-	-	-	-	-	-	-	-	-	1	424977	9.06004e-06	30.4273
ukb-b-14043	Illnesses of siblings: Alzheimer's disease/dementia || id:ukb-b-14043	-	-	-	-	-	-	-9.67676	12.5607	0.441062	-	-	-	-	-	-	-	-	-	-	1	361264	2.80228e-06	174.772
ukb-b-12227	Illnesses of siblings: Breast cancer || id:ukb-b-12227	-0.570858	4.60445	0.901331	1.742	21.5996	0.939594	-	-	-	-0.00967483	0.917524	0.0739698	0.0401827	4.41727	4.33643	0.308373	4.70055	4.5679	0.350643	6	361809	3.5752e-05	295.023
ukb-b-13952	Illnesses of siblings: Chronic bronchitis/emphysema || id:ukb-b-13952	-	-	-	-	-	-	9.24025	9.37643	0.32439	-	-	-	-	-	-	-	-	-	-	1	361823	4.15218e-06	54.0425
ukb-b-18042	Illnesses of siblings: Diabetes || id:ukb-b-18042	-2.76214	1.67831	0.0998087	1.78577	4.15655	0.673574	-	-	-	-0.0274205	0.251402	0.313313	0.342901	-2.19886	2.23171	0.324486	0.747812	2.76557	0.790309	17	362826	0.000188971	861.382
ukb-b-14371	Illnesses of siblings: Heart disease || id:ukb-b-14371	-2.66032	1.54889	0.085876	-3.62624	4.50848	0.451898	-	-	-	0.00712925	0.819902	0.735358	0.633271	-3.73201	2.53031	0.140234	-3.55646	3.11597	0.291254	8	363542	0.00011508	449.202
ukb-b-8746	Illnesses of siblings: High blood pressure || id:ukb-b-8746	-0.166856	0.840286	0.842599	5.34623	4.215	0.216346	-	-	-	-0.0396739	0.190667	0.837453	0.875669	0.353284	1.32727	0.790106	0.154633	2.19827	0.944459	27	364661	0.000544737	1187.53
ukb-b-17360	Illnesses of siblings: None of the above (group 1) || id:ukb-b-17360	1.23868	1.18104	0.294267	5.85225	5.94658	0.34301	-	-	-	-0.0365153	0.442435	0.489946	0.460115	1.48002	1.66137	0.373015	1.52025	2.80129	0.595873	15	364971	0.000337606	558.817
ukb-b-10783	Illnesses of siblings: None of the above (group 2) || id:ukb-b-10783	-	-	-	-	-	-	0.00420227	5.87717	0.99943	-	-	-	-	-	-	-	-	-	-	1	368679	1.12861e-05	30.9333
ukb-b-16522	Illnesses of siblings: Prostate cancer || id:ukb-b-16522	7.04494	26.304	0.788832	-	-	-	-	-	-	-	-	-	-	-	-	-	-	-	-	2	361394	3.04492e-06	67.6284
finn-a-ASTHMA_IMMUNECOMORB	Immune disease comorbidities || id:finn-a-ASTHMA_IMMUNECOMORB	-0.0758375	0.0779745	0.330755	-	-	-	-	-	-	-	-	-	-	-	-	-	-	-	-	2	-	0.0474058	178.997
finn-a-PULM_IMMUNECOMORB	Immune disease comorbidities || id:finn-a-PULM_IMMUNECOMORB	-0.0759616	0.0791172	0.336998	-	-	-	-	-	-	-	-	-	-	-	-	-	-	-	-	2	-	0.0466814	179.332
ukb-d-XIX_INJURY_POISON	Injury, poisoning and certain other consequences of external causes || id:ukb-d-XIX_INJURY_POISON	1.42865	0.213555	2.23407e-11	-	-	-	-	-	-	-	-	-	-	-	-	-	-	-	-	2	361194	2.36508e-05	78.6302
ukb-b-14598	Intended management of patient (recoded): No overnight hospital stay || id:ukb-b-14598	0.324812	2.34845	0.889996	11.8325	30.1513	0.714749	-	-	-	-0.0797915	0.721156	0.291189	0.203701	-1.18855	2.96112	0.688137	-2.04464	4.52674	0.670417	6	455026	0.000107561	199.789
ukb-b-16597	Intended management of patient (recoded): One or more nights hospital stay || id:ukb-b-16597	4.46946	2.73126	0.101753	-5.79879	12.2678	0.661076	-	-	-	0.0687193	0.438383	0.226274	0.211037	5.31896	3.15516	0.0918345	8.23188	5.51953	0.196055	6	451201	8.75951e-05	203.094
finn-a-K11_MALABSORB	Intestinal malabsorbtion || id:finn-a-K11_MALABSORB	-	-	-	-	-	-	0.160477	0.0965135	0.0963635	-	-	-	-	-	-	-	-	-	-	1	-	0.201931	35.5695
ukb-b-14294	Invitation to complete online 24-hour recall dietary questionnaire, acceptance || id:ukb-b-14294	-6.12859	1.50861	4.85683e-05	-46.4002	40.0282	0.366073	-	-	-	0.300739	0.41977	0.681065	0.782646	-7.35975	2.56309	0.00408612	-7.7421	3.09737	0.0877396	4	278328	0.00010449	133.645
ukb-b-14649	Invitation to physical activity study, acceptance || id:ukb-b-14649	0.155961	3.90189	0.968117	-	-	-	-	-	-	-	-	-	-	-	-	-	-	-	-	2	221015	7.92271e-05	70.1558
finn-a-H7_IRIDOCYCLITIS	Iridocyclitis || id:finn-a-H7_IRIDOCYCLITIS	-0.0133803	0.0105667	0.205417	-	-	-	-	-	-	-	-	-	-	-	-	-	-	-	-	2	-	0.805321	805.573
ukb-d-D3_ANAEMIA_IRONDEF	Iron deficiency anaemia || id:ukb-d-D3_ANAEMIA_IRONDEF	-	-	-	-	-	-	-63.8789	25.2108	0.0112836	-	-	-	-	-	-	-	-	-	-	1	361194	1.11714e-06	35.5482
ukb-b-13745	Irritability || id:ukb-b-13745	-1.49461	1.0273	0.145701	-3.75948	5.76769	0.517909	-	-	-	0.0154383	0.691685	0.00173586	0.00135585	-0.0372525	1.19054	0.975038	0.602883	2.26049	0.790915	46	442169	0.000821914	1797.22
ukb-d-I9_IHD	Ischaemic heart disease, wide definition || id:ukb-d-I9_IHD	-0.759992	1.45802	0.602194	2.16052	3.34379	0.523456	-	-	-	-0.0182103	0.339977	0.243307	0.243692	-1.99704	2.0053	0.319308	-1.78244	2.2455	0.433768	30	361194	0.000258108	1777.7
finn-a-I9_IHD	Ischaemic heart disease, wide definition || id:finn-a-I9_IHD	-	-	-	-	-	-	0.251187	0.212458	0.237091	-	-	-	-	-	-	-	-	-	-	1	-	0.00431312	30.003
ukb-d-I9_STR_EXH	Ischaemic Stroke, excluding all haemorrhages || id:ukb-d-I9_STR_EXH	-	-	-	-	-	-	-2.41883	27.7808	0.930617	-	-	-	-	-	-	-	-	-	-	1	361194	7.90876e-07	30.6055
ukb-d-22601_41223241	Job coding: accounts and wages clerk/assistant/supervisor, bookkeeper, cost or ledger clerk, audit assistant, budget officer, student loans officer, paymaster || id:ukb-d-22601_41223241	-	-	-	-	-	-	1.26112	8.46583	0.881581	-	-	-	-	-	-	-	-	-	-	1	89866	7.12215e-06	30.0394
ukb-d-22601_24213281	Job coding: chartered/certified accountant, auditor, company accountant, articled/audit clerk, official receiver || id:ukb-d-22601_24213281	-	-	-	-	-	-	-10.1852	10.5048	0.33226	-	-	-	-	-	-	-	-	-	-	1	89866	8.05559e-06	32.5287
ukb-d-22601_32313110	Job coding: community worker, day centre officer, youth leader, youth worker, parish worker, bail support officer || id:ukb-d-22601_32313110	-	-	-	-	-	-	14.0215	12.8613	0.275621	-	-	-	-	-	-	-	-	-	-	1	89866	4.52473e-06	30.1115
ukb-d-22601_41233254	Job coding: counter clerk, bank clerk, cashier, post office clerk || id:ukb-d-22601_41233254	-	-	-	-	-	-	-6.94893	10.0743	0.490342	-	-	-	-	-	-	-	-	-	-	1	89866	1.15055e-05	31.4955
ukb-d-22601_72123243	Job coding: customer care adviser/officer/assistant, store guide, customer relations officer/representative || id:ukb-d-22601_72123243	-	-	-	-	-	-	5.43326	11.4092	0.633919	-	-	-	-	-	-	-	-	-	-	1	89866	4.79067e-06	30.5741
ukb-d-22601_11123211	Job coding: director or chief executive of private organisation/company, company chairman or president, general manager || id:ukb-d-22601_11123211	-	-	-	-	-	-	6.47165	8.37341	0.439593	-	-	-	-	-	-	-	-	-	-	1	89866	1.0645e-05	31.604
ukb-d-22601_23123400	Job coding: further education teaching professional, college lecturer/professor || id:ukb-d-22601_23123400	-	-	-	-	-	-	10.6953	8.05721	0.184369	-	-	-	-	-	-	-	-	-	-	1	89866	1.05087e-05	34.2522
ukb-d-22601_23113399	Job coding: higher education teaching professional, university lecturer/professor (including college/university head/vice chancellor) || id:ukb-d-22601_23113399	-	-	-	-	-	-	9.21784	5.87157	0.116436	-	-	-	-	-	-	-	-	-	-	1	89866	1.00275e-05	31.8462
ukb-d-22601_11363057	Job coding: ict or it manager, systems/data processing manager, telecom manager || id:ukb-d-22601_11363057	0.560756	8.49711	0.947383	-	-	-	-	-	-	-	-	-	-	-	-	-	-	-	-	2	89866	1.16634e-05	60.8658
ukb-d-22601_31313060	Job coding: it operations technician, computer operator or technician, database manager, network or web technician, web master, systems administrator or officer || id:ukb-d-22601_31313060	-	-	-	-	-	-	2.9322	9.61041	0.760285	-	-	-	-	-	-	-	-	-	-	1	89866	4.06859e-06	30.6282
ukb-d-22601_35393271	Job coding: management information officer, conference/events co-ordinator/organiser, exhibition officer, work study engineer/officer/analyst, contract adviser/agent, election agent, business system analyst || id:ukb-d-22601_35393271	-	-	-	-	-	-	-7.55017	9.67322	0.435083	-	-	-	-	-	-	-	-	-	-	1	89866	7.13357e-06	31.2035
ukb-d-22601_11222591	Job coding: manager in construction, clerk of works, site manager, contracts manager, highways manager || id:ukb-d-22601_11222591	-	-	-	-	-	-	-18.8187	10.719	0.0791509	-	-	-	-	-	-	-	-	-	-	1	89866	3.82684e-06	30.5523
ukb-d-22601_11523251	Job coding: office manager, account/payrolls manager, administration manager, litigation/solicitor's office manager || id:ukb-d-22601_11523251	-	-	-	-	-	-	15.2586	11.623	0.189252	-	-	-	-	-	-	-	-	-	-	1	89866	4.16446e-06	30.373
ukb-d-22601_41143216	Job coding: officer of ngo, trade union organiser/official, charity administrator, secretary of research or charity or political or professional or trade association or trade union || id:ukb-d-22601_41143216	-	-	-	-	-	-	5.20198	10.4875	0.619884	-	-	-	-	-	-	-	-	-	-	1	89866	8.57112e-06	37.008
ukb-d-22601_92193312	Job coding: other general office clerical tasks including: office junior, office worker, photocopy/print room operator, office machinist || id:ukb-d-22601_92193312	-	-	-	-	-	-	-6.23321	6.49818	0.337446	-	-	-	-	-	-	-	-	-	-	1	89866	1.28904e-05	31.0259
ukb-d-22601_31193034	Job coding: other science technician, materials technician, technical assistant, technical officer || id:ukb-d-22601_31193034	-10.2028	3.45576	0.00315319	-	-	-	-	-	-	-	-	-	-	-	-	-	-	-	-	2	89866	1.05591e-05	59.8629
ukb-d-22601_41323255	Job coding: pensions and insurance clerk/administrator, claims handler || id:ukb-d-22601_41323255	-	-	-	-	-	-	10.8856	13.8598	0.432215	-	-	-	-	-	-	-	-	-	-	1	89866	5.40824e-06	30.4617
ukb-d-22601_42163303	Job coding: receptionist, doctor's/dental receptionist || id:ukb-d-22601_42163303	10.2362	7.83537	0.191415	-	-	-	-	-	-	-	-	-	-	-	-	-	-	-	-	2	89866	8.40262e-06	63.402
ukb-d-22601_11633322	Job coding: retail or wholesale shop manager, showroom manager || id:ukb-d-22601_11633322	-	-	-	-	-	-	-4.31459	10.1698	0.671379	-	-	-	-	-	-	-	-	-	-	1	89866	6.4799e-06	31.4112
ukb-d-22601_11323222	Job coding: sales or marketing manager/director, export/import manager, business development manager, advertising/commercial manager || id:ukb-d-22601_11323222	-5.65376	2.90237	0.0514173	-	-	-	-	-	-	-	-	-	-	-	-	-	-	-	-	2	89866	1.71806e-05	63.2035
ukb-d-22601_35423237	Job coding: sales or marketing representative, manufacturer's agent or representative or salesman/woman || id:ukb-d-22601_35423237	5.8361	1.45407	5.97878e-05	-	-	-	-	-	-	-	-	-	-	-	-	-	-	-	-	2	89866	9.13431e-06	62.8703
ukb-d-22601_12343321	Job coding: shopkeeper, shop owner, newsagent, wholesale/retail dealer || id:ukb-d-22601_12343321	-	-	-	-	-	-	8.78383	9.23588	0.341576	-	-	-	-	-	-	-	-	-	-	1	89866	5.59585e-06	32.248
ukb-d-22601_24423108	Job coding: social worker, child care/protection officer, adoption officer, mental health officer, almoner, family case worker || id:ukb-d-22601_24423108	-	-	-	-	-	-	10.5528	9.99101	0.290865	-	-	-	-	-	-	-	-	-	-	1	89866	6.84624e-06	37.4916
ukb-d-22601_24113277	Job coding: solicitor, lawyer, barrister, judge, coroner, articled clerk, attorney, advocate, stipendiary magistrate, fiscal/crown prosecutor, sheriff (scottish courts), legal services recorder || id:ukb-d-22601_24113277	-	-	-	-	-	-	-19.9448	9.18453	0.0298885	-	-	-	-	-	-	-	-	-	-	1	89866	4.52033e-06	34.0329
ukb-d-22617_2421	Job SOC coding: Chartered and certified accountants || id:ukb-d-22617_2421	-	-	-	-	-	-	-10.3726	10.6982	0.33226	-	-	-	-	-	-	-	-	-	-	1	91149	7.77407e-06	31.4422
ukb-d-22617_1112	Job SOC coding: Directors and chief executives of major organisations || id:ukb-d-22617_1112	-	-	-	-	-	-	6.55931	8.48683	0.439593	-	-	-	-	-	-	-	-	-	-	1	91149	1.03642e-05	30.7847
ukb-d-22617_5241	Job SOC coding: Electricians, electrical fitters || id:ukb-d-22617_5241	7.98171	5.48941	0.145941	-	-	-	-	-	-	-	-	-	-	-	-	-	-	-	-	2	91149	8.77964e-06	66.6644
ukb-d-22617_3113	Job SOC coding: Engineering technicians || id:ukb-d-22617_3113	-	-	-	-	-	-	3.16288	15.0816	0.833888	-	-	-	-	-	-	-	-	-	-	1	91149	3.98639e-06	32.1136
ukb-d-22617_4131	Job SOC coding: Filing and other records assistants/clerks || id:ukb-d-22617_4131	-	-	-	-	-	-	11.8428	11.9066	0.31991	-	-	-	-	-	-	-	-	-	-	1	91149	5.89965e-06	30.8686
ukb-d-22617_2312	Job SOC coding: Further education teaching professionals || id:ukb-d-22617_2312	-	-	-	-	-	-	10.2462	7.71883	0.184369	-	-	-	-	-	-	-	-	-	-	1	91149	1.13968e-05	37.4181
ukb-d-22617_1136	Job SOC coding: Information and communication technology managers || id:ukb-d-22617_1136	0.532888	8.48938	0.949949	-	-	-	-	-	-	-	-	-	-	-	-	-	-	-	-	2	91149	1.17409e-05	61.4969
ukb-d-22617_3131	Job SOC coding: IT operations technicians || id:ukb-d-22617_3131	-	-	-	-	-	-	2.92729	9.59431	0.760285	-	-	-	-	-	-	-	-	-	-	1	91149	4.09462e-06	30.8062
ukb-d-22617_1122	Job SOC coding: Managers in construction || id:ukb-d-22617_1122	-	-	-	-	-	-	-6.31171	12.9932	0.627131	-	-	-	-	-	-	-	-	-	-	1	91149	4.01426e-06	30.4907
ukb-d-22617_1132	Job SOC coding: Marketing and sales managers || id:ukb-d-22617_1132	-5.74747	2.96192	0.0523247	-	-	-	-	-	-	-	-	-	-	-	-	-	-	-	-	2	91149	1.66233e-05	61.0748
ukb-d-22617_2122	Job SOC coding: Mechanical engineers || id:ukb-d-22617_2122	-	-	-	-	-	-	19.3628	8.47308	0.0223004	-	-	-	-	-	-	-	-	-	-	1	91149	5.59037e-06	30.1942
ukb-d-22617_4211	Job SOC coding: Medical secretaries || id:ukb-d-22617_4211	-	-	-	-	-	-	-5.48888	10.7878	0.610889	-	-	-	-	-	-	-	-	-	-	1	91149	4.11395e-06	33.2075
ukb-d-22617_5223	Job SOC coding: Metal working production and maintenance fitters || id:ukb-d-22617_5223	-	-	-	-	-	-	-3.34817	6.47604	0.60515	-	-	-	-	-	-	-	-	-	-	1	91149	5.13453e-06	35.6605
ukb-d-22617_4114	Job SOC coding: Officers of non-governmental organisations || id:ukb-d-22617_4114	-	-	-	-	-	-	4.99007	10.0603	0.619884	-	-	-	-	-	-	-	-	-	-	1	91149	9.35306e-06	40.9686
ukb-d-22617_9149	Job SOC coding: Other goods handling and storage occupations n.e.c. || id:ukb-d-22617_9149	-5.85976	2.35593	0.012874	-	-	-	-	-	-	-	-	-	-	-	-	-	-	-	-	2	91149	1.05265e-05	67.2848
ukb-d-22617_4132	Job SOC coding: Pensions and insurance clerks || id:ukb-d-22617_4132	-	-	-	-	-	-	10.6516	13.5619	0.432215	-	-	-	-	-	-	-	-	-	-	1	91149	5.65696e-06	32.2319
ukb-d-22617_4215	Job SOC coding: Personal assistants and other secretaries || id:ukb-d-22617_4215	-	-	-	-	-	-	-1.76944	4.49475	0.693825	-	-	-	-	-	-	-	-	-	-	1	91149	1.81709e-05	30.2615
ukb-d-22617_3561	Job SOC coding: Public service associate professionals || id:ukb-d-22617_3561	-	-	-	-	-	-	-4.67724	9.57315	0.62514	-	-	-	-	-	-	-	-	-	-	1	91149	1.36864e-05	31.3362
ukb-d-22617_4216	Job SOC coding: Receptionists || id:ukb-d-22617_4216	-	-	-	-	-	-	2.71547	8.09043	0.737143	-	-	-	-	-	-	-	-	-	-	1	91149	5.21301e-06	31.4027
ukb-d-22617_1163	Job SOC coding: Retail and wholesale managers || id:ukb-d-22617_1163	-	-	-	-	-	-	-4.36481	10.2881	0.671379	-	-	-	-	-	-	-	-	-	-	1	91149	6.33178e-06	30.013
ukb-d-22617_3542	Job SOC coding: Sales representatives || id:ukb-d-22617_3542	-	-	-	-	-	-	7.67527	14.3392	0.592467	-	-	-	-	-	-	-	-	-	-	1	91149	4.5191e-06	30.0556
ukb-d-22617_3119	Job SOC coding: Science and engineering technicians n.e.c. || id:ukb-d-22617_3119	-	-	-	-	-	-	3.79725	9.20536	0.67997	-	-	-	-	-	-	-	-	-	-	1	91149	7.90425e-06	31.7541
ukb-d-22617_1234	Job SOC coding: Shopkeepers and wholesale/retail dealers || id:ukb-d-22617_1234	-	-	-	-	-	-	8.76402	9.21505	0.341576	-	-	-	-	-	-	-	-	-	-	1	91149	5.61427e-06	32.2286
ukb-d-22617_2442	Job SOC coding: Social workers || id:ukb-d-22617_2442	-	-	-	-	-	-	6.00599	10.181	0.555244	-	-	-	-	-	-	-	-	-	-	1	91149	6.73905e-06	37.5106
ukb-d-22617_2411	Job SOC coding: Solicitors and lawyers, judges and coroners || id:ukb-d-22617_2411	-	-	-	-	-	-	-20.8426	9.59798	0.0298885	-	-	-	-	-	-	-	-	-	-	1	91149	4.14221e-06	31.6081
ukb-d-22617_3231	Job SOC coding: Youth and community workers || id:ukb-d-22617_3231	-	-	-	-	-	-	13.7139	12.5791	0.275621	-	-	-	-	-	-	-	-	-	-	1	91149	4.72158e-06	31.6721
finn-a-JUVEN_ARTHR	Juvenile arthritis (FINNGEN) || id:finn-a-JUVEN_ARTHR	-	-	-	-	-	-	0.0144201	0.042095	0.73193	-	-	-	-	-	-	-	-	-	-	1	-	0.206484	32.2212
finn-a-JUVEN_ARTHR_COMORB	Juvenile arthritis related co-morbidities || id:finn-a-JUVEN_ARTHR_COMORB	-0.0134343	0.0108864	0.217188	-	-	-	-	-	-	-	-	-	-	-	-	-	-	-	-	2	-	0.789937	796.645
ukb-b-3196	Leg pain when walking uphill or hurrying || id:ukb-b-3196	-0.780402	0.0907307	7.88173e-18	-	-	-	-	-	-	-	-	-	-	-	-	-	-	-	-	2	32192	0.000435665	65.4441
finn-a-CD2_BENIGN_LEIOMYOMA_UTERI	Leiomyoma of uterus || id:finn-a-CD2_BENIGN_LEIOMYOMA_UTERI	0.345647	0.0127812	4.55525e-161	-	-	-	-	-	-	-	-	-	-	-	-	-	-	-	-	2	-	0.0168556	95.9213
finn-a-CD2_BENIGN_LEIOMYOMA_UTERI_EXALLC	Leiomyoma of uterus (ICD C excluded) || id:finn-a-CD2_BENIGN_LEIOMYOMA_UTERI_EXALLC	0.369373	0.00461691	0	-	-	-	-	-	-	-	-	-	-	-	-	-	-	-	-	2	-	0.0151109	92.8934
ukb-b-1553	Leisure/social activities: Adult education class || id:ukb-b-1553	0.358769	7.12286	0.959829	44.18	46.8756	0.445428	-	-	-	-0.163392	0.443909	0.0827896	0.0995087	0.642041	6.05635	0.915573	1.45356	7.30896	0.855077	4	461369	2.07671e-05	144.111
ukb-b-5076	Leisure/social activities: None of the above || id:ukb-b-5076	0.297975	2.29318	0.896614	14.8821	17.0748	0.40883	-	-	-	-0.0906355	0.413689	0.0431545	0.0438636	1.31701	2.38639	0.581029	3.20079	3.52434	0.387446	10	461369	0.000160561	349.781
ukb-b-4077	Leisure/social activities: Other group activity || id:ukb-b-4077	-2.53586	3.62603	0.484334	54.2304	47.7988	0.374234	-	-	-	-0.30446	0.355958	0.226475	0.280391	-1.21619	3.6763	0.740782	2.38493	5.7859	0.70788	4	461369	5.30742e-05	143.575
ukb-b-4171	Leisure/social activities: Pub or social club || id:ukb-b-4171	2.11141	1.19096	0.0762513	5.10241	2.63711	0.0720963	-	-	-	-0.024063	0.217219	0.559898	0.612912	4.12751	1.79037	0.0211445	4.65301	2.0724	0.0392375	17	461369	0.000291627	708.186
ukb-b-4667	Leisure/social activities: Religious group || id:ukb-b-4667	-4.67562	1.79608	0.00923487	-10.0589	13.6851	0.470454	-	-	-	0.026649	0.695418	0.0911819	0.0734295	-5.40514	2.25393	0.0164807	-8.92646	4.96095	0.0856966	23	461369	0.000227849	848.724
ukb-b-4000	Leisure/social activities: Sports club or gym || id:ukb-b-4000	-5.11263	1.95921	0.00906667	-12.9313	25.8155	0.637701	-	-	-	0.0464756	0.773332	0.619693	0.502933	-2.51661	3.12351	0.420417	-1.26164	4.60533	0.793309	7	461369	0.000105442	230.272
ukb-b-8133	Light smokers, at least 100 smokes in lifetime || id:ukb-b-8133	-0.153109	1.22799	0.900775	-4.76083	2.99112	0.357113	-	-	-	0.104576	0.351467	0.184132	0.386907	-0.140791	1.00559	0.888654	-1.04716	1.07851	0.434002	3	123894	0.000471517	237.03
ukb-b-8476	Loneliness, isolation || id:ukb-b-8476	-0.640427	1.29202	0.620121	6.96973	8.25424	0.412653	-	-	-	-0.0408898	0.363257	0.833199	0.837453	-0.61831	2.05057	0.76301	-0.419309	3.09099	0.893898	16	455364	0.000186988	574.104
ukb-b-13764	Long-standing illness, disability or infirmity || id:ukb-b-13764	0.0629226	1.04349	0.951916	5.51043	4.64583	0.246308	-	-	-	-0.0380006	0.239898	0.226736	0.249341	0.922094	1.41568	0.514826	1.30476	2.47305	0.602091	28	451893	0.000514855	1064.49
ukb-d-LUNG_CANCER_MESOT	Lung cancer and mesothelioma || id:ukb-d-LUNG_CANCER_MESOT	17.7407	0.0702664	0	-	-	-	-	-	-	-	-	-	-	-	-	-	-	-	-	2	361194	1.01779e-06	66.1815
ukb-d-C_LYMPHOMA	Lymphomas || id:ukb-d-C_LYMPHOMA	0.866175	28.8153	0.97602	-	-	-	-	-	-	-	-	-	-	-	-	-	-	-	-	2	361194	1.24525e-06	93.071
ukb-b-19023	Main speciality of consultant (recoded): Anaesthetics || id:ukb-b-19023	2.36225	2.4364	0.332263	-	-	-	-	-	-	-	-	-	-	-	-	-	-	-	-	2	461496	1.67635e-06	64.0508
ukb-b-16376	Main speciality of consultant (recoded): Cardiology || id:ukb-b-16376	-3.99998	2.50434	0.110217	-0.45502	5.97995	0.941821	-	-	-	-0.0196157	0.52824	0.575138	0.511861	-6.63064	3.8262	0.0831037	-7.35209	5.92596	0.254698	8	461416	5.53918e-05	509.706
ukb-b-11247	Main speciality of consultant (recoded): Cardiothoracic surgery || id:ukb-b-11247	-10.7239	18.4211	0.560465	-	-	-	-	-	-	-	-	-	-	-	-	-	-	-	-	2	461137	3.09655e-06	123.574
ukb-b-73	Main speciality of consultant (recoded): Clinical haematology || id:ukb-b-73	-	-	-	-	-	-	-41.4637	18.9747	0.0288739	-	-	-	-	-	-	-	-	-	-	1	461112	1.35035e-06	84.545
ukb-b-1852	Main speciality of consultant (recoded): Dermatology || id:ukb-b-1852	2.54354	9.11634	0.780238	-34.7649	34.4366	0.418998	-	-	-	0.098521	0.366977	0.632767	0.826361	1.30778	14.5919	0.928586	-1.40138	19.5268	0.947304	4	461170	6.32965e-06	152.065
ukb-b-18820	Main speciality of consultant (recoded): Ear, nose and throat (ENT) || id:ukb-b-18820	-	-	-	-	-	-	-0.38076	14.4557	0.978986	-	-	-	-	-	-	-	-	-	-	1	461270	2.93523e-06	30.4167
ukb-b-15784	Main speciality of consultant (recoded): General medicine || id:ukb-b-15784	-2.32126	8.69971	0.789608	33.0443	14.8291	0.268542	-	-	-	-0.324539	0.241687	0.00625897	0.237797	-9.08227	5.39029	0.0920021	-12.6978	7.70081	0.240944	3	461894	3.52374e-05	113.047
ukb-b-6541	Main speciality of consultant (recoded): General surgery || id:ukb-b-6541	2.2106	1.83292	0.227798	-5.3572	4.70123	0.318088	-	-	-	0.0839215	0.155405	0.414993	0.744536	1.86244	2.34975	0.428006	2.32512	3.15636	0.494427	6	461949	0.000128028	329.269
ukb-b-16369	Main speciality of consultant (recoded): Gynaecology || id:ukb-b-16369	-	-	-	-	-	-	-11.1048	12.1568	0.361001	-	-	-	-	-	-	-	-	-	-	1	461449	5.86574e-06	30.0587
ukb-b-4394	Main speciality of consultant (recoded): Neurology || id:ukb-b-4394	-	-	-	-	-	-	10.5388	19.8096	0.594723	-	-	-	-	-	-	-	-	-	-	1	461150	9.9653e-07	42.5717
ukb-b-9038	Main speciality of consultant (recoded): Ophthalmology || id:ukb-b-9038	5.08091	5.18811	0.327413	41.6533	42.059	0.503085	-	-	-	-0.147973	0.539944	0.575467	0.567065	3.62393	8.81497	0.680991	2.37255	9.46354	0.825447	3	461230	1.2959e-05	124.662
ukb-b-8938	Main speciality of consultant (recoded): Plastic surgery || id:ukb-b-8938	-	-	-	-	-	-	-9.64532	19.6767	0.624	-	-	-	-	-	-	-	-	-	-	1	461218	3.40627e-06	39.5298
ukb-b-16399	Main speciality of consultant (recoded): Trauma and orthopaedics || id:ukb-b-16399	-0.440893	2.39977	0.854231	-6.56118	9.50751	0.539723	-	-	-	0.035627	0.550215	0.526348	0.433324	-1.64414	3.47944	0.636548	-3.47368	4.95209	0.521682	5	461797	4.86493e-05	173.115
ukb-b-16019	Main speciality of consultant (recoded): Urology || id:ukb-b-16019	-1.51824	4.6954	0.746433	-	-	-	-	-	-	-	-	-	-	-	-	-	-	-	-	2	461378	2.12621e-05	129.359
ukb-d-I9_CHD	Major coronary heart disease event || id:ukb-d-I9_CHD	-4.82258	3.26001	0.139057	7.31327	7.33572	0.352	-	-	-	-0.0514252	0.107579	0.426922	0.700903	-5.12542	4.33451	0.23702	-5.16511	4.75294	0.308817	9	361194	4.10471e-05	549.896
ukb-d-I9_CHD_NOREV	Major coronary heart disease event excluding revascularizations || id:ukb-d-I9_CHD_NOREV	-4.82258	3.26001	0.139057	7.31327	7.33572	0.352	-	-	-	-0.0514252	0.107579	0.426922	0.700903	-5.12542	4.46271	0.250763	-5.16511	4.86616	0.319482	9	361194	4.10471e-05	549.896
ukb-d-1538_0	Major dietary changes in the last 5 years: No || id:ukb-d-1538_0	1.06884	1.1284	0.343526	-2.63014	6.48564	0.694557	-	-	-	0.0323122	0.574208	0.72146	0.668087	1.00637	1.79901	0.57589	1.0609	2.17944	0.636908	11	360294	0.000284612	430.278
ukb-d-1538_1	Major dietary changes in the last 5 years: Yes, because of illness || id:ukb-d-1538_1	1.60254	7.03197	0.819729	27.6345	33.3116	0.494029	-	-	-	-0.134461	0.506697	0.0207809	0.0249709	3.0502	4.95613	0.538264	10.518	7.39843	0.250255	4	360294	3.73841e-05	141.118
ukb-d-1538_2	Major dietary changes in the last 5 years: Yes, because of other reasons || id:ukb-d-1538_2	-0.0574397	4.01605	0.988589	14.689	24.3274	0.65418	-	-	-	-0.124093	0.647378	0.141209	0.092414	0.882603	3.4809	0.799839	1.49168	4.04068	0.747424	3	360294	6.61356e-05	116.736
ukb-d-C3_MELANOMA_SKIN	Malignant melanoma of skin || id:ukb-d-C3_MELANOMA_SKIN	-14.3278	9.0955	0.115196	-24.8106	20.2402	0.266196	-	-	-	0.0254544	0.578304	0.362035	0.297609	-14.5799	11.8129	0.217118	-25.3739	17.6961	0.19473	8	361194	8.80037e-06	452.853
finn-a-C3_BREAST_3	Malignant neoplasm of breast || id:finn-a-C3_BREAST_3	-0.0427405	0.18984	0.82187	-	-	-	-	-	-	-	-	-	-	-	-	-	-	-	-	2	-	0.0370005	83.3551
ukb-d-C3_BREAST_3	Malignant neoplasm of breast || id:ukb-d-C3_BREAST_3	0.692485	2.77035	0.802616	-1.42946	6.6395	0.832257	-	-	-	0.00850568	0.728183	0.10951	0.0854492	2.2154	3.36249	0.509988	2.59502	3.52504	0.471666	18	361194	9.09551e-05	1272.62
finn-a-C3_BREAST	Malignant neoplasm of breast || id:finn-a-C3_BREAST	-0.0427405	0.18984	0.82187	-	-	-	-	-	-	-	-	-	-	-	-	-	-	-	-	2	-	0.0370005	83.3551
finn-a-C3_BREAST_3_EXALLC	Malignant neoplasm of breast (ICD C excluded) || id:finn-a-C3_BREAST_3_EXALLC	-0.0451303	0.192691	0.814821	-	-	-	-	-	-	-	-	-	-	-	-	-	-	-	-	2	-	0.0359318	80.2302
finn-a-C3_BREAST_EXALLC	Malignant neoplasm of breast (ICD C excluded) || id:finn-a-C3_BREAST_EXALLC	-0.0451303	0.192691	0.814821	-	-	-	-	-	-	-	-	-	-	-	-	-	-	-	-	2	-	0.0359318	80.2302
ukb-d-C3_BRONCHUS_LUNG	Malignant neoplasm of bronchus and lung || id:ukb-d-C3_BRONCHUS_LUNG	29.4773	21.5062	0.170486	-	-	-	-	-	-	-	-	-	-	-	-	-	-	-	-	2	361194	9.49327e-07	72.7804
ukb-d-C3_COLON	Malignant neoplasm of colon || id:ukb-d-C3_COLON	-	-	-	-	-	-	24.8495	23.1723	0.28355	-	-	-	-	-	-	-	-	-	-	1	361194	6.97981e-07	37.7618
ukb-d-C3_DIGESTIVE_ORGANS	Malignant neoplasm of digestive organs || id:ukb-d-C3_DIGESTIVE_ORGANS	3.40284	13.6419	0.803021	-	-	-	-	-	-	-	-	-	-	-	-	-	-	-	-	2	361194	3.23358e-06	74.2514
finn-a-C3_MALE_GENITAL	malignant neoplasm of male genital organs || id:finn-a-C3_MALE_GENITAL	-	-	-	-	-	-	0.0475428	0.155587	0.759933	-	-	-	-	-	-	-	-	-	-	1	-	0.0300746	45.2203
ukb-d-C3_MALE_GENITAL	malignant neoplasm of male genital organs || id:ukb-d-C3_MALE_GENITAL	2.92272	2.66055	0.271969	5.0582	7.41667	0.501765	-	-	-	-0.00677747	0.759748	0.294345	0.252312	4.45797	3.70028	0.228293	6.52871	5.2066	0.221467	26	361194	8.66654e-05	1742.95
finn-a-C3_MALE_GENITAL_EXALLC	malignant neoplasm of male genital organs (ICD C excluded) || id:finn-a-C3_MALE_GENITAL_EXALLC	-	-	-	-	-	-	0.0471017	0.154144	0.759933	-	-	-	-	-	-	-	-	-	-	1	-	0.0307401	45.6867
ukb-d-C3_PROSTATE	Malignant neoplasm of prostate || id:ukb-d-C3_PROSTATE	1.73694	2.46118	0.480353	7.64783	6.89708	0.278048	-	-	-	-0.0188176	0.367483	0.395283	0.387493	3.80166	3.39417	0.26269	4.82214	4.54614	0.298576	27	361194	8.6485e-05	1879.97
finn-a-C3_PROSTATE	Malignant neoplasm of prostate || id:finn-a-C3_PROSTATE	-	-	-	-	-	-	0.0425251	0.139167	0.759933	-	-	-	-	-	-	-	-	-	-	1	-	0.038033	51.6414
finn-a-C3_PROSTATE_EXALLC	Malignant neoplasm of prostate (ICD C excluded) || id:finn-a-C3_PROSTATE_EXALLC	-	-	-	-	-	-	0.0437014	0.143016	0.759933	-	-	-	-	-	-	-	-	-	-	1	-	0.0357243	50.5073
ukb-d-C3_RESPIRATORY_INTRATHORACIC	Malignant neoplasm of respiratory system and intrathoracic organs || id:ukb-d-C3_RESPIRATORY_INTRATHORACIC	-34.0043	4.89772	3.84184e-12	-40.6256	34.0677	0.444249	-	-	-	0.0114701	0.859555	0.920316	0.733653	-35.9683	20.8627	0.0846992	-37.2927	22.5616	0.240158	3	361194	1.48704e-06	97.437
finn-a-C3_SKIN	Malignant neoplasm of skin || id:finn-a-C3_SKIN	-	-	-	-	-	-	-0.045026	0.148355	0.761507	-	-	-	-	-	-	-	-	-	-	1	-	0.0420793	33.074
ukb-d-C3_SKIN	Malignant neoplasm of skin || id:ukb-d-C3_SKIN	-1.51762	1.20825	0.209097	-4.42426	3.07888	0.158909	-	-	-	0.017242	0.311255	0.308702	0.312452	-1.95432	1.74199	0.261908	-2.82472	2.95749	0.345406	40	361194	0.000398765	3315.52
finn-a-C3_SKIN_EXALLC	Malignant neoplasm of skin (ICD C excluded) || id:finn-a-C3_SKIN_EXALLC	-	-	-	-	-	-	-0.0458923	0.151209	0.761507	-	-	-	-	-	-	-	-	-	-	1	-	0.0406221	32.1565
ukb-d-20548_5	Manifestations of mania or irritability: I needed less sleep than usual || id:ukb-d-20548_5	-	-	-	-	-	-	-4.94163	11.4539	0.66615	-	-	-	-	-	-	-	-	-	-	1	114422	1.14388e-05	35.9187
ukb-d-20548_2	Manifestations of mania or irritability: I was more restless than usual || id:ukb-d-20548_2	-	-	-	-	-	-	-3.33634	5.15623	0.517599	-	-	-	-	-	-	-	-	-	-	1	114422	2.62811e-05	29.8656
ukb-b-17685	Maternal smoking around birth || id:ukb-b-17685	3.80844	1.04972	0.000285551	10.2624	6.31603	0.126492	-	-	-	-0.0506243	0.316317	0.641385	0.653319	3.89998	1.6241	0.0163365	3.25632	2.51181	0.214428	16	397732	0.00034725	656.011
ukb-b-14395	Medication for cholesterol, blood pressure or diabetes: Blood pressure medication || id:ukb-b-14395	0.740092	0.387961	0.0564373	1.25675	1.45341	0.390079	-	-	-	-0.0058693	0.713183	0.347875	0.32205	0.358355	0.568211	0.528255	-0.476284	1.31052	0.717333	74	209638	0.00344733	3893.65
ukb-b-11740	Medication for cholesterol, blood pressure or diabetes: Cholesterol lowering medication || id:ukb-b-11740	-0.0920318	0.421379	0.827113	-0.250853	0.807308	0.757353	-	-	-	0.00291336	0.817915	0.0265087	0.0214611	0.0703256	0.531031	0.894642	0.247381	0.589493	0.676575	50	209638	0.00360712	4265.72
ukb-b-7350	Medication for cholesterol, blood pressure or diabetes: Insulin || id:ukb-b-7350	6.04266	3.7477	0.106883	-2.51708	14.0752	0.866763	-	-	-	0.0336467	0.5604	0.450338	0.367752	3.88866	4.76411	0.414363	3.30694	5.65668	0.584195	6	209638	3.14778e-05	485.046
ukb-b-12014	Medication for cholesterol, blood pressure or diabetes: None of the above || id:ukb-b-12014	-0.100864	0.370716	0.785562	-0.842421	1.076	0.436973	-	-	-	0.0100208	0.463744	0.621016	0.604898	-0.346106	0.565096	0.540225	-0.564633	0.934246	0.547994	58	209638	0.00322316	3056.73
ukb-b-18009	Medication for cholesterol, blood pressure, diabetes, or take exogenous hormones: Blood pressure medication || id:ukb-b-18009	0.304521	0.442169	0.491013	1.37267	1.48052	0.356327	-	-	-	-0.00995746	0.451537	0.210146	0.201898	0.533821	0.629307	0.396289	-0.535394	1.41113	0.70527	92	249710	0.00279811	4903.41
ukb-b-17805	Medication for cholesterol, blood pressure, diabetes, or take exogenous hormones: Cholesterol lowering medication || id:ukb-b-17805	0.22332	0.738448	0.762334	0.628436	1.43688	0.664392	-	-	-	-0.00521238	0.743193	0.0065417	0.0050473	0.79948	0.808885	0.32297	0.54212	0.864996	0.534583	39	249710	0.00137337	3088.95
ukb-b-8080	Medication for cholesterol, blood pressure, diabetes, or take exogenous hormones: Hormone replacement therapy || id:ukb-b-8080	-	-	-	-	-	-	-1.42045	3.68416	0.699825	-	-	-	-	-	-	-	-	-	-	1	249710	2.67671e-05	96.5899
ukb-b-14070	Medication for cholesterol, blood pressure, diabetes, or take exogenous hormones: Insulin || id:ukb-b-14070	11.5093	16.672	0.489983	12.7602	109.148	0.925911	-	-	-	-0.00265856	0.992528	0.0299521	0.00808141	17.6565	11.0703	0.110724	24.3091	11.7135	0.17363	3	249710	5.71055e-06	186.394
ukb-b-20379	Medication for cholesterol, blood pressure, diabetes, or take exogenous hormones: None of the above || id:ukb-b-20379	-0.483044	0.651802	0.458639	0.56533	2.12522	0.791598	-	-	-	-0.0114103	0.606781	0.0822711	0.0716977	-0.658738	0.88421	0.45627	-0.14837	1.49324	0.921336	42	249710	0.00157824	1831.43
ukb-b-7137	Medication for pain relief, constipation, heartburn: Aspirin || id:ukb-b-7137	-1.28436	1.5147	0.396477	-2.56535	4.18018	0.551898	-	-	-	0.00940048	0.74568	0.57887	0.502494	-1.85876	2.29133	0.417241	-2.13882	4.19216	0.619168	13	457547	0.000169151	646.893
ukb-b-8888	Medication for pain relief, constipation, heartburn: Ibuprofen (e.g. Nurofen) || id:ukb-b-8888	-0.71584	3.24061	0.825173	-19.075	17.792	0.332667	-	-	-	0.0916828	0.342157	0.0824493	0.102187	0.691254	3.32691	0.835403	0.607306	4.60054	0.899294	7	457547	8.01258e-05	290.111
ukb-b-11085	Medication for pain relief, constipation, heartburn: None of the above || id:ukb-b-11085	-0.109248	0.97484	0.91077	3.64662	4.58774	0.433381	-	-	-	-0.0299805	0.409121	0.0463939	0.0446791	-1.05988	1.17518	0.367116	-0.974082	1.86372	0.605184	30	457547	0.000711017	1313.22
ukb-b-11605	Medication for pain relief, constipation, heartburn: Omeprazole (e.g. Zanprol) || id:ukb-b-11605	8.20725	5.61652	0.143941	55.5112	29.9887	0.205371	-	-	-	-0.16192	0.249856	0.366694	0.743576	6.93376	6.61348	0.294441	6.45291	9.9485	0.562802	4	457547	1.63619e-05	129.694
ukb-b-17595	Medication for pain relief, constipation, heartburn: Paracetamol || id:ukb-b-17595	-2.02628	1.15068	0.0782485	-1.09606	4.81994	0.82242	-	-	-	-0.00633332	0.84425	0.466308	0.406693	-2.1954	1.50466	0.144549	-2.01278	2.28442	0.388242	22	457547	0.000366865	988.793
ukb-d-ASTHMA_MEDICATIO_COMORB	Medication related adverse effects || id:ukb-d-ASTHMA_MEDICATIO_COMORB	2.66242	3.54513	0.452648	-8.82777	8.44031	0.330371	-	-	-	0.0558626	0.18249	0.132556	0.220178	2.5207	3.93716	0.522021	2.58564	4.69038	0.596509	9	361194	6.40386e-05	444.98
ukb-d-PULM_MEDICATIO_COMORB	Medication related adverse effects (Asthma/COPD) || id:ukb-d-PULM_MEDICATIO_COMORB	2.48858	4.00494	0.534352	-10.417	9.71384	0.332556	-	-	-	0.0659123	0.210403	0.117082	0.205487	2.73766	3.92182	0.485142	3.32666	4.49528	0.487215	7	361194	5.24969e-05	339.021
finn-a-PULM_MEDICATIO_COMORB	Medication related adverse effects (Asthma/COPD) || id:finn-a-PULM_MEDICATIO_COMORB	-	-	-	-	-	-	0.0234957	0.425692	0.955984	-	-	-	-	-	-	-	-	-	-	1	-	0.00392732	34.4214
ukb-d-M13_MENISCUSDERANGEMENTS	Meniscus derangement || id:ukb-d-M13_MENISCUSDERANGEMENTS	-	-	-	-	-	-	-3.49843	11.4524	0.760003	-	-	-	-	-	-	-	-	-	-	1	361194	4.58878e-06	57.1697
ukb-d-V_MENTAL_BEHAV	Mental and behavioural disorders || id:ukb-d-V_MENTAL_BEHAV	-	-	-	-	-	-	18.0562	21.0133	0.390189	-	-	-	-	-	-	-	-	-	-	1	361194	1.20648e-06	36.4128
ukb-d-20544_15	Mental health problems ever diagnosed by a professional: Anxiety, nerves or generalized anxiety disorder || id:ukb-d-20544_15	-	-	-	-	-	-	-5.30906	3.42132	0.120721	-	-	-	-	-	-	-	-	-	-	1	117706	3.40179e-05	33.1073
ukb-d-20544_5	Mental health problems ever diagnosed by a professional: Any other phobia (eg disabling fear of heights or spiders) || id:ukb-d-20544_5	-	-	-	-	-	-	12.4036	15.3675	0.419591	-	-	-	-	-	-	-	-	-	-	1	117706	3.94908e-06	32.9697
ukb-d-20544_11	Mental health problems ever diagnosed by a professional: Depression || id:ukb-d-20544_11	0.067143	0.326945	0.837287	-	-	-	-	-	-	-	-	-	-	-	-	-	-	-	-	2	117706	0.000105502	75.7383
ukb-d-20544_6	Mental health problems ever diagnosed by a professional: Panic attacks || id:ukb-d-20544_6	-	-	-	-	-	-	-2.00877	5.18824	0.698625	-	-	-	-	-	-	-	-	-	-	1	117706	1.36382e-05	30.6409
finn-a-E4_METABOLIA	Metabolic disorders || id:finn-a-E4_METABOLIA	-	-	-	-	-	-	0.13247	0.250322	0.596668	-	-	-	-	-	-	-	-	-	-	1	-	0.00504436	32.7438
ukb-b-5477	Methods of admission to hospital (recoded): Elective admission || id:ukb-b-5477	-5.1711	3.74615	0.167471	13.3808	9.52229	0.173925	-	-	-	-0.0634914	0.0479356	0.0281297	0.0892702	-6.14381	4.57281	0.179093	-5.19614	8.24472	0.534751	24	462400	5.85294e-05	821.428
ukb-b-8846	Methods of admission to hospital (recoded): Elective admission: Booked || id:ukb-b-8846	5.5772	2.75082	0.0426144	33.0052	20.5698	0.206934	-	-	-	-0.169671	0.271493	0.345744	0.445992	6.83461	3.48706	0.0499967	9.31056	4.43914	0.10396	5	462717	7.45899e-05	161.621
ukb-b-9363	Methods of admission to hospital (recoded): Elective admission: Waiting List || id:ukb-b-9363	-	-	-	-	-	-	0.838387	4.85546	0.862912	-	-	-	-	-	-	-	-	-	-	1	462726	1.68548e-05	32.5156
ukb-b-10655	Methods of admission to hospital (recoded): Emergency admission || id:ukb-b-10655	19.6498	5.51317	0.000365017	-	-	-	-	-	-	-	-	-	-	-	-	-	-	-	-	2	462498	6.691e-06	60.1694
ukb-b-10559	Methods of admission to hospital (recoded): Emergency admission: A&E || id:ukb-b-10559	2.22848	2.3227	0.337339	-22.1564	19.659	0.341734	-	-	-	0.122296	0.298593	0.636296	0.807632	1.78612	3.64036	0.623678	2.11691	5.1609	0.702691	5	462624	5.2587e-05	164.771
ukb-b-12332	Methods of admission to hospital (recoded): Emergency admission: GP || id:ukb-b-12332	-8.19959	1.89793	1.55839e-05	-	-	-	-	-	-	-	-	-	-	-	-	-	-	-	-	2	462517	1.15454e-05	65.7017
ukb-b-4540	Methods of admission to hospital (recoded): Emergency admission: Non-injury || id:ukb-b-4540	-2.46213	8.4219	0.77002	39.3261	50.9018	0.58123	-	-	-	-0.0913164	0.556806	0.458434	0.35335	2.28425	11.1437	0.837587	2.97331	11.2193	0.815811	3	462400	4.8941e-06	113.344
ukb-b-2425	Methods of admission to hospital (recoded): Emergency admission: Other injury || id:ukb-b-2425	36.1341	13.8069	0.00886812	-	-	-	-	-	-	-	-	-	-	-	-	-	-	-	-	2	462399	1.19325e-06	67.4122
ukb-b-19790	Methods of admission to hospital (recoded): Maternity admission: Post-partum || id:ukb-b-19790	-7.55677	3.28152	0.0212889	-	-	-	-	-	-	-	-	-	-	-	-	-	-	-	-	2	462473	3.74024e-06	64.3929
ukb-b-1799	Methods of admission to hospital (recoded): Transfer || id:ukb-b-1799	-	-	-	-	-	-	-22.4452	17.9937	0.212254	-	-	-	-	-	-	-	-	-	-	1	462442	1.17616e-06	33.2318
ukb-b-5559	Methods of admission to hospital (recoded): Transfer: Planned || id:ukb-b-5559	-36.2042	36.6945	0.32382	-	-	-	-	-	-	-	-	-	-	-	-	-	-	-	-	2	462399	1.47365e-06	69.4043
ukb-b-5476	Methods of discharge from hospital (recoded): Discharged on clinical advice/consent || id:ukb-b-5476	3.11038	1.62255	0.0552411	-5.80218	4.69363	0.251453	-	-	-	0.0689916	0.0742776	0.586708	0.915948	5.21646	2.37338	0.0279562	5.95457	3.63027	0.135373	10	462959	0.000164211	334.147
ukb-b-6727	Methods of discharge from hospital (recoded): Discharged on clinical advice/consent: From inpatient/daycase care || id:ukb-b-6727	1.34097	2.24766	0.550769	5.9534	5.28128	0.267299	-	-	-	-0.0207219	0.341005	0.423354	0.420421	1.45683	3.23393	0.652363	1.71642	5.07122	0.736981	37	462280	0.000109126	1252.9
ukb-b-2954	Methods of discharge from hospital (recoded): Discharged on clinical advice/consent: Transfer within provider || id:ukb-b-2954	-17.3709	20.4893	0.396548	82.5803	193.489	0.71108	-	-	-	-0.14457	0.654635	0.111347	0.0710368	-8.02697	18.809	0.669553	-0.764059	22.4923	0.975035	4	462236	3.31393e-06	135.582
ukb-b-18818	Methods of discharge from hospital (recoded): Discharged without clinical advice/consent: Self, relative or advocate || id:ukb-b-18818	-	-	-	-	-	-	23.8997	27.268	0.380774	-	-	-	-	-	-	-	-	-	-	1	462247	4.95234e-07	31.7009
ukb-d-20553_5	Methods of self-harm used: Self-injury such as self-cutting, scratching or hitting, etc. || id:ukb-d-20553_5	-3.06457	4.68358	0.512904	16.1944	20.5252	0.574738	-	-	-	-0.262515	0.504378	0.578111	0.725685	-1.65967	7.25184	0.818977	0.421816	7.94048	0.962463	3	117733	1.88547e-05	98.6403
ukb-d-1418_1	Milk type used: Full cream || id:ukb-d-1418_1	4.43303	3.13217	0.156974	-	-	-	-	-	-	-	-	-	-	-	-	-	-	-	-	2	360806	1.10612e-05	67.3506
ukb-d-1418_6	Milk type used: Never/rarely have milk || id:ukb-d-1418_6	22.0425	31.1558	0.479261	-	-	-	-	-	-	-	-	-	-	-	-	-	-	-	-	2	360806	6.2757e-06	70.5434
ukb-d-1418_3	Milk type used: Skimmed || id:ukb-d-1418_3	-0.750856	1.38752	0.588403	-8.81249	11.3821	0.519784	-	-	-	0.0549516	0.544878	0.772886	0.742726	-1.45294	2.57179	0.572104	-2.03863	3.24001	0.573866	4	360806	7.89004e-05	176.306
ukb-d-1418_4	Milk type used: Soya || id:ukb-d-1418_4	-	-	-	-	-	-	-2.7159	15.4419	0.86039	-	-	-	-	-	-	-	-	-	-	1	360806	3.00208e-06	30.1509
ukb-b-7043	Mineral and other dietary supplements: Calcium || id:ukb-b-7043	8.95132	3.22897	0.0055681	-1.78026	13.7244	0.908661	-	-	-	0.0468797	0.490981	0.724434	0.733304	5.91342	5.66497	0.296551	4.58324	8.26127	0.617721	4	461384	2.06979e-05	152.895
ukb-b-11075	Mineral and other dietary supplements: Fish oil (including cod liver oil) || id:ukb-b-11075	-3.83848	4.36944	0.379682	-35.4444	15.701	0.265469	-	-	-	0.222186	0.289568	0.0812221	0.359378	-7.82383	3.64538	0.0318547	-8.2882	5.06467	0.243382	3	461384	5.69363e-05	121.726
ukb-b-11535	Mineral and other dietary supplements: Glucosamine || id:ukb-b-11535	-6.7162	1.41155	1.95489e-06	-13.3731	38.1303	0.74898	-	-	-	0.0362309	0.872176	0.910584	0.809925	-7.32957	3.46101	0.0341961	-8.46734	4.47057	0.131141	5	461384	5.63475e-05	167.155
ukb-b-14238	Mineral and other dietary supplements: None of the above || id:ukb-b-14238	3.21611	1.85722	0.0833299	32.4501	14.4205	0.074251	-	-	-	-0.200874	0.0964671	0.382335	0.820571	2.76162	2.48839	0.267084	2.27817	4.00744	0.590331	7	461384	0.000132498	251.066
ukb-b-13891	Mineral and other dietary supplements: Zinc || id:ukb-b-13891	-6.49214	6.7987	0.339624	9.55398	18.3218	0.694	-	-	-	-0.0531421	0.517094	0.389343	0.320115	-4.52948	8.2056	0.580949	-2.57067	9.95014	0.820289	3	461384	8.19577e-06	95.8577
ukb-b-18994	Miserableness || id:ukb-b-18994	-0.319117	0.728162	0.661205	2.35444	3.07503	0.448059	-	-	-	-0.0205756	0.375471	0.518177	0.509762	-0.542282	1.07356	0.613471	-1.50478	2.33987	0.523493	45	454982	0.000938468	1759.1
ukb-b-14180	Mood swings || id:ukb-b-14180	-0.989341	0.68882	0.150922	-6.51489	3.77254	0.0898977	-	-	-	0.0417273	0.142261	0.135861	0.166173	-1.66009	0.925027	0.0727105	-2.67459	2.21534	0.232483	56	451619	0.00125309	2292.15
ukb-d-20422	More irritable than usual during worst period of anxiety || id:ukb-d-20422	-	-	-	-	-	-	0.75551	1.88491	0.688552	-	-	-	-	-	-	-	-	-	-	1	33425	0.000184218	30.7886
ukb-b-12909	Mother still alive || id:ukb-b-12909	-	-	-	-	-	-	-0.14101	3.10046	0.963724	-	-	-	-	-	-	-	-	-	-	1	454999	4.47167e-05	85.1692
ukb-b-7872	Mouth/teeth dental problems: Bleeding gums || id:ukb-b-7872	1.58974	0.363384	1.21534e-05	-15.4622	149.545	0.93441	-	-	-	0.0774984	0.927691	0.993059	0.975831	1.77125	4.79381	0.711765	1.86943	5.79977	0.777778	3	461113	2.74817e-05	110.831
ukb-b-12930	Mouth/teeth dental problems: Dentures || id:ukb-b-12930	0.219784	0.976408	0.821906	0.123644	3.1144	0.968545	-	-	-	0.000618628	0.974203	0.465925	0.420182	0.587716	1.51896	0.698816	0.471111	1.91842	0.807335	39	461113	0.000534339	1768.75
ukb-b-12849	Mouth/teeth dental problems: Loose teeth || id:ukb-b-12849	-	-	-	-	-	-	-7.78469	12.0977	0.51991	-	-	-	-	-	-	-	-	-	-	1	461113	2.65174e-06	30.9721
ukb-b-6458	Mouth/teeth dental problems: Mouth ulcers || id:ukb-b-6458	-0.504342	1.2987	0.697761	-0.9551	2.73586	0.728938	-	-	-	0.00360718	0.851964	1.75957e-05	1.16399e-05	0.248572	1.35288	0.854221	-0.108207	1.44128	0.940537	40	461113	0.000743109	3717
ukb-b-17601	Mouth/teeth dental problems: None of the above || id:ukb-b-17601	0.354565	1.32877	0.789595	1.02212	3.41708	0.770424	-	-	-	-0.00652907	0.834692	0.163213	0.120864	0.654739	1.50422	0.663368	0.728419	1.78863	0.690996	13	461113	0.000374728	720.923
finn-a-I9_MI	Myocardial infarction || id:finn-a-I9_MI	-	-	-	-	-	-	-0.175971	0.161977	0.277304	-	-	-	-	-	-	-	-	-	-	1	-	0.0144711	44.3587
ukb-d-I9_MI	Myocardial infarction || id:ukb-d-I9_MI	-3.50249	4.0213	0.383763	4.93578	10.5036	0.658198	-	-	-	-0.0277515	0.416083	0.552262	0.528175	-5.65465	5.79105	0.328843	-6.63361	7.2483	0.395381	7	361194	2.11874e-05	405.485
ukb-d-I9_MI_STRICT	Myocardial infarction, strict || id:ukb-d-I9_MI_STRICT	-3.50249	4.0213	0.383763	4.93578	10.5036	0.658198	-	-	-	-0.0277515	0.416083	0.552262	0.528175	-5.65465	5.63902	0.31597	-6.63361	6.72659	0.362129	7	361194	2.11874e-05	405.485
finn-a-J10_NASALPOLYP	Nasal polyp || id:finn-a-J10_NASALPOLYP	-	-	-	-	-	-	0.0270051	0.0788316	0.731924	-	-	-	-	-	-	-	-	-	-	1	-	0.0565964	66.4174
ukb-d-II_NEOPLASM	Neoplasms || id:ukb-d-II_NEOPLASM	2.65314	1.68572	0.115512	7.84042	6.14007	0.237442	-	-	-	-0.0393275	0.404769	0.302263	0.287568	4.27617	2.03853	0.0359343	4.21288	2.46525	0.121641	10	361194	0.000199898	465.747
ukb-d-G6_NERPLEX	Nerve, nerve root and plexus disorders || id:ukb-d-G6_NERPLEX	9.66068	5.9863	0.106571	9.62214	29.2273	0.763636	-	-	-	0.000126217	0.999002	0.434626	0.284605	10.1859	7.8665	0.195373	0.100595	8.7381	0.991366	5	361194	1.42879e-05	174.107
ukb-b-20544	Nervous feelings || id:ukb-b-20544	0.322639	0.871968	0.711373	-5.02979	4.47356	0.265752	-	-	-	0.0360257	0.227802	0.0262114	0.0305692	0.537551	1.08457	0.620151	0.40691	2.18384	0.852861	57	450700	0.000914176	2302.95
finn-a-NEURODIS	Neurological diseases || id:finn-a-NEURODIS	-	-	-	-	-	-	-0.0544914	0.416272	0.895852	-	-	-	-	-	-	-	-	-	-	1	-	0.00441416	37.1197
ukb-b-2393	Never eat eggs, dairy, wheat, sugar: I eat all of the above || id:ukb-b-2393	-2.25088	1.16602	0.0535584	-6.4421	5.30093	0.23608	-	-	-	0.0260392	0.424625	0.574846	0.556195	-2.07226	1.75779	0.238438	-2.40759	3.06293	0.439229	26	461046	0.00036109	939.084
ukb-b-5495	Never eat eggs, dairy, wheat, sugar: Sugar or foods/drinks containing sugar || id:ukb-b-5495	2.44754	1.77458	0.167825	0.603875	11.301	0.957915	-	-	-	0.00986903	0.870373	0.0293102	0.0211717	1.36005	2.09603	0.516422	0.98952	3.70727	0.792139	22	461046	0.000269134	806.281
ukb-d-22650_9	Night shifts worked: This type of shift pattern was not worked during job || id:ukb-d-22650_9	-	-	-	-	-	-	-0.837928	4.77671	0.86075	-	-	-	-	-	-	-	-	-	-	1	25697	4.32844e-05	30.6697
ukb-b-19722	Non-accidental death in close genetic family || id:ukb-b-19722	-0.291829	2.3485	0.901108	-	-	-	-	-	-	-	-	-	-	-	-	-	-	-	-	2	144817	9.46071e-05	68.2756
ukb-d-2654_2	Non-butter spread type details: Flora Pro-Active or Benecol || id:ukb-d-2654_2	1.04528	1.32567	0.430408	-4.59869	5.37489	0.482367	-	-	-	0.0612189	0.382645	0.627675	0.774859	0.102823	2.035	0.959702	0.0848483	2.24077	0.972174	4	190094	0.000143932	214.429
ukb-d-2654_4	Non-butter spread type details: Soft (tub) margarine || id:ukb-d-2654_4	-1.61499	3.5586	0.649953	-	-	-	-	-	-	-	-	-	-	-	-	-	-	-	-	2	190094	3.44858e-05	60.8447
ukb-b-8650	Non-cancer illness code, self-reported: angina || id:ukb-b-8650	-6.21997	2.52974	0.0139424	-11.2208	6.43441	0.0973386	-	-	-	0.0185689	0.407871	0.406312	0.389329	-8.21645	3.57316	0.0214771	-7.71914	4.00241	0.0680931	21	462933	7.74708e-05	1161.66
ukb-b-18194	Non-cancer illness code, self-reported: ankylosing spondylitis || id:ukb-b-18194	0.224455	11.7788	0.984797	-16.3439	49.8874	0.774317	-	-	-	0.0425542	0.76232	0.0378655	0.0187195	-4.63639	9.08104	0.609661	-9.23421	14.8133	0.57722	4	462933	9.09647e-06	1507.62
ukb-b-18113	Non-cancer illness code, self-reported: asthma || id:ukb-b-18113	-0.883825	0.596166	0.138204	-1.82738	1.5078	0.228568	-	-	-	0.00734295	0.497131	0.0594569	0.0555504	0.675315	0.957454	0.480609	1.17382	1.7436	0.502445	96	462933	0.00165466	7498.81
ukb-b-11550	Non-cancer illness code, self-reported: atrial fibrillation || id:ukb-b-11550	-0.0751878	5.24446	0.988561	-2.76564	10.5201	0.797093	-	-	-	0.00663481	0.770231	0.260345	0.206387	-1.19098	6.14389	0.846295	-2.38933	6.13935	0.703441	14	462933	1.89509e-05	1162.01
ukb-b-18163	Non-cancer illness code, self-reported: bronchiectasis || id:ukb-b-18163	-	-	-	-	-	-	65.6779	42.1346	0.119052	-	-	-	-	-	-	-	-	-	-	1	462933	2.42042e-07	48.5466
ukb-d-20002_1278	Non-cancer illness code, self-reported: cataract || id:ukb-d-20002_1278	-15.5994	25.585	0.542055	-	-	-	-	-	-	-	-	-	-	-	-	-	-	-	-	2	361141	3.06751e-06	73.0184
ukb-b-18700	Non-cancer illness code, self-reported: cholelithiasis/gall stones || id:ukb-b-18700	-1.87019	2.8185	0.506983	-1.15717	4.02324	0.778543	-	-	-	-0.00397688	0.800656	0.239265	0.18688	-1.33496	2.95636	0.651589	-1.66831	2.87872	0.572136	14	462933	6.31423e-05	1793.3
ukb-b-8210	Non-cancer illness code, self-reported: crohns disease || id:ukb-b-8210	37.3296	11.8351	0.00160974	86.2333	133.58	0.635062	-	-	-	-0.046803	0.774776	0.636323	0.38093	35.8677	21.0226	0.0879796	33.0525	26.2146	0.334527	3	462933	1.20659e-06	185.083
ukb-b-12040	Non-cancer illness code, self-reported: deep venous thrombosis (dvt) || id:ukb-b-12040	0.247259	3.35598	0.941267	-6.4062	8.90445	0.495183	-	-	-	0.0256637	0.434046	0.646266	0.620963	-2.47419	5.29967	0.640601	-5.87476	7.08111	0.430802	9	462933	4.2619e-05	982.423
ukb-b-12064	Non-cancer illness code, self-reported: depression || id:ukb-b-12064	-	-	-	-	-	-	0.851958	9.45656	0.928214	-	-	-	-	-	-	-	-	-	-	1	462933	4.11838e-06	35.3768
ukb-b-12948	Non-cancer illness code, self-reported: diabetes || id:ukb-b-12948	-0.398696	1.19577	0.738815	-1.74117	2.85667	0.544526	-	-	-	0.00591685	0.606299	0.323392	0.300228	1.06902	1.90431	0.574546	0.377437	2.36477	0.873726	61	462933	0.000328873	4017.48
ukb-b-14796	Non-cancer illness code, self-reported: diverticular disease/diverticulitis || id:ukb-b-14796	18.2914	13.4111	0.172601	-32.56	38.3045	0.551494	-	-	-	0.110097	0.391362	0.364677	0.915398	15.1956	14.5515	0.296364	9.53666	15.6943	0.605225	3	462933	3.89693e-06	162.341
ukb-b-4725	Non-cancer illness code, self-reported: duodenal ulcer || id:ukb-b-4725	-	-	-	-	-	-	-125.907	48.9206	0.0100617	-	-	-	-	-	-	-	-	-	-	1	462933	2.98477e-07	32.7354
ukb-b-20141	Non-cancer illness code, self-reported: eczema/dermatitis || id:ukb-b-20141	-3.63828	2.90001	0.209633	-7.70914	8.08093	0.357491	-	-	-	0.0125094	0.589154	0.727805	0.681311	-4.57429	4.70741	0.331189	-4.68767	6.75336	0.498962	15	462933	5.55299e-05	1004.14
ukb-b-10903	Non-cancer illness code, self-reported: endometriosis || id:ukb-b-10903	27.8665	11.1102	0.0121348	-90.7088	112.909	0.569136	-	-	-	0.183767	0.482077	0.515877	0.651108	19.9308	17.2918	0.249069	16.8063	19.6412	0.482332	3	462933	2.17075e-06	123.303
ukb-b-7469	Non-cancer illness code, self-reported: enlarged prostate || id:ukb-b-7469	-5.27472	8.66121	0.542521	10.5849	41.8437	0.810367	-	-	-	-0.0309151	0.713396	0.111007	0.0741809	-0.0453606	9.13166	0.996037	7.42695	15.3862	0.646414	7	462933	1.02449e-05	360.06
ukb-b-9058	Non-cancer illness code, self-reported: eye/eyelid problem || id:ukb-b-9058	-	-	-	-	-	-	20.5746	25.2434	0.415045	-	-	-	-	-	-	-	-	-	-	1	462933	6.45951e-07	38.2821
ukb-b-16818	Non-cancer illness code, self-reported: gastro-oesophageal reflux (gord) / gastric reflux || id:ukb-b-16818	-	-	-	-	-	-	-18.4359	11.6381	0.11317	-	-	-	-	-	-	-	-	-	-	1	462933	2.79785e-06	31.9676
ukb-b-13535	Non-cancer illness code, self-reported: gestational hypertension/pre-eclampsia || id:ukb-b-13535	-	-	-	-	-	-	18.8746	35.1466	0.59125	-	-	-	-	-	-	-	-	-	-	1	462933	3.16172e-07	36.496
ukb-b-8398	Non-cancer illness code, self-reported: glaucoma || id:ukb-b-8398	-0.343286	5.91542	0.953723	-23.7965	20.1014	0.266807	-	-	-	0.0445547	0.254141	0.387905	0.426581	-2.72181	7.7497	0.725427	-3.47336	10.1317	0.73883	11	462933	1.57015e-05	712.74
ukb-b-13251	Non-cancer illness code, self-reported: gout || id:ukb-b-13251	-1.22371	3.1439	0.697103	3.67269	6.73201	0.592068	-	-	-	-0.0148543	0.420442	0.297208	0.281833	0.196747	4.09218	0.961653	2.11886	4.4625	0.640332	20	462933	5.14819e-05	1726.66
ukb-b-16499	Non-cancer illness code, self-reported: hayfever/allergic rhinitis || id:ukb-b-16499	-3.21871	1.72223	0.0616348	2.91514	5.60976	0.607117	-	-	-	-0.0282968	0.259919	0.0758059	0.0854751	-1.04196	2.25463	0.643979	1.42124	3.65477	0.700028	32	462933	0.000204915	1763.62
ukb-b-15829	Non-cancer illness code, self-reported: heart attack/myocardial infarction || id:ukb-b-15829	-5.77942	3.04031	0.0573108	-11.7399	8.83178	0.20501	-	-	-	0.0200045	0.481813	0.531775	0.495638	-8.93702	4.30405	0.0378551	-8.95296	4.61212	0.0712647	16	462933	4.69385e-05	976.713
ukb-b-6514	Non-cancer illness code, self-reported: hiatus hernia || id:ukb-b-6514	8.796	0.899857	1.44321e-22	-	-	-	-	-	-	-	-	-	-	-	-	-	-	-	-	2	462933	3.68628e-06	75.8836
ukb-b-10912	Non-cancer illness code, self-reported: high cholesterol || id:ukb-b-10912	0.143536	0.54719	0.793079	1.13568	0.950061	0.235609	-	-	-	-0.0109302	0.206165	0.0249179	0.0290586	0.534704	0.707132	0.449554	0.357403	0.724589	0.623222	79	462933	0.0019583	8474.03
ukb-b-14057	Non-cancer illness code, self-reported: hypertension || id:ukb-b-14057	0.468789	0.335223	0.161981	1.62885	1.02505	0.113514	-	-	-	-0.00988016	0.232457	0.0308796	0.0327465	0.336918	0.463936	0.467706	-0.625272	1.20336	0.603868	218	462933	0.00525551	12958.5
ukb-b-20289	Non-cancer illness code, self-reported: hyperthyroidism/thyrotoxicosis || id:ukb-b-20289	2.48934	3.91993	0.525398	0.309474	11.7521	0.979566	-	-	-	0.00464552	0.838757	0.880496	0.824401	0.234408	7.07214	0.973559	-0.959936	8.29795	0.910193	11	462933	2.03841e-05	1236.36
ukb-b-19732	Non-cancer illness code, self-reported: hypothyroidism/myxoedema || id:ukb-b-19732	0.826592	0.853904	0.333036	-0.636943	1.96232	0.746079	-	-	-	0.00727218	0.409023	0.00576695	0.00556909	0.568071	1.24831	0.649058	0.667958	1.39516	0.632998	118	462933	0.000872668	8871.3
ukb-b-2592	Non-cancer illness code, self-reported: irritable bowel syndrome || id:ukb-b-2592	-	-	-	-	-	-	-27.4706	14.0604	0.0507299	-	-	-	-	-	-	-	-	-	-	1	462933	1.52417e-06	30.3183
ukb-b-8297	Non-cancer illness code, self-reported: kidney stone/ureter stone/bladder stone || id:ukb-b-8297	0.912285	17.6146	0.958695	-522.636	365.998	0.388925	-	-	-	0.700309	0.388153	0.250154	0.395592	-2.13244	18.332	0.907396	-11.8237	20.4806	0.622057	3	462933	2.29817e-06	134.864
ukb-b-8631	Non-cancer illness code, self-reported: malabsorption/coeliac disease || id:ukb-b-8631	-3.9345	6.15378	0.522587	-9.5683	10.1055	0.364055	-	-	-	0.0174577	0.491354	0.0197102	0.0174524	-10.3368	6.71279	0.123593	-7.30721	6.25531	0.265427	13	462933	3.66241e-05	3847.98
ukb-b-16868	Non-cancer illness code, self-reported: migraine || id:ukb-b-16868	2.57176	2.76954	0.353103	9.97403	10.4614	0.356554	-	-	-	-0.0242403	0.474687	0.432427	0.399006	3.5533	3.65841	0.331415	2.70027	4.24024	0.533842	16	462933	6.04476e-05	983.652
ukb-b-17670	Non-cancer illness code, self-reported: multiple sclerosis || id:ukb-b-17670	10.1557	9.89706	0.304827	25.4923	18.897	0.309769	-	-	-	-0.0305612	0.407567	0.550968	0.59956	14.6104	12.63	0.247355	15.6478	13.3847	0.326814	4	462933	5.95524e-06	660.308
ukb-b-8425	Non-cancer illness code, self-reported: nasal polyps || id:ukb-b-8425	5.68591	13.8319	0.68102	-138.208	60.0619	0.0696771	-	-	-	0.162501	0.0580812	0.273717	0.907445	11.1163	16.953	0.512008	14.1784	26.5927	0.613078	7	462933	3.25994e-06	344.953
ukb-b-14486	Non-cancer illness code, self-reported: osteoarthritis || id:ukb-b-14486	6.94267	4.15868	0.09503	1.33922	10.0791	0.900711	-	-	-	0.0307706	0.569238	0.156853	0.121343	7.04142	4.29121	0.100819	7.14454	4.91146	0.205515	6	462933	4.86272e-05	285.861
ukb-b-19381	Non-cancer illness code, self-reported: osteopenia || id:ukb-b-19381	-	-	-	-	-	-	-2.64015	62.3207	0.966209	-	-	-	-	-	-	-	-	-	-	1	462933	1.75731e-07	32.8085
ukb-b-12141	Non-cancer illness code, self-reported: osteoporosis || id:ukb-b-12141	2.04387	3.16698	0.518688	-3.77156	23.2723	0.873573	-	-	-	0.0119964	0.803107	0.905304	0.869326	3.62857	5.68576	0.523352	3.63411	9.31036	0.70178	16	462933	2.50071e-05	720.575
ukb-b-8720	Non-cancer illness code, self-reported: pernicious anaemia || id:ukb-b-8720	-	-	-	-	-	-	-150.933	35.8164	2.50813e-05	-	-	-	-	-	-	-	-	-	-	1	462933	2.80446e-07	43.0813
ukb-b-15904	Non-cancer illness code, self-reported: prolapsed disc/slipped disc || id:ukb-b-15904	-9.54552	10.1811	0.348463	-202.914	92.689	0.160023	-	-	-	0.407046	0.171259	0.193697	0.847257	-16.8448	10.715	0.115933	-19.6072	10.7487	0.165633	4	462933	6.99406e-06	196.329
ukb-b-10537	Non-cancer illness code, self-reported: psoriasis || id:ukb-b-10537	1.06845	3.37037	0.751235	3.155	5.14986	0.548224	-	-	-	-0.008723	0.593353	0.0204233	0.0163119	-0.180247	3.29775	0.956411	-0.438893	3.5828	0.903861	19	462933	7.17273e-05	2781.2
ukb-b-16048	Non-cancer illness code, self-reported: pulmonary embolism +/- dvt || id:ukb-b-16048	15.0742	16.9114	0.372736	95.3805	38.9265	0.0704246	-	-	-	-0.176721	0.0943347	0.00010366	0.0196738	24.8032	12.5409	0.047953	41.623	14.9319	0.0385575	6	462933	9.36081e-06	527.852
ukb-b-9125	Non-cancer illness code, self-reported: rheumatoid arthritis || id:ukb-b-9125	-4.53026	6.83012	0.507153	20.7953	34.6942	0.60977	-	-	-	-0.0513175	0.527604	0.658734	0.597988	0.0599362	11.1765	0.995721	1.24801	12.5132	0.926846	4	462933	4.76325e-06	197.984
ukb-b-13532	Non-cancer illness code, self-reported: thyroid problem (not cancer) || id:ukb-b-13532	-	-	-	-	-	-	-31.3001	60.6032	0.605523	-	-	-	-	-	-	-	-	-	-	1	462933	2.00882e-07	35.6851
ukb-b-13806	Non-cancer illness code, self-reported: type 2 diabetes || id:ukb-b-13806	-	-	-	-	-	-	9.09206	28.9527	0.753497	-	-	-	-	-	-	-	-	-	-	1	462933	4.12837e-07	30.0008
ukb-b-7584	Non-cancer illness code, self-reported: ulcerative colitis || id:ukb-b-7584	15.6184	13.3264	0.241203	174.659	43.2292	0.00373421	-	-	-	-0.188983	0.00552993	0.020256	0.704084	24.6167	13.2693	0.0635734	31.5	13.9027	0.0497068	10	462933	5.37572e-06	474.537
ukb-b-12722	Non-cancer illness code, self-reported: uterine fibroids || id:ukb-b-12722	19.432	11.0392	0.0783624	-93.1428	82.2274	0.460427	-	-	-	0.274314	0.399563	0.26195	0.377357	16.7722	12.0324	0.163343	9.703	17.905	0.642178	3	462933	5.18134e-06	159.245
ukb-b-13038	Non-cancer illness code, self-reported: varicose veins || id:ukb-b-13038	-	-	-	-	-	-	1.49384	33.8312	0.96478	-	-	-	-	-	-	-	-	-	-	1	462933	5.84927e-07	75.1304
ukb-d-I9_NONRHEVALV	Non-rheumatic valve diseases || id:ukb-d-I9_NONRHEVALV	-	-	-	-	-	-	-13.7922	27.185	0.611912	-	-	-	-	-	-	-	-	-	-	1	361194	3.8102e-07	30.6901
ukb-d-COLITNONINFNAS	Noninfectious colitis NAS || id:ukb-d-COLITNONINFNAS	-	-	-	-	-	-	-13.4517	14.8713	0.365709	-	-	-	-	-	-	-	-	-	-	1	361194	2.08025e-06	31.1927
ukb-d-I9_INTRACRA	Nontraumatic intracranial haemmorrhage || id:ukb-d-I9_INTRACRA	-	-	-	-	-	-	-25.7223	32.6438	0.430715	-	-	-	-	-	-	-	-	-	-	1	361194	2.93417e-07	30.684
ukb-d-6072_6	OCT measured (left): Not performed - equipment failure || id:ukb-d-6072_6	-	-	-	-	-	-	-5.40035	2.67468	0.0434809	-	-	-	-	-	-	-	-	-	-	1	54601	5.08289e-05	30.447
ukb-d-6070_6	OCT measured (right): Not performed - equipment failure || id:ukb-d-6070_6	-	-	-	-	-	-	-3.82337	2.59506	0.140664	-	-	-	-	-	-	-	-	-	-	1	54608	5.51444e-05	33.8812
ukb-d-6070_7	OCT measured (right): Not performed - other reason || id:ukb-d-6070_7	-	-	-	-	-	-	9.41629	7.18746	0.190162	-	-	-	-	-	-	-	-	-	-	1	54608	2.37849e-05	31.8479
finn-a-M13_ARTHRITISNAS	Ohter specific/unspecified arthritis || id:finn-a-M13_ARTHRITISNAS	-	-	-	-	-	-	-0.022622	0.205586	0.912381	-	-	-	-	-	-	-	-	-	-	1	-	0.0459904	58.9787
ukb-b-16904	Operation code: anterior/posterior repair bladder/uterus || id:ukb-b-16904	-	-	-	-	-	-	0.285195	19.4908	0.988326	-	-	-	-	-	-	-	-	-	-	1	462933	9.44707e-07	47.0456
ukb-b-14944	Operation code: appendicectomy || id:ukb-b-14944	-0.0300744	2.20907	0.989138	-4.8601	7.23086	0.511089	-	-	-	0.0286309	0.492387	0.0122027	0.0107833	1.39459	2.31696	0.547237	0.055604	2.84474	0.984633	18	462933	0.000185549	811.785
ukb-b-3005	Operation code: arthroscopy nos || id:ukb-b-3005	-	-	-	-	-	-	6.44485	13.2036	0.62547	-	-	-	-	-	-	-	-	-	-	1	462933	2.06375e-06	44.5502
ukb-b-1962	Operation code: bilateral oophorectomy || id:ukb-b-1962	2.91135	3.85018	0.449553	16.5252	16.5431	0.374365	-	-	-	-0.0464319	0.441126	0.583468	0.551647	5.75563	5.55487	0.300136	6.09793	8.10936	0.485944	6	462933	2.11346e-05	250.253
ukb-b-9190	Operation code: bunion/hallus valgus surgery || id:ukb-b-9190	0.306567	9.12982	0.973213	100.225	111.833	0.436186	-	-	-	-0.148896	0.435803	0.501298	0.467438	3.80553	12.1807	0.754719	9.34585	17.1971	0.615687	5	462933	5.00535e-06	177.248
ukb-b-6863	Operation code: caesarean section / caesarian section || id:ukb-b-6863	-	-	-	-	-	-	-25.7987	10.7213	0.0161146	-	-	-	-	-	-	-	-	-	-	1	462933	5.5721e-06	55.0892
ukb-b-17788	Operation code: carpal tunnel surgery || id:ukb-b-17788	17.5043	18.7572	0.350716	-5.17663	117.833	0.96895	-	-	-	0.0360154	0.862598	0.14165	0.069001	17.3319	19.8288	0.382077	-8.54463	25.6129	0.760634	4	462933	3.14361e-06	140.135
ukb-b-6266	Operation code: cataract extraction/lens implant || id:ukb-b-6266	-0.638388	4.41371	0.884997	23.3761	64.4238	0.778409	-	-	-	-0.0574022	0.769733	0.852149	0.674103	-3.76734	12.7373	0.767403	-5.75452	15.0099	0.738353	3	462933	4.57761e-06	195.6
ukb-b-6235	Operation code: cholecystectomy/gall bladder removal || id:ukb-b-6235	-0.540341	1.18448	0.648259	-0.955514	2.01321	0.637458	-	-	-	0.0028989	0.798777	0.0429393	0.0350488	-0.78717	1.56011	0.613867	-0.760803	1.42528	0.596172	45	462933	0.000397468	4871.82
ukb-b-17733	Operation code: colposcopy +/- biopsy || id:ukb-b-17733	-	-	-	-	-	-	-77.976	39.2868	0.0471679	-	-	-	-	-	-	-	-	-	-	1	462933	2.664e-07	30.0545
ukb-b-5479	Operation code: cone biopsy || id:ukb-b-5479	-9.03188	4.37544	0.0389966	-	-	-	-	-	-	-	-	-	-	-	-	-	-	-	-	2	462933	1.70397e-06	95.1267
ukb-b-18138	Operation code: coronary angiogram || id:ukb-b-18138	-	-	-	-	-	-	-41.4051	26.4112	0.116949	-	-	-	-	-	-	-	-	-	-	1	462933	5.51418e-07	38.8299
ukb-b-7869	Operation code: coronary angioplasty (ptca) +/- stent || id:ukb-b-7869	-16.7234	4.89796	0.000639319	-29.6336	20.3822	0.184053	-	-	-	0.0259583	0.525077	0.770327	0.730525	-17.3732	7.79676	0.0258629	-20.3591	10.1649	0.0761984	10	462933	1.23217e-05	552.574
ukb-b-12465	Operation code: coronary artery bypass grafts (cabg) || id:ukb-b-12465	-17.5838	10.0682	0.0807277	2.2602	35.0882	0.951136	-	-	-	-0.032082	0.57861	0.370782	0.300328	-14.6547	12.7748	0.251315	-9.43551	15.5519	0.566277	7	462933	6.33096e-06	384.065
ukb-b-3388	Operation code: ear surgery || id:ukb-b-3388	-16.7652	0.990997	3.34235e-64	-	-	-	-	-	-	-	-	-	-	-	-	-	-	-	-	2	462933	2.43354e-06	70.1837
ukb-b-12801	Operation code: ectopic pregnancy surgery || id:ukb-b-12801	-	-	-	-	-	-	-45.4865	39.9542	0.254925	-	-	-	-	-	-	-	-	-	-	1	462933	4.37039e-07	34.651
ukb-b-6354	Operation code: endoscopy / gastroscopy || id:ukb-b-6354	-	-	-	-	-	-	12.9701	24.3368	0.594074	-	-	-	-	-	-	-	-	-	-	1	462933	1.38455e-06	31.0284
ukb-b-13583	Operation code: haemorroidectomy / piles surgery/ banding of piles || id:ukb-b-13583	-11.1837	5.99013	0.0618978	-9.37418	22.1058	0.679696	-	-	-	-0.00367256	0.93352	0.171504	0.125612	-17.1168	7.04622	0.0151316	-17.2092	11.9499	0.175413	13	462933	2.06117e-05	540.759
ukb-b-16340	Operation code: hip replacement/revision || id:ukb-b-16340	-0.233062	6.74961	0.972455	-4.39789	27.8497	0.87801	-	-	-	0.00833026	0.880498	0.208158	0.151615	0.738778	8.35363	0.929529	0.569771	11.2379	0.960563	11	462933	1.43395e-05	412.215
ukb-b-3700	Operation code: hysterectomy || id:ukb-b-3700	1.21741	1.47667	0.409697	-1.33051	4.74463	0.78129	-	-	-	0.013238	0.576182	0.254452	0.227522	2.74729	2.0167	0.173112	3.36544	2.68079	0.219713	29	462933	0.00024404	1372.81
ukb-b-20332	Operation code: inguinal hernia repair || id:ukb-b-20332	3.2513	8.58824	0.705003	-53.7209	56.138	0.514005	-	-	-	0.126173	0.491637	0.345425	0.308975	0.875615	9.08643	0.923231	-2.23599	10.1436	0.845989	3	462933	5.37651e-06	177.187
ukb-b-9263	Operation code: inguinal/femoral hernia repair || id:ukb-b-9263	-1.55559	2.4689	0.528647	-1.8502	7.37701	0.805367	-	-	-	0.00108292	0.966614	0.469481	0.397971	-2.56645	3.39638	0.449863	-2.67182	3.5629	0.4642	17	462933	6.98098e-05	1018.03
ukb-b-11120	Operation code: knee replacement/revision || id:ukb-b-11120	-	-	-	-	-	-	9.2316	21.6565	0.669908	-	-	-	-	-	-	-	-	-	-	1	462933	8.06674e-07	30.9064
ukb-b-1508	Operation code: knee surgery (not replacement) || id:ukb-b-1508	-1.79406	8.1921	0.82665	-	-	-	-	-	-	-	-	-	-	-	-	-	-	-	-	2	462933	4.53757e-06	66.1557
ukb-b-10827	Operation code: lumpectomy || id:ukb-b-10827	-3.30465	4.01949	0.410989	-20.3551	21.7463	0.385386	-	-	-	0.0477924	0.45259	0.644669	0.611941	1.4174	6.09466	0.8161	3.62029	9.08772	0.702227	8	462933	2.39276e-05	340.492
ukb-b-5227	Operation code: male circumcision || id:ukb-b-5227	-24.7779	24.1038	0.303966	-	-	-	-	-	-	-	-	-	-	-	-	-	-	-	-	2	462933	2.13698e-06	110.762
ukb-b-10617	Operation code: mammoplasty/cosmetic operation on breast || id:ukb-b-10617	-	-	-	-	-	-	8.37386	24.8082	0.735707	-	-	-	-	-	-	-	-	-	-	1	462933	5.35412e-07	33.7502
ukb-b-3083	Operation code: mastectomy || id:ukb-b-3083	2.58726	7.69362	0.736655	0.177402	28.7756	0.995216	-	-	-	0.00404599	0.932359	0.197714	0.14225	4.1227	8.87924	0.642428	2.9621	12.9072	0.823112	11	462933	1.21073e-05	553.338
ukb-b-1021	Operation code: muscle/soft tissue surgery || id:ukb-b-1021	-	-	-	-	-	-	-19.0519	12.7922	0.136399	-	-	-	-	-	-	-	-	-	-	1	462933	2.26485e-06	37.317
ukb-b-10309	Operation code: myomectomy/fibroids removed || id:ukb-b-10309	-	-	-	-	-	-	36.2669	34.6659	0.295476	-	-	-	-	-	-	-	-	-	-	1	462933	6.38805e-07	53.167
ukb-b-19473	Operation code: nasal polyp surgery / nasal polypectomy || id:ukb-b-19473	-12.2225	48.6463	0.80162	297.772	159.682	0.313364	-	-	-	-0.26572	0.297859	0.00762474	0.159008	28.7856	29.3412	0.32656	31.1818	28.3553	0.38615	3	462933	9.71392e-07	152.54
ukb-b-16217	Operation code: nasal/sinus/nose surgery || id:ukb-b-16217	-1.84036	18.7702	0.921895	-	-	-	-	-	-	-	-	-	-	-	-	-	-	-	-	2	462933	6.12096e-06	83.586
ukb-b-13537	Operation code: percutaneous/open kidney stone surgery/lithotripsy || id:ukb-b-13537	-1.1948	10.8354	0.912196	112.134	102.803	0.33668	-	-	-	-0.135903	0.32947	0.490541	0.526524	-8.39318	14.2215	0.555074	-9.42566	20.8957	0.670821	6	462933	3.60779e-06	290.164
ukb-b-5617	Operation code: pilonidal sinus surgery (anal) || id:ukb-b-5617	0.0154252	12.1227	0.998985	41.4774	600.464	0.951214	-	-	-	-0.0404925	0.951211	0.711804	0.50446	-4.79139	22.1039	0.82839	-6.17386	25.891	0.826888	4	462933	1.85984e-06	150.348
ukb-b-2953	Operation code: radical prostatectomy || id:ukb-b-2953	22.3216	41.6431	0.591944	272.124	1032.25	0.835906	-	-	-	-0.173765	0.848621	0.107396	0.0400711	-6.75189	37.9459	0.858774	-14.0921	42.1325	0.769843	3	462933	6.86936e-07	99.6548
ukb-b-19438	Operation code: rectal or colon polypectomy || id:ukb-b-19438	-	-	-	-	-	-	53.6569	36.6213	0.142872	-	-	-	-	-	-	-	-	-	-	1	462933	2.80009e-07	31.2318
ukb-b-847	Operation code: reduction or fixation of bone fracture || id:ukb-b-847	-	-	-	-	-	-	-2.01706	10.4828	0.847416	-	-	-	-	-	-	-	-	-	-	1	462933	3.32311e-06	35.1828
ukb-b-6772	Operation code: removal of mole/skin lesion || id:ukb-b-6772	-6.38816	16.134	0.692146	-6.32842	60.9043	0.926724	-	-	-	-0.000110995	0.999267	0.127225	0.0578819	-5.1616	14.8966	0.728971	8.14125	24.6651	0.763051	4	462933	5.4665e-06	181.168
ukb-b-2522	Operation code: removal of testicle/orchidectomy || id:ukb-b-2522	-45.2829	61.5879	0.462183	-	-	-	-	-	-	-	-	-	-	-	-	-	-	-	-	2	462933	5.60428e-07	80.2916
ukb-b-3991	Operation code: retinal operation/vitrectomy || id:ukb-b-3991	-	-	-	-	-	-	31.4713	38.4033	0.412504	-	-	-	-	-	-	-	-	-	-	1	462933	4.66079e-07	36.7349
ukb-b-2528	Operation code: spinal laminectomy || id:ukb-b-2528	-0.349257	11.2642	0.975265	-79.6193	121.519	0.548106	-	-	-	0.114891	0.547925	0.323873	0.261861	-10.4916	13.2437	0.428246	-15.7749	19.3734	0.452518	6	462933	4.29777e-06	233.406
ukb-b-3422	Operation code: spine or back surgery || id:ukb-b-3422	-	-	-	-	-	-	36.9333	22.3253	0.0980621	-	-	-	-	-	-	-	-	-	-	1	462933	8.52447e-07	32.2207
ukb-b-15527	Operation code: squint correction || id:ukb-b-15527	-0.196766	7.14602	0.978033	-15.7937	25.1298	0.549636	-	-	-	0.0273611	0.53637	0.504047	0.441165	2.93417	9.62951	0.76059	3.53671	12.8274	0.789754	9	462933	1.06516e-05	376.367
ukb-b-1315	Operation code: thyroidectomy/partial thyroidectomy || id:ukb-b-1315	-3.78382	5.17126	0.464352	0.614169	18.1916	0.973485	-	-	-	-0.00814966	0.803635	0.289844	0.237733	1.13896	6.94749	0.86978	3.12426	9.32995	0.741824	18	462933	2.29756e-05	1139.02
ukb-b-15096	Operation code: tonsillectomy / tonsil surgery || id:ukb-b-15096	-0.862899	6.02339	0.886086	9.5104	18.3071	0.61748	-	-	-	-0.0373405	0.563318	0.00319827	0.0025488	3.61092	5.37381	0.501617	3.19287	8.04837	0.700824	10	462933	3.90342e-05	404.993
ukb-b-11497	Operation code: tonsillectomy +/- adenoids || id:ukb-b-11497	-1.01637	0.75636	0.179025	-1.89981	2.08555	0.365365	-	-	-	0.00602726	0.65053	0.049278	0.0433741	-1.56729	1.03714	0.130748	-2.64888	1.73205	0.130503	74	462933	0.00116316	4046.03
ukb-b-872	Operation code: transurethral resection of prostate (turp) || id:ukb-b-872	12.7811	13.6398	0.348739	-0.553537	143.845	0.997171	-	-	-	0.0138935	0.931576	0.454751	0.302546	20.2675	19.3183	0.294118	25.8515	26.6461	0.386895	5	462933	2.13262e-06	194.109
ukb-b-12839	Operation code: umbilical hernia repair || id:ukb-b-12839	-0.957749	9.46261	0.919381	39.7954	38.8725	0.345448	-	-	-	-0.0607933	0.321588	0.141897	0.165474	5.95194	10.2737	0.562361	7.64547	11.3331	0.521571	8	462933	7.2463e-06	384.213
ukb-b-175	Operation code: vaginal prolapse/colposuspension || id:ukb-b-175	-	-	-	-	-	-	4.90147	22.2268	0.825466	-	-	-	-	-	-	-	-	-	-	1	462933	7.6799e-07	39.1055
ukb-b-15592	Operation code: varicose vein surgery || id:ukb-b-15592	0.0288879	1.21124	0.980972	-0.116965	3.32884	0.972058	-	-	-	0.000565038	0.962564	0.185204	0.165322	0.150572	1.89926	0.93681	0.0652169	2.41098	0.978486	82	462933	0.0004255	5044.26
ukb-b-14782	Operation code: wisdom teeth surgery || id:ukb-b-14782	-10.9085	5.77371	0.0588454	-13.0224	17.9913	0.509245	-	-	-	0.00705028	0.905933	0.334698	0.223127	-11.8782	7.27328	0.102441	-13.006	10.2116	0.25878	6	462933	1.89319e-05	230.471
ukb-b-4518	Operative procedures - main OPCS: A65.1 Carpal tunnel release || id:ukb-b-4518	3.8687	6.5022	0.551855	8.11054	38.7336	0.840105	-	-	-	-0.00952715	0.91449	0.355546	0.265145	-1.69172	8.32986	0.839064	-4.65725	10.4072	0.666381	9	463010	1.32269e-05	350.015
ukb-b-20278	Operative procedures - main OPCS: B27.4 Total mastectomy NEC || id:ukb-b-20278	8.93782	3.76114	0.0174843	-	-	-	-	-	-	-	-	-	-	-	-	-	-	-	-	2	463010	1.35783e-06	123.68
ukb-b-7609	Operative procedures - main OPCS: B28.2 Partial excision of breast NEC || id:ukb-b-7609	2.51127	10.2457	0.806375	43.8318	63.3044	0.560275	-	-	-	-0.0749377	0.575258	0.267281	0.198427	11.7897	11.5235	0.306263	13.257	12.2588	0.358683	4	463010	5.08308e-06	285.551
ukb-b-20359	Operative procedures - main OPCS: B28.5 Wire guided partial excision of breast || id:ukb-b-20359	-	-	-	-	-	-	37.5112	46.4261	0.419104	-	-	-	-	-	-	-	-	-	-	1	463010	1.69312e-07	32.6506
ukb-b-9720	Operative procedures - main OPCS: C12.1 Excision of lesion of eyelid NEC || id:ukb-b-9720	-	-	-	-	-	-	10.3861	32.3738	0.74835	-	-	-	-	-	-	-	-	-	-	1	463010	6.00004e-07	37.2009
ukb-b-1645	Operative procedures - main OPCS: C75.1 Insertion of prosthetic replacement for lens NEC || id:ukb-b-1645	-1.56049	3.77562	0.679381	-13.9733	10.0206	0.205836	-	-	-	0.0445152	0.21727	0.550434	0.655764	-1.31604	5.32495	0.804795	-2.06004	6.75067	0.768032	9	463010	3.15621e-05	553.462
ukb-b-13651	Operative procedures - main OPCS: C79.2 Vitrectomy using pars plana approach || id:ukb-b-13651	-	-	-	-	-	-	35.1396	37.1781	0.344573	-	-	-	-	-	-	-	-	-	-	1	463010	2.69464e-07	31.1164
ukb-b-9484	Operative procedures - main OPCS: D15.1 Myringotomy with insertion of ventilation tube through tympanic membrane || id:ukb-b-9484	-	-	-	-	-	-	-23.6333	37.3513	0.52691	-	-	-	-	-	-	-	-	-	-	1	463010	2.78107e-07	47.1763
ukb-b-46	Operative procedures - main OPCS: E08.1 Polypectomy of internal nose || id:ukb-b-46	-8.98748	10.1456	0.375698	-17.0338	34.1539	0.635719	-	-	-	0.0100132	0.811964	0.292601	0.211014	4.95257	12.8528	0.699992	10.1558	20.5574	0.636414	8	463010	4.8677e-06	512.575
ukb-b-6164	Operative procedures - main OPCS: H01.2 Emergency excision of abnormal appendix NEC || id:ukb-b-6164	-	-	-	-	-	-	-13.4757	25.8358	0.601956	-	-	-	-	-	-	-	-	-	-	1	463010	5.57245e-07	62.4025
ukb-b-1511	Operative procedures - main OPCS: H20.1 Fibreoptic endoscopic snare resection of lesion of colon || id:ukb-b-1511	-1.59653	14.8482	0.914374	-55.9052	79.6249	0.555322	-	-	-	0.105386	0.558006	0.0864932	0.0707942	-0.648863	12.6744	0.95917	2.38272	20.6203	0.915308	4	463010	4.99117e-06	204.898
ukb-b-752	Operative procedures - main OPCS: H20.2 Fibreoptic endoscopic cauterisation of lesion of colon || id:ukb-b-752	47.9877	22.8517	0.0357325	-	-	-	-	-	-	-	-	-	-	-	-	-	-	-	-	2	463010	5.90767e-07	66.7189
ukb-b-3752	Operative procedures - main OPCS: H52.4 Rubber band ligation of haemorrhoid || id:ukb-b-3752	-	-	-	-	-	-	-99.5642	24.8954	6.35276e-05	-	-	-	-	-	-	-	-	-	-	1	463010	5.87023e-07	39.5292
ukb-b-18297	Operative procedures - main OPCS: J13.2 Percutaneous biopsy of lesion of liver NEC || id:ukb-b-18297	-	-	-	-	-	-	-35.4872	40.6904	0.383139	-	-	-	-	-	-	-	-	-	-	1	463010	2.29012e-07	38.0393
ukb-b-13803	Operative procedures - main OPCS: J18.3 Total cholecystectomy NEC || id:ukb-b-13803	-2.26774	2.53324	0.370684	-2.08326	4.00737	0.61075	-	-	-	-0.000972266	0.952346	0.208917	0.162518	-1.91746	2.81845	0.496299	-1.06181	2.82822	0.712268	17	463010	8.24959e-05	1748.49
ukb-b-15491	Operative procedures - main OPCS: K45.3 Anastomosis of mammary artery to left anterior descending coronary artery || id:ukb-b-15491	-14.4684	3.07901	2.61369e-06	-21.2814	38.797	0.638379	-	-	-	0.00995638	0.870263	0.979163	0.925003	-15.8545	12.9617	0.22126	-17.2163	13.8181	0.301228	4	463010	3.08499e-06	278.802
ukb-b-18018	Operative procedures - main OPCS: K49.1 Percutaneous transluminal balloon angioplasty of one coronary artery || id:ukb-b-18018	-21.7796	9.19116	0.0178063	-1504.95	2205.71	0.618827	-	-	-	1.70941	0.623128	0.715622	0.641312	-10.8747	18.7166	0.561229	-10.3959	23.7618	0.704457	3	463010	1.68352e-06	151.963
ukb-b-9592	Operative procedures - main OPCS: K63.3 Angiocardiography of left side of heart NEC || id:ukb-b-9592	-1.28429	11.6538	0.912248	-30.5505	44.3409	0.540333	-	-	-	0.0832768	0.5409	0.0152298	0.0139225	-9.82281	9.1236	0.281643	-14.294	10.7184	0.253209	5	463010	9.64226e-06	284.862
ukb-b-13566	Operative procedures - main OPCS: K63.6 Coronary arteriography NEC || id:ukb-b-13566	-	-	-	-	-	-	-29.4731	20.5603	0.151715	-	-	-	-	-	-	-	-	-	-	1	463010	9.28916e-07	37.823
ukb-b-9242	Operative procedures - main OPCS: K75.1 Percutaneous transluminal balloon angioplasty and insertion of 1-2 drug-eluting stents into coronary artery || id:ukb-b-9242	-	-	-	-	-	-	-41.2242	25.6298	0.107737	-	-	-	-	-	-	-	-	-	-	1	463010	5.79783e-07	52.5953
ukb-b-14422	Operative procedures - main OPCS: L85.1 Ligation of long saphenous vein || id:ukb-b-14422	-3.09238	6.6522	0.642027	-3.75108	24.3014	0.883366	-	-	-	0.00138033	0.978432	0.37953	0.268995	0.627588	8.6791	0.942355	2.83206	11.5618	0.814657	7	463010	1.35952e-05	550.478
ukb-b-7205	Operative procedures - main OPCS: M14.1 Extracorporeal shock wave lithotripsy of calculus of kidney || id:ukb-b-7205	-	-	-	-	-	-	-21.349	44.7292	0.633153	-	-	-	-	-	-	-	-	-	-	1	463010	1.89264e-07	31.4613
ukb-b-17599	Operative procedures - main OPCS: M42.1 Endoscopic resection of lesion of bladder || id:ukb-b-17599	-	-	-	-	-	-	10.7014	56.3059	0.849263	-	-	-	-	-	-	-	-	-	-	1	463010	2.17384e-07	32.925
ukb-b-7047	Operative procedures - main OPCS: M45.9 Unspecified diagnostic endoscopic examination of bladder || id:ukb-b-7047	0.394632	6.5973	0.952301	26.2143	61.8376	0.744743	-	-	-	-0.112705	0.745979	0.271892	0.136981	1.48433	6.53992	0.820451	2.84159	7.05639	0.726136	3	463010	1.66912e-05	153.992
ukb-b-5553	Operative procedures - main OPCS: M61.1 Total excision of prostate and capsule of prostate || id:ukb-b-5553	-	-	-	-	-	-	-53.1545	62.4906	0.394992	-	-	-	-	-	-	-	-	-	-	1	463010	1.99119e-07	37.1932
ukb-b-20118	Operative procedures - main OPCS: M65.1 Endoscopic resection of prostate using electrotome || id:ukb-b-20118	-	-	-	-	-	-	26.9808	50.31	0.591758	-	-	-	-	-	-	-	-	-	-	1	463010	1.51287e-07	31.5119
ukb-b-15654	Operative procedures - main OPCS: M65.3 Endoscopic resection of prostate NEC || id:ukb-b-15654	13.5381	27.7287	0.625384	-303.131	419.156	0.544702	-	-	-	0.24839	0.527869	0.209257	0.171743	-7.18968	29.3695	0.806611	-20.0181	33.6003	0.593282	4	463010	1.08097e-06	132.398
ukb-b-19579	Operative procedures - main OPCS: M70.3 Rectal needle biopsy of prostate || id:ukb-b-19579	-3.02978	10.7512	0.77809	51.8082	39.2105	0.227956	-	-	-	-0.0888633	0.191089	0.0270433	0.0646172	16.2336	10.5431	0.123625	14.4327	13.5057	0.316414	9	463010	9.71222e-06	488.005
ukb-b-12433	Operative procedures - main OPCS: N30.3 Circumcision || id:ukb-b-12433	-	-	-	-	-	-	-31.2371	36.1197	0.387136	-	-	-	-	-	-	-	-	-	-	1	463010	2.84776e-07	31.4605
ukb-b-18786	Operative procedures - main OPCS: P23.2 Anterior colporrhaphy NEC || id:ukb-b-18786	11.9064	10.528	0.258087	79.1795	95.4897	0.494202	-	-	-	-0.0856407	0.549506	0.696458	0.628262	14.3601	18.0012	0.42503	24.1273	22.4148	0.360601	4	463010	2.23692e-06	168.814
ukb-b-14	Operative procedures - main OPCS: Q17.1 Endoscopic resection of lesion of uterus || id:ukb-b-14	-	-	-	-	-	-	-3.89959	27.459	0.887068	-	-	-	-	-	-	-	-	-	-	1	463010	8.03145e-07	35.5961
ukb-b-10810	Operative procedures - main OPCS: S06.5 Excision of lesion of skin of head or neck NEC || id:ukb-b-10810	0.469821	6.60692	0.94331	17.5831	13.2475	0.241791	-	-	-	-0.063727	0.205886	0.155323	0.254915	11.5055	7.13501	0.106845	12.4843	7.92717	0.166352	7	463010	2.5332e-05	530.63
ukb-b-9537	Operative procedures - main OPCS: S06.9 Unspecified other excision of lesion of skin || id:ukb-b-9537	-13.4141	7.64923	0.0794909	21.3797	31.5678	0.621019	-	-	-	-0.120807	0.457177	0.445023	0.578018	-14.0921	9.78899	0.149983	-19.2769	10.8102	0.216489	3	463010	1.17244e-05	164.902
ukb-b-7278	Operative procedures - main OPCS: T20.2 Primary repair of inguinal hernia using insert of prosthetic material || id:ukb-b-7278	-1.57388	4.24197	0.710618	-6.34602	14.3095	0.667887	-	-	-	0.0127355	0.733797	0.282841	0.220688	-1.16814	5.46471	0.830734	0.214558	6.37354	0.973808	11	463010	3.22141e-05	665.341
ukb-b-15932	Operative procedures - main OPCS: T52.1 Palmar fasciectomy || id:ukb-b-15932	-3.37471	4.7361	0.476124	-7.43157	7.70571	0.348353	-	-	-	0.0099861	0.509467	0.189036	0.168343	-7.72574	5.06962	0.127527	-7.69244	5.12583	0.150765	19	463010	2.39146e-05	2441.99
ukb-b-5534	Operative procedures - main OPCS: T72.3 Release of constriction of sheath of tendon || id:ukb-b-5534	-	-	-	-	-	-	23.3201	40.6724	0.566398	-	-	-	-	-	-	-	-	-	-	1	463010	4.19136e-07	42.6426
ukb-b-8539	Operative procedures - main OPCS: W15.3 Osteotomy of first metatarsal bone NEC || id:ukb-b-8539	-	-	-	-	-	-	-18.6433	61.0302	0.760003	-	-	-	-	-	-	-	-	-	-	1	463010	1.61929e-07	30.6953
ukb-b-8379	Operative procedures - main OPCS: W20.1 Primary open reduction of fracture of long bone and extramedullary fixation using plate NEC || id:ukb-b-8379	-17.1036	15.4783	0.269159	-	-	-	-	-	-	-	-	-	-	-	-	-	-	-	-	2	463010	9.53505e-07	75.4534
ukb-b-898	Operative procedures - main OPCS: W37.1 Primary total prosthetic replacement of hip joint using cement || id:ukb-b-898	-	-	-	-	-	-	17.0962	27.143	0.528789	-	-	-	-	-	-	-	-	-	-	1	463010	5.46683e-07	33.181
ukb-b-7881	Operative procedures - main OPCS: W82.2 Endoscopic resection of semilunar cartilage NEC || id:ukb-b-7881	-	-	-	-	-	-	-6.07828	19.8977	0.760003	-	-	-	-	-	-	-	-	-	-	1	463010	1.52339e-06	34.3247
ukb-b-19166	Operative procedures - main OPCS: X29.8 Other specified continuous Infusion of therapeutic substance || id:ukb-b-19166	-	-	-	-	-	-	-8.01356	23.7972	0.73631	-	-	-	-	-	-	-	-	-	-	1	463010	6.17328e-07	34.2459
ukb-b-2108	Operative procedures - main OPCS: X35.2 Intravenous chemotherapy || id:ukb-b-2108	-	-	-	-	-	-	-11.5708	35.5979	0.745149	-	-	-	-	-	-	-	-	-	-	1	463010	6.36922e-07	31.1048
ukb-b-10444	Operative procedures - main OPCS: X50.1 Direct current cardioversion || id:ukb-b-10444	1.28732	6.41687	0.841	-21.7575	17.9144	0.278773	-	-	-	0.0412774	0.209155	0.704885	0.887005	-3.35917	9.77248	0.731043	-4.90989	10.3422	0.651758	7	463010	5.82991e-06	561.596
ukb-b-10813	Operative procedures - main OPCS: X55.8 Other specified other operations on unspecified organ || id:ukb-b-10813	-	-	-	-	-	-	-37.2777	45.404	0.411634	-	-	-	-	-	-	-	-	-	-	1	463010	2.55989e-07	30.9989
ukb-b-19950	Operative procedures - main OPCS: X99.8 No procedure performed || id:ukb-b-19950	2.83524	2.23139	0.203864	8.74312	9.63091	0.415321	-	-	-	-0.0427235	0.559042	0.583238	0.498994	2.50454	3.28145	0.445319	7.69235	5.06244	0.189108	6	463010	8.94998e-05	210.734
ukb-b-3454	Operative procedures - secondary OPCS: C71.2 Phacoemulsification of lens || id:ukb-b-3454	-2.68105	3.42825	0.434188	-10.4847	10.2396	0.335828	-	-	-	0.0257287	0.432346	0.666894	0.643844	-1.65087	5.45357	0.762108	-1.76093	7.0129	0.807377	10	463010	3.23951e-05	589.694
ukb-b-7236	Operative procedures - secondary OPCS: K40.2 Saphenous vein graft replacement of two coronary arteries || id:ukb-b-7236	-	-	-	-	-	-	-49.0445	34.8599	0.159457	-	-	-	-	-	-	-	-	-	-	1	463010	3.17402e-07	67.0971
ukb-b-18802	Operative procedures - secondary OPCS: K63.3 Angiocardiography of left side of heart NEC || id:ukb-b-18802	-	-	-	-	-	-	-46.7998	35.2529	0.184328	-	-	-	-	-	-	-	-	-	-	1	463010	3.08561e-07	51.0325
ukb-b-3725	Operative procedures - secondary OPCS: K63.4 Coronary arteriography using two catheters || id:ukb-b-3725	-	-	-	-	-	-	-33.0559	20.5514	0.107737	-	-	-	-	-	-	-	-	-	-	1	463010	9.0172e-07	71.2277
ukb-b-1765	Operative procedures - secondary OPCS: L87.1 Stripping of long saphenous vein || id:ukb-b-1765	-7.27403	7.83484	0.353189	-5.7778	41.1836	0.893904	-	-	-	-0.00247865	0.971792	0.557162	0.428821	-2.53099	11.707	0.828836	0.630457	18.4528	0.973853	7	463010	7.00927e-06	411.97
ukb-b-4363	Operative procedures - secondary OPCS: L87.4 Avulsion of varicose vein of leg || id:ukb-b-4363	-0.85559	4.3321	0.843436	-0.646307	14.6738	0.96583	-	-	-	-0.000464641	0.988294	0.607168	0.511966	0.522394	6.51598	0.936101	3.37656	9.34882	0.725482	11	463010	2.36471e-05	793.435
ukb-b-2582	Operative procedures - secondary OPCS: O14.2 Sentinel lymph node || id:ukb-b-2582	43.4349	9.488	4.6972e-06	-	-	-	-	-	-	-	-	-	-	-	-	-	-	-	-	2	463010	3.60718e-07	68.0615
ukb-b-12265	Operative procedures - secondary OPCS: Q08.9 Unspecified vaginal excision of uterus || id:ukb-b-12265	26.4684	36.8719	0.472851	-	-	-	-	-	-	-	-	-	-	-	-	-	-	-	-	2	463010	7.2713e-07	64.7321
ukb-b-12762	Operative procedures - secondary OPCS: S06.9 Unspecified other excision of lesion of skin || id:ukb-b-12762	-	-	-	-	-	-	-44.0074	46.1541	0.340342	-	-	-	-	-	-	-	-	-	-	1	463010	3.06948e-07	32.7471
ukb-b-4373	Operative procedures - secondary OPCS: T85.2 Block dissection of axillary lymph nodes || id:ukb-b-4373	2.18539	15.0274	0.884374	649.879	410.144	0.358404	-	-	-	-1.03005	0.359221	0.280679	0.83269	8.58008	14.7654	0.561177	10.8216	14.3526	0.529541	3	463010	2.74788e-06	183.327
ukb-b-18953	Operative procedures - secondary OPCS: T86.2 Sampling of axillary lymph nodes || id:ukb-b-18953	15.5939	0.869746	6.97679e-72	11.5426	652.543	0.98874	-	-	-	0.00529876	0.996047	0.996737	0.93575	15.1956	17.0583	0.373033	14.6147	20.4265	0.548566	3	463010	1.89235e-06	162.811
ukb-b-93	Operative procedures - secondary OPCS: T87.3 Excision or biopsy of axillary lymph node || id:ukb-b-93	30.0585	6.18408	1.17015e-06	-	-	-	-	-	-	-	-	-	-	-	-	-	-	-	-	2	463010	7.613e-07	108.859
ukb-b-12362	Operative procedures - secondary OPCS: U20.1 Transthoracic echocardiography || id:ukb-b-12362	-	-	-	-	-	-	49.3377	58.4718	0.398788	-	-	-	-	-	-	-	-	-	-	1	463010	2.05238e-07	30.2194
ukb-b-17527	Operative procedures - secondary OPCS: V55.1 One level of spine || id:ukb-b-17527	-	-	-	-	-	-	28.6219	40.1786	0.476238	-	-	-	-	-	-	-	-	-	-	1	463010	4.15106e-07	32.9188
ukb-b-8648	Operative procedures - secondary OPCS: X33.9 Unspecified other blood transfusion || id:ukb-b-8648	-	-	-	-	-	-	-32.5506	55.2565	0.555806	-	-	-	-	-	-	-	-	-	-	1	463010	2.03845e-07	29.9866
ukb-b-1744	Operative procedures - secondary OPCS: Y02.2 Insertion of prosthesis into organ NOC || id:ukb-b-1744	-24.4814	12.4812	0.0498256	-42.2236	114.752	0.77554	-	-	-	0.0189434	0.900963	0.656608	0.366135	-15.9915	22.7018	0.481175	-11.6575	27.3293	0.711227	3	463010	1.52757e-06	120.373
ukb-b-9961	Operative procedures - secondary OPCS: Y50.8 Other specified approach through abdominal cavity || id:ukb-b-9961	-6.7798	8.58666	0.429777	4.61806	14.9681	0.777865	-	-	-	-0.0539847	0.417913	0.0247419	0.0344855	-4.63635	5.93258	0.434505	-3.58983	6.04319	0.584458	5	463010	1.48668e-05	425.88
ukb-b-20187	Operative procedures - secondary OPCS: Y53.2 Approach to organ under ultrasonic control || id:ukb-b-20187	-	-	-	-	-	-	13.6941	13.8497	0.322776	-	-	-	-	-	-	-	-	-	-	1	463010	2.04806e-06	51.1178
ukb-b-8798	Operative procedures - secondary OPCS: Y53.4 Approach to organ under fluoroscopic control || id:ukb-b-8798	-	-	-	-	-	-	-19.1481	16.5128	0.246215	-	-	-	-	-	-	-	-	-	-	1	463010	1.44283e-06	35.0798
ukb-b-12499	Operative procedures - secondary OPCS: Y53.9 Unspecified approach to organ under image control || id:ukb-b-12499	60.9515	14.61	3.02073e-05	-	-	-	-	-	-	-	-	-	-	-	-	-	-	-	-	2	463010	1.18627e-06	67.6445
ukb-b-19462	Operative procedures - secondary OPCS: Y73.1 Cardiopulmonary bypass || id:ukb-b-19462	-	-	-	-	-	-	-50.7373	36.0632	0.159457	-	-	-	-	-	-	-	-	-	-	1	463010	2.96575e-07	44.884
ukb-b-17742	Operative procedures - secondary OPCS: Y75.2 Laparoscopic approach to abdominal cavity NEC || id:ukb-b-17742	-	-	-	-	-	-	-3.88084	7.0745	0.583303	-	-	-	-	-	-	-	-	-	-	1	463010	7.58992e-06	188.361
ukb-b-10263	Operative procedures - secondary OPCS: Y80.9 Unspecified general anaesthetic || id:ukb-b-10263	-18.7803	5.15963	0.000272802	-58.4658	83.5274	0.611217	-	-	-	0.0595639	0.713517	0.889592	0.979882	-16.602	17.0838	0.331151	-12.1461	20.6772	0.616409	3	463010	2.38525e-06	98.6927
ukb-b-13500	Operative procedures - secondary OPCS: Z27.4 Duodenum || id:ukb-b-13500	-	-	-	-	-	-	-7.25066	7.62104	0.341401	-	-	-	-	-	-	-	-	-	-	1	463010	1.5671e-05	161.584
ukb-b-2189	Operative procedures - secondary OPCS: Z28.6 Sigmoid colon || id:ukb-b-2189	-	-	-	-	-	-	10.3001	13.5675	0.447746	-	-	-	-	-	-	-	-	-	-	1	463010	1.99685e-06	39.5449
ukb-b-3560	Operative procedures - secondary OPCS: Z29.1 Rectum || id:ukb-b-3560	-	-	-	-	-	-	-20.4466	14.4139	0.156035	-	-	-	-	-	-	-	-	-	-	1	463010	1.71746e-06	43.2719
ukb-b-2525	Operative procedures - secondary OPCS: Z47.2 Skin of temple || id:ukb-b-2525	-	-	-	-	-	-	-28.5752	36.7066	0.436289	-	-	-	-	-	-	-	-	-	-	1	463010	2.90567e-07	42.1144
ukb-b-17085	Operative procedures - secondary OPCS: Z48.1 Skin of scalp || id:ukb-b-17085	11.0616	5.85299	0.0587702	18.5676	14.011	0.316227	-	-	-	-0.0289981	0.597895	0.563118	0.43621	13.9755	7.35508	0.0574188	14.2949	8.88692	0.206087	4	463010	1.47553e-05	1222.08
ukb-b-744	Operative procedures - secondary OPCS: Z49.4 Skin of back || id:ukb-b-744	-	-	-	-	-	-	-30.5533	23.9187	0.201467	-	-	-	-	-	-	-	-	-	-	1	463010	6.98608e-07	30.757
ukb-b-2951	Operative procedures - secondary OPCS: Z50.1 Skin of arm || id:ukb-b-2951	-16.3311	17.4835	0.350258	-	-	-	-	-	-	-	-	-	-	-	-	-	-	-	-	2	463010	1.46034e-06	78.0353
ukb-b-20450	Operative procedures - secondary OPCS: Z50.4 Skin of leg NEC || id:ukb-b-20450	-	-	-	-	-	-	-30.1025	40.0431	0.4522	-	-	-	-	-	-	-	-	-	-	1	463010	8.4311e-07	34.1927
ukb-b-7012	Operative procedures - secondary OPCS: Z67.6 Lumbosacral joint || id:ukb-b-7012	-	-	-	-	-	-	0.490079	62.6933	0.993763	-	-	-	-	-	-	-	-	-	-	1	463010	1.80591e-07	32.6016
ukb-b-1020	Operative procedures - secondary OPCS: Z70.5 Lower end of radius NEC || id:ukb-b-1020	4.47346	1.5768	0.00455333	-	-	-	-	-	-	-	-	-	-	-	-	-	-	-	-	2	463010	2.56696e-06	158.754
ukb-b-10281	Operative procedures - secondary OPCS: Z89.6 Finger NEC || id:ukb-b-10281	-	-	-	-	-	-	-30.8426	23.3961	0.187411	-	-	-	-	-	-	-	-	-	-	1	463010	6.70171e-07	57.9017
ukb-b-6222	Operative procedures - secondary OPCS: Z94.2 Right sided operation || id:ukb-b-6222	3.83496	2.42685	0.114056	-	-	-	-	-	-	-	-	-	-	-	-	-	-	-	-	2	463010	2.2823e-05	60.743
ukb-b-1567	Operative procedures - secondary OPCS: Z94.3 Left sided operation || id:ukb-b-1567	-	-	-	-	-	-	8.61519	5.21766	0.0987056	-	-	-	-	-	-	-	-	-	-	1	463010	1.29974e-05	37.2641
finn-a-RHEUMA_OTHER_WIDE	Other (seronegative) rheumatoid arthritis, wide || id:finn-a-RHEUMA_OTHER_WIDE	-	-	-	-	-	-	-0.008903	0.0680119	0.895852	-	-	-	-	-	-	-	-	-	-	1	-	0.165782	105.193
finn-a-L12_PSORI_NAS	Other and unspecified psoriasis || id:finn-a-L12_PSORI_NAS	-	-	-	-	-	-	0.160747	0.0465856	0.000559414	-	-	-	-	-	-	-	-	-	-	1	-	0.174807	40.1557
finn-a-RHEU_ARTHRITIS_OTH	Other arthritis (FG) || id:finn-a-RHEU_ARTHRITIS_OTH	-0.0415613	0.0366698	0.257049	-	-	-	-	-	-	-	-	-	-	-	-	-	-	-	-	2	-	0.0736629	114.283
finn-a-L12_BULLOTH	Other bullous disorders || id:finn-a-L12_BULLOTH	-0.0273083	0.0965218	0.777235	-	-	-	-	-	-	-	-	-	-	-	-	-	-	-	-	2	-	0.721596	89.2707
finn-a-H7_CATARACTOTHER	Other cataract || id:finn-a-H7_CATARACTOTHER	-	-	-	-	-	-	0.0127497	0.230997	0.955984	-	-	-	-	-	-	-	-	-	-	1	-	0.0132412	33.3733
ukb-d-I9_ARTOTH	Other diseases of arteries and capillaries || id:ukb-d-I9_ARTOTH	-	-	-	-	-	-	62.3874	39.9169	0.118069	-	-	-	-	-	-	-	-	-	-	1	361194	2.72579e-07	32.15
ukb-d-K11_OTHDIG	Other diseases of the digestive system || id:ukb-d-K11_OTHDIG	-	-	-	-	-	-	-42.9207	20.9755	0.0407336	-	-	-	-	-	-	-	-	-	-	1	361194	1.81926e-06	34.2479
finn-a-K11_OTHDIG	Other diseases of the digestive system || id:finn-a-K11_OTHDIG	-0.00803294	0.0110516	0.467314	-	-	-	-	-	-	-	-	-	-	-	-	-	-	-	-	2	-	0.394702	276.801
finn-a-H7_CORNEALOTH	Other disorders of cornea || id:finn-a-H7_CORNEALOTH	-	-	-	-	-	-	0.0241877	0.0178327	0.174981	-	-	-	-	-	-	-	-	-	-	1	-	0.192676	59.9325
ukb-d-H7_EYELIDDIS	Other disorders of eyelid || id:ukb-d-H7_EYELIDDIS	-	-	-	-	-	-	22.9966	17.6095	0.19158	-	-	-	-	-	-	-	-	-	-	1	361194	1.29191e-06	36.0134
ukb-b-7007	Other eye problems || id:ukb-b-7007	-	-	-	-	-	-	3.95444	4.65732	0.395836	-	-	-	-	-	-	-	-	-	-	1	461565	2.13823e-05	79.6414
finn-a-L12_FOLICULAROTH	Other follicular disorders || id:finn-a-L12_FOLICULAROTH	-	-	-	-	-	-	-0.0644561	0.0681438	0.344208	-	-	-	-	-	-	-	-	-	-	1	-	0.137953	33.2857
ukb-d-OTHER_ILD_CVD_COMORB	Other ILD-related CVD-co-morbidities || id:ukb-d-OTHER_ILD_CVD_COMORB	14.193	14.9442	0.342247	91.6757	34.8675	0.0582314	-	-	-	-0.189125	0.0795072	0.000181449	0.0355194	22.2606	11.0219	0.0434171	35.3524	10.9518	0.0232573	6	361194	9.32569e-06	487.058
finn-a-OTHER_ILD_CVD_COMORB	Other ILD-related CVD-co-morbidities || id:finn-a-OTHER_ILD_CVD_COMORB	-	-	-	-	-	-	0.108929	0.114875	0.343007	-	-	-	-	-	-	-	-	-	-	1	-	0.029016	38.847
ukb-d-C_OTHER_SKIN	Other malignant neoplasms of skin || id:ukb-d-C_OTHER_SKIN	-0.762163	1.14141	0.504301	-5.37523	3.44288	0.127211	-	-	-	0.0268106	0.161226	0.648596	0.698964	-2.53731	1.7941	0.157287	-3.54672	2.79614	0.212566	38	361194	0.000353945	3361.66
finn-a-C3_OTHER_SKIN	Other malignant neoplasms of skin || id:finn-a-C3_OTHER_SKIN	-	-	-	-	-	-	-0.045026	0.148355	0.761507	-	-	-	-	-	-	-	-	-	-	1	-	0.0420793	33.074
finn-a-C3_OTHER_SKIN_EXALLC	Other malignant neoplasms of skin (ICD C excluded) || id:finn-a-C3_OTHER_SKIN_EXALLC	-	-	-	-	-	-	-0.0458923	0.151209	0.761507	-	-	-	-	-	-	-	-	-	-	1	-	0.0406221	32.1565
ukb-d-K11_OTHILEUS	Other or unspecified ileus, impaction or obstruction || id:ukb-d-K11_OTHILEUS	-	-	-	-	-	-	-32.1121	56.2655	0.568187	-	-	-	-	-	-	-	-	-	-	1	361194	3.28369e-07	29.9139
ukb-d-H7_RETINALDISOTH	Other retinal disorders || id:ukb-d-H7_RETINALDISOTH	-	-	-	-	-	-	7.12731	52.1183	0.891226	-	-	-	-	-	-	-	-	-	-	1	361194	3.94803e-07	30.2043
ukb-b-14961	Other serious medical condition/disability diagnosed by doctor || id:ukb-b-14961	-6.13571	3.72304	0.0993445	-3.5866	11.1643	0.76101	-	-	-	-0.0192488	0.816153	0.0111629	0.00594611	-3.57639	3.48434	0.304693	-0.0608181	4.02567	0.988436	7	454253	0.000112658	313.242
finn-a-M13_SPONDYLINFLAMNAS	Other specified/unspecified inflammatory spondylopathies || id:finn-a-M13_SPONDYLINFLAMNAS	-0.0112216	0.00959379	0.242131	-	-	-	-	-	-	-	-	-	-	-	-	-	-	-	-	2	-	1.04901	182.802
finn-a-REAC_ARTHRO_NOS	Other/unspecified reactive arthropathies || id:finn-a-REAC_ARTHRO_NOS	-0.0131771	0.0130926	0.3142	-	-	-	-	-	-	-	-	-	-	-	-	-	-	-	-	2	-	0.660629	170.195
finn-a-RHEUMA_NOS	Other/unspecified rheumatoid arthritis || id:finn-a-RHEUMA_NOS	-	-	-	-	-	-	-0.00653738	0.0499404	0.895852	-	-	-	-	-	-	-	-	-	-	1	-	0.307471	133.139
ukb-d-RHEUMA_NOS	Other/unspecified rheumatoid arthritis || id:ukb-d-RHEUMA_NOS	16.473	9.78025	0.0921215	-	-	-	-	-	-	-	-	-	-	-	-	-	-	-	-	2	361194	9.7081e-07	98.0276
finn-a-RHEUMA_SEROPOS_OTH	Other/unspecified seropositiverheumatoid arthritis || id:finn-a-RHEUMA_SEROPOS_OTH	-0.0121581	0.00925374	0.188894	0.0135434	0.0846447	0.898995	-	-	-	-0.0170376	0.791484	0.942379	0.954539	-0.00992213	0.037194	0.789649	-0.00852193	0.0425847	0.859891	3	-	0.510263	506.13
ukb-d-680_1	Own or rent accommodation lived in: Own outright (by you or someone in your household) || id:ukb-d-680_1	2.52489	4.10495	0.538499	285.528	347.295	0.561942	-	-	-	-1.68878	0.564687	0.201402	0.165211	5.00781	4.14636	0.227139	5.76922	4.69701	0.34427	3	356340	4.90232e-05	94.2205
ukb-d-680_3	Own or rent accommodation lived in: Rent - from local authority, local council, housing association || id:ukb-d-680_3	10.0941	10.1131	0.318224	-	-	-	-	-	-	-	-	-	-	-	-	-	-	-	-	2	356340	9.19738e-06	65.299
ukb-b-9838	Pain type(s) experienced in last month: Back pain || id:ukb-b-9838	1.06436	1.46374	0.467131	-4.75093	5.77902	0.421218	-	-	-	0.0415487	0.311372	0.0669115	0.0732448	1.84268	1.74576	0.291188	2.13932	3.25181	0.518112	21	461857	0.00033126	791.039
ukb-b-12181	Pain type(s) experienced in last month: Headache || id:ukb-b-12181	0.336667	0.819898	0.681351	-0.79403	2.42519	0.744877	-	-	-	0.00881093	0.622355	0.0856123	0.0748485	0.335678	1.10188	0.760639	0.282634	1.18461	0.812484	47	461857	0.000858649	2478.3
ukb-b-7289	Pain type(s) experienced in last month: Hip pain || id:ukb-b-7289	-2.06288	5.54948	0.710098	-35.0213	27.1543	0.326164	-	-	-	0.158841	0.34196	0.170862	0.241451	-3.54989	5.24405	0.498446	-4.56927	7.22369	0.571955	4	461857	2.82692e-05	130.919
ukb-b-16254	Pain type(s) experienced in last month: Knee pain || id:ukb-b-16254	4.13806	2.32038	0.0745286	2.50087	11.5045	0.832759	-	-	-	0.0105817	0.887423	0.0644866	0.0423349	1.73203	2.65749	0.514561	0.329992	4.62894	0.944573	11	461857	0.000182984	500.677
ukb-b-18596	Pain type(s) experienced in last month: Neck or shoulder pain || id:ukb-b-18596	6.87605	1.12051	8.4329e-10	6.51159	9.54993	0.532771	-	-	-	0.00244214	0.970335	0.963516	0.911824	6.69252	3.10005	0.0308622	6.82983	3.87619	0.138367	6	461857	8.29343e-05	214.885
ukb-b-9130	Pain type(s) experienced in last month: None of the above || id:ukb-b-9130	-1.05143	0.82893	0.20465	-4.59614	5.07381	0.371035	-	-	-	0.0247375	0.483334	0.349142	0.328721	-1.42097	1.14646	0.215183	-1.28907	2.24695	0.569643	38	461857	0.000717051	1382.34
ukb-b-11413	Pain type(s) experienced in last month: Stomach or abdominal pain || id:ukb-b-11413	-	-	-	-	-	-	13.5301	10.8574	0.212706	-	-	-	-	-	-	-	-	-	-	1	461857	5.39921e-06	31.5393
finn-a-M13_DUPUTRYEN	Palmar fascial fibromatosis [Dupuytren] || id:finn-a-M13_DUPUTRYEN	-	-	-	-	-	-	-0.051055	0.0342804	0.136399	-	-	-	-	-	-	-	-	-	-	1	-	0.259829	196
ukb-d-M13_DUPUTRYEN	Palmar fascial fibromatosis [Dupuytren] || id:ukb-d-M13_DUPUTRYEN	-0.467184	2.28439	0.837953	0.0228578	3.76027	0.995186	-	-	-	-0.00188053	0.869561	0.472348	0.425078	-4.48279	3.36512	0.182816	-3.9919	3.10947	0.207897	35	361194	8.37041e-05	3748.55
finn-a-L12_PAPULOSQUAMOUS	Papulosquamous disorders || id:finn-a-L12_PAPULOSQUAMOUS	-	-	-	-	-	-	0.116316	0.128997	0.367217	-	-	-	-	-	-	-	-	-	-	1	-	0.0232134	49.4265
ukb-d-K11_ILEUS	Paralytic ileus and intestinal obstruction || id:ukb-d-K11_ILEUS	-	-	-	-	-	-	20.8026	28.1568	0.46002	-	-	-	-	-	-	-	-	-	-	1	361194	4.81577e-07	29.9216
ukb-b-5954	Part of a multiple birth || id:ukb-b-5954	-	-	-	-	-	-	2.62103	19.7214	0.89427	-	-	-	-	-	-	-	-	-	-	1	455503	1.71993e-06	34.5527
ukb-b-1318	PCT responsible for patient data: BERKSHIRE WEST PCT || id:ukb-b-1318	-	-	-	-	-	-	20.6073	25.0996	0.411634	-	-	-	-	-	-	-	-	-	-	1	463010	8.37675e-07	38.8584
ukb-b-19779	PCT responsible for patient data: BOLTON PCT || id:ukb-b-19779	-	-	-	-	-	-	4.22579	43.4206	0.922471	-	-	-	-	-	-	-	-	-	-	1	463010	3.74751e-07	35.7143
ukb-b-1390	PCT responsible for patient data: BRISTOL PCT || id:ukb-b-1390	-2.87085	4.15652	0.489764	-5.87607	76.9	0.951449	-	-	-	0.00471128	0.974838	0.882432	0.618074	-4.12945	13.2239	0.754834	-4.79216	15.7903	0.790179	3	463010	2.90582e-06	100.592
ukb-b-9523	PCT responsible for patient data: COUNTY DURHAM PCT || id:ukb-b-9523	-36.8228	25.7467	0.152661	-	-	-	-	-	-	-	-	-	-	-	-	-	-	-	-	2	463010	1.07377e-06	61.9477
ukb-b-2703	PCT responsible for patient data: HALTON AND ST HELENS PCT || id:ukb-b-2703	-	-	-	-	-	-	-16.3498	48.7594	0.737387	-	-	-	-	-	-	-	-	-	-	1	463010	3.14895e-07	31.1008
ukb-b-9261	PCT responsible for patient data: LEEDS PCT || id:ukb-b-9261	-	-	-	-	-	-	2.2329	21.6405	0.917819	-	-	-	-	-	-	-	-	-	-	1	463010	1.48427e-06	34.7054
ukb-b-20509	PCT responsible for patient data: LIVERPOOL PCT || id:ukb-b-20509	-	-	-	-	-	-	-26.7724	33.1883	0.419851	-	-	-	-	-	-	-	-	-	-	1	463010	6.02748e-07	32.297
ukb-b-16585	PCT responsible for patient data: NORTH STAFFORDSHIRE PCT || id:ukb-b-16585	-	-	-	-	-	-	-26.7704	37.3205	0.473182	-	-	-	-	-	-	-	-	-	-	1	463010	4.75167e-07	34.0896
ukb-b-16068	PCT responsible for patient data: NOTTINGHAMSHIRE COUNTY TEACHING PCT || id:ukb-b-16068	-	-	-	-	-	-	-10.0129	19.0171	0.598526	-	-	-	-	-	-	-	-	-	-	1	463010	1.04e-06	30.2001
ukb-b-7589	PCT responsible for patient data: OLDHAM PCT || id:ukb-b-7589	-	-	-	-	-	-	-20.9797	53.1393	0.692986	-	-	-	-	-	-	-	-	-	-	1	463010	2.45379e-07	30.0575
ukb-b-328	PCT responsible for patient data: OXFORDSHIRE PCT || id:ukb-b-328	13.5462	16.7406	0.41841	-69.7974	62.411	0.464469	-	-	-	0.16623	0.401008	0.25318	0.35222	9.67923	16.7606	0.563601	8.47694	20.5687	0.72022	3	463010	2.94522e-06	98.465
ukb-b-18381	PCT responsible for patient data: SHEFFIELD PCT || id:ukb-b-18381	-2.65693	9.22968	0.773448	-	-	-	-	-	-	-	-	-	-	-	-	-	-	-	-	2	463010	1.96378e-06	61.3858
ukb-b-4932	PCT responsible for patient data: SOUTH GLOUCESTERSHIRE PCT || id:ukb-b-4932	-	-	-	-	-	-	7.90839	24.515	0.747003	-	-	-	-	-	-	-	-	-	-	1	463010	6.10578e-07	31.0974
ukb-b-1366	PCT responsible for patient data: SOUTH TYNESIDE PCT || id:ukb-b-1366	-	-	-	-	-	-	-4.58656	37.4591	0.902549	-	-	-	-	-	-	-	-	-	-	1	463010	2.55136e-07	29.9514
ukb-b-7932	PCT responsible for patient data: STOKE ON TRENT PCT || id:ukb-b-7932	-30.7746	32.4596	0.343083	-	-	-	-	-	-	-	-	-	-	-	-	-	-	-	-	2	463010	9.54147e-07	63.6899
ukb-b-3778	PCT responsible for patient data: SUNDERLAND TEACHING PCT || id:ukb-b-3778	19.608	11.3231	0.0833304	-	-	-	-	-	-	-	-	-	-	-	-	-	-	-	-	2	463010	8.06846e-07	63.4313
ukb-b-13614	PCT where patients GP was registered: ASHTON, LEIGH AND WIGAN PCT || id:ukb-b-13614	-	-	-	-	-	-	34.4417	38.6611	0.373004	-	-	-	-	-	-	-	-	-	-	1	463010	3.86071e-07	33.7297
ukb-b-14116	PCT where patients GP was registered: BATH AND NORTH EAST SOMERSET PCT || id:ukb-b-14116	-17.1732	32.2004	0.593811	353.853	364.072	0.509061	-	-	-	-0.404617	0.492757	0.0887579	0.123946	-2.65964	29.5356	0.928249	9.55905	40.1445	0.833963	3	463010	1.50155e-06	95.1201
ukb-b-14085	PCT where patients GP was registered: BERKSHIRE WEST PCT || id:ukb-b-14085	-	-	-	-	-	-	20.6819	25.1904	0.411634	-	-	-	-	-	-	-	-	-	-	1	463010	8.31645e-07	39.1937
ukb-b-19469	PCT where patients GP was registered: BOLTON PCT || id:ukb-b-19469	42.4114	28.5761	0.137768	-	-	-	-	-	-	-	-	-	-	-	-	-	-	-	-	2	463010	9.62265e-07	61.957
ukb-b-15671	PCT where patients GP was registered: BRISTOL PCT || id:ukb-b-15671	0.767052	3.47277	0.825189	-32.5132	100.903	0.801554	-	-	-	0.0512503	0.795527	0.933591	0.870101	0.253228	14.4629	0.986031	-1.98308	18.0652	0.922611	3	463010	2.73622e-06	95.6082
ukb-b-1539	PCT where patients GP was registered: BROXTOWE AND HUCKNALL PCT || id:ukb-b-1539	-	-	-	-	-	-	10.4925	49.2281	0.831217	-	-	-	-	-	-	-	-	-	-	1	463010	2.96942e-07	29.975
ukb-b-20193	PCT where patients GP was registered: CENTRAL CHESHIRE PCT || id:ukb-b-20193	-	-	-	-	-	-	-61.6967	54.4043	0.256777	-	-	-	-	-	-	-	-	-	-	1	463010	2.08829e-07	33.9436
ukb-b-19346	PCT where patients GP was registered: COUNTY DURHAM PCT || id:ukb-b-19346	-	-	-	-	-	-	-54.4535	27.5156	0.0478158	-	-	-	-	-	-	-	-	-	-	1	463010	5.14967e-07	30.1248
ukb-b-2219	PCT where patients GP was registered: CROYDON PCT || id:ukb-b-2219	-	-	-	-	-	-	26.4004	32.2189	0.412554	-	-	-	-	-	-	-	-	-	-	1	463010	5.82907e-07	31.4196
ukb-b-354	PCT where patients GP was registered: GATESHEAD PCT || id:ukb-b-354	0.276105	40.6212	0.994577	-	-	-	-	-	-	-	-	-	-	-	-	-	-	-	-	2	463010	1.28339e-06	63.2269
ukb-b-13912	PCT where patients GP was registered: HALTON AND ST HELENS PCT || id:ukb-b-13912	-	-	-	-	-	-	-8.31519	43.7447	0.849243	-	-	-	-	-	-	-	-	-	-	1	463010	3.03898e-07	30.2481
ukb-b-12176	PCT where patients GP was registered: KNOWSLEY PCT || id:ukb-b-12176	-	-	-	-	-	-	96.7713	58.8839	0.100295	-	-	-	-	-	-	-	-	-	-	1	463010	2.28218e-07	32.934
ukb-b-11388	PCT where patients GP was registered: LEEDS PCT || id:ukb-b-11388	-	-	-	-	-	-	2.27653	22.0634	0.917819	-	-	-	-	-	-	-	-	-	-	1	463010	1.42792e-06	33.9028
ukb-b-20159	PCT where patients GP was registered: LIVERPOOL PCT || id:ukb-b-20159	-	-	-	-	-	-	-33.1402	33.5247	0.322892	-	-	-	-	-	-	-	-	-	-	1	463010	6.16466e-07	33.3292
ukb-b-20019	PCT where patients GP was registered: NEWCASTLE PCT || id:ukb-b-20019	-	-	-	-	-	-	-14.3508	30.448	0.637412	-	-	-	-	-	-	-	-	-	-	1	463010	7.64709e-07	30.3268
ukb-b-18127	PCT where patients GP was registered: NORTH KIRKLEES PCT || id:ukb-b-18127	-	-	-	-	-	-	-9.10789	49.896	0.855161	-	-	-	-	-	-	-	-	-	-	1	463010	2.52338e-07	31.9817
ukb-b-10382	PCT where patients GP was registered: NORTH STAFFORDSHIRE PCT || id:ukb-b-10382	-	-	-	-	-	-	-26.8856	37.4811	0.473182	-	-	-	-	-	-	-	-	-	-	1	463010	4.71104e-07	34.037
ukb-b-14017	PCT where patients GP was registered: NORTH TYNESIDE PCT || id:ukb-b-14017	-	-	-	-	-	-	-2.18813	20.7779	0.916129	-	-	-	-	-	-	-	-	-	-	1	463010	8.33898e-07	34.4157
ukb-b-13743	PCT where patients GP was registered: NOT KNOWN || id:ukb-b-13743	-	-	-	-	-	-	3.83058	11.4252	0.737418	-	-	-	-	-	-	-	-	-	-	1	463010	2.6456e-06	30.285
ukb-b-10608	PCT where patients GP was registered: NOTTINGHAMSHIRE COUNTY TEACHING PCT || id:ukb-b-10608	-	-	-	-	-	-	-9.91485	18.8309	0.598526	-	-	-	-	-	-	-	-	-	-	1	463010	1.06067e-06	30.8831
ukb-b-15528	PCT where patients GP was registered: OLDHAM PCT || id:ukb-b-15528	-17.2692	1.9695	1.81406e-18	-	-	-	-	-	-	-	-	-	-	-	-	-	-	-	-	2	463010	7.64864e-07	62.0425
ukb-b-18202	PCT where patients GP was registered: OXFORDSHIRE PCT || id:ukb-b-18202	13.5886	17.0206	0.424663	-73.0833	63.1305	0.453566	-	-	-	0.170602	0.392621	0.250896	0.37837	9.58806	18.2072	0.598466	7.99162	19.431	0.720749	3	463010	2.83225e-06	95.9551
ukb-b-12962	PCT where patients GP was registered: SHEFFIELD PCT || id:ukb-b-12962	-2.62567	9.21067	0.775592	-	-	-	-	-	-	-	-	-	-	-	-	-	-	-	-	2	463010	1.97463e-06	61.8585
ukb-b-4286	PCT where patients GP was registered: SHEFFIELD SOUTH WEST PCT || id:ukb-b-4286	-	-	-	-	-	-	-80.8207	32.8384	0.0138486	-	-	-	-	-	-	-	-	-	-	1	463010	3.7051e-07	30.1015
ukb-b-5550	PCT where patients GP was registered: SOUTH EAST SHEFFIELD PCT || id:ukb-b-5550	-	-	-	-	-	-	67.7152	36.7508	0.0653945	-	-	-	-	-	-	-	-	-	-	1	463010	2.85305e-07	30.3354
ukb-b-20178	PCT where patients GP was registered: SOUTH LEEDS PCT || id:ukb-b-20178	-	-	-	-	-	-	-4.07476	52.805	0.938491	-	-	-	-	-	-	-	-	-	-	1	463010	2.72957e-07	30.8841
ukb-b-6987	PCT where patients GP was registered: SOUTH STOKE PCT || id:ukb-b-6987	26.0779	8.25945	0.00159214	-	-	-	-	-	-	-	-	-	-	-	-	-	-	-	-	2	463010	5.55105e-07	62.4934
ukb-b-12381	PCT where patients GP was registered: ST HELENS PCT || id:ukb-b-12381	-	-	-	-	-	-	-46.7141	61.1065	0.444587	-	-	-	-	-	-	-	-	-	-	1	463010	1.88605e-07	31.447
ukb-b-19641	PCT where patients GP was registered: STOKE ON TRENT PCT || id:ukb-b-19641	-30.9389	33.9992	0.362829	-	-	-	-	-	-	-	-	-	-	-	-	-	-	-	-	2	463010	9.0783e-07	61.1368
ukb-b-20168	PCT where patients GP was registered: SUNDERLAND TEACHING PCT || id:ukb-b-20168	18.7544	16.1019	0.244128	106.435	156.493	0.619771	-	-	-	-0.111807	0.672675	0.437221	0.262709	19.0034	20.6353	0.357093	3.64085	28.9471	0.911413	3	463010	1.78147e-06	93.6555
ukb-b-16920	PCT where patients GP was registered: WOKINGHAM PCT || id:ukb-b-16920	-48.6194	9.63426	4.49952e-07	87.8521	313.189	0.825897	-	-	-	-0.124265	0.737552	0.875814	0.785654	-56.2163	31.3155	0.0726281	-58.5664	35.5257	0.241007	3	463010	9.74309e-07	100.943
ukb-d-I9_PAD	Peripheral artery disease || id:ukb-d-I9_PAD	-	-	-	-	-	-	-48.5421	36.9155	0.188526	-	-	-	-	-	-	-	-	-	-	1	361194	2.89252e-07	30.7733
finn-a-M13_POLYARTHROPATHIES	Polyarthropathies || id:finn-a-M13_POLYARTHROPATHIES	-	-	-	-	-	-	-0.0263	0.239012	0.912381	-	-	-	-	-	-	-	-	-	-	1	-	0.0346051	150.889
finn-a-M13_POLYMYALGIA	Polymyalgia rheumatica || id:finn-a-M13_POLYMYALGIA	-	-	-	-	-	-	-0.00893257	0.0682378	0.895852	-	-	-	-	-	-	-	-	-	-	1	-	0.164818	49.0163
ukb-d-C3_PRIMARY_LYMPHOID_HEMATOPOIETIC	Primary_lymphoid and hematopoietic malignant neoplasms || id:ukb-d-C3_PRIMARY_LYMPHOID_HEMATOPOIETIC	2.08637	16.7776	0.901035	-	-	-	-	-	-	-	-	-	-	-	-	-	-	-	-	2	361194	1.58885e-06	77.1795
finn-a-I9_PULMEMB	Pulmonary embolism || id:finn-a-I9_PULMEMB	-	-	-	-	-	-	0.0996098	0.105047	0.343007	-	-	-	-	-	-	-	-	-	-	1	-	0.0346885	45.0623
finn-a-FG_PULMHEART	Pulmonary heart disease || id:finn-a-FG_PULMHEART	-	-	-	-	-	-	0.0994978	0.104929	0.343007	-	-	-	-	-	-	-	-	-	-	1	-	0.0347667	45.1638
finn-a-I9_PULMHEART	Pulmonary heart disease, diseases of pulmonary circulation || id:finn-a-I9_PULMHEART	-	-	-	-	-	-	0.108929	0.114875	0.343007	-	-	-	-	-	-	-	-	-	-	1	-	0.029007	40.6991
ukb-b-11615	Qualifications: A levels/AS levels or equivalent || id:ukb-b-11615	-1.70678	0.71825	0.0174872	-1.43628	3.9137	0.714541	-	-	-	-0.00179939	0.9441	0.000584242	0.000455106	-1.63052	0.88316	0.0648582	-2.0362	1.83813	0.271054	87	458079	0.00153056	3598.89
ukb-b-16489	Qualifications: College or University degree || id:ukb-b-16489	-1.22577	0.359348	0.000647011	-3.17709	1.43477	0.0276787	-	-	-	0.0150448	0.161337	2.3401e-05	2.96523e-05	-1.38113	0.489819	0.00480742	-1.11043	1.14648	0.333669	260	458079	0.00552879	12136
ukb-b-10505	Qualifications: CSEs or equivalent || id:ukb-b-10505	7.07247	2.89991	0.0147336	9.47995	11.8967	0.470158	-	-	-	-0.013052	0.84376	0.38967	0.271019	6.66669	3.89605	0.0870553	7.47564	5.56232	0.236714	6	458079	5.94879e-05	238.606
ukb-b-17729	Qualifications: None of the above || id:ukb-b-17729	1.52866	0.763078	0.0451465	-1.71677	3.93483	0.663652	-	-	-	0.018849	0.402658	0.0106138	0.0102834	2.25788	1.01431	0.0260125	4.98855	2.75631	0.073582	93	458079	0.0012176	3944.6
ukb-b-7926	Qualifications: NVQ or HND or HNC or equivalent || id:ukb-b-7926	-	-	-	-	-	-	-5.67646	6.93976	0.413378	-	-	-	-	-	-	-	-	-	-	1	458079	1.35317e-05	41.2022
ukb-b-18099	Qualifications: O levels/GCSEs or equivalent || id:ukb-b-18099	1.01824	1.61602	0.528635	2.23665	11.7784	0.851406	-	-	-	-0.00862206	0.91788	0.00147483	0.000932346	0.649293	1.69399	0.701503	-0.0292876	2.84667	0.991893	21	458079	0.000402777	746.48
ukb-b-13799	Qualifications: Other professional qualifications eg: nursing, teaching || id:ukb-b-13799	-1.16016	1.31921	0.379162	-6.16361	7.85114	0.44263	-	-	-	0.0322738	0.525939	0.356039	0.322325	-0.900666	1.75351	0.607507	-0.344192	2.94611	0.908222	20	458079	0.00032462	728.78
finn-a-L12_RADIATIONRELATEDSKIN	Radiation-related disorders of the skin and subcutaneous tissue || id:finn-a-L12_RADIATIONRELATEDSKIN	-	-	-	-	-	-	0.0468318	0.0934445	0.61625	-	-	-	-	-	-	-	-	-	-	1	-	0.0214815	31.436
finn-a-M13_REACTARTH	Reactive arthropathies || id:finn-a-M13_REACTARTH	-0.0128322	0.011124	0.248678	-	-	-	-	-	-	-	-	-	-	-	-	-	-	-	-	2	-	0.793573	326.343
finn-a-RHEUMA_ARHTROPAT_REACTIVE	Reactive arthropathies, FINNGEN || id:finn-a-RHEUMA_ARHTROPAT_REACTIVE	-0.012045	0.0110906	0.277458	-	-	-	-	-	-	-	-	-	-	-	-	-	-	-	-	2	-	0.838256	238.394
ukb-b-10937	Reason for glasses/contact lenses: For 'astigmatism' || id:ukb-b-10937	-	-	-	-	-	-	0.908884	17.068	0.957532	-	-	-	-	-	-	-	-	-	-	1	460536	2.58886e-06	45.3647
ukb-b-9139	Reason for glasses/contact lenses: For a 'lazy' eye or an eye with poor vision since childhood (called 'amblyopia') || id:ukb-b-9139	-	-	-	-	-	-	-1.37972	24.9695	0.955934	-	-	-	-	-	-	-	-	-	-	1	460536	1.20843e-06	67.4852
ukb-b-11465	Reason for glasses/contact lenses: For a 'squint' or 'turn' in an eye since childhood (called 'strabismus') || id:ukb-b-11465	-	-	-	-	-	-	2.27761	50.6813	0.964155	-	-	-	-	-	-	-	-	-	-	1	460536	2.81368e-07	30.6482
ukb-b-16235	Reason for glasses/contact lenses: For just reading/near work as you are getting older (called 'presbyopia') || id:ukb-b-16235	4.45186	3.79432	0.240677	15.9836	8.44476	0.131337	-	-	-	-0.0836171	0.20734	0.32672	0.472345	3.47976	4.58789	0.448172	2.76499	7.76719	0.73638	6	460536	3.96065e-05	229.941
ukb-b-18189	Reason for glasses/contact lenses: For long-sightedness, i.e. for distance and near, but particularly for near tasks like reading (called 'hypermetropia') || id:ukb-b-18189	-3.58088	4.95822	0.470165	7.30829	19.2497	0.729481	-	-	-	-0.0341426	0.595665	0.544105	0.434745	0.628412	6.73224	0.925631	1.90624	8.31173	0.829851	5	460536	1.63699e-05	189.845
ukb-b-6353	Reason for glasses/contact lenses: For short-sightedness, i.e. only or mainly for distance viewing such as driving, cinema etc (called 'myopia') || id:ukb-b-6353	0.427676	1.55868	0.78379	4.45304	4.75275	0.356271	-	-	-	-0.0204802	0.376922	0.125918	0.123689	0.362247	2.0383	0.858942	0.129011	3.02395	0.966244	32	460536	0.000271886	1681.91
ukb-d-2664_5	Reason for reducing amount of alcohol drunk: Other reason || id:ukb-d-2664_5	-2.25517	0.771612	0.00347034	-	-	-	-	-	-	-	-	-	-	-	-	-	-	-	-	2	134033	0.000226548	124.769
ukb-d-3859_3	Reason former drinker stopped drinking alcohol: Health precaution || id:ukb-d-3859_3	-	-	-	-	-	-	0.890094	1.30027	0.49363	-	-	-	-	-	-	-	-	-	-	1	12110	0.00052692	33.3421
ukb-b-19066	Reproduciblity of spirometry measurement using ERS/ATS criteria || id:ukb-b-19066	-	-	-	-	-	-	3.98081	6.15614	0.517865	-	-	-	-	-	-	-	-	-	-	1	345665	1.77268e-05	34.458
ukb-d-H7_RETINALDETACH	Retinal detachments and breaks || id:ukb-d-H7_RETINALDETACH	4.57321	6.78254	0.500144	-	-	-	-	-	-	-	-	-	-	-	-	-	-	-	-	2	361194	2.20925e-06	95.562
ukb-d-M13_RHEUMA	Rheumatoid arthritis || id:ukb-d-M13_RHEUMA	2.79773	5.86529	0.633364	-3.52626	29.4969	0.924254	-	-	-	0.0219095	0.858832	0.661556	0.378524	1.13482	9.03343	0.900029	-0.513764	10.7001	0.966068	3	361194	7.80981e-06	633.706
finn-a-M13_RHEUMA	Rheumatoid arthritis || id:finn-a-M13_RHEUMA	-0.0112079	0.00602587	0.0628915	-	-	-	-	-	-	-	-	-	-	-	-	-	-	-	-	2	-	0.3368	445.24
finn-a-RA_CO_MORB	Rheumatoid arthritis -related co-morbidities || id:finn-a-RA_CO_MORB	-	-	-	-	-	-	-0.218141	0.401457	0.586872	-	-	-	-	-	-	-	-	-	-	1	-	0.00414278	30.7156
ukb-b-14147	Risk taking || id:ukb-b-14147	-1.28042	1.13862	0.260788	-7.02326	4.98409	0.170209	-	-	-	0.0385582	0.247092	0.0905749	0.104102	-0.981265	1.51718	0.517781	-1.48056	2.08388	0.48328	29	446279	0.000485735	1156.52
finn-a-M13_SACROILIITIS	Sacroiliitis, not elsewhere classified || id:finn-a-M13_SACROILIITIS	-0.0110104	0.00977502	0.260004	-	-	-	-	-	-	-	-	-	-	-	-	-	-	-	-	2	-	1.04876	145.03
ukb-d-L12_SCARCONDITIONS	Scar conditions and fibrosis of skin || id:ukb-d-L12_SCARCONDITIONS	-	-	-	-	-	-	30.1361	39.2268	0.442337	-	-	-	-	-	-	-	-	-	-	1	361194	4.2029e-07	33.5904
ukb-b-18336	Seen a psychiatrist for nerves, anxiety, tension or depression || id:ukb-b-18336	2.47704	3.30493	0.453556	-4.74614	15.5334	0.779926	-	-	-	0.0359791	0.664925	0.463694	0.342217	-0.333169	4.42457	0.939976	-0.96342	5.60717	0.871922	5	460702	4.83876e-05	207.267
ukb-b-6991	Seen doctor (GP) for nerves, anxiety, tension or depression || id:ukb-b-6991	0.810056	0.820544	0.323536	-8.38442	4.85561	0.0919293	-	-	-	0.0611655	0.061977	0.408437	0.525988	0.629211	1.21984	0.605984	0.234457	2.56476	0.927608	42	459560	0.000770941	1599.33
finn-a-H7_CATARACTSENILE	Senile cataract || id:finn-a-H7_CATARACTSENILE	-	-	-	-	-	-	0.0144545	0.261886	0.955984	-	-	-	-	-	-	-	-	-	-	1	-	0.0103643	61.0866
ukb-b-9981	Sensitivity / hurt feelings || id:ukb-b-9981	-0.574179	0.845456	0.497052	-10.7108	3.15446	0.0015591	-	-	-	0.0770724	0.00197983	0.102432	0.407443	0.21121	1.10599	0.84855	0.468503	2.88639	0.871855	42	449419	0.000885399	1670.4
finn-a-RHEUMA_SEROPOS	Seropositive rheumatoid arthritis || id:finn-a-RHEUMA_SEROPOS	0.000280525	0.0111113	0.979858	-0.00186363	0.126533	0.990624	-	-	-	0.00149685	0.988816	0.895353	0.638458	-0.00207995	0.0359494	0.953862	-0.00734327	0.0429716	0.880038	3	-	0.519432	527.472
finn-a-RHEUMA_SEROPOS_WIDE	Seropositive rheumatoid arthritis, wide || id:finn-a-RHEUMA_SEROPOS_WIDE	-0.0123938	0.00931943	0.183556	0.0138025	0.0866337	0.899419	-	-	-	-0.0171013	0.792793	0.943008	0.953042	-0.0101183	0.0396954	0.798801	-0.00855692	0.0439521	0.863622	3	-	0.497076	510.594
ukb-b-9543	Shortness of breath walking on level ground || id:ukb-b-9543	-	-	-	-	-	-	-4.49664	6.76178	0.506045	-	-	-	-	-	-	-	-	-	-	1	150308	1.98686e-05	30.9439
ukb-d-M13_SCIATICA	Siatica+with lumbago || id:ukb-d-M13_SCIATICA	13.7178	24.7238	0.579002	-232.108	156.29	0.37727	-	-	-	0.583483	0.357682	0.278347	0.852782	5.25035	28.0823	0.85169	-0.471952	32.5834	0.989758	3	361194	9.11116e-07	100.76
ukb-d-L12_NONIONRADISKIN	Skin changes due to chronic exposure to nonionizing radiation || id:ukb-d-L12_NONIONRADISKIN	6.19562	26.3573	0.81416	-	-	-	-	-	-	-	-	-	-	-	-	-	-	-	-	2	361194	8.61924e-07	74.5813
finn-a-L12_NONIONRADISKIN	Skin changes due to chronic exposure to nonionizing radiation || id:finn-a-L12_NONIONRADISKIN	-	-	-	-	-	-	0.0418571	0.0835184	0.61625	-	-	-	-	-	-	-	-	-	-	1	-	0.0268911	34.5118
finn-a-SLE_COMORB	SLE-related co-morbidities || id:finn-a-SLE_COMORB	-	-	-	-	-	-	-0.213955	0.393753	0.586872	-	-	-	-	-	-	-	-	-	-	1	-	0.00430647	30.8058
ukb-d-20116_0	Smoking status: Never || id:ukb-d-20116_0	-1.20024	0.475427	0.011585	-1.1063	2.34387	0.638265	-	-	-	-0.000802218	0.967415	0.622134	0.59092	-0.604041	0.745613	0.417868	-0.2635	1.46313	0.857546	79	359706	0.00220401	3237.48
ukb-b-17400	Snoring || id:ukb-b-17400	0.20622	0.797345	0.795918	-2.06962	4.25264	0.629024	-	-	-	0.0166654	0.588645	0.172132	0.154609	0.77421	1.08101	0.473872	1.47293	2.17875	0.502634	44	430438	0.00092114	1766.3
ukb-d-M13_SOFTOVERUSE	Soft tissue disorders related to use, overuse and pressure || id:ukb-d-M13_SOFTOVERUSE	-	-	-	-	-	-	20.4718	48.7499	0.674533	-	-	-	-	-	-	-	-	-	-	1	361194	2.8349e-07	32.0437
ukb-b-19073	Soup consumers || id:ukb-b-19073	-	-	-	-	-	-	3.86007	2.4662	0.117539	-	-	-	-	-	-	-	-	-	-	1	64949	6.1466e-05	33.7739
ukb-b-14525	Sources of admission to hospital (recoded): Transfer to other NHS provider: General ward, young physically disabled, A&E || id:ukb-b-14525	-	-	-	-	-	-	-2.29948	13.4542	0.864294	-	-	-	-	-	-	-	-	-	-	1	461491	2.10158e-06	42.1066
ukb-b-14679	Sources of admission to hospital (recoded): Transfer within NHS provider || id:ukb-b-14679	-4.47865	15.4692	0.772184	269.873	251.929	0.478116	-	-	-	-0.296563	0.471935	0.534657	0.807854	0.501468	23.1657	0.98273	5.5651	28.9476	0.865299	3	461364	1.32122e-06	93.8105
ukb-b-20100	Sources of admission to hospital (recoded): Transfer within NHS provider: Medical specialty || id:ukb-b-20100	-	-	-	-	-	-	-134.36	43.2346	0.00188548	-	-	-	-	-	-	-	-	-	-	1	461369	3.36342e-07	33.2504
ukb-b-20172	Sources of admission to hospital (recoded): Usual Place of residence || id:ukb-b-20172	4.31747	1.81397	0.0173066	-8.13756	8.52105	0.383438	-	-	-	0.0815197	0.192465	0.581624	0.785248	5.57908	2.57364	0.0301758	6.36893	3.66238	0.132691	7	462793	0.000111303	231.376
ukb-b-14342	Sources of admission to hospital (recoded): Usual Place of residence: Living alone || id:ukb-b-14342	-35.6862	10.9201	0.00108337	-	-	-	-	-	-	-	-	-	-	-	-	-	-	-	-	2	461374	7.75813e-07	68.6386
ukb-b-17289	Sources of admission to hospital (recoded): Usual Place of residence: Living with relatives || id:ukb-b-17289	-3.81095	6.54107	0.56015	3.69875	18.1494	0.842601	-	-	-	-0.0225931	0.664955	0.100937	0.0764978	-7.7331	7.36962	0.29403	-6.24455	12.3139	0.622088	12	461393	2.06568e-05	403.68
finn-a-SPONDYLOARTHRITIS	Spondyloarthritis || id:finn-a-SPONDYLOARTHRITIS	-0.01156	0.00997344	0.246422	-	-	-	-	-	-	-	-	-	-	-	-	-	-	-	-	2	-	0.993675	810.244
finn-a-M13_SPONDYLOPATHY	Spondylopathies || id:finn-a-M13_SPONDYLOPATHY	-0.0638796	0.0537998	0.235087	-	-	-	-	-	-	-	-	-	-	-	-	-	-	-	-	2	-	0.0334282	185.081
finn-a-SPONDYLOPATHY_FG	Spondylopathies (FG) || id:finn-a-SPONDYLOPATHY_FG	-0.00839196	0.00719467	0.243447	-	-	-	-	-	-	-	-	-	-	-	-	-	-	-	-	2	-	1.88603	1010.68
ukb-d-1428_1	Spread type: Butter/spreadable butter || id:ukb-d-1428_1	-1.02229	1.96941	0.603702	-0.0881457	6.39765	0.989345	-	-	-	-0.00793549	0.881079	0.0833362	0.0546068	-3.71322	2.24104	0.0975358	-4.45235	2.8701	0.155248	10	360291	0.00026244	408.989
ukb-d-1428_2	Spread type: Flora Pro-Active/Benecol || id:ukb-d-1428_2	-	-	-	-	-	-	14.3743	25.0964	0.566805	-	-	-	-	-	-	-	-	-	-	1	360291	4.51675e-07	30.0368
ukb-d-1428_0	Spread type: Never/rarely use spread || id:ukb-d-1428_0	-1.90669	5.52445	0.729992	-	-	-	-	-	-	-	-	-	-	-	-	-	-	-	-	2	360291	2.37612e-05	93.6288
ukb-d-1428_3	Spread type: Other type of spread/margarine || id:ukb-d-1428_3	-1.10522	6.97064	0.87402	-	-	-	-	-	-	-	-	-	-	-	-	-	-	-	-	2	360291	6.42125e-05	93.6246
ukb-b-8388	Started insulin within one year diagnosis of diabetes || id:ukb-b-8388	0.226119	0.402806	0.574553	0.747425	1.22759	0.56922	-	-	-	-0.0240383	0.66903	0.11681	0.0814518	0.210673	0.429365	0.623665	0.224363	0.539627	0.692036	7	21241	0.00454831	952.041
ukb-d-C_STROKE	STROKE || id:ukb-d-C_STROKE	-	-	-	-	-	-	-7.45472	19.4778	0.701921	-	-	-	-	-	-	-	-	-	-	1	361194	1.48157e-06	31.7622
ukb-d-I9_STR_SAH	Stroke, including SAH || id:ukb-d-I9_STR_SAH	-	-	-	-	-	-	5.47211	24.4031	0.822572	-	-	-	-	-	-	-	-	-	-	1	361194	1.11832e-06	31.2744
finn-a-T1D_ICD9_10	Sub-endpoint used in defining T1D endpoints || id:finn-a-T1D_ICD9_10	-	-	-	-	-	-	-0.00443689	0.178742	0.980196	-	-	-	-	-	-	-	-	-	-	1	-	0.0134828	30.7229
ukb-d-20546_1	Substances taken for depression: Unprescribed medication (more than once) || id:ukb-d-20546_1	-	-	-	-	-	-	4.38602	6.34456	0.489374	-	-	-	-	-	-	-	-	-	-	1	117763	1.08835e-05	37.03
ukb-b-19957	Suffer from 'nerves' || id:ukb-b-19957	0.904429	1.44797	0.532221	-13.5195	8.2837	0.118313	-	-	-	0.0870525	0.0926716	0.136257	0.227722	1.61432	1.97533	0.41379	2.69463	3.61476	0.46426	22	445809	0.000302164	803.714
ukb-d-ASTHMA_EOSINOPHIL_SUGG	Suggestive for eosinophilic asthma || id:ukb-d-ASTHMA_EOSINOPHIL_SUGG	6.15636	4.35517	0.157486	19.1565	20.7829	0.376436	-	-	-	-0.0221926	0.520881	0.965005	0.958982	9.01613	9.19808	0.326978	10.518	11.6535	0.384517	13	361194	1.03279e-05	584.835
ukb-d-5540_0	Surgery/amputation of toe or leg: No || id:ukb-d-5540_0	-0.867387	2.89398	0.76439	-4.39508	4.26961	0.490782	-	-	-	0.169412	0.473684	0.320704	0.30705	-0.770353	2.93183	0.79274	-3.59471	3.11763	0.368095	3	25891	4.11192e-05	91.9368
ukb-d-XVIII_MISCFINDINGS	Symptoms, signs and abnormal clinical and laboratory findings, not elsewhere classified || id:ukb-d-XVIII_MISCFINDINGS	3.81264	3.6777	0.299879	32.0976	46.6695	0.616458	-	-	-	-0.194291	0.651839	0.148343	0.0951888	6.26386	3.12188	0.0448099	6.28765	3.33306	0.199873	3	361194	5.92767e-05	109.619
finn-a-XVIII_MISCFINDINGS	Symptoms, signs and abnormal clinical and laboratory findings, not elsewhere classified || id:finn-a-XVIII_MISCFINDINGS	-	-	-	-	-	-	-0.527079	0.608033	0.386019	-	-	-	-	-	-	-	-	-	-	1	-	0.00178228	36.5426
ukb-b-20292	Taking other prescription medications || id:ukb-b-20292	-0.931095	1.27048	0.463637	-0.314799	5.6055	0.9557	-	-	-	-0.00472811	0.911	0.00301204	0.00202377	0.231393	1.3975	0.86849	1.44406	2.84314	0.616152	25	461332	0.000584868	1083.07
ukb-b-17988	Tea consumed || id:ukb-b-17988	-	-	-	-	-	-	-0.799621	3.44543	0.816475	-	-	-	-	-	-	-	-	-	-	1	64949	8.72707e-05	30.8132
ukb-b-10093	Tense / 'highly strung' || id:ukb-b-10093	0.0613361	1.11583	0.956163	2.47895	7.7029	0.749308	-	-	-	-0.0129699	0.752722	0.126505	0.107599	0.854774	1.50545	0.570181	3.96928	3.02097	0.196363	41	447961	0.000477566	1489.23
ukb-d-20417	Tense, sore, or aching muscles during worst period of anxiety || id:ukb-d-20417	-	-	-	-	-	-	2.98096	2.24659	0.184548	-	-	-	-	-	-	-	-	-	-	1	33301	0.000232005	29.9203
ukb-b-7085	Thickness of butter/margarine spread on sliced bread: medium || id:ukb-b-7085	-	-	-	-	-	-	-1.0789	2.26379	0.633653	-	-	-	-	-	-	-	-	-	-	1	64949	7.6635e-05	30.5439
finn-a-THYROTOXICOSIS	Thyrotoxicosis || id:finn-a-THYROTOXICOSIS	-	-	-	-	-	-	0.346599	0.20845	0.0963635	-	-	-	-	-	-	-	-	-	-	1	-	0.0442894	50.6952
finn-a-E4_THYTOXGOITDIF	Thyrotoxicosis with diffuse goitr || id:finn-a-E4_THYTOXGOITDIF	-	-	-	-	-	-	0.198149	0.11917	0.0963635	-	-	-	-	-	-	-	-	-	-	1	-	0.1344	77.6474
finn-a-E4_THYTOXNAS	Thyrotoxicosis, other and/or unspecified || id:finn-a-E4_THYTOXNAS	-	-	-	-	-	-	0.334177	0.200979	0.0963635	-	-	-	-	-	-	-	-	-	-	1	-	0.0472047	38.6224
ukb-d-4803_0	Tinnitus: No, never || id:ukb-d-4803_0	0.334115	1.07602	0.756173	-	-	-	-	-	-	-	-	-	-	-	-	-	-	-	-	2	117882	0.000109241	62.9391
ukb-d-22506_114	Tobacco smoking: Never smoked || id:ukb-d-22506_114	-0.135716	0.816247	0.867946	-13.109	20.6985	0.59128	-	-	-	0.193529	0.594289	0.679968	0.572376	-0.724402	1.38918	0.602047	-0.773294	1.57476	0.657066	4	91353	0.000366851	137.901
ukb-d-22506_112	Tobacco smoking: Occasionally || id:ukb-d-22506_112	-	-	-	-	-	-	12.0907	11.9433	0.311373	-	-	-	-	-	-	-	-	-	-	1	91353	5.10144e-06	29.9259
ukb-b-11025	Transport type for commuting to job workplace: Car/motor vehicle || id:ukb-b-11025	3.60254	2.91321	0.216227	-	-	-	-	-	-	-	-	-	-	-	-	-	-	-	-	2	245364	4.6072e-05	68.0763
ukb-b-15787	Transport type for commuting to job workplace: Cycle || id:ukb-b-15787	-6.27825	0.461845	4.35706e-42	-18.9438	94.5996	0.87418	-	-	-	0.0560028	0.915159	0.991012	0.99267	-5.88096	5.59507	0.293215	-5.80093	6.53516	0.468381	3	245364	2.73292e-05	93.5025
ukb-b-17155	Transport type for commuting to job workplace: Public transport || id:ukb-b-17155	-	-	-	-	-	-	-2.81568	6.92331	0.684231	-	-	-	-	-	-	-	-	-	-	1	245364	2.14424e-05	30.7936
ukb-b-4947	Treatment speciality of consultant (recoded): Breast surgery || id:ukb-b-4947	-	-	-	-	-	-	28.7928	28.2775	0.308572	-	-	-	-	-	-	-	-	-	-	1	444122	4.54867e-07	36.6625
ukb-b-6351	Treatment speciality of consultant (recoded): Cardiac surgery || id:ukb-b-6351	-	-	-	-	-	-	-46.7757	37.3489	0.210425	-	-	-	-	-	-	-	-	-	-	1	443978	2.81772e-07	43.65
ukb-b-20300	Treatment speciality of consultant (recoded): Cardiology || id:ukb-b-20300	-2.15655	2.99085	0.470879	-2.10336	7.14502	0.77596	-	-	-	-0.00033005	0.993574	0.051122	0.0317141	-4.20718	3.26934	0.198142	-5.56983	4.31056	0.2285	10	445693	8.53943e-05	663.637
ukb-b-6951	Treatment speciality of consultant (recoded): Cardiothoracic surgery || id:ukb-b-6951	-17.7655	7.39119	0.0162341	-	-	-	-	-	-	-	-	-	-	-	-	-	-	-	-	2	444235	2.60025e-06	127.309
ukb-b-12396	Treatment speciality of consultant (recoded): Clinical haematology || id:ukb-b-12396	-	-	-	-	-	-	-30.8073	25.3382	0.224045	-	-	-	-	-	-	-	-	-	-	1	444211	1.50353e-06	85.4101
ukb-b-15918	Treatment speciality of consultant (recoded): Dermatology || id:ukb-b-15918	-3.09404	14.9555	0.836101	42.6091	111.226	0.738541	-	-	-	-0.0904058	0.71772	0.141186	0.0811509	12.8302	15.9998	0.422613	19.432	31.675	0.582939	4	444587	6.11944e-06	138.498
ukb-b-13814	Treatment speciality of consultant (recoded): Ear, nose and throat (ENT) || id:ukb-b-13814	-	-	-	-	-	-	-0.350595	13.3105	0.978986	-	-	-	-	-	-	-	-	-	-	1	445121	3.46244e-06	31.4435
ukb-b-12646	Treatment speciality of consultant (recoded): General medicine || id:ukb-b-12646	-4.13655	2.91406	0.155749	-18.3726	8.73288	0.0800514	-	-	-	0.0849343	0.138789	0.217304	0.378785	-7.29457	3.51501	0.0379619	-9.68885	6.53522	0.181753	8	448935	9.47468e-05	273.438
ukb-b-7135	Treatment speciality of consultant (recoded): General surgery || id:ukb-b-7135	1.22047	1.4422	0.397409	-1.34086	3.52831	0.723242	-	-	-	0.0279592	0.448869	0.648918	0.621715	0.81911	2.24509	0.715227	1.44886	3.23424	0.672914	6	449925	0.000141258	344.177
ukb-b-6144	Treatment speciality of consultant (recoded): Geriatric medicine || id:ukb-b-6144	-	-	-	-	-	-	40.1975	21.3058	0.0592017	-	-	-	-	-	-	-	-	-	-	1	444271	8.81947e-07	29.9829
ukb-b-10212	Treatment speciality of consultant (recoded): Neurology || id:ukb-b-10212	-	-	-	-	-	-	9.53557	17.9239	0.594723	-	-	-	-	-	-	-	-	-	-	1	444321	1.218e-06	44.1176
ukb-b-11856	Treatment speciality of consultant (recoded): Ophthalmology || id:ukb-b-11856	4.61861	5.52883	0.40351	1.7898	28.3101	0.953567	-	-	-	0.00930363	0.924787	0.226764	0.13099	3.27578	6.2349	0.599309	3.25976	8.67385	0.726136	5	445378	2.20903e-05	191.839
ukb-b-13285	Treatment speciality of consultant (recoded): Plastic surgery || id:ukb-b-13285	-	-	-	-	-	-	-11.2046	14.7889	0.448669	-	-	-	-	-	-	-	-	-	-	1	445128	3.95525e-06	38.5382
ukb-b-14801	Treatment speciality of consultant (recoded): Rheumatology || id:ukb-b-14801	-	-	-	-	-	-	2.44412	21.3405	0.908818	-	-	-	-	-	-	-	-	-	-	1	444199	6.54882e-07	36.4355
ukb-b-8667	Treatment speciality of consultant (recoded): Trauma & orthopaedics || id:ukb-b-8667	2.31216	3.51409	0.510558	10.0168	7.54437	0.315541	-	-	-	-0.0528215	0.372464	0.307069	0.335051	4.67098	3.98297	0.240901	5.11146	5.82403	0.444745	4	448516	4.30053e-05	136.088
ukb-b-7647	Treatment speciality of consultant (recoded): Urology || id:ukb-b-7647	-1.77916	4.60515	0.699244	-	-	-	-	-	-	-	-	-	-	-	-	-	-	-	-	2	446149	2.09488e-05	109.928
ukb-b-5759	Treatment speciality of consultant (recoded): Vascular surgery || id:ukb-b-5759	-	-	-	-	-	-	52.9845	40.6764	0.192716	-	-	-	-	-	-	-	-	-	-	1	444074	4.87682e-07	31.476
ukb-b-6650	Treatment/medication code: adalat 5mg capsule || id:ukb-b-6650	-	-	-	-	-	-	-137.441	67.8245	0.0427213	-	-	-	-	-	-	-	-	-	-	1	462933	1.54162e-07	31.1545
ukb-b-16508	Treatment/medication code: alendronate sodium || id:ukb-b-16508	-	-	-	-	-	-	45.0945	19.5243	0.0209069	-	-	-	-	-	-	-	-	-	-	1	462933	1.65362e-06	66.8445
ukb-b-15895	Treatment/medication code: allopurinol || id:ukb-b-15895	-0.684244	4.26321	0.872488	5.88077	9.22477	0.535775	-	-	-	-0.0170186	0.436171	0.314552	0.292992	0.702932	5.03016	0.888863	2.12844	5.41259	0.700516	14	462933	2.77544e-05	1156.37
ukb-b-9207	Treatment/medication code: amlodipine || id:ukb-b-9207	3.52918	3.01137	0.241217	1.23538	11.8508	0.918014	-	-	-	0.00730371	0.843148	0.0615203	0.0463375	3.13548	3.71036	0.398077	4.21113	6.17449	0.50268	22	462933	8.52711e-05	1016.28
ukb-b-8755	Treatment/medication code: aspirin || id:ukb-b-8755	-2.60434	1.87089	0.163912	2.44014	4.54086	0.601711	-	-	-	-0.0374304	0.249992	0.293207	0.330843	-1.73735	2.48771	0.484943	-0.502377	4.15333	0.905726	13	462933	0.000157691	638.243
ukb-b-11632	Treatment/medication code: atenolol || id:ukb-b-11632	1.44875	4.0835	0.722754	-17.7591	18.6433	0.363264	-	-	-	0.0557374	0.315966	0.201142	0.215755	0.702995	5.02518	0.888743	-0.397356	8.53772	0.963713	12	462933	4.22772e-05	524.567
ukb-b-10008	Treatment/medication code: atorvastatin || id:ukb-b-10008	1.22221	3.02917	0.686594	6.13718	7.83668	0.442723	-	-	-	-0.0188046	0.50331	0.00326783	0.00285437	2.75163	2.94286	0.349779	2.3575	3.40795	0.496663	22	462933	9.80583e-05	1564.16
ukb-b-17681	Treatment/medication code: beclometasone || id:ukb-b-17681	-	-	-	-	-	-	-36.774	23.274	0.114097	-	-	-	-	-	-	-	-	-	-	1	462933	1.24922e-06	55.5478
ukb-b-10003	Treatment/medication code: becotide 50 inhaler || id:ukb-b-10003	-	-	-	-	-	-	17.4271	37.0443	0.638042	-	-	-	-	-	-	-	-	-	-	1	462933	5.03634e-07	38.47
ukb-b-18799	Treatment/medication code: bendroflumethiazide || id:ukb-b-18799	2.04209	1.52846	0.181534	2.97249	5.39359	0.584781	-	-	-	-0.00385576	0.858051	0.403963	0.361995	3.58214	2.12683	0.0921319	5.85876	4.1857	0.169505	40	462933	0.00021966	1920.18
ukb-b-17378	Treatment/medication code: bisoprolol || id:ukb-b-17378	-18.1418	3.47216	1.7421e-07	-	-	-	-	-	-	-	-	-	-	-	-	-	-	-	-	2	462933	2.23182e-06	71.6706
ukb-b-11566	Treatment/medication code: calcichew d3 tablet || id:ukb-b-11566	-	-	-	-	-	-	-24.4639	24.4811	0.317652	-	-	-	-	-	-	-	-	-	-	1	462933	8.57459e-07	41.0746
ukb-b-13079	Treatment/medication code: candesartan cilexetil || id:ukb-b-13079	-	-	-	-	-	-	4.97305	29.6644	0.866864	-	-	-	-	-	-	-	-	-	-	1	462933	8.1233e-07	35.4169
ukb-b-9290	Treatment/medication code: cetirizine || id:ukb-b-9290	-	-	-	-	-	-	-56.7427	22.0347	0.0100194	-	-	-	-	-	-	-	-	-	-	1	462933	7.61212e-07	31.6523
ukb-b-19698	Treatment/medication code: clopidogrel || id:ukb-b-19698	-	-	-	-	-	-	-24.3769	23.4098	0.297732	-	-	-	-	-	-	-	-	-	-	1	462933	6.8971e-07	50.4377
ukb-b-8301	Treatment/medication code: co-codamol || id:ukb-b-8301	-	-	-	-	-	-	40.6261	21.7766	0.062099	-	-	-	-	-	-	-	-	-	-	1	462933	1.55903e-06	31.0581
ukb-b-9790	Treatment/medication code: cod liver oil capsule || id:ukb-b-9790	-	-	-	-	-	-	-1.00993	10.9299	0.926379	-	-	-	-	-	-	-	-	-	-	1	462933	3.58915e-06	29.844
ukb-b-10272	Treatment/medication code: digoxin || id:ukb-b-10272	-	-	-	-	-	-	-5.12389	23.3455	0.826275	-	-	-	-	-	-	-	-	-	-	1	462933	6.6193e-07	120.424
ukb-b-8668	Treatment/medication code: doxazosin || id:ukb-b-8668	18.1663	7.12486	0.0107812	5.71226	299.816	0.986529	-	-	-	0.0182747	0.970616	0.788861	0.591706	12.8392	13.5664	0.343948	10.2042	17.5212	0.601183	4	462933	3.93391e-06	164.046
ukb-b-15746	Treatment/medication code: enalapril || id:ukb-b-15746	-	-	-	-	-	-	-6.01138	36.976	0.870853	-	-	-	-	-	-	-	-	-	-	1	462933	5.15802e-07	31.3693
ukb-b-6474	Treatment/medication code: ezetimibe || id:ukb-b-6474	6.42716	3.82948	0.0932811	-1.97091	27.9177	0.946455	-	-	-	0.013077	0.763549	0.981934	0.963377	7.03122	10.873	0.517849	7.10901	14.1613	0.633553	7	462933	5.17251e-06	410.332
ukb-b-1974	Treatment/medication code: felodipine || id:ukb-b-1974	-6.69834	0.893328	6.47091e-14	-	-	-	-	-	-	-	-	-	-	-	-	-	-	-	-	2	462933	1.15388e-06	63.9843
ukb-b-2029	Treatment/medication code: finasteride || id:ukb-b-2029	28.4111	37.9663	0.454264	-	-	-	-	-	-	-	-	-	-	-	-	-	-	-	-	2	462933	5.09947e-07	67.7724
ukb-b-12831	Treatment/medication code: flixonase 50micrograms aqueous nasal spray || id:ukb-b-12831	-	-	-	-	-	-	5.36685	29.8047	0.8571	-	-	-	-	-	-	-	-	-	-	1	462933	4.11264e-07	47.675
ukb-b-288	Treatment/medication code: folic acid product || id:ukb-b-288	-14.9793	13.5837	0.270142	-	-	-	-	-	-	-	-	-	-	-	-	-	-	-	-	2	462933	5.05339e-06	278.115
ukb-b-9940	Treatment/medication code: furosemide || id:ukb-b-9940	-	-	-	-	-	-	-30.6768	37.0819	0.408083	-	-	-	-	-	-	-	-	-	-	1	462933	5.01077e-07	30.9862
ukb-b-12861	Treatment/medication code: gaviscon liquid || id:ukb-b-12861	-	-	-	-	-	-	57.7684	32.767	0.0778998	-	-	-	-	-	-	-	-	-	-	1	462933	3.56524e-07	31.1208
ukb-b-8602	Treatment/medication code: gliclazide || id:ukb-b-8602	1.20709	6.49266	0.852511	13.5493	13.7775	0.354196	-	-	-	-0.0237193	0.339735	0.331368	0.336273	3.99419	7.52628	0.595627	4.28539	8.05437	0.607568	10	462933	1.09613e-05	615.28
ukb-b-14037	Treatment/medication code: glucosamine product || id:ukb-b-14037	-	-	-	-	-	-	1.36316	11.8902	0.908726	-	-	-	-	-	-	-	-	-	-	1	462933	4.55041e-06	33.4078
ukb-b-16866	Treatment/medication code: ibuprofen || id:ukb-b-16866	-6.22141	6.28467	0.322206	-37.7139	49.7596	0.587119	-	-	-	0.150169	0.637483	0.0847634	0.0613325	-2.44948	5.50143	0.656144	-0.143438	6.91384	0.985332	3	462933	2.97859e-05	126.461
ukb-b-15445	Treatment/medication code: insulin product || id:ukb-b-15445	4.1283	5.35706	0.440928	10.0637	16.8203	0.571514	-	-	-	-0.0166495	0.720395	0.256752	0.188842	3.37687	6.3971	0.597585	3.51883	8.01668	0.673935	8	462933	1.9232e-05	917.512
ukb-b-17918	Treatment/medication code: levothyroxine sodium || id:ukb-b-17918	0.98224	1.12054	0.380717	-1.3168	2.77509	0.636536	-	-	-	0.0103596	0.367996	0.0526558	0.0520431	0.559956	1.60671	0.727457	1.03467	1.80807	0.568862	76	462933	0.000480193	5732.61
ukb-b-18062	Treatment/medication code: lipitor 10mg tablet || id:ukb-b-18062	9.95457	4.71995	0.0349412	-5.75691	33.4382	0.871667	-	-	-	0.0248249	0.649188	0.946201	0.918001	6.78275	11.0157	0.53807	3.47287	15.0336	0.826464	6	462933	4.36043e-06	280.125
ukb-b-12095	Treatment/medication code: lisinopril || id:ukb-b-12095	10.4827	5.43404	0.0537205	-96.9096	65.993	0.192355	-	-	-	0.230222	0.153443	0.527187	0.752047	12.0677	8.03712	0.133227	19.7886	12.6095	0.160557	8	462933	1.61476e-05	277.638
ukb-b-14609	Treatment/medication code: metformin || id:ukb-b-14609	0.0331712	1.73484	0.984745	1.71484	4.26508	0.689675	-	-	-	-0.0055998	0.66764	0.497756	0.462366	2.22226	2.82605	0.431664	0.548183	3.15894	0.863046	44	462933	0.000138701	2633.63
ukb-b-12209	Treatment/medication code: methotrexate || id:ukb-b-12209	-18.9454	6.89784	0.00602222	-14.1135	17.3016	0.500351	-	-	-	-0.0118923	0.77115	0.6549	0.470174	-20.082	10.4858	0.0554708	-20.5777	10.6169	0.147971	4	462933	8.6333e-06	749.451
ukb-b-14315	Treatment/medication code: nicorandil || id:ukb-b-14315	-	-	-	-	-	-	-65.7001	42.279	0.120192	-	-	-	-	-	-	-	-	-	-	1	462933	3.86521e-07	56.3472
ukb-b-14960	Treatment/medication code: omeprazole || id:ukb-b-14960	-	-	-	-	-	-	27.3417	10.3661	0.00834923	-	-	-	-	-	-	-	-	-	-	1	462933	3.75787e-06	31.219
ukb-b-17398	Treatment/medication code: oxytetracycline || id:ukb-b-17398	-	-	-	-	-	-	27.4331	57.3248	0.632255	-	-	-	-	-	-	-	-	-	-	1	462933	1.98991e-07	31.6506
ukb-b-8147	Treatment/medication code: paracetamol || id:ukb-b-8147	-1.73267	1.59889	0.27851	-3.37236	7.07216	0.642036	-	-	-	0.0101741	0.815505	0.369176	0.300699	-1.5143	2.1669	0.484658	0.0103377	2.97004	0.997276	14	462933	0.000197917	613.232
ukb-b-13488	Treatment/medication code: perindopril || id:ukb-b-13488	-	-	-	-	-	-	-1.32402	26.0626	0.959484	-	-	-	-	-	-	-	-	-	-	1	462933	1.04605e-06	34.1981
ukb-b-8241	Treatment/medication code: prednisolone || id:ukb-b-8241	-	-	-	-	-	-	-30.8391	37.0107	0.404705	-	-	-	-	-	-	-	-	-	-	1	462933	5.26529e-07	43.0992
ukb-b-19759	Treatment/medication code: quinine || id:ukb-b-19759	-10.6336	21.2094	0.616117	-	-	-	-	-	-	-	-	-	-	-	-	-	-	-	-	2	462933	1.51381e-06	104.793
ukb-b-11895	Treatment/medication code: ramipril || id:ukb-b-11895	-10.6895	2.99503	0.000358249	-15.7668	15.948	0.351797	-	-	-	0.01707	0.750888	0.819079	0.75073	-9.48851	5.26514	0.0715238	-5.52718	8.10838	0.51261	10	462933	3.67942e-05	384.662
ukb-b-13664	Treatment/medication code: rosuvastatin || id:ukb-b-13664	14.2163	4.42143	0.00130301	-2.49872	53.962	0.965287	-	-	-	0.0249043	0.768366	0.964212	0.92741	14.2487	12.1505	0.240923	13.7202	15.3443	0.412207	6	462933	4.10515e-06	307.699
ukb-b-12301	Treatment/medication code: salbutamol || id:ukb-b-12301	-21.3587	16.9064	0.206462	-123.092	128.315	0.408179	-	-	-	0.15755	0.481945	0.0146093	0.0168023	-8.78446	15.3977	0.568335	10.2947	29.5062	0.744756	5	462933	5.13092e-06	201.66
ukb-b-17836	Treatment/medication code: seretide 50 evohaler || id:ukb-b-17836	1.96206	9.84832	0.842085	-25.9354	113.883	0.82887	-	-	-	0.0465659	0.815418	0.120703	0.0759655	7.26439	9.97442	0.466429	7.26255	12.778	0.59041	7	462933	7.76133e-06	309.745
ukb-b-11268	Treatment/medication code: simvastatin || id:ukb-b-11268	0.0270432	1.06988	0.979834	2.3855	2.10277	0.264101	-	-	-	-0.019918	0.202302	0.0112607	0.0153474	0.340326	1.24654	0.784841	0.468385	1.29121	0.718856	38	462933	0.000603564	2809.86
ukb-b-18761	Treatment/medication code: sumatriptan || id:ukb-b-18761	-0.843016	18.8116	0.964256	-	-	-	-	-	-	-	-	-	-	-	-	-	-	-	-	2	462933	3.84191e-07	66.2479
ukb-b-9224	Treatment/medication code: symbicort 100/6 turbohaler || id:ukb-b-9224	-	-	-	-	-	-	24.3963	39.979	0.541711	-	-	-	-	-	-	-	-	-	-	1	462933	4.16923e-07	31.6978
ukb-b-4379	Treatment/medication code: tamoxifen || id:ukb-b-4379	-	-	-	-	-	-	30.995	44.3608	0.484738	-	-	-	-	-	-	-	-	-	-	1	462933	3.23428e-07	47.894
ukb-b-11867	Treatment/medication code: tamsulosin || id:ukb-b-11867	-	-	-	-	-	-	-50.5594	24.8505	0.0418971	-	-	-	-	-	-	-	-	-	-	1	462933	6.24194e-07	35.8995
ukb-b-9971	Treatment/medication code: thyroxine product || id:ukb-b-9971	-1.32795	3.99043	0.739298	0.822235	12.4713	0.948437	-	-	-	-0.00462544	0.856218	0.682927	0.610367	1.65362	6.11039	0.78668	2.15488	8.10278	0.794159	15	462933	2.461e-05	979.526
ukb-b-16956	Treatment/medication code: thyroxine sodium || id:ukb-b-16956	-	-	-	-	-	-	-6.23848	41.9629	0.881817	-	-	-	-	-	-	-	-	-	-	1	462933	2.22658e-07	37.9846
ukb-b-7896	Treatment/medication code: tiotropium || id:ukb-b-7896	-	-	-	-	-	-	-74.0646	47.9026	0.122068	-	-	-	-	-	-	-	-	-	-	1	462933	1.73477e-07	32.3815
ukb-b-13148	Treatment/medication code: ventolin 100micrograms inhaler || id:ukb-b-13148	-2.37755	3.09076	0.441747	-7.62992	9.6558	0.437852	-	-	-	0.0170345	0.571023	0.0196042	0.0162215	0.112607	3.83552	0.976578	3.63326	7.2152	0.619362	24	462933	9.0249e-05	1490.75
ukb-b-13248	Treatment/medication code: warfarin || id:ukb-b-13248	4.20497	9.13354	0.645238	-7.45854	23.882	0.763904	-	-	-	0.0275218	0.610483	0.0133058	0.00970946	-4.57906	7.48362	0.540618	-5.15745	7.37905	0.504403	9	462933	1.21889e-05	569.106
ukb-b-17616	Treatment/medication code: xalatan 0.005% eye drops || id:ukb-b-17616	-22.0578	22.226	0.320987	424.123	388.048	0.354318	-	-	-	-0.292886	0.332951	0.294133	0.331074	-16.1599	25.3485	0.523792	-0.529577	34.8823	0.988614	5	462933	1.02097e-06	171.209
ukb-d-M13_TRIGGERFINGER	Trigger finger || id:ukb-d-M13_TRIGGERFINGER	3.41529	11.9847	0.775666	-	-	-	-	-	-	-	-	-	-	-	-	-	-	-	-	2	361194	1.31704e-06	85.9815
finn-a-E4_DM1KETO	Type 1 diabetes with ketoacidosis || id:finn-a-E4_DM1KETO	-	-	-	-	-	-	0.00987757	0.0256727	0.700423	-	-	-	-	-	-	-	-	-	-	1	-	0.212966	118.686
finn-a-E4_DM1NEU	Type 1 diabetes with neurological complications || id:finn-a-E4_DM1NEU	0.00253656	0.00925854	0.784108	-	-	-	-	-	-	-	-	-	-	-	-	-	-	-	-	2	-	0.876471	148.723
finn-a-T1D_WIDE	Type 1 diabetes, wide definition || id:finn-a-T1D_WIDE	-	-	-	-	-	-	-0.00437455	0.176231	0.980196	-	-	-	-	-	-	-	-	-	-	1	-	0.0137781	30.3761
finn-a-T1D_WIDE1	Type 1 diabetes, wide definition, subgroup 1 || id:finn-a-T1D_WIDE1	-	-	-	-	-	-	-0.0553428	0.19817	0.780038	-	-	-	-	-	-	-	-	-	-	1	-	0.0176198	31.8418
finn-a-E4_DM2KETO	Type 2 diabetes with ketoacidosis || id:finn-a-E4_DM2KETO	-	-	-	-	-	-	0.103442	0.067592	0.12592	-	-	-	-	-	-	-	-	-	-	1	-	0.244589	31.4908
finn-a-E4_DM2NOCOMP	Type 2 diabetes without complications || id:finn-a-E4_DM2NOCOMP	-	-	-	-	-	-	0.1389	0.197762	0.482455	-	-	-	-	-	-	-	-	-	-	1	-	0.0108266	46.24
finn-a-T2D_WIDE	Type 2 diabetes, wide definition || id:finn-a-T2D_WIDE	-	-	-	-	-	-	0.150652	0.214494	0.482455	-	-	-	-	-	-	-	-	-	-	1	-	0.00920764	45.8323
ukb-d-100920_2105	Type milk consumed: soya with calcium || id:ukb-d-100920_2105	-	-	-	-	-	-	-3.75736	5.68558	0.508704	-	-	-	-	-	-	-	-	-	-	1	51427	1.83636e-05	32.2117
ukb-b-6989	Type of baguette eaten: white || id:ukb-b-6989	-	-	-	-	-	-	-3.29831	5.32162	0.535394	-	-	-	-	-	-	-	-	-	-	1	64949	2.76347e-05	32.5393
ukb-b-1251	Type of cancer: ICD10: C20 Malignant neoplasm of rectum || id:ukb-b-1251	-	-	-	-	-	-	25.9035	41.5036	0.532545	-	-	-	-	-	-	-	-	-	-	1	463010	2.11577e-07	30.9559
ukb-b-2750	Type of cancer: ICD10: C43.7 Malignant melanoma of lower limb, including hip || id:ukb-b-2750	-	-	-	-	-	-	-44.2188	49.7506	0.374106	-	-	-	-	-	-	-	-	-	-	1	463010	2.90698e-07	58.7601
ukb-b-10248	Type of cancer: ICD10: C44.3 Skin of other and unspecified parts of face || id:ukb-b-10248	3.18151	4.1598	0.444378	7.96659	15.6447	0.619131	-	-	-	-0.0111812	0.753587	0.68628	0.61969	-2.09924	6.59353	0.750198	-5.82863	9.39002	0.544754	15	463010	2.85186e-05	1028.96
ukb-b-15685	Type of cancer: ICD10: C44.5 Skin of trunk || id:ukb-b-15685	-11.9771	6.91627	0.0833213	22.3082	38.8873	0.578869	-	-	-	-0.0473842	0.389915	0.599945	0.586899	-13.2674	10.1647	0.19181	-13.9867	14.7778	0.364237	12	463010	8.79884e-06	727.575
ukb-b-19078	Type of cancer: ICD10: C44.6 Skin of upper limb, including shoulder || id:ukb-b-19078	-	-	-	-	-	-	-60.7944	45.8524	0.184882	-	-	-	-	-	-	-	-	-	-	1	463010	3.40884e-07	51.4985
ukb-b-8416	Type of cancer: ICD10: C44.9 Malignant neoplasm of skin, unspecified || id:ukb-b-8416	-5.6445	7.97627	0.479156	-16.8622	51.2855	0.751931	-	-	-	0.0143289	0.830125	0.706076	0.608489	-17.0757	12.2233	0.16242	-20.247	16.19	0.246424	9	463010	5.90773e-06	378.48
ukb-b-6352	Type of cancer: ICD10: C50.4 Upper-outer quadrant of breast || id:ukb-b-6352	9.08473	7.72241	0.239431	-19.2678	58.0715	0.761872	-	-	-	0.0447281	0.653451	0.723204	0.610278	13.8583	13.087	0.289628	13.5812	15.4399	0.428738	5	463010	4.40144e-06	284.976
ukb-b-19041	Type of cancer: ICD10: C50.9 Breast, unspecified || id:ukb-b-19041	1.31966	6.44159	0.837677	1.13109	19.63	0.955464	-	-	-	0.000445173	0.992075	0.0810288	0.0521789	5.8586	6.74868	0.385333	8.06239	8.12641	0.347061	10	463010	1.87775e-05	664.31
ukb-b-1392	Type of cancer: ICD10: C61 Malignant neoplasm of prostate || id:ukb-b-1392	4.1674	2.56192	0.103807	8.56136	7.4335	0.257468	-	-	-	-0.0110911	0.532631	0.31601	0.291747	7.58611	3.84497	0.0484959	8.24753	5.50177	0.142823	36	463010	8.18072e-05	2302.6
ukb-b-4674	Type of cancer: ICD10: D05.1 Intraductal carcinoma in situ || id:ukb-b-4674	-	-	-	-	-	-	31.3551	41.9787	0.455107	-	-	-	-	-	-	-	-	-	-	1	463010	3.54838e-07	39.9373
ukb-b-918	Type of cancer: ICD10: D06.9 Cervix, unspecified || id:ukb-b-918	-19.8791	22.5929	0.378924	-	-	-	-	-	-	-	-	-	-	-	-	-	-	-	-	2	463010	1.72548e-06	121.531
ukb-d-20090_367	Type of fat/oil used in cooking: Low fat olive spread for || id:ukb-d-20090_367	-	-	-	-	-	-	5.44031	5.07623	0.283845	-	-	-	-	-	-	-	-	-	-	1	51427	1.47958e-05	33.5302
ukb-b-19202	Type of fat/oil used in cooking: Normal fat butter || id:ukb-b-19202	-	-	-	-	-	-	1.61284	3.52982	0.647729	-	-	-	-	-	-	-	-	-	-	1	64949	3.13453e-05	30.0214
ukb-b-6448	Type of sliced bread eaten: mixed || id:ukb-b-6448	-	-	-	-	-	-	1.95013	2.68336	0.467378	-	-	-	-	-	-	-	-	-	-	1	64949	8.21861e-05	31.3205
ukb-b-18611	Type of sliced bread eaten: seeded || id:ukb-b-18611	-	-	-	-	-	-	-3.09314	3.79935	0.415575	-	-	-	-	-	-	-	-	-	-	1	64949	4.40816e-05	31.4291
ukb-b-11189	Type of special diet followed: Gluten-free || id:ukb-b-11189	7.48436	5.23958	0.153169	-	-	-	-	-	-	-	-	-	-	-	-	-	-	-	-	2	64949	3.96331e-05	116.827
ukb-d-2877_1	Type of tobacco previously smoked: Manufactured cigarettes || id:ukb-d-2877_1	-	-	-	-	-	-	-2.8332	3.53757	0.423196	-	-	-	-	-	-	-	-	-	-	1	89224	3.27985e-05	30.4529
ukb-b-13184	Types of physical activity in last 4 weeks: Heavy DIY (eg: weeding, lawn mowing, carpentry, digging) || id:ukb-b-13184	-1.0133	1.26319	0.422451	-0.989488	8.3288	0.90691	-	-	-	-0.000160832	0.997726	0.493954	0.423736	0.25722	1.80749	0.886837	2.21012	3.26607	0.507705	18	460376	0.000320317	628.499
ukb-b-11495	Types of physical activity in last 4 weeks: Light DIY (eg: pruning, watering the lawn) || id:ukb-b-11495	-2.27499	2.01113	0.25797	12.3673	4.98634	0.0349777	-	-	-	-0.121451	0.0132438	0.0180876	0.314089	0.773446	1.91681	0.686576	1.49841	2.24674	0.519911	11	460376	0.000248288	460.528
ukb-b-15869	Types of physical activity in last 4 weeks: None of the above || id:ukb-b-15869	-2.46852	5.87096	0.674148	-59.7896	59.8939	0.391723	-	-	-	0.178777	0.407117	0.283133	0.277795	-7.18095	6.81821	0.292249	-8.74294	9.00585	0.386618	5	460376	2.07032e-05	165.873
ukb-b-8764	Types of physical activity in last 4 weeks: Other exercises (eg: swimming, cycling, keep fit, bowling) || id:ukb-b-8764	-2.54023	1.60027	0.112426	-5.80132	12.5269	0.650942	-	-	-	0.0245343	0.796949	0.0442134	0.0311211	-0.908514	1.75321	0.604319	0.338754	2.89657	0.908561	15	460376	0.000311466	575.478
ukb-b-7663	Types of physical activity in last 4 weeks: Strenuous sports || id:ukb-b-7663	-3.87523	1.75023	0.0268199	-11.7923	15.607	0.491957	-	-	-	0.0367031	0.631682	0.911769	0.871013	-2.24487	3.76558	0.551072	-1.67004	5.30128	0.765464	6	460376	4.59674e-05	229.427
ukb-b-7337	Types of physical activity in last 4 weeks: Walking for pleasure (not as a means of transport) || id:ukb-b-7337	-3.0252	1.50805	0.0448519	-2.1494	18.2767	0.907845	-	-	-	-0.00519457	0.962237	0.28466	0.229562	-2.0175	1.90327	0.289138	-1.59502	3.19166	0.623659	18	460376	0.000268614	608.716
ukb-b-19130	Types of spread used on bread/crackers: Olive spread on bread/crackers || id:ukb-b-19130	-	-	-	-	-	-	-4.06935	3.49287	0.244002	-	-	-	-	-	-	-	-	-	-	1	64949	5.03399e-05	30.2711
ukb-b-319	Types of spread used on bread/crackers: Polyunsaturated margarine on bread/crackers || id:ukb-b-319	-	-	-	-	-	-	2.85609	3.1832	0.369593	-	-	-	-	-	-	-	-	-	-	1	64949	8.16988e-05	31.4509
ukb-b-8102	Types of spreads/sauces consumed: Low fat mayonnaise || id:ukb-b-8102	-0.334022	2.8319	0.906108	-	-	-	-	-	-	-	-	-	-	-	-	-	-	-	-	2	64949	4.93206e-05	61.1787
ukb-b-16886	Types of transport used (excluding work): Car/motor vehicle || id:ukb-b-16886	-3.74868	2.24619	0.0951363	11.909	21.1944	0.613434	-	-	-	-0.0921605	0.509613	0.695805	0.645737	-3.84027	3.6658	0.294827	-4.57995	5.25769	0.432863	5	460491	6.12845e-05	169.373
ukb-b-17557	Types of transport used (excluding work): Cycle || id:ukb-b-17557	-6.18963	3.82542	0.105657	-27.3299	18.6069	0.192271	-	-	-	0.0800289	0.290211	0.284049	0.319855	-8.10107	4.78987	0.0907814	-10.8608	7.46869	0.189218	8	460491	4.24227e-05	291.868
ukb-b-15957	Types of transport used (excluding work): Public transport || id:ukb-b-15957	3.23405	2.08488	0.120856	9.81279	8.49408	0.285895	-	-	-	-0.0497481	0.449917	0.226628	0.206604	2.0044	2.61259	0.442957	1.21901	3.49861	0.736511	9	460491	0.000142592	308.042
ukb-b-14926	Types of transport used (excluding work): Walk || id:ukb-b-14926	4.39633	3.05627	0.150302	21.1818	42.1362	0.636531	-	-	-	-0.110658	0.705959	0.0200212	0.0123905	1.13532	2.78453	0.683477	0.888348	3.67824	0.817199	7	460491	0.000134517	247.794
ukb-d-ULCERNAS	Ulcerative colitis, NAS || id:ukb-d-ULCERNAS	11.5569	22.1979	0.602625	24.662	60.5264	0.723145	-	-	-	-0.0206718	0.831685	0.0571952	0.0259742	14.2873	19.8281	0.471179	18.854	34.1797	0.619642	4	361194	4.36868e-06	271.515
ukb-d-I9_UAP	Unstable angina pectoris || id:ukb-d-I9_UAP	-16.9135	11.329	0.135456	-	-	-	-	-	-	-	-	-	-	-	-	-	-	-	-	2	361194	2.10213e-06	79.9606
ukb-b-11188	Used an inhaler for chest within last hour || id:ukb-b-11188	-	-	-	-	-	-	21.6037	35.9679	0.54808	-	-	-	-	-	-	-	-	-	-	1	424873	5.32209e-07	31.4032
ukb-d-1150_1	Usual side of head for mobile phone use: Left || id:ukb-d-1150_1	-4.00707	5.28339	0.448195	-	-	-	-	-	-	-	-	-	-	-	-	-	-	-	-	2	303009	4.94803e-05	65.2377
ukb-d-1150_2	Usual side of head for mobile phone use: Right || id:ukb-d-1150_2	3.35708	7.55255	0.656683	-	-	-	-	-	-	-	-	-	-	-	-	-	-	-	-	2	303009	5.67767e-05	70.136
finn-a-I9_VARICVE	Varicose veins || id:finn-a-I9_VARICVE	-	-	-	-	-	-	-0.0459671	0.285673	0.872166	-	-	-	-	-	-	-	-	-	-	1	-	0.00916039	50.7656
ukb-b-8468	Vascular/heart problems diagnosed by doctor: Angina || id:ukb-b-8468	-6.26474	2.51268	0.0126579	-10.6649	6.33594	0.107875	-	-	-	0.0159444	0.457308	0.438878	0.412837	-8.2131	3.76263	0.0290499	-8.52125	3.86292	0.0386668	22	461880	7.93599e-05	1178.47
ukb-b-11590	Vascular/heart problems diagnosed by doctor: Heart attack || id:ukb-b-11590	-6.34095	2.793	0.0231894	-7.92056	8.78279	0.383553	-	-	-	0.00530695	0.850042	0.6973	0.625984	-9.11049	4.49488	0.0426767	-8.84644	4.95628	0.0959541	15	461880	4.50878e-05	927.996
ukb-b-14177	Vascular/heart problems diagnosed by doctor: High blood pressure || id:ukb-b-14177	0.322238	0.316676	0.308885	1.72949	0.926745	0.0633203	-	-	-	-0.0122396	0.10772	0.0913427	0.105406	0.473311	0.441497	0.283693	0.895004	1.08396	0.409862	226	461880	0.00564364	13541.4
ukb-b-13352	Vascular/heart problems diagnosed by doctor: None of the above || id:ukb-b-13352	-0.6174	0.314277	0.0494715	-1.01402	0.932411	0.278008	-	-	-	0.00347868	0.651783	0.0773391	0.0721705	-0.208636	0.449116	0.642255	0.762475	1.17453	0.516905	220	461880	0.00561594	12767
finn-a-I9_VTE	Venous thromboembolism || id:finn-a-I9_VTE	-0.0311417	0.190595	0.87021	-	-	-	-	-	-	-	-	-	-	-	-	-	-	-	-	2	-	0.0395623	118.793
ukb-d-I9_VTE	Venous thromboembolism || id:ukb-d-I9_VTE	5.8876	7.13176	0.409062	40.3709	9.72675	0.00429243	-	-	-	-0.130507	0.00559465	3.28861e-05	0.151336	12.3555	5.16151	0.0166762	14.6108	5.57223	0.0305518	9	361194	3.29427e-05	941.392
ukb-b-16812	Vitamin and mineral supplements: Multivitamins +/- minerals || id:ukb-b-16812	-8.65533	2.31233	0.000181745	-30.4045	34.4339	0.442269	-	-	-	0.130853	0.571423	0.541919	0.441155	-9.05443	3.42209	0.00814804	-8.76997	4.75875	0.139127	5	460351	6.47916e-05	175.706
ukb-b-17381	Vitamin and mineral supplements: None of the above || id:ukb-b-17381	2.85848	2.33238	0.220364	32.2244	11.6758	0.028099	-	-	-	-0.19668	0.0383412	0.10057	0.443331	5.22498	2.57836	0.0427163	6.37635	3.68885	0.122151	9	460351	0.000159595	337.931
ukb-b-9596	Vitamin and mineral supplements: Vitamin A || id:ukb-b-9596	-	-	-	-	-	-	8.00727	16.9362	0.636363	-	-	-	-	-	-	-	-	-	-	1	460351	1.27248e-06	30.6166
ukb-b-10188	Vitamin and mineral supplements: Vitamin B || id:ukb-b-10188	-	-	-	-	-	-	12.0813	11.0453	0.274047	-	-	-	-	-	-	-	-	-	-	1	460351	3.11563e-06	35.6024
ukb-b-15175	Vitamin and mineral supplements: Vitamin C || id:ukb-b-15175	-	-	-	-	-	-	-13.4772	8.55507	0.115177	-	-	-	-	-	-	-	-	-	-	1	460351	5.14668e-06	29.9291
ukb-b-11138	Vitamin and/or mineral supplement use: Fish oil || id:ukb-b-11138	-	-	-	-	-	-	0.870746	2.3169	0.707048	-	-	-	-	-	-	-	-	-	-	1	64949	8.99147e-05	32.2699
ukb-b-16507	Vitamin supplement user || id:ukb-b-16507	-	-	-	-	-	-	-2.42482	2.17695	0.265339	-	-	-	-	-	-	-	-	-	-	1	64949	0.000129934	35.1883
ukb-b-10852	Was blood sampling attempted || id:ukb-b-10852	4.39792	31.1999	0.887902	52.5967	68.0537	0.441352	-	-	-	-0.0234904	0.423178	0.661304	0.652679	65.0536	51.3725	0.205402	70.7022	69.7153	0.312839	106	463000	4.41051e-07	3995.67
ukb-b-14576	Wears glasses or contact lenses || id:ukb-b-14576	-7.14205	3.24062	0.0275304	-	-	-	-	-	-	-	-	-	-	-	-	-	-	-	-	2	462254	1.46455e-05	69.2338
ukb-d-20536_1	Weight change during worst episode of depression: Gained weight || id:ukb-d-20536_1	-	-	-	-	-	-	-2.45586	2.02498	0.225213	-	-	-	-	-	-	-	-	-	-	1	56571	9.13101e-05	36.8223
ukb-b-18335	Wheeze or whistling in the chest in last year || id:ukb-b-18335	0.00746459	0.765024	0.992215	3.1959	2.62871	0.230146	-	-	-	-0.0233151	0.211372	0.34264	0.366745	0.516897	1.13974	0.650174	1.40912	1.57615	0.37577	49	453959	0.000874526	2418.76
ukb-d-5855_1	Which eye(s) affected by astigmatism: Right eye || id:ukb-d-5855_1	-	-	-	-	-	-	1.48394	1.29057	0.250213	-	-	-	-	-	-	-	-	-	-	1	9749	0.000479725	33.6639
ukb-d-5832_2	Which eye(s) affected by hypermetropia (long sight): Left eye || id:ukb-d-5832_2	-	-	-	-	-	-	-2.60075	2.78733	0.350789	-	-	-	-	-	-	-	-	-	-	1	15090	0.000144827	30.636
ukb-d-5832_1	Which eye(s) affected by hypermetropia (long sight): Right eye || id:ukb-d-5832_1	-	-	-	-	-	-	0.243035	1.92169	0.89936	-	-	-	-	-	-	-	-	-	-	1	15090	0.000161485	33.75
ukb-b-18765	Why stopped smoking: None of the above || id:ukb-b-18765	-	-	-	-	-	-	-2.81559	2.73262	0.302839	-	-	-	-	-	-	-	-	-	-	1	113988	4.83912e-05	34.1154
ukb-b-10857	Willing to attempt cognitive tests || id:ukb-b-10857	-	-	-	-	-	-	10.3872	20.251	0.608006	-	-	-	-	-	-	-	-	-	-	1	462293	9.21446e-07	31.3512
ukb-d-20530	Witnessed sudden violent death || id:ukb-d-20530	-	-	-	-	-	-	1.4612	3.12286	0.639852	-	-	-	-	-	-	-	-	-	-	1	117862	3.80949e-05	39.2962
ukb-d-22612_2	Worked with materials containing asbestos: Often || id:ukb-d-22612_2	-6.04555	3.43528	0.0784344	-	-	-	-	-	-	-	-	-	-	-	-	-	-	-	-	2	76334	1.29149e-05	61.2852
ukb-d-22615_2	Workplace had a lot of diesel exhaust: Often || id:ukb-d-22615_2	1.34683	1.97198	0.494617	-	-	-	-	-	-	-	-	-	-	-	-	-	-	-	-	2	89046	3.11719e-05	72.3018
ukb-d-22607_1	Workplace very cold: Sometimes || id:ukb-d-22607_1	-	-	-	-	-	-	0.0663366	2.52848	0.979069	-	-	-	-	-	-	-	-	-	-	1	90145	9.58462e-05	34.4557
ukb-d-22608_0	Workplace very hot: Rarely/never || id:ukb-d-22608_0	0.0557814	1.63122	0.972721	-	-	-	-	-	-	-	-	-	-	-	-	-	-	-	-	2	90105	0.000129696	63.4841
ukb-b-6519	Worrier / anxious feelings || id:ukb-b-6519	-0.848054	0.620573	0.171761	-7.37587	3.2372	0.0260448	-	-	-	0.0490063	0.0441885	0.21695	0.310207	-0.775816	0.875657	0.375627	-0.403555	1.81745	0.824975	66	450765	0.0014686	2749.23
ukb-b-13653	Worry too long after embarrassment || id:ukb-b-13653	-0.966928	0.814287	0.235049	-1.43814	4.54309	0.753409	-	-	-	0.0035319	0.916583	0.265602	0.229649	-1.40914	1.11646	0.206892	-1.63892	2.48428	0.513523	38	443918	0.000848025	1535.78
ieu-b-2	Alzheimer<U+2019>s disease || id:ieu-b-2	-0.0843968	0.0424628	0.0468619	-0.0501108	0.065975	0.457361	-	-	-	-0.00987622	0.483692	0.611715	0.580968	-0.0835063	0.06486	0.197925	-0.0668787	0.0688652	0.343673	20	63926	-	2547.93
ieu-b-13	childhood absence epilepsy || id:ieu-b-13	-	-	-	-	-	-	5.27521	3.76193	0.160838	-	-	-	-	-	-	-	-	-	-	1	30470	4.56066e-05	38.8822
ieu-b-8	epilepsy, all documented cases || id:ieu-b-8	0.00375108	0.409193	0.992686	-1.94958	1.44513	0.406087	-	-	-	0.123384	0.393516	0.349018	0.720893	-0.234126	0.460695	0.611312	-0.287442	0.542935	0.649403	3	44889	0.00324263	117.726
ieu-b-10	focal epilepsy, all documented cases || id:ieu-b-10	-	-	-	-	-	-	-0.167143	0.684894	0.807199	-	-	-	-	-	-	-	-	-	-	1	39348	0.00129465	33.4544
ieu-b-14	focal epilepsy, documented hippocampal sclerosis || id:ieu-b-14	-	-	-	-	-	-	-1.3795	2.10951	0.513148	-	-	-	-	-	-	-	-	-	-	1	30480	4.69493e-05	45.828
ieu-b-9	generalized epilepsy, all documented cases || id:ieu-b-9	0.135936	0.128067	0.288487	0.357766	1.1264	0.758019	-	-	-	-0.0178878	0.847171	0.370004	0.290076	0.0765759	0.162423	0.637314	0.0674166	0.228947	0.774426	11	33446	0.0288297	371.556
ieu-b-17	juvenile myoclonic epilepsy || id:ieu-b-17	-	-	-	-	-	-	-0.915209	2.94177	0.755718	-	-	-	-	-	-	-	-	-	-	1	30858	7.5153e-05	44.496
ieu-b-7	Parkinson<U+2019>s disease || id:ieu-b-7	0.0505433	0.0707563	0.475024	0.205868	0.184059	0.27599	-	-	-	-0.0274802	0.370721	0.000556008	0.000635987	0.105942	0.0766506	0.166927	0.0809672	0.149889	0.594498	23	482730	0.205877	1291.18
ukb-b-4982	Able to confide || id:ukb-b-4982	-0.585861	0.341839	0.0865559	0.553638	1.77428	0.760849	-	-	-	-0.033092	0.525851	0.369972	0.32729	-0.280643	0.439392	0.523013	-0.194573	0.581686	0.743778	13	448858	0.00395115	503.665
ukb-b-1004	Added milk to espresso || id:ukb-b-1004	1.50712	0.77074	0.050534	2.81999	10.1427	0.82736	-	-	-	-0.0316097	0.912077	0.957435	0.794751	1.17906	4.17732	0.777749	0.888169	5.00785	0.875565	3	64949	3.47352e-05	99.4059
ukb-b-5332	Added milk to filtered coffee || id:ukb-b-5332	0.74339	1.67958	0.658051	-	-	-	-	-	-	-	-	-	-	-	-	-	-	-	-	2	64949	0.000454881	61.6838
ukb-b-11491	Added milk to rooibos tea || id:ukb-b-11491	-	-	-	-	-	-	-6.82932	4.70095	0.146292	-	-	-	-	-	-	-	-	-	-	1	64949	3.77968e-05	30.7022
ukb-b-5209	Added milk to standard tea || id:ukb-b-5209	-	-	-	-	-	-	0.691218	1.21088	0.568108	-	-	-	-	-	-	-	-	-	-	1	64949	0.000462374	32.68
ukb-b-6134	Age completed full time education || id:ukb-b-6134	0.558897	0.536456	0.29749	0.463782	2.32188	0.842746	-	-	-	0.00139927	0.966612	0.0010296	0.000725897	0.172381	0.568018	0.761526	0.270781	0.98616	0.785088	40	307897	0.00320977	1484.87
ukb-b-3768	Age when periods started (menarche) || id:ukb-b-3768	0.200191	0.134166	0.13567	0.479428	0.371827	0.198807	-	-	-	-0.00592106	0.421612	0.305514	0.299595	0.397882	0.233617	0.0885432	0.48	0.348277	0.169725	195	243944	0.0273086	12722.5
ukb-b-5359	Alcohol || id:ukb-b-5359	-	-	-	-	-	-	1.35017	0.600043	0.024441	-	-	-	-	-	-	-	-	-	-	1	64979	0.00081763	79.7326
ukb-b-5779	Alcohol intake frequency. || id:ukb-b-5779	-0.0809749	0.162991	0.619325	-0.579912	0.307372	0.062226	-	-	-	0.015608	0.0598029	0.0143467	0.0242332	-0.559459	0.242162	0.0208734	-0.513561	0.241387	0.035911	98	462346	0.0238621	5183.58
ukb-b-3460	Alcohol intake versus 10 years previously || id:ukb-b-3460	0.327015	1.0734	0.760631	-4.51921	2.19436	0.0618297	-	-	-	0.06372	0.0317544	0.0231879	0.159367	-0.596934	1.20891	0.621463	-2.52066	1.31227	0.0769561	14	428117	0.000729121	587.753
ukb-b-2603	Average monthly fortified wine intake || id:ukb-b-2603	-	-	-	-	-	-	-2.18749	1.35958	0.107628	-	-	-	-	-	-	-	-	-	-	1	34270	0.000441081	33.9382
ukb-b-13978	Average monthly intake of other alcoholic drinks || id:ukb-b-13978	1.08356	0.645634	0.0932902	14.2478	10.958	0.417377	-	-	-	-1.24427	0.441248	0.453171	0.714923	1.07683	0.883312	0.222812	1.18958	1.05266	0.375742	3	34317	0.000991057	98.9132
ukb-b-7408	Average total household income before tax || id:ukb-b-7408	-0.764103	0.340461	0.0248121	-0.247061	1.47132	0.867384	-	-	-	-0.0103025	0.719448	0.00781428	0.00624772	-0.896775	0.419123	0.0323835	-0.68001	0.865439	0.435963	48	397751	0.00689503	1960.4
ukb-b-5174	Average weekly beer plus cider intake || id:ukb-b-5174	1.78957	0.598995	0.00281153	3.01012	1.75094	0.101839	-	-	-	-0.0172413	0.466588	0.440781	0.412604	1.76829	0.857301	0.0391484	2.1903	1.19085	0.080769	21	327634	0.00130254	886.041
ukb-b-5716	Average weekly champagne plus white wine intake || id:ukb-b-5716	1.44951	1.79382	0.419059	69.2242	38.4873	0.213896	-	-	-	-0.844953	0.220113	0.129119	0.329682	0.564793	1.65668	0.733165	-0.0227357	2.05392	0.991863	4	326801	0.000287568	130.944
ukb-b-1070	Average weekly fortified wine intake || id:ukb-b-1070	-4.73027	4.98948	0.343104	-	-	-	-	-	-	-	-	-	-	-	-	-	-	-	-	2	327563	4.21312e-05	62.2352
ukb-b-5239	Average weekly red wine intake || id:ukb-b-5239	0.267698	0.53992	0.620028	2.79748	1.36831	0.0567122	-	-	-	-0.043146	0.0619633	0.36238	0.559841	-0.212101	0.798196	0.79045	-0.828288	1.55332	0.600391	19	327026	0.00174487	816.316
ukb-b-1707	Average weekly spirits intake || id:ukb-b-1707	-2.15906	0.442471	1.06325e-06	-3.9657	5.06614	0.515723	-	-	-	0.0286757	0.750019	0.919584	0.833796	-2.41915	1.26882	0.0565706	-2.47723	1.57825	0.214525	4	326565	0.000353502	147.931
ukb-b-12236	Avocado intake || id:ukb-b-12236	0.212067	2.60377	0.935087	-	-	-	-	-	-	-	-	-	-	-	-	-	-	-	-	2	64946	0.000160445	62.0506
ukb-b-4414	Bacon intake || id:ukb-b-4414	-0.465712	0.404581	0.249692	0.526457	1.37156	0.766682	-	-	-	-0.0423764	0.557284	0.70463	0.950835	-0.0838425	0.782536	0.914676	-0.0292048	1.02806	0.979917	3	64949	0.000896608	94.86
ukb-b-5277	Baguette intake || id:ukb-b-5277	-	-	-	-	-	-	1.54595	1.78578	0.386654	-	-	-	-	-	-	-	-	-	-	1	64941	0.000223983	31.7132
ukb-b-5362	Banana intake || id:ukb-b-5362	0.625387	0.0182325	7.66791e-258	-	-	-	-	-	-	-	-	-	-	-	-	-	-	-	-	2	64949	0.00117205	65.2351
ukb-b-2862	Beef intake || id:ukb-b-2862	0.376711	0.590053	0.52319	-0.111222	3.44491	0.97467	-	-	-	0.00617254	0.887079	0.727236	0.662302	1.62013	0.902464	0.0726173	1.9096	1.46347	0.210401	17	461053	0.00103632	705.038
ukb-b-4961	Beer/cider intake || id:ukb-b-4961	1.64471	0.275476	2.36669e-09	-	-	-	-	-	-	-	-	-	-	-	-	-	-	-	-	2	64949	0.00126898	68.4326
ukb-b-3357	Birth weight of first child || id:ukb-b-3357	-0.324022	0.165429	0.0501507	-1.49267	0.534787	0.00688757	-	-	-	0.0397186	0.0252356	0.0272094	0.0643458	-0.170263	0.212113	0.42215	0.384705	0.443034	0.388354	67	200272	0.0244899	3383.07
ukb-b-18007	Boiled/baked potatoes intake || id:ukb-b-18007	-	-	-	-	-	-	-0.603112	1.04546	0.564015	-	-	-	-	-	-	-	-	-	-	1	64949	0.000889232	30.4754
ukb-b-6246	Bread roll intake || id:ukb-b-6246	0.0581506	1.02061	0.954564	-	-	-	-	-	-	-	-	-	-	-	-	-	-	-	-	2	64940	0.000711676	64.3912
ukb-b-5753	Breaded fish intake || id:ukb-b-5753	-	-	-	-	-	-	0.0196926	2.35953	0.993341	-	-	-	-	-	-	-	-	-	-	1	64949	6.07098e-05	31.3592
ukb-b-15212	Broad bean intake || id:ukb-b-15212	-	-	-	-	-	-	-2.27387	2.81253	0.418816	-	-	-	-	-	-	-	-	-	-	1	64949	8.06243e-05	31.5821
ukb-b-20341	Butternut squash intake || id:ukb-b-20341	-	-	-	-	-	-	-6.20865	3.94755	0.115769	-	-	-	-	-	-	-	-	-	-	1	64943	5.1877e-05	30.8558
ukb-b-18788	Cereal bar intake || id:ukb-b-18788	-	-	-	-	-	-	2.34074	1.3014	0.0720766	-	-	-	-	-	-	-	-	-	-	1	64944	0.000261707	30.5129
ukb-b-15926	Cereal intake || id:ukb-b-15926	-0.440088	0.518155	0.395694	0.291695	2.32482	0.90078	-	-	-	-0.0101883	0.748317	0.0201044	0.016091	-0.766871	0.617952	0.21461	-1.27922	1.40274	0.367129	42	441640	0.00300421	1873.77
ukb-b-1489	Cheese intake || id:ukb-b-1489	-0.444769	0.337711	0.187835	-2.18472	1.37042	0.115896	-	-	-	0.0302583	0.195092	0.00634983	0.00815217	-0.523575	0.427805	0.221004	-2.39256	0.927585	0.0122067	65	451486	0.0064103	2536.13
ukb-b-6185	Cheese spread intake || id:ukb-b-6185	-	-	-	-	-	-	-8.27438	5.08309	0.103562	-	-	-	-	-	-	-	-	-	-	1	64949	3.05158e-05	30.4257
ukb-b-19847	Cheesy biscuits intake || id:ukb-b-19847	-	-	-	-	-	-	1.56807	5.69443	0.783033	-	-	-	-	-	-	-	-	-	-	1	64949	2.72724e-05	30.0266
ukb-b-2221	Cherry intake || id:ukb-b-2221	0.193991	1.49743	0.896923	9.87782	8.95202	0.468725	-	-	-	-0.289814	0.468348	0.506862	0.709676	0.387817	2.10501	0.853829	0.934332	2.58694	0.752555	3	64949	0.000172421	93.9574
ukb-b-13246	Childhood sunburn occasions || id:ukb-b-13246	-0.213752	0.144491	0.139046	-0.210274	0.208931	0.317536	-	-	-	-0.000154415	0.981556	0.185154	0.164363	-0.299568	0.21413	0.161813	-0.401817	0.19909	0.0471882	75	346955	0.0284075	12536.9
ukb-b-117	Chocolate bar intake || id:ukb-b-117	-	-	-	-	-	-	-0.196204	1.18244	0.868211	-	-	-	-	-	-	-	-	-	-	1	64944	0.000374948	33.9113
ukb-b-9886	Chocolate biscuits intake || id:ukb-b-9886	-	-	-	-	-	-	0.631084	0.717627	0.379183	-	-	-	-	-	-	-	-	-	-	1	64949	0.000780528	33.8546
ukb-b-1160	Chocolate-covered raisin intake || id:ukb-b-1160	-	-	-	-	-	-	-5.63153	4.22675	0.182744	-	-	-	-	-	-	-	-	-	-	1	64949	3.62201e-05	29.9696
ukb-b-5237	Coffee intake || id:ukb-b-5237	-0.239447	0.459758	0.602498	0.250778	0.916757	0.785952	-	-	-	-0.00957425	0.539187	0.00289441	0.00247379	-0.280983	0.553013	0.611387	-0.158398	0.494731	0.750593	39	428860	0.00375307	2874.7
ukb-b-4650	Comparative body size at age 10 || id:ukb-b-4650	0.164865	0.180756	0.361726	-0.465396	0.365703	0.204527	-	-	-	0.0106502	0.0491674	0.0303863	0.0423145	-0.32801	0.28153	0.24398	-0.343639	0.315101	0.276673	218	454718	0.0163232	16600.1
ukb-b-19206	Contra-indications for spirometry || id:ukb-b-19206	-4.36487	4.63569	0.346408	-	-	-	-	-	-	-	-	-	-	-	-	-	-	-	-	2	462551	4.12852e-05	60.0175
ukb-b-8089	Cooked vegetable intake || id:ukb-b-8089	0.668165	0.976672	0.493897	-6.53747	11.153	0.566482	-	-	-	0.0732439	0.526366	0.127631	0.110704	-0.0931283	1.17948	0.937067	-0.553876	1.76326	0.757488	17	448651	0.000788799	638.93
ukb-b-14171	Cottage cheese intake || id:ukb-b-14171	2.06929	0.31142	3.03858e-11	-	-	-	-	-	-	-	-	-	-	-	-	-	-	-	-	2	64949	4.68092e-05	64.1604
ukb-b-7420	Courgette intake || id:ukb-b-7420	-	-	-	-	-	-	1.44221	1.95035	0.459625	-	-	-	-	-	-	-	-	-	-	1	64949	0.000193414	33.348
ukb-b-4007	Croissant intake || id:ukb-b-4007	2.18308	2.45912	0.374675	-	-	-	-	-	-	-	-	-	-	-	-	-	-	-	-	2	64943	9.45715e-05	64.3233
ukb-b-7641	Crumble intake || id:ukb-b-7641	2.70223	1.70186	0.11233	-	-	-	-	-	-	-	-	-	-	-	-	-	-	-	-	2	64948	8.73683e-05	65.166
ukb-b-223	Current tobacco smoking || id:ukb-b-223	2.00294	0.837132	0.0167285	3.55766	2.97183	0.240051	-	-	-	-0.0135304	0.589029	0.0842269	0.0729395	2.53814	1.11734	0.0231107	2.92769	1.62621	0.0809581	34	462434	0.00093936	1443.37
ukb-b-4955	Dairy smoothie intake || id:ukb-b-4955	-0.0928638	1.22481	0.939563	2.80029	7.32075	0.767416	-	-	-	-0.19851	0.754991	0.148772	0.0704042	0.135893	1.00361	0.892292	0.669969	1.1518	0.619615	3	64941	0.000293162	109.62
ukb-b-16139	Dark chocolate intake || id:ukb-b-16139	-	-	-	-	-	-	-0.354571	2.67351	0.894491	-	-	-	-	-	-	-	-	-	-	1	64945	8.49174e-05	31.0086
ukb-b-5776	Daytime dozing / sleeping (narcolepsy) || id:ukb-b-5776	3.36384	0.984064	0.0006301	3.87557	4.86047	0.43195	-	-	-	-0.00395119	0.915087	0.0716301	0.0561706	2.04635	1.24389	0.0999459	-0.231887	2.44381	0.925057	30	460913	0.000710775	1330.36
ukb-b-12558	Decaffeinated coffee || id:ukb-b-12558	-	-	-	-	-	-	-1.62623	1.93709	0.401175	-	-	-	-	-	-	-	-	-	-	1	64949	0.000236899	32.0864
ukb-b-1572	Difficulty not smoking for 1 day || id:ukb-b-1572	0.351023	0.158462	0.0267472	-0.305257	0.874101	0.786106	-	-	-	0.0467551	0.574011	0.716844	0.840821	0.298111	0.288642	0.301695	0.257193	0.320966	0.507023	3	33404	0.00521127	212.735
ukb-b-16576	Dried fruit intake || id:ukb-b-16576	-0.855561	0.510967	0.0940529	-1.60754	2.275	0.484118	-	-	-	0.00929759	0.736165	0.126034	0.107296	-0.725811	0.657289	0.269485	-0.690898	1.13183	0.54512	40	421764	0.00235289	1680.35
ukb-b-3975	Drinking water intake || id:ukb-b-3975	-0.0873646	0.311932	0.779419	-	-	-	-	-	-	-	-	-	-	-	-	-	-	-	-	2	64949	0.00601935	98.7842
ukb-b-4549	Drive faster than motorway speed limit || id:ukb-b-4549	-0.107132	0.655156	0.870108	-1.29362	3.14358	0.684508	-	-	-	0.0156577	0.702878	0.0956613	0.0776888	-0.482616	0.824159	0.558154	-0.166941	1.29696	0.898654	25	418299	0.00156543	1037.48
ukb-b-2634	Duration of heavy DIY || id:ukb-b-2634	0.170433	0.0320944	1.09399e-07	-	-	-	-	-	-	-	-	-	-	-	-	-	-	-	-	2	182778	0.00101591	61.3617
ukb-b-2993	Duration of light DIY || id:ukb-b-2993	0.662372	0.620522	0.285772	-	-	-	-	-	-	-	-	-	-	-	-	-	-	-	-	2	227090	0.000633224	63.8544
ukb-b-2346	Duration of moderate activity || id:ukb-b-2346	-1.54787	0.929575	0.095885	-4.43561	4.43063	0.373418	-	-	-	0.0407392	0.538802	0.573054	0.495303	-2.01019	1.43089	0.160064	-2.00073	1.94993	0.351918	6	343827	0.000408064	190.812
ukb-b-703	Duration walking for pleasure || id:ukb-b-703	0.189034	1.47131	0.897769	-20.4499	11.6382	0.329384	-	-	-	0.515366	0.325825	0.0247406	0.182813	0.460697	0.979562	0.638134	-1.69687	1.10972	0.265852	3	328153	0.000749653	113.748
ukb-b-533	Ease of skin tanning || id:ukb-b-533	-0.0291376	0.0822228	0.723059	0.0681119	0.113109	0.548024	-	-	-	-0.00585727	0.213112	0.477891	0.491203	-0.101364	0.133796	0.44869	-0.0686839	0.136208	0.614862	143	453065	0.0711483	34742
ukb-b-5382	Eggs in sandwiches intake || id:ukb-b-5382	-	-	-	-	-	-	-2.29831	2.81526	0.414285	-	-	-	-	-	-	-	-	-	-	1	64949	5.0462e-05	30.0509
ukb-b-19142	Espresso intake || id:ukb-b-19142	-	-	-	-	-	-	1.16685	1.63495	0.475418	-	-	-	-	-	-	-	-	-	-	1	64949	9.73058e-05	37.777
ukb-b-4439	Ever had eye surgery || id:ukb-b-4439	-0.687884	0.686826	0.316565	-	-	-	-	-	-	-	-	-	-	-	-	-	-	-	-	2	102471	0.000199005	64.7204
ukb-b-6244	Exposure to tobacco smoke outside home || id:ukb-b-6244	1.65943	0.91084	0.0684759	3.05587	5.99558	0.631963	-	-	-	-0.0124435	0.819187	0.908383	0.840573	2.04366	1.97122	0.299854	2.40192	2.77877	0.420587	7	391502	0.00019556	237.664
ukb-b-2148	Facial ageing || id:ukb-b-2148	0.130345	0.455828	0.774915	0.206348	0.992945	0.835937	-	-	-	-0.000853466	0.931449	0.361493	0.33186	0.669336	0.733151	0.361265	0.970731	0.871042	0.268599	77	423999	0.00318669	5679.97
ukb-b-2535	Falls in the last year || id:ukb-b-2535	-2.26255	2.36809	0.33936	-27.8017	22.4995	0.342032	-	-	-	0.197706	0.372113	0.350747	0.372295	-0.260583	2.90189	0.928448	0.212496	4.44453	0.964872	4	461725	9.22968e-05	131.249
ukb-b-3666	Family relationship satisfaction || id:ukb-b-3666	-0.44416	0.948099	0.639445	-0.771575	4.29477	0.873978	-	-	-	0.00870772	0.944102	0.308297	0.166413	-0.0836216	1.05509	0.93683	0.436487	1.66627	0.810313	4	151531	0.000662037	121.998
ukb-b-748	Filtered coffee intake || id:ukb-b-748	0.0730287	0.253803	0.773548	0.170478	3.93244	0.972419	-	-	-	-0.00444829	0.984158	0.619804	0.328176	0.0975951	0.452922	0.829394	0.215587	0.563008	0.738646	3	64949	0.00288098	130.579
ukb-b-2830	Financial situation satisfaction || id:ukb-b-2830	1.28805	0.0755976	4.27683e-65	-	-	-	-	-	-	-	-	-	-	-	-	-	-	-	-	2	152153	0.00037672	63.395
ukb-b-12763	Flavoured milk intake || id:ukb-b-12763	-	-	-	-	-	-	-1.13721	4.36943	0.794658	-	-	-	-	-	-	-	-	-	-	1	64941	3.50141e-05	32.8106
ukb-b-5238	Fluid intelligence score || id:ukb-b-5238	-0.00876711	0.0840636	0.916938	-0.486746	0.382888	0.207517	-	-	-	0.026361	0.204681	0.0349747	0.0404425	0.0315359	0.111938	0.778153	0.124185	0.281399	0.660222	78	149051	0.0907137	3133.49
ukb-b-9524	Fortified wine intake || id:ukb-b-9524	-	-	-	-	-	-	4.06068	3.28023	0.215744	-	-	-	-	-	-	-	-	-	-	1	64942	4.11316e-05	31.4151
ukb-b-8221	Fractured heel (left) || id:ukb-b-8221	-	-	-	-	-	-	0.342427	23.1817	0.988215	-	-	-	-	-	-	-	-	-	-	1	147338	2.03976e-06	30.8365
ukb-b-3822	Frequency of depressed mood in last 2 weeks || id:ukb-b-3822	-1.49611	1.29355	0.247438	8.63085	11.1892	0.455417	-	-	-	-0.0877044	0.380102	0.0589009	0.0604306	-1.04318	1.43032	0.465799	-1.65799	2.38327	0.498878	14	442840	0.000431542	510.481
ukb-b-5379	Frequency of friend/family visits || id:ukb-b-5379	-0.0724296	0.448077	0.871585	2.99206	2.57493	0.258274	-	-	-	-0.050339	0.240042	0.500207	0.529406	0.361924	0.626522	0.563485	0.376188	1.14536	0.745682	23	459830	0.00239846	890.413
ukb-b-4210	Frequency of light DIY in last 4 weeks || id:ukb-b-4210	-	-	-	-	-	-	1.36906	1.64304	0.404705	-	-	-	-	-	-	-	-	-	-	1	228298	0.00026687	34.1611
ukb-b-3502	Frequency of other exercises in last 4 weeks || id:ukb-b-3502	-	-	-	-	-	-	-1.49347	1.18839	0.208857	-	-	-	-	-	-	-	-	-	-	1	220207	0.000267129	37.9357
ukb-b-4943	Frequency of solarium/sunlamp use || id:ukb-b-4943	1.54587	1.81186	0.393551	11.0282	9.72913	0.339386	-	-	-	-0.0520002	0.378538	0.859191	0.969017	1.0808	3.77986	0.774926	0.947358	5.27889	0.866299	5	436185	4.87774e-05	170.467
ukb-b-298	Frequency of stair climbing in last 4 weeks || id:ukb-b-298	-0.840716	0.674889	0.212871	0.429858	6.06346	0.944361	-	-	-	-0.0217673	0.835601	0.0124438	0.00842394	-0.897634	0.706721	0.204035	-1.37568	1.0662	0.214236	18	458309	0.00221805	600.656
ukb-b-5664	Frequency of tenseness / restlessness in last 2 weeks || id:ukb-b-5664	0.673848	1.05768	0.524058	0.477808	3.15002	0.881457	-	-	-	0.00204646	0.947975	0.329155	0.267672	0.387052	1.41261	0.784086	1.62278	2.5983	0.541069	17	445194	0.000522194	614.612
ukb-b-929	Frequency of tiredness / lethargy in last 2 weeks || id:ukb-b-929	0.496517	0.493914	0.314767	4.0185	2.06357	0.0589102	-	-	-	-0.0433073	0.0872962	0.231764	0.312056	0.558347	0.664751	0.400945	0.854219	1.58732	0.59353	40	449019	0.00229719	1499.36
ukb-b-185	Frequency of travelling from home to job workplace || id:ukb-b-185	-	-	-	-	-	-	-4.24239	2.76495	0.124944	-	-	-	-	-	-	-	-	-	-	1	263534	8.98868e-05	31.722
ukb-b-1419	Frequency of unenthusiasm / disinterest in last 2 weeks || id:ukb-b-1419	1.10536	0.999917	0.268962	8.46685	4.11546	0.0641602	-	-	-	-0.0711376	0.0910474	0.566388	0.787883	1.61727	1.45792	0.267302	1.75317	2.32069	0.46455	13	447403	0.000408071	503.263
ukb-b-4655	Frequency of walking for pleasure in last 4 weeks || id:ukb-b-4655	-0.332475	0.544785	0.541672	5.6466	5.06784	0.307825	-	-	-	-0.140374	0.280345	0.365042	0.402072	-0.38212	0.672486	0.569886	-0.420048	1.07521	0.707661	8	328320	0.00186298	274.698
ukb-b-3881	Fresh fruit intake || id:ukb-b-3881	-0.992973	0.456181	0.0295021	0.850457	1.98504	0.670105	-	-	-	-0.0173613	0.341016	0.852673	0.853365	-0.63523	0.752145	0.398358	-1.04365	1.41321	0.463472	54	446462	0.00187945	2492.23
ukb-b-12836	Fried potatoes intake || id:ukb-b-12836	-	-	-	-	-	-	0.971946	0.968842	0.315763	-	-	-	-	-	-	-	-	-	-	1	64949	0.000648427	33.3634
ukb-b-3304	Friendships satisfaction || id:ukb-b-3304	-1.24035	1.8044	0.491829	-13.781	4.75638	0.101337	-	-	-	0.225464	0.113457	0.0443538	0.691539	-0.329323	1.45932	0.821458	0.0326395	1.79487	0.986633	4	151232	0.000469839	128.833
ukb-b-1780	Fruit smoothie intake || id:ukb-b-1780	-	-	-	-	-	-	4.81806	2.97417	0.105239	-	-	-	-	-	-	-	-	-	-	1	64942	5.36804e-05	30.7478
ukb-b-2772	Getting up in morning || id:ukb-b-2772	-0.333646	0.378493	0.378041	0.0520296	1.29965	0.968173	-	-	-	-0.00513582	0.757139	0.0681193	0.0593838	-0.0642027	0.520453	0.901823	0.36595	1.14161	0.749426	77	461658	0.00420239	3274.53
ukb-b-14351	Grapefruit juice intake || id:ukb-b-14351	-	-	-	-	-	-	-1.28375	3.62052	0.722906	-	-	-	-	-	-	-	-	-	-	1	64943	7.17851e-05	45.2607
ukb-b-2299	Green bean intake || id:ukb-b-2299	-	-	-	-	-	-	0.061498	0.943373	0.948023	-	-	-	-	-	-	-	-	-	-	1	64949	0.00035369	29.8086
ukb-b-4078	Green tea intake || id:ukb-b-4078	-0.00898514	0.00699728	0.19911	-0.000646069	0.018769	0.9729	-	-	-	-0.0227809	0.606241	0.970357	0.962096	-0.00746891	0.0132528	0.573046	-0.0207029	0.023488	0.38856	21	64949	5.37516	696.863
ukb-b-20432	Hands-free device/speakerphone use with mobile phone in last 3 month || id:ukb-b-20432	2.60732	1.76883	0.140472	-1.33638	15.762	0.937774	-	-	-	0.0485463	0.817118	0.0736397	0.0390579	2.76321	1.55638	0.0758302	6.1048	2.58619	0.0776174	5	388531	0.000317579	176.716
ukb-b-4062	Happiness || id:ukb-b-4062	-	-	-	-	-	-	0.942534	1.95978	0.63056	-	-	-	-	-	-	-	-	-	-	1	152348	0.000115018	35.9441
ukb-b-2053	Health satisfaction || id:ukb-b-2053	-2.12174	1.40317	0.130508	-	-	-	-	-	-	-	-	-	-	-	-	-	-	-	-	2	152420	0.000364153	67.0306
ukb-b-13344	Herbal tea intake || id:ukb-b-13344	-0.00160677	0.00977331	0.869413	-0.0288362	0.0522728	0.588369	-	-	-	0.0974707	0.602153	0.564636	0.515481	-0.00694157	0.0141271	0.623168	-0.00716853	0.0256466	0.783039	19	64949	4.80042	637.961
ukb-b-14203	Hot drink temperature || id:ukb-b-14203	-0.00932021	0.434314	0.982879	0.634006	2.03187	0.756015	-	-	-	-0.005849	0.745623	0.848305	0.828741	-0.371101	0.685111	0.588049	-0.829002	1.66936	0.621123	67	457873	0.00211146	2992.39
ukb-b-17189	Ice-cream intake || id:ukb-b-17189	-	-	-	-	-	-	-1.96802	1.43529	0.170323	-	-	-	-	-	-	-	-	-	-	1	64949	0.000170605	30.4013
ukb-b-282	Indian snacks intake || id:ukb-b-282	-	-	-	-	-	-	-4.59708	3.4931	0.188159	-	-	-	-	-	-	-	-	-	-	1	64949	6.36141e-05	42.6888
ukb-b-930	Instant coffee intake || id:ukb-b-930	0.0675577	0.336077	0.840684	-	-	-	-	-	-	-	-	-	-	-	-	-	-	-	-	2	64949	0.00456263	76.3183
ukb-b-1338	Intake of artificial sweetener added to coffee || id:ukb-b-1338	-	-	-	-	-	-	-0.210222	1.312	0.8727	-	-	-	-	-	-	-	-	-	-	1	64949	0.000432881	75.036
ukb-b-5867	Intake of artificial sweetener added to tea || id:ukb-b-5867	-	-	-	-	-	-	-2.34397	0.974603	0.0161701	-	-	-	-	-	-	-	-	-	-	1	64949	0.000404329	79.9337
ukb-b-8442	Intake of sugar added to tea || id:ukb-b-8442	0.803386	0.0983308	3.07801e-16	-	-	-	-	-	-	-	-	-	-	-	-	-	-	-	-	2	64949	0.000545783	73.4026
ukb-b-2002	Job involves heavy manual or physical work || id:ukb-b-2002	0.897579	0.463872	0.0529938	1.30573	2.17409	0.553988	-	-	-	-0.00711587	0.849155	0.102975	0.0810801	0.454762	0.588185	0.439427	0.0873824	0.84251	0.918256	25	263615	0.00278911	972.767
ukb-b-4461	Job involves mainly walking or standing || id:ukb-b-4461	0.355327	0.504806	0.481503	0.0667351	2.26177	0.976878	-	-	-	0.00676622	0.897531	0.0156562	0.0102719	-0.0529777	0.548172	0.923009	-0.119071	0.686777	0.864673	16	263556	0.00314864	679.713
ukb-b-1712	Job involves shift work || id:ukb-b-1712	-2.20899	2.59864	0.395295	-	-	-	-	-	-	-	-	-	-	-	-	-	-	-	-	2	263315	0.000215407	81.5229
ukb-b-530	Lamb intake || id:ukb-b-530	-	-	-	-	-	-	-2.15515	2.59729	0.406669	-	-	-	-	-	-	-	-	-	-	1	64942	0.000141595	34.592
ukb-b-14179	Lamb/mutton intake || id:ukb-b-14179	0.11884	0.663538	0.857859	2.89865	2.50651	0.256623	-	-	-	-0.0320292	0.259382	0.18535	0.20025	0.472658	0.856788	0.581179	0.524379	1.49861	0.728772	32	460006	0.00136175	1267.03
ukb-b-3278	Length of menstrual cycle || id:ukb-b-3278	0.573234	0.290237	0.0482618	2.46884	2.28491	0.329261	-	-	-	-0.0795305	0.440001	0.594417	0.562559	0.677357	0.410959	0.0993049	1.04635	0.591871	0.1275	7	43125	0.00544026	293.748
ukb-b-4094	Length of mobile phone use || id:ukb-b-4094	-0.171996	0.341904	0.614926	-1.40783	1.66305	0.404185	-	-	-	0.024996	0.453639	0.295617	0.278551	-0.133901	0.483347	0.781758	-0.370775	0.828219	0.657602	31	456972	0.00483001	1187.69
ukb-b-2867	Lettuce intake || id:ukb-b-2867	-	-	-	-	-	-	-0.124691	1.09797	0.909583	-	-	-	-	-	-	-	-	-	-	1	64949	0.00055641	29.7878
ukb-b-4256	Lifetime number of sexual partners || id:ukb-b-4256	0.628792	0.427188	0.14104	0.461596	2.12056	0.828408	-	-	-	0.0022147	0.936085	0.00320652	0.00248516	0.770651	0.523857	0.141262	1.00198	1.09625	0.364255	63	378882	0.00413839	2412.17
ukb-b-6373	Liver intake || id:ukb-b-6373	-2.70437	2.99365	0.366331	-	-	-	-	-	-	-	-	-	-	-	-	-	-	-	-	2	64944	7.22794e-05	75.6936
ukb-b-14746	Lobster/crab intake || id:ukb-b-14746	-2.26414	2.68705	0.399445	-	-	-	-	-	-	-	-	-	-	-	-	-	-	-	-	2	64938	1.16311e-05	61.7777
ukb-b-1795	Low calorie hot chocolate intake || id:ukb-b-1795	-	-	-	-	-	-	3.76179	4.05752	0.353867	-	-	-	-	-	-	-	-	-	-	1	64942	2.66267e-05	33.1572
ukb-b-6218	Mango intake || id:ukb-b-6218	3.05574	1.08446	0.00483627	-2.04325	7.31138	0.826515	-	-	-	0.111124	0.599633	0.761716	0.90182	3.56159	2.43558	0.143655	3.9247	3.02881	0.324438	3	64949	9.25683e-05	94.4434
ukb-b-18683	Maximum digits remembered correctly || id:ukb-b-18683	0.218533	0.589214	0.71072	-0.706263	1.9639	0.742954	-	-	-	0.0472431	0.651838	0.110118	0.0732507	0.675539	0.527613	0.200416	0.719392	0.615633	0.307482	5	106162	0.00412105	201.072
ukb-b-18956	Mixed fruit intake || id:ukb-b-18956	-	-	-	-	-	-	-1.9161	2.45907	0.435864	-	-	-	-	-	-	-	-	-	-	1	64949	0.000110178	30.9357
ukb-b-4956	Morning/evening person (chronotype) || id:ukb-b-4956	-0.00338628	0.21811	0.987613	0.0207073	0.732807	0.977493	-	-	-	-0.000409041	0.972562	0.000209465	0.000171212	0.162316	0.291606	0.577783	0.287325	0.691203	0.678206	158	413343	0.015263	7329.61
ukb-b-13281	Naan bread intake || id:ukb-b-13281	-	-	-	-	-	-	5.52996	4.12073	0.1796	-	-	-	-	-	-	-	-	-	-	1	64944	2.81263e-05	31.9188
ukb-b-4616	Nap during day || id:ukb-b-4616	0.408747	0.461019	0.375285	4.21714	1.5928	0.0095705	-	-	-	-0.0379825	0.0145431	0.00878302	0.0256546	1.22285	0.620471	0.0487413	1.89622	1.12153	0.0943099	92	462400	0.00327193	4325.13
ukb-b-4630	Neuroticism score || id:ukb-b-4630	0.00413379	0.066928	0.95075	-0.700689	0.325006	0.0331914	-	-	-	0.038308	0.0287811	0.107441	0.16568	-0.0508997	0.0887152	0.566142	-0.0401974	0.216652	0.853134	116	374323	0.129713	4712.69
ukb-b-2091	Noisy workplace || id:ukb-b-2091	-	-	-	-	-	-	1.15117	2.30517	0.617508	-	-	-	-	-	-	-	-	-	-	1	151624	0.000201058	30.8335
ukb-b-17627	Non-oily fish intake || id:ukb-b-17627	0.584627	1.24381	0.638335	13.8108	4.60203	0.0149314	-	-	-	-0.159995	0.0166078	0.0481709	0.399984	-1.15806	1.41361	0.41266	-2.42709	2.61439	0.375086	11	460880	0.00065736	492.825
ukb-b-5445	Number in household || id:ukb-b-5445	-3.60526	1.57852	0.0223744	-10.9861	7.3323	0.272778	-	-	-	0.078697	0.404368	0.621623	0.715458	-2.26561	2.38643	0.342433	-2.1028	3.12825	0.549597	4	459988	0.000144237	129.516
ukb-b-3258	Number of attempts || id:ukb-b-3258	2.45307	1.42473	0.0851085	-0.617712	5.9723	0.927059	-	-	-	0.041257	0.646448	0.508731	0.362427	2.69872	1.98644	0.174283	2.97635	2.38325	0.300291	4	152605	0.000159913	147.467
ukb-b-13616	Number of baps with butter/margarine || id:ukb-b-13616	-	-	-	-	-	-	3.15945	4.23399	0.455539	-	-	-	-	-	-	-	-	-	-	1	64942	3.90105e-05	29.8996
ukb-b-9568	Number of blood samples taken || id:ukb-b-9568	-1.45213	0.665073	0.0290053	-	-	-	-	-	-	-	-	-	-	-	-	-	-	-	-	2	463000	2.58772e-05	69.2469
ukb-b-3713	Number of bread slices with butter/margarine || id:ukb-b-3713	-	-	-	-	-	-	0.0497392	0.510515	0.922385	-	-	-	-	-	-	-	-	-	-	1	64949	0.0016875	30.936
ukb-b-2227	Number of children fathered || id:ukb-b-2227	0.309116	0.639874	0.629032	-15.2573	16.6199	0.527195	-	-	-	0.28721	0.520321	0.628209	0.823571	-0.170403	1.08702	0.875433	-0.181141	1.26465	0.899234	3	209872	0.000423145	131.856
ukb-b-469	Number of cigarettes currently smoked daily (current cigarette smokers) || id:ukb-b-469	0.0668232	0.215501	0.756497	0.259323	1.17521	0.861738	-	-	-	-0.0124513	0.893119	0.60053	0.319459	0.143883	0.32166	0.654649	0.233843	0.372563	0.594336	3	33229	0.00489203	330.977
ukb-b-6019	Number of cigarettes previously smoked daily || id:ukb-b-6019	0.290621	0.340441	0.393293	0.526018	0.793142	0.543466	-	-	-	-0.0138117	0.753125	0.291209	0.200089	0.229017	0.342271	0.503424	0.211268	0.35959	0.582382	6	108946	0.00482729	751.331
ukb-b-2084	Number of correct matches in round || id:ukb-b-2084	-	-	-	-	-	-	5.99841	3.68163	0.103254	-	-	-	-	-	-	-	-	-	-	1	462302	2.53071e-05	30.1002
ukb-b-7030	Number of crackers/crispbreads with butter/margarine || id:ukb-b-7030	-1.17739	0.0646359	3.87662e-74	-	-	-	-	-	-	-	-	-	-	-	-	-	-	-	-	2	64949	0.000776379	66.5587
ukb-b-4710	Number of days/week of moderate physical activity 10+ minutes || id:ukb-b-4710	0.0253187	0.295564	0.931735	-0.0110935	1.77589	0.995104	-	-	-	0.00123697	0.983687	0.3	0.239467	0.0446351	0.380537	0.906626	-0.0161175	0.644636	0.980383	16	440266	0.00718303	575.199
ukb-b-151	Number of days/week of vigorous physical activity 10+ minutes || id:ukb-b-151	-0.219308	0.448741	0.625041	-3.51149	3.50546	0.342649	-	-	-	0.0959247	0.368354	0.114764	0.118871	-0.195086	0.517978	0.706449	-0.263037	0.710962	0.719117	11	440512	0.00374683	436.121
ukb-b-4886	Number of days/week walked 10+ minutes || id:ukb-b-4886	-0.426128	0.321709	0.185312	-0.634846	3.93535	0.873995	-	-	-	0.00545644	0.958254	0.367819	0.302695	-0.360274	0.428574	0.400553	-0.398666	0.74528	0.600061	17	454783	0.00523874	636.09
ukb-b-1355	Number of diet questionnaires completed || id:ukb-b-1355	-	-	-	-	-	-	1.5404	1.83808	0.402004	-	-	-	-	-	-	-	-	-	-	1	198623	0.000216275	30.4756
ukb-b-2988	Number of fluid intelligence questions attempted within time limit || id:ukb-b-2988	0.0119827	0.234249	0.959203	-1.31179	1.0403	0.23594	-	-	-	0.0701275	0.221463	0.168533	0.218724	-0.179456	0.289515	0.535356	-0.621505	0.632982	0.347267	12	149051	0.0119595	421.129
ukb-b-4263	Number of full brothers || id:ukb-b-4263	0.280566	1.26901	0.825022	1.70431	4.99406	0.750075	-	-	-	-0.0169128	0.778858	0.660702	0.530601	0.698329	2.04569	0.732828	1.48565	2.69564	0.605265	6	455347	0.000250281	186.807
ukb-b-5593	Number of full sisters || id:ukb-b-5593	0.176139	1.93837	0.927596	5.71793	6.10697	0.392104	-	-	-	-0.0701311	0.382203	0.0409515	0.0494614	1.89841	1.83035	0.299651	2.69748	2.32448	0.289942	7	455420	0.000306649	228.333
ukb-b-1209	Number of live births || id:ukb-b-1209	0.606946	0.513612	0.237317	-7.08471	3.88106	0.101223	-	-	-	0.181367	0.0771289	0.148679	0.342529	0.956451	0.601533	0.11183	1.13494	0.781184	0.176913	11	250782	0.00240631	435.23
ukb-b-3376	Number of measurements made || id:ukb-b-3376	1.12753	2.4253	0.642	-3.60722	12.3292	0.788916	-	-	-	0.0312803	0.720044	0.379826	0.26233	0.280009	3.01908	0.926105	-0.107507	4.08542	0.980267	5	421986	7.33797e-05	160.04
ukb-b-2183	Number of oatcakes with butter/margarine || id:ukb-b-2183	0.138024	2.23197	0.950691	-16.5806	20.4589	0.566417	-	-	-	0.739853	0.560811	0.537509	0.453946	1.83498	3.29695	0.577822	2.72303	4.66789	0.618675	3	64949	0.00015294	98.8327
ukb-b-1997	Number of older siblings || id:ukb-b-1997	0.0394528	2.3511	0.986612	-	-	-	-	-	-	-	-	-	-	-	-	-	-	-	-	2	133020	0.000305551	63.6236
ukb-b-4733	Number of operations, self-reported || id:ukb-b-4733	-0.293452	0.853286	0.730916	-5.543	4.05635	0.189586	-	-	-	0.0606492	0.203502	0.039623	0.0580185	-1.54238	0.958254	0.107491	-1.60605	1.70813	0.359542	19	462933	0.000971228	735.367
ukb-b-15564	Number of other bread types with butter/margarine || id:ukb-b-15564	-	-	-	-	-	-	-1.82084	2.26057	0.420545	-	-	-	-	-	-	-	-	-	-	1	64932	7.34026e-05	30.0701
ukb-b-660	Number of self-reported cancers || id:ukb-b-660	0.66567	2.02431	0.742278	-0.0642916	8.87838	0.994365	-	-	-	0.00411879	0.934193	0.517674	0.428765	2.00251	2.93248	0.494688	3.6005	4.48066	0.438668	12	462925	0.000126192	606.336
ukb-b-4063	Number of self-reported non-cancer illnesses || id:ukb-b-4063	-0.0605754	0.497698	0.903128	1.19003	2.24847	0.599872	-	-	-	-0.0160364	0.571799	0.163877	0.146594	0.584014	0.676386	0.387899	1.20332	1.38622	0.390956	38	462933	0.00224208	1532.23
ukb-b-3656	Number of treatments/medications taken || id:ukb-b-3656	-0.504564	0.479113	0.292285	4.15416	2.10846	0.055941	-	-	-	-0.0575243	0.0289807	0.428835	0.616453	-0.736849	0.704724	0.295752	-0.689543	1.25145	0.5847	41	462933	0.00226278	1629.24
ukb-b-4801	Number of unsuccessful stop-smoking attempts || id:ukb-b-4801	-0.633351	0.999473	0.526286	-5.10983	7.97816	0.637349	-	-	-	0.103423	0.671211	0.277849	0.164018	-0.911058	1.11421	0.413545	-1.66752	1.80109	0.452271	3	104420	0.000625431	106.212
ukb-b-3169	Number of vehicles in household || id:ukb-b-3169	-2.05282	0.761521	0.00702434	-5.75383	2.9368	0.0785386	-	-	-	0.0511593	0.218473	0.588105	0.663743	-2.01143	1.16093	0.0831671	-1.75282	2.10127	0.421931	12	459696	0.000724314	448.407
ukb-b-6298	Oatcakes intake || id:ukb-b-6298	-	-	-	-	-	-	0.432965	1.65573	0.793711	-	-	-	-	-	-	-	-	-	-	1	64949	0.000226731	30.5571
ukb-b-2209	Oily fish intake || id:ukb-b-2209	0.123079	0.379636	0.745784	-1.09508	1.57672	0.490075	-	-	-	0.0182924	0.429131	0.0102754	0.00975322	-0.602831	0.49487	0.223163	-0.904405	0.774725	0.247672	61	460443	0.00502675	2733.36
ukb-b-10546	Oily fish intake || id:ukb-b-10546	-	-	-	-	-	-	-0.753586	1.51055	0.617863	-	-	-	-	-	-	-	-	-	-	1	64949	0.00018469	30.8092
ukb-b-5232	Olives intake || id:ukb-b-5232	-	-	-	-	-	-	-1.78066	2.8819	0.536656	-	-	-	-	-	-	-	-	-	-	1	64949	6.14267e-05	39.1044
ukb-b-12901	Other alcohol intake || id:ukb-b-12901	-2.14367	0.522835	4.12999e-05	-	-	-	-	-	-	-	-	-	-	-	-	-	-	-	-	2	64944	7.73426e-05	67.7141
ukb-b-1310	Other drink intake || id:ukb-b-1310	-	-	-	-	-	-	-6.44987	3.78467	0.0883417	-	-	-	-	-	-	-	-	-	-	1	64949	8.2614e-05	32.7413
ukb-b-1252	Other fish intake || id:ukb-b-1252	1.66485	6.05932	0.783502	-	-	-	-	-	-	-	-	-	-	-	-	-	-	-	-	2	64937	5.38248e-05	67.0849
ukb-b-8765	Other grain intake || id:ukb-b-8765	-0.845311	3.75101	0.821703	-	-	-	-	-	-	-	-	-	-	-	-	-	-	-	-	2	64949	1.6906e-05	65.4379
ukb-b-9857	Other milk-based pudding intake || id:ukb-b-9857	-	-	-	-	-	-	5.8109	3.63805	0.110208	-	-	-	-	-	-	-	-	-	-	1	64944	3.59291e-05	30.0225
ukb-b-18718	Other savoury snack intake || id:ukb-b-18718	3.24129	2.35521	0.168754	-	-	-	-	-	-	-	-	-	-	-	-	-	-	-	-	2	64949	8.95017e-05	67.6064
ukb-b-139	Other sweets intake || id:ukb-b-139	2.26133	0.032271	0	-	-	-	-	-	-	-	-	-	-	-	-	-	-	-	-	2	64949	0.000244223	62.6984
ukb-b-16150	Other vegetarian alternative intake || id:ukb-b-16150	7.64591	0.876327	2.66318e-18	-	-	-	-	-	-	-	-	-	-	-	-	-	-	-	-	2	64943	3.58693e-05	63.891
ukb-b-6306	Overall health rating || id:ukb-b-6306	1.68288	0.358125	2.61252e-06	1.73519	1.84016	0.347889	-	-	-	-0.000568151	0.976931	0.0326639	0.0280993	1.60989	0.49251	0.00108029	1.66673	1.26442	0.190313	106	460844	0.00485645	4291.54
ukb-b-6500	Pancake intake || id:ukb-b-6500	-2.14346	1.92437	0.265344	-3.65986	10.5516	0.761797	-	-	-	0.0471003	0.896289	0.575221	0.374427	-1.55683	2.85396	0.585411	-0.98395	3.852	0.814896	4	64949	9.47953e-05	148.559
ukb-b-2468	Parsnip intake || id:ukb-b-2468	-	-	-	-	-	-	-0.504792	2.72883	0.853241	-	-	-	-	-	-	-	-	-	-	1	64949	0.000111964	30.2866
ukb-b-2134	Past tobacco smoking || id:ukb-b-2134	-0.405529	0.182842	0.0265606	-0.0100626	0.802939	0.990026	-	-	-	-0.00781321	0.61404	0.447153	0.426435	-0.117239	0.270701	0.664946	-0.0685343	0.538379	0.898961	101	424960	0.01527	4178.16
ukb-b-6154	Peach/nectarine intake || id:ukb-b-6154	-	-	-	-	-	-	0.811303	2.04343	0.691345	-	-	-	-	-	-	-	-	-	-	1	64949	0.000151403	30.4925
ukb-b-4779	Plays computer games || id:ukb-b-4779	-1.11488	0.929504	0.230358	4.82021	4.95461	0.335493	-	-	-	-0.0447595	0.228678	0.0021253	0.00277561	-1.71429	1.1781	0.145632	-3.61043	2.86261	0.213195	50	462433	0.00103771	1915.57
ukb-b-14182	Plum intake || id:ukb-b-14182	-	-	-	-	-	-	-1.09582	1.39935	0.433576	-	-	-	-	-	-	-	-	-	-	1	64949	0.000230704	35.7756
ukb-b-5640	Pork intake || id:ukb-b-5640	0.434476	1.20807	0.719114	-3.92247	7.86412	0.627757	-	-	-	0.0450102	0.585981	0.0753304	0.0603579	2.27305	1.41994	0.109419	2.94798	2.88694	0.327332	13	460162	0.000529999	482.399
ukb-b-8006	Poultry intake || id:ukb-b-8006	1.2685	0.717666	0.077139	23.6175	34.3364	0.517255	-	-	-	-0.243353	0.539059	0.841964	0.80735	1.3334	1.32081	0.312719	1.59462	2.04791	0.461687	8	461900	0.000431232	260.309
ukb-b-17553	Pregnant || id:ukb-b-17553	-2.09099	14.3804	0.884391	-96.4318	90.3101	0.39743	-	-	-	0.751868	0.401106	0.0457815	0.076621	-4.01614	12.7989	0.753683	-8.01458	16.7088	0.664266	4	250880	1.54071e-06	132.713
ukb-b-6324	Processed meat intake || id:ukb-b-6324	0.184032	0.57022	0.746894	1.4541	2.81783	0.61122	-	-	-	-0.0194655	0.64981	0.150943	0.126468	-0.0961386	0.762553	0.899673	-0.0630408	1.3426	0.962973	23	461981	0.00196872	886.333
ukb-b-4282	Prospective memory result || id:ukb-b-4282	2.04252	0.872444	0.0192249	9.24292	9.87527	0.521049	-	-	-	-0.115406	0.595799	0.681647	0.636162	2.18826	1.71147	0.201042	2.4145	1.96237	0.343624	3	152605	0.000193649	109.235
ukb-b-19069	Quorn intake || id:ukb-b-19069	-1.56384	2.18931	0.475038	-	-	-	-	-	-	-	-	-	-	-	-	-	-	-	-	2	64944	5.93378e-05	63.0076
ukb-b-13556	Red wine intake || id:ukb-b-13556	-	-	-	-	-	-	1.388	0.616857	0.024441	-	-	-	-	-	-	-	-	-	-	1	64949	0.000773614	37.3177
ukb-b-5945	Relative age of first facial hair || id:ukb-b-5945	0.0662959	0.310605	0.830983	-0.236544	0.755812	0.754849	-	-	-	0.00417669	0.660866	0.00641705	0.00560958	0.53515	0.443381	0.227441	1.0285	0.642461	0.112013	122	204568	0.00730222	7835.92
ukb-b-5262	Relative age voice broke || id:ukb-b-5262	0.943422	0.904665	0.297022	2.11383	2.95758	0.479811	-	-	-	-0.0103233	0.679967	0.0142196	0.0113299	1.29825	1.08827	0.232887	2.12014	1.43042	0.147503	35	195644	0.000928186	1767.87
ukb-b-5394	Reported occurrences of cancer || id:ukb-b-5394	-	-	-	-	-	-	-1.11353	2.1987	0.612541	-	-	-	-	-	-	-	-	-	-	1	73231	0.000314025	50.2066
ukb-b-16872	Round of numeric memory test || id:ukb-b-16872	-	-	-	-	-	-	1.67582	1.2467	0.178884	-	-	-	-	-	-	-	-	-	-	1	48080	0.000473682	31.0597
ukb-b-1996	Salad / raw vegetable intake || id:ukb-b-1996	2.64212	0.992849	0.0077875	-5.48325	4.84114	0.271459	-	-	-	0.0844219	0.103256	0.116767	0.19626	2.34752	1.27005	0.064548	1.25032	1.97996	0.534873	21	435435	0.000821138	804.05
ukb-b-8121	Salt added to food || id:ukb-b-8121	0.642409	0.238971	0.00718312	0.441581	0.820259	0.591513	-	-	-	0.00299053	0.797619	0.72895	0.706597	0.12273	0.380383	0.746961	-0.345437	0.737152	0.640338	104	462630	0.00817888	5244
ukb-b-15960	Salted nuts intake || id:ukb-b-15960	-	-	-	-	-	-	4.6941	3.81754	0.218843	-	-	-	-	-	-	-	-	-	-	1	64949	4.7735e-05	36.9575
ukb-b-1099	Salted peanuts intake || id:ukb-b-1099	-	-	-	-	-	-	-2.10655	2.4711	0.393951	-	-	-	-	-	-	-	-	-	-	1	64949	9.10904e-05	31.8584
ukb-b-11563	Satsuma intake || id:ukb-b-11563	0.156741	0.941211	0.867739	-	-	-	-	-	-	-	-	-	-	-	-	-	-	-	-	2	64949	0.000736366	69.1132
ukb-b-1503	Savoury biscuits intake || id:ukb-b-1503	-	-	-	-	-	-	-5.18195	4.74327	0.27462	-	-	-	-	-	-	-	-	-	-	1	64949	1.79677e-05	30.5582
ukb-b-13516	Scotch egg intake || id:ukb-b-13516	1.9298	3.31526	0.560502	3.66488	7.22454	0.619854	-	-	-	-0.0203455	0.789059	0.0576708	0.0417697	-1.37574	3.91172	0.725066	-2.82545	5.16159	0.592156	16	64949	8.68801e-05	557.82
ukb-b-2035	Scotch pancake intake || id:ukb-b-2035	1.38731	4.84818	0.774762	-	-	-	-	-	-	-	-	-	-	-	-	-	-	-	-	2	64949	4.30953e-05	68.3594
ukb-b-143	Shellfish intake || id:ukb-b-143	2.0731	3.8983	0.594868	-59.5389	30.8068	0.303978	-	-	-	1.98079	0.294168	0.131036	0.85585	3.10588	3.39318	0.360019	4.50325	3.5793	0.335324	3	64939	5.06532e-05	100.464
ukb-b-2024	Single crust pastry intake || id:ukb-b-2024	-3.51774	1.39621	0.0117524	-	-	-	-	-	-	-	-	-	-	-	-	-	-	-	-	2	64949	0.000167775	65.011
ukb-b-19560	Skin colour || id:ukb-b-19560	0.152419	0.133684	0.254225	0.055409	0.189289	0.770134	-	-	-	0.00328715	0.451505	0.73628	0.728456	0.093334	0.223909	0.676797	0.0670008	0.197108	0.734383	154	456692	0.0245358	33073.6
ukb-b-4424	Sleep duration || id:ukb-b-4424	-0.0717649	0.375236	0.848328	-0.475585	1.38838	0.733012	-	-	-	0.00500057	0.763389	0.213904	0.192362	-0.681326	0.555692	0.220166	-1.24614	0.956254	0.196921	69	460099	0.00380021	2953.4
ukb-b-3957	Sleeplessness / insomnia || id:ukb-b-3957	0.589461	0.528757	0.264934	-3.07738	1.93476	0.11978	-	-	-	0.0418035	0.0565708	0.231874	0.341164	0.870089	0.755886	0.249697	1.61436	1.72165	0.354035	41	462341	0.00207276	1856.08
ukb-b-12912	Snackpot intake || id:ukb-b-12912	0.0575847	4.91241	0.990647	15.4274	17.945	0.403483	-	-	-	-0.141505	0.387007	0.0167072	0.0173825	-2.56814	5.47414	0.638969	-5.51948	7.82129	0.490523	17	64946	4.38968e-05	589.206
ukb-b-8007	Soft cheese intake || id:ukb-b-8007	-	-	-	-	-	-	-0.889468	2.5184	0.723947	-	-	-	-	-	-	-	-	-	-	1	64949	5.61269e-05	32.0102
ukb-b-998	Soya dessert intake || id:ukb-b-998	0.0609597	12.2141	0.996018	-37.8188	12.8145	0.207982	-	-	-	0.517653	0.190455	0.00459852	0.616026	-2.13887	7.16995	0.765466	-5.10819	9.98922	0.659954	3	64947	3.56163e-05	93.4879
ukb-b-1260	Spells in hospital || id:ukb-b-1260	1.31257	0.925817	0.156266	-0.495496	6.53668	0.946476	-	-	-	0.0263593	0.802567	0.7871	0.613429	0.968933	1.72964	0.575347	0.421707	2.36349	0.869757	4	303963	0.000303639	141.709
ukb-b-8793	Squash intake || id:ukb-b-8793	-	-	-	-	-	-	3.08476	1.20347	0.0103707	-	-	-	-	-	-	-	-	-	-	1	64949	0.000369246	31.253
ukb-b-3291	Standard tea intake || id:ukb-b-3291	0.00101656	0.00353681	0.773789	-	-	-	-	-	-	-	-	-	-	-	-	-	-	-	-	2	64949	55.244	132.01
ukb-b-5213	Sushi intake || id:ukb-b-5213	0.262766	3.50095	0.94017	-1.90546	20.2234	0.928002	-	-	-	0.0445006	0.916654	0.0573735	0.0338906	-2.49127	3.93047	0.526189	-7.21447	6.57712	0.308978	8	64949	7.4215e-05	268.583
ukb-b-3646	Sweet biscuits intake || id:ukb-b-3646	-	-	-	-	-	-	-0.940295	0.718207	0.190458	-	-	-	-	-	-	-	-	-	-	1	64949	0.00133938	30.8768
ukb-b-9686	Sweet potato intake || id:ukb-b-9686	-	-	-	-	-	-	4.12308	2.73292	0.131382	-	-	-	-	-	-	-	-	-	-	1	64945	4.99926e-05	31.0108
ukb-b-10217	Sweets intake || id:ukb-b-10217	-0.0264374	0.689279	0.969404	-	-	-	-	-	-	-	-	-	-	-	-	-	-	-	-	2	64949	0.000516473	64.8604
ukb-b-3841	Symbol digit completion status || id:ukb-b-3841	-	-	-	-	-	-	4.60892	4.61144	0.317575	-	-	-	-	-	-	-	-	-	-	1	114724	2.84156e-05	30.3017
ukb-b-2732	Time from waking to first cigarette || id:ukb-b-2732	-0.252408	0.0840186	0.00266283	-0.504413	1.66361	0.812584	-	-	-	0.0202755	0.903099	0.902459	0.669887	-0.267288	0.287613	0.352716	-0.272866	0.309916	0.471483	3	33304	0.00660519	161.013
ukb-b-969	Time spend outdoors in summer || id:ukb-b-969	-0.0446275	0.429187	0.917184	-0.693075	2.21696	0.75601	-	-	-	0.00893978	0.766884	0.051456	0.0426919	-0.0336332	0.53766	0.950121	0.238436	1.03967	0.819622	47	419314	0.00348452	1865.38
ukb-b-8865	Time spent doing light physical activity || id:ukb-b-8865	-0.00966315	0.00309075	0.00176918	-0.0215913	0.0215898	0.499977	-	-	-	0.0943882	0.662776	0.829537	0.860393	-0.008777	0.00840559	0.296399	-0.00829708	0.00920426	0.462495	3	64949	11.4694	95.0567
ukb-b-3793	Time spent driving || id:ukb-b-3793	-1.68781	1.39137	0.225106	-15.352	12.9594	0.289404	-	-	-	0.165024	0.337483	0.0959107	0.117793	-2.22346	1.49151	0.136029	-2.03066	2.15248	0.381892	7	310555	0.00041907	238.268
ukb-b-6811	Time spent outdoors in winter || id:ukb-b-6811	-0.896205	1.76071	0.610751	17.5162	11.9277	0.279698	-	-	-	-0.187055	0.259447	0.32688	0.599195	-1.15041	2.07346	0.579013	0.054857	2.21018	0.981757	4	364465	0.000174605	199.096
ukb-b-4522	Time spent using computer || id:ukb-b-4522	-0.937889	0.356933	0.00859805	-5.92521	1.61793	0.000444484	-	-	-	0.0662434	0.00227028	0.0122542	0.0650473	-0.886733	0.473793	0.0612671	-0.228796	1.23299	0.853246	83	360895	0.00539123	3212.77
ukb-b-5192	Time spent watching television (TV) || id:ukb-b-5192	0.456592	0.351589	0.194063	-0.700491	1.52695	0.647318	-	-	-	0.0138881	0.437785	0.000933593	0.000882985	0.15224	0.455683	0.73831	-0.59064	1.13046	0.60238	112	437887	0.00585812	4599.36
ukb-b-14254	Tinnitus severity/nuisance || id:ukb-b-14254	-	-	-	-	-	-	-0.101524	0.231365	0.660804	-	-	-	-	-	-	-	-	-	-	1	43349	0.0119301	30.7489
ukb-b-5522	Tofu intake || id:ukb-b-5522	1.68974	3.01684	0.575409	-9.34741	12.5776	0.511279	-	-	-	0.261358	0.432077	0.33745	0.311982	3.51171	3.74994	0.349031	4.91703	4.64074	0.349095	5	64945	6.0843e-05	165.019
ukb-b-9554	Total traffic load on major roads || id:ukb-b-9554	-	-	-	-	-	-	-3.72154	5.97975	0.533707	-	-	-	-	-	-	-	-	-	-	1	456380	2.4432e-05	33.0957
ukb-b-18959	Traffic intensity on the nearest road || id:ukb-b-18959	-	-	-	-	-	-	2.38883	5.45583	0.661495	-	-	-	-	-	-	-	-	-	-	1	456380	1.03164e-05	30.6382
ukb-b-15555	Unsalted peanuts intake || id:ukb-b-15555	2.29695	1.3024	0.0777935	7.8866	10.4302	0.504526	-	-	-	-0.128415	0.620476	0.875867	0.822829	1.75934	2.8451	0.536329	2.23239	3.72684	0.581445	5	64949	8.51268e-05	164.213
ukb-b-7422	Use of sun/uv protection || id:ukb-b-7422	-0.368179	0.298025	0.216683	-0.488884	0.445766	0.278469	-	-	-	0.00366056	0.715364	0.0640991	0.0542611	-0.26913	0.405198	0.506566	-0.485223	0.403788	0.235509	48	459416	0.00994817	6182.46
ukb-b-4711	Usual walking pace || id:ukb-b-4711	-1.89583	0.533058	0.0003758	-0.950315	2.16947	0.663073	-	-	-	-0.0090737	0.654608	0.238418	0.216345	-2.32113	0.738985	0.00168389	-3.42188	1.41561	0.0189194	57	459915	0.00185504	2300.3
ukb-b-2909	Variation in diet || id:ukb-b-2909	0.804939	1.01787	0.429059	2.44907	8.21243	0.769919	-	-	-	-0.0133868	0.842927	0.452167	0.381849	0.344196	1.51147	0.819861	-2.01964	2.87625	0.493322	16	460884	0.000465562	607.763
ukb-b-3383	Vegetarian sausages/burgers intake || id:ukb-b-3383	-	-	-	-	-	-	2.44905	3.87005	0.526851	-	-	-	-	-	-	-	-	-	-	1	64949	3.71126e-05	30.2554
ukb-b-5143	Volume level set by participant (right) || id:ukb-b-5143	-	-	-	-	-	-	-0.10366	0.0837071	0.215582	-	-	-	-	-	-	-	-	-	-	1	148695	0.0932322	30.0213
ukb-b-14898	Water intake || id:ukb-b-14898	-0.331189	0.402106	0.410146	0.875548	1.08913	0.42633	-	-	-	-0.0198293	0.240761	0.293945	0.312255	0.0692082	0.540014	0.898022	-0.0790682	0.651608	0.904027	41	427588	0.00333904	2022.48
ukb-b-17999	Weekly usage of mobile phone in last 3 months || id:ukb-b-17999	0.257641	0.523528	0.622632	4.83964	3.40252	0.185354	-	-	-	-0.0896885	0.202959	0.417798	0.48979	-0.542736	0.737851	0.461996	-0.883534	1.34655	0.525218	12	386626	0.00191142	438.403
ukb-b-2094	Weight change compared with 1 year ago || id:ukb-b-2094	-	-	-	-	-	-	-0.106071	2.33223	0.963724	-	-	-	-	-	-	-	-	-	-	1	455085	7.8977e-05	86.303
ukb-b-5605	Yorkshire pudding intake || id:ukb-b-5605	-	-	-	-	-	-	5.6928	2.49976	0.0227659	-	-	-	-	-	-	-	-	-	-	1	64949	0.000101365	35.2342
ukb-b-7288	3mm asymmetry angle (left) || id:ukb-b-7288	0.482742	0.191325	0.0116308	0.556851	2.42751	0.839888	-	-	-	-0.00258369	0.977817	0.950634	0.84044	0.450973	0.634548	0.477271	0.293744	0.80802	0.740313	4	94008	0.00166923	154.842
ukb-b-1732	3mm asymmetry angle (right) || id:ukb-b-1732	-	-	-	-	-	-	0.271028	1.08338	0.802456	-	-	-	-	-	-	-	-	-	-	1	94258	0.000339205	32.1842
ukb-b-11182	3mm cylindrical power (left) || id:ukb-b-11182	0.0422186	0.529502	0.93645	3.10572	3.34674	0.396007	-	-	-	-0.113152	0.396316	0.0872548	0.0935464	-0.0826704	0.546339	0.879726	-0.198971	0.863629	0.825443	7	95998	0.00348944	337.909
ukb-b-9099	3mm cylindrical power (right) || id:ukb-b-9099	-0.31508	0.354195	0.373699	2.37537	1.66989	0.185324	-	-	-	-0.0918246	0.131309	0.201034	0.31967	-0.256536	0.451402	0.569824	-0.171475	0.856806	0.845029	12	96007	0.00551914	534.45
ukb-b-14695	3mm cylindrical power angle (right) || id:ukb-b-14695	0.388812	0.664677	0.558572	-1.68906	1.66836	0.417904	-	-	-	0.0899701	0.314283	0.177359	0.271264	0.548095	0.676117	0.417566	0.679871	0.986739	0.540324	4	95996	0.00145138	136.648
ukb-b-4482	3mm regularity index (left) || id:ukb-b-4482	0.763703	0.324018	0.0184244	-	-	-	-	-	-	-	-	-	-	-	-	-	-	-	-	2	94021	0.00100862	95.9359
ukb-b-14664	3mm strong meridian (left) || id:ukb-b-14664	-0.0224617	0.0678171	0.740486	0.160994	0.163375	0.325599	-	-	-	-0.00837738	0.218665	0.053442	0.0569085	0.00604017	0.0981083	0.950908	0.118579	0.175001	0.498806	203	95998	0.128695	13875.4
ukb-b-6852	3mm strong meridian (right) || id:ukb-b-6852	-0.0539806	0.062735	0.389539	0.115161	0.150233	0.444225	-	-	-	-0.00783699	0.216854	0.414377	0.424801	-0.0209839	0.0985855	0.831444	0.162393	0.17877	0.36473	208	96007	0.131938	14223.7
ukb-b-3549	3mm strong meridian angle (left) || id:ukb-b-3549	0.0667497	0.563742	0.905747	-1.4545	1.79842	0.455395	-	-	-	0.0553755	0.413021	0.147954	0.146388	-0.232126	0.585474	0.691754	-0.540209	0.778151	0.513511	7	95998	0.00266797	260.268
ukb-b-4514	3mm strong meridian angle (right) || id:ukb-b-4514	0.603862	0.290658	0.0377489	0.635586	1.04453	0.569443	-	-	-	-0.0012578	0.97506	0.784358	0.670538	0.894527	0.521817	0.0864822	1.02692	0.669056	0.175715	7	96007	0.00291271	282.601
ukb-b-11113	3mm weak meridian (left) || id:ukb-b-11113	-0.0414807	0.0667876	0.534544	0.180961	0.163419	0.269432	-	-	-	-0.0102985	0.137605	0.0422578	0.0486357	-0.0110785	0.0960919	0.908215	0.0958871	0.178387	0.591481	209	95998	0.133355	14346.6
ukb-b-13506	3mm weak meridian (right) || id:ukb-b-13506	0.0109753	0.0647878	0.865479	0.179294	0.156967	0.254708	-	-	-	-0.00784939	0.240562	0.181486	0.187263	0.0233959	0.099942	0.814911	0.259601	0.166424	0.120346	204	96007	0.133521	14364.6
ukb-b-3386	3mm weak meridian angle (right) || id:ukb-b-3386	0.387179	0.662472	0.558921	-1.7155	1.66466	0.411074	-	-	-	0.0912602	0.309557	0.177291	0.27558	0.546375	0.657878	0.40625	0.679882	0.930275	0.517783	4	96007	0.00146089	137.587
prot-c-2516_57_3	6Ckine || id:prot-c-2516_57_3	-	-	-	-	-	-	0.0401633	0.0881546	0.648677	-	-	-	-	-	-	-	-	-	-	1	991	-	53.5239
ukb-b-14067	6mm asymmetry angle (left) || id:ukb-b-14067	0.139494	0.194816	0.473973	0.631829	4.81163	0.916879	-	-	-	-0.018888	0.934767	0.846077	0.569383	0.275491	0.561625	0.623762	0.365391	0.649819	0.63053	3	51739	0.0020779	104.192
ukb-b-4874	6mm asymmetry angle (right) || id:ukb-b-4874	-	-	-	-	-	-	-0.819034	0.833714	0.325906	-	-	-	-	-	-	-	-	-	-	1	52647	0.00056782	29.8531
ukb-b-10629	6mm asymmetry index (left) || id:ukb-b-10629	0.079889	0.172068	0.642441	-0.384704	1.52038	0.80869	-	-	-	0.0217394	0.766677	0.899007	0.839738	-0.113619	0.324781	0.726464	-0.116202	0.386309	0.772305	8	51739	0.00660746	344.562
ukb-b-20486	6mm asymmetry index (right) || id:ukb-b-20486	0.0302424	0.303928	0.920737	0.445387	1.17255	0.712869	-	-	-	-0.0203013	0.721496	0.0634536	0.0446652	-0.0937848	0.322962	0.771518	0.0371918	0.377252	0.923415	11	52647	0.00851582	450.946
ukb-b-11207	6mm cylindrical power (left) || id:ukb-b-11207	-0.330968	0.469764	0.481096	-3.43938	3.30444	0.374459	-	-	-	0.112224	0.41195	0.399534	0.374816	-0.603104	0.566248	0.286836	-0.685734	0.667086	0.362067	5	83410	0.00282588	236.325
ukb-b-16677	6mm cylindrical power (right) || id:ukb-b-16677	-0.83289	0.389095	0.0323076	-0.929832	4.96791	0.868797	-	-	-	0.00330861	0.986119	0.678244	0.468349	-0.770866	0.667065	0.247841	-0.669869	0.795622	0.461641	4	84303	0.0019842	167.549
ukb-b-4526	6mm cylindrical power angle (left) || id:ukb-b-4526	-	-	-	-	-	-	1.40701	1.0489	0.179787	-	-	-	-	-	-	-	-	-	-	1	83387	0.000356867	29.849
ukb-b-17772	6mm cylindrical power angle (right) || id:ukb-b-17772	-	-	-	-	-	-	-1.2044	0.897859	0.179787	-	-	-	-	-	-	-	-	-	-	1	84278	0.000485628	40.9818
ukb-b-5309	6mm regularity index (left) || id:ukb-b-5309	-	-	-	-	-	-	0.468061	0.82824	0.571987	-	-	-	-	-	-	-	-	-	-	1	51767	0.000697418	36.2662
ukb-b-1733	6mm regularity index (right) || id:ukb-b-1733	-	-	-	-	-	-	0.515671	0.912486	0.571987	-	-	-	-	-	-	-	-	-	-	1	52728	0.0005704	30.0967
ukb-b-645	6mm strong meridian (left) || id:ukb-b-645	-0.0192972	0.0637678	0.762182	0.18937	0.148509	0.203865	-	-	-	-0.0104557	0.121789	0.116061	0.132242	0.0272119	0.0969692	0.778999	0.14142	0.135732	0.298817	186	83410	0.134168	12778.9
ukb-b-11452	6mm strong meridian (right) || id:ukb-b-11452	-0.017225	0.0621791	0.781763	0.18607	0.143053	0.19491	-	-	-	-0.0101834	0.11653	0.17789	0.199297	0.0259431	0.0933314	0.781037	0.136501	0.130922	0.298427	195	84303	0.138193	13207.6
ukb-b-2846	6mm strong meridian angle (left) || id:ukb-b-2846	-	-	-	-	-	-	-0.16539	0.905401	0.855057	-	-	-	-	-	-	-	-	-	-	1	83410	0.000445275	36.9365
ukb-b-1138	6mm strong meridian angle (right) || id:ukb-b-1138	0.388056	0.498426	0.436237	1.88873	1.36088	0.397486	-	-	-	-0.0650483	0.438202	0.469302	0.851746	0.272935	0.683936	0.689845	1.09015	0.783617	0.298722	3	84303	0.00139915	117.353
ukb-b-13538	6mm weak meridian (left) || id:ukb-b-13538	-0.043108	0.0615931	0.484	0.111986	0.143667	0.436661	-	-	-	-0.00770328	0.233715	0.187402	0.194059	0.00282714	0.0892621	0.974733	0.0877558	0.135155	0.516921	193	83410	0.136793	12900
ukb-b-13416	6mm weak meridian (right) || id:ukb-b-13416	-0.0317259	0.0636412	0.618123	0.167897	0.148217	0.258758	-	-	-	-0.0099953	0.137853	0.0822909	0.0932735	0.0210784	0.100021	0.833091	0.115007	0.134316	0.392953	189	84303	0.135001	12832.4
ukb-b-791	6mm weak meridian angle (right) || id:ukb-b-791	-	-	-	-	-	-	-1.20797	0.90052	0.179787	-	-	-	-	-	-	-	-	-	-	1	84303	0.000482743	40.7194
prot-c-2879_9_2	a1-Antichymotrypsin || id:prot-c-2879_9_2	-	-	-	-	-	-	0.0793763	0.136016	0.559504	-	-	-	-	-	-	-	-	-	-	1	995	-	49.8012
prot-c-3580_25_8	a1-Antitrypsin || id:prot-c-3580_25_8	-	-	-	-	-	-	-0.0145974	0.0779049	0.851367	-	-	-	-	-	-	-	-	-	-	1	997	-	63.0118
prot-c-3581_53_3	a2-HS-Glycoprotein || id:prot-c-3581_53_3	-	-	-	-	-	-	-0.0358231	0.0498742	0.472591	-	-	-	-	-	-	-	-	-	-	1	994	-	189.062
prot-c-5261_13_3	ABL2 || id:prot-c-5261_13_3	-	-	-	-	-	-	0.0320699	0.0991818	0.746434	-	-	-	-	-	-	-	-	-	-	1	995	-	41.1393
prot-c-3168_8_2	ADAMTS-5 || id:prot-c-3168_8_2	-	-	-	-	-	-	-0.0305676	0.0351342	0.384288	-	-	-	-	-	-	-	-	-	-	1	996	-	601.23
prot-c-4763_31_3	Afamin || id:prot-c-4763_31_3	-	-	-	-	-	-	0.0951608	0.0958572	0.320839	-	-	-	-	-	-	-	-	-	-	1	989	-	49.9143
ukb-b-4575	Age asthma diagnosed || id:ukb-b-4575	0.151834	0.1485	0.306567	0.250929	0.36489	0.499177	-	-	-	-0.00672502	0.768184	0.0891574	0.0701014	0.324199	0.190136	0.0881788	0.612369	0.251871	0.0236465	23	47222	0.0320118	1500.27
ukb-b-18436	Age asthma diagnosed by doctor || id:ukb-b-18436	0.37667	0.0898795	2.77931e-05	-	-	-	-	-	-	-	-	-	-	-	-	-	-	-	-	2	14283	0.00651578	94.424
ukb-b-3018	Age at death || id:ukb-b-3018	-	-	-	-	-	-	-0.00181113	0.53424	0.997295	-	-	-	-	-	-	-	-	-	-	1	11856	0.00259074	31.2875
ukb-b-12405	Age at first live birth || id:ukb-b-12405	-0.603016	0.250563	0.0161	0.111621	1.55929	0.943365	-	-	-	-0.0162594	0.644938	0.643257	0.606474	-0.788233	0.388896	0.0426779	-1.00105	0.737306	0.183499	35	170498	0.00746541	1319.64
ukb-b-4643	Age at hysterectomy || id:ukb-b-4643	-0.853838	0.197886	1.5975e-05	-0.859305	2.99734	0.822255	-	-	-	0.000267729	0.998822	0.857926	0.579853	-0.77197	0.570994	0.176383	-0.711105	0.680498	0.405724	3	46207	0.00230222	104.698
ukb-b-8727	Age at last live birth || id:ukb-b-8727	-0.454636	0.397044	0.252188	-1.0038	1.8867	0.622874	-	-	-	0.0146663	0.773809	0.830935	0.72931	-0.687545	0.736878	0.350794	-1.0053	1.00614	0.363583	6	170248	0.00139111	241.94
ukb-b-17422	Age at menopause (last menstrual period) || id:ukb-b-17422	-0.0191815	0.0934093	0.837299	0.123702	0.178906	0.490747	-	-	-	-0.00726942	0.351007	0.0128921	0.0129136	0.109841	0.132893	0.4085	0.0966648	0.159946	0.546838	112	143819	0.0665333	9763.47
ukb-d-age	Age at recruitment || id:ukb-d-age	-	-	-	-	-	-	0.576117	0.445227	0.19567	-	-	-	-	-	-	-	-	-	-	1	361194	0.00571227	30.1048
ukb-d-4700_irnt	Age cataract diagnosed || id:ukb-d-4700_irnt	-	-	-	-	-	-	0.194316	0.402728	0.629451	-	-	-	-	-	-	-	-	-	-	1	5020	0.00388713	33.1965
ukb-b-7435	Age diabetes diagnosed || id:ukb-b-7435	-0.307142	0.424308	0.469148	-7.28631	5.24502	0.397201	-	-	-	0.646137	0.409565	0.034863	0.120137	-0.415784	0.290248	0.151996	-0.598048	0.2873	0.172836	3	20911	0.00847218	180.465
ukb-b-6591	Age first had sexual intercourse || id:ukb-b-6591	-0.775824	0.180865	1.79067e-05	-0.165332	0.815111	0.839477	-	-	-	-0.0102853	0.443328	0.00219582	0.00209053	-0.671215	0.24187	0.0055184	-0.616841	0.652532	0.345673	196	406457	0.0209177	8934.5
ukb-b-7556	Age hay fever, rhinitis or eczema diagnosed || id:ukb-b-7556	0.180656	0.188002	0.33659	-0.582799	0.525085	0.275058	-	-	-	0.0317047	0.130044	0.109946	0.151089	0.143934	0.246634	0.559493	0.103933	0.386849	0.78981	35	91982	0.0189226	1714.11
ukb-b-18290	Age hayfever or allergic rhinitis diagnosed by doctor || id:ukb-b-18290	-	-	-	-	-	-	0.682879	0.389319	0.0794251	-	-	-	-	-	-	-	-	-	-	1	25486	0.00290975	76.5916
ukb-b-1061	Age high blood pressure diagnosed || id:ukb-b-1061	-0.047971	0.384251	0.900648	0.572603	1.53516	0.718843	-	-	-	-0.0208419	0.686277	0.344944	0.275521	-0.0079762	0.507726	0.987466	0.0311809	0.651954	0.962899	10	111148	0.00399254	441.252
ukb-b-4564	Age last used hormone-replacement therapy (HRT) || id:ukb-b-4564	0.350444	0.385686	0.363548	0.3573	1.13063	0.78192	-	-	-	-0.000380005	0.99528	0.534892	0.335371	-0.0044528	0.550412	0.993545	-0.166817	0.722103	0.832161	4	72982	0.00213377	157.463
ukb-b-16927	Age of primiparous women at birth of child || id:ukb-b-16927	-	-	-	-	-	-	0.0324797	0.999628	0.97408	-	-	-	-	-	-	-	-	-	-	1	33147	0.000974394	31.657
ukb-b-9487	Age started hormone-replacement therapy (HRT) || id:ukb-b-9487	0.0269289	0.219417	0.902321	0.400808	0.623214	0.526786	-	-	-	-0.015408	0.527409	0.131276	0.11606	-0.142035	0.280378	0.612448	-0.47538	0.451538	0.303367	24	87834	0.0125859	1114.53
ukb-b-9433	Age started oral contraceptive pill || id:ukb-b-9433	-1.16121	1.41294	0.411171	-4.58844	6.00802	0.52483	-	-	-	0.0943465	0.614019	0.0497668	0.0358046	-0.722548	1.21911	0.553393	-0.529249	1.51132	0.74934	4	198213	0.000651433	128.565
ukb-b-2047	Age started smoking in former smokers || id:ukb-b-2047	-	-	-	-	-	-	-0.397004	1.5974	0.803723	-	-	-	-	-	-	-	-	-	-	1	114449	0.000293691	35.3041
ukb-b-5801	Age started wearing glasses or contact lenses || id:ukb-b-5801	-0.0273708	0.234625	0.907132	0.811468	0.638739	0.207527	-	-	-	-0.0174686	0.16212	0.0522321	0.0627132	0.119299	0.317548	0.707149	0.185259	0.49291	0.70799	84	397498	0.0118986	4719.39
ukb-b-7138	Age stopped smoking || id:ukb-b-7138	-	-	-	-	-	-	1.05519	1.35658	0.436668	-	-	-	-	-	-	-	-	-	-	1	114431	0.000364418	44.0795
ukb-b-4206	Age when last used oral contraceptive pill || id:ukb-b-4206	-	-	-	-	-	-	-1.04231	1.43378	0.467249	-	-	-	-	-	-	-	-	-	-	1	180068	0.000189241	34.0738
prot-c-4192_10_2	AK1A1 || id:prot-c-4192_10_2	-	-	-	-	-	-	0.0810709	0.0992329	0.413942	-	-	-	-	-	-	-	-	-	-	1	984	-	43.8641
prot-c-2795_23_3	Alkaline phosphatase, bone || id:prot-c-2795_23_3	-	-	-	-	-	-	0.0688873	0.0593211	0.245536	-	-	-	-	-	-	-	-	-	-	1	995	-	117.94
prot-c-4153_11_2	alpha-1-antichymotrypsin complex || id:prot-c-4153_11_2	-	-	-	-	-	-	0.0691858	0.118554	0.559504	-	-	-	-	-	-	-	-	-	-	1	995	-	65.2541
prot-c-4322_28_3	AMNLS || id:prot-c-4322_28_3	-	-	-	-	-	-	-0.0614401	0.114191	0.590547	-	-	-	-	-	-	-	-	-	-	1	995	-	30.947
prot-c-3170_6_1	AMPM2 || id:prot-c-3170_6_1	-	-	-	-	-	-	-0.0220018	0.100857	0.827313	-	-	-	-	-	-	-	-	-	-	1	995	-	37.6627
prot-c-4874_3_1	Angiogenin || id:prot-c-4874_3_1	-	-	-	-	-	-	-0.0613269	0.0549777	0.264642	-	-	-	-	-	-	-	-	-	-	1	997	-	183.331
prot-c-3710_49_2	Angiostatin || id:prot-c-3710_49_2	-	-	-	-	-	-	0.132292	0.112808	0.24091	-	-	-	-	-	-	-	-	-	-	1	997	-	44.957
prot-c-3484_60_2	Angiotensinogen || id:prot-c-3484_60_2	-	-	-	-	-	-	-0.13077	0.119934	0.275559	-	-	-	-	-	-	-	-	-	-	1	994	-	45.8193
ukb-b-4080	Ankle spacing width || id:ukb-b-4080	-0.0553958	0.088386	0.530824	0.0514559	0.216274	0.812079	-	-	-	-0.00268678	0.588545	0.047776	0.0453276	-0.0902437	0.129881	0.487169	-0.206851	0.273228	0.449506	362	265753	0.0685095	26629.3
ukb-b-2122	Ankle spacing width (left) || id:ukb-b-2122	-0.106367	0.091128	0.24312	0.175226	0.243299	0.472273	-	-	-	-0.00887667	0.213093	0.524488	0.536015	-0.118559	0.144803	0.412923	-0.122979	0.295424	0.677668	194	146226	0.0564012	11730
ukb-b-8607	Ankle spacing width (right) || id:ukb-b-8607	-0.0456149	0.0885272	0.606368	0.231777	0.244727	0.344705	-	-	-	-0.00872839	0.22458	0.585665	0.595294	-0.0259945	0.141194	0.853931	-0.0489788	0.299002	0.870043	208	146181	0.0599899	12176.7
prot-c-4960_72_1	annexin I || id:prot-c-4960_72_1	-	-	-	-	-	-	0.0888537	0.094016	0.344613	-	-	-	-	-	-	-	-	-	-	1	995	-	44.0893
prot-c-4961_17_1	annexin II || id:prot-c-4961_17_1	-	-	-	-	-	-	-0.0103402	0.0407062	0.79948	-	-	-	-	-	-	-	-	-	-	1	996	-	342.25
prot-c-2797_56_2	Apo B || id:prot-c-2797_56_2	-	-	-	-	-	-	-0.00328872	0.11913	0.977976	-	-	-	-	-	-	-	-	-	-	1	996	-	52.9546
prot-c-5312_49_3	Apo E2 || id:prot-c-5312_49_3	-	-	-	-	-	-	0.0475698	0.0866062	0.582824	-	-	-	-	-	-	-	-	-	-	1	994	-	55.5919
ukb-b-8338	Arm fat mass (left) || id:ukb-b-8338	0.428316	0.095938	8.02513e-06	0.278006	0.25478	0.275833	-	-	-	0.00296823	0.524534	0.43876	0.430689	0.373299	0.154556	0.0157221	0.0156271	0.245894	0.949357	418	454684	0.0511159	26306.7
ukb-b-6704	Arm fat mass (right) || id:ukb-b-6704	0.493602	0.0991394	6.39577e-07	0.102632	0.260384	0.693665	-	-	-	0.00768463	0.105276	0.155999	0.170409	0.380206	0.161784	0.0187694	-0.0409892	0.246296	0.867904	423	454757	0.0510731	26298.1
ukb-b-20188	Arm fat percentage (left) || id:ukb-b-20188	0.662714	0.130262	3.62691e-07	0.0128264	0.375234	0.972749	-	-	-	0.00945351	0.0651463	0.606063	0.639772	0.603584	0.207634	0.00364954	0.510028	0.373007	0.17231	389	454724	0.0268796	23078.6
ukb-b-12854	Arm fat percentage (right) || id:ukb-b-12854	0.653847	0.134085	1.08048e-06	0.210343	0.379541	0.579761	-	-	-	0.00649355	0.212442	0.325888	0.333419	0.62945	0.213224	0.0031566	0.60749	0.392022	0.122047	388	454789	0.0268248	22765.6
ukb-b-19925	Arm fat-free mass (left) || id:ukb-b-19925	0.351877	0.134958	0.00912571	-0.272085	0.336681	0.419387	-	-	-	0.00893678	0.0437244	0.00277081	0.00379949	0.41554	0.206792	0.0444886	0.372151	0.402122	0.355159	512	454672	0.0310834	38883.1
ukb-b-19520	Arm fat-free mass (right) || id:ukb-b-19520	0.372879	0.131998	0.00472988	-0.303284	0.329744	0.358136	-	-	-	0.00960255	0.0257821	0.0590345	0.0759173	0.384102	0.202303	0.0576112	0.401534	0.407756	0.325217	512	454753	0.0301771	39240.6
ukb-b-9093	Arm predicted mass (left) || id:ukb-b-9093	0.349769	0.13402	0.00905862	-0.273833	0.33585	0.41526	-	-	-	0.00889061	0.0435138	0.00844062	0.0111513	0.355655	0.201808	0.0780113	0.303023	0.4008	0.449975	506	454655	0.0305794	38557.3
prot-c-3684_78_3	Macrophage scavenger receptor || id:prot-c-3684_78_3	-	-	-	-	-	-	0.0290989	0.0899934	0.746434	-	-	-	-	-	-	-	-	-	-	1	995	-	47.6101
prot-c-3820_68_2	MAPK2 || id:prot-c-3820_68_2	-0.0866032	0.0896208	0.333879	-	-	-	-	-	-	-	-	-	-	-	-	-	-	-	-	2	996	-	87.2832
prot-c-3822_54_2	MAPKAPK3 || id:prot-c-3822_54_2	-	-	-	-	-	-	-0.00301649	0.0358913	0.933021	-	-	-	-	-	-	-	-	-	-	1	989	-	939.421
prot-c-3624_3_4	Marapsin || id:prot-c-3624_3_4	-	-	-	-	-	-	0.0204652	0.142328	0.885667	-	-	-	-	-	-	-	-	-	-	1	993	-	37.1369
prot-c-3605_77_4	MASP3 || id:prot-c-3605_77_4	-	-	-	-	-	-	-0.0889932	0.106266	0.402338	-	-	-	-	-	-	-	-	-	-	1	995	-	63.9521
ukb-b-14461	Maximum heart rate during fitness test || id:ukb-b-14461	-0.0942765	0.341021	0.7822	-0.535165	1.21536	0.682444	-	-	-	0.0272546	0.722354	0.414589	0.304668	-0.0143076	0.431617	0.973556	0.453659	0.791595	0.59139	6	68409	0.00408706	289.121
prot-c-3000_66_1	MBL || id:prot-c-3000_66_1	0.0383536	0.165301	0.816521	-	-	-	-	-	-	-	-	-	-	-	-	-	-	-	-	2	996	-	534.519
prot-c-2785_15_2	MCP-2 || id:prot-c-2785_15_2	-0.0634326	0.0163076	0.000100345	-	-	-	-	-	-	-	-	-	-	-	-	-	-	-	-	2	997	-	92.3312
prot-c-4886_3_1	MCP-3 || id:prot-c-4886_3_1	-	-	-	-	-	-	-0.0353186	0.0504511	0.483893	-	-	-	-	-	-	-	-	-	-	1	997	-	364.429
ukb-d-30050_irnt	Mean corpuscular haemoglobin || id:ukb-d-30050_irnt	0.0931525	0.0619488	0.132658	0.152841	0.110343	0.166959	-	-	-	-0.00265073	0.513613	0.160944	0.155741	0.0180614	0.0976401	0.853245	0.0113714	0.110031	0.917751	327	350472	0.142245	50356.9
ukb-d-30060_irnt	Mean corpuscular haemoglobin concentration || id:ukb-d-30060_irnt	0.145422	0.132171	0.271219	-0.146559	0.249302	0.558119	-	-	-	0.0111456	0.171512	0.404951	0.431523	-0.0790898	0.202297	0.695828	-0.0945409	0.203719	0.643727	90	350468	0.0293436	10397.3
ukb-d-30040_irnt	Mean corpuscular volume || id:ukb-d-30040_irnt	0.133246	0.0694559	0.0550565	0.133589	0.125574	0.288198	-	-	-	-1.46555e-05	0.99739	0.0002394	0.000207931	0.0773394	0.100104	0.439764	0.0513382	0.104768	0.624448	328	350473	0.135039	47791.4
ukb-d-30100_irnt	Mean platelet (thrombocyte) volume || id:ukb-d-30100_irnt	0.0411785	0.0528612	0.435983	0.132027	0.0934788	0.158609	-	-	-	-0.00448171	0.239449	0.0488413	0.0504946	0.106583	0.0793902	0.179428	0.168262	0.10178	0.0990675	406	350470	0.203026	70598.1
ukb-d-30260_irnt	Mean reticulocyte volume || id:ukb-d-30260_irnt	0.147881	0.0714442	0.0384628	0.14915	0.134836	0.269524	-	-	-	-5.11973e-05	0.99115	0.00305057	0.00270775	-0.0592426	0.109219	0.58753	-0.0889576	0.137797	0.519037	309	344728	0.121312	42102.6
ukb-d-30270_irnt	Mean sphered cell volume || id:ukb-d-30270_irnt	0.158213	0.0768178	0.039438	0.157718	0.140544	0.262664	-	-	-	1.97634e-05	0.996641	2.97066e-05	2.52236e-05	0.0390681	0.114065	0.731969	-0.00996923	0.127397	0.937678	307	344729	0.115557	39980.4
ukb-b-16287	Mean time to correctly identify matches || id:ukb-b-16287	0.658668	0.307607	0.0322529	-0.4547	1.55901	0.77141	-	-	-	0.0170969	0.468696	0.125114	0.118181	0.622589	0.422357	0.140459	0.80226	0.853329	0.350327	72	459523	0.00614199	2919.06
prot-c-3892_21_2	MED-1 || id:prot-c-3892_21_2	-	-	-	-	-	-	-0.00723888	0.0950291	0.93928	-	-	-	-	-	-	-	-	-	-	1	995	-	43.178
prot-c-2837_3_2	Met || id:prot-c-2837_3_2	-0.324286	0.174043	0.0624272	-	-	-	-	-	-	-	-	-	-	-	-	-	-	-	-	2	997	-	114.879
prot-c-4455_89_2	MFGM || id:prot-c-4455_89_2	-	-	-	-	-	-	-0.0589444	0.123704	0.633722	-	-	-	-	-	-	-	-	-	-	1	997	-	48.9581
prot-c-2687_2_1	MIA || id:prot-c-2687_2_1	-0.0725301	0.0531338	0.172239	-	-	-	-	-	-	-	-	-	-	-	-	-	-	-	-	2	997	-	209.926
prot-c-2730_58_2	MICA || id:prot-c-2730_58_2	-0.0387136	0.0672433	0.564801	-	-	-	-	-	-	-	-	-	-	-	-	-	-	-	-	2	994	-	803.223
prot-c-5102_55_3	MICB || id:prot-c-5102_55_3	0.0374034	0.0561653	0.505442	-	-	-	-	-	-	-	-	-	-	-	-	-	-	-	-	2	996	-	256.713
ukb-d-30500_irnt	Microalbumin in urine || id:ukb-d-30500_irnt	-0.0146046	0.563824	0.979335	-0.375802	1.31044	0.792951	-	-	-	0.0210796	0.772756	0.138068	0.0808426	0.218008	0.533765	0.682955	0.229171	0.627686	0.733519	5	108706	0.00257427	280.189
prot-c-5356_2_3	MIF || id:prot-c-5356_2_3	-	-	-	-	-	-	-0.00955855	0.113731	0.933021	-	-	-	-	-	-	-	-	-	-	1	989	-	52.1285
prot-c-3040_59_1	MIP-1a || id:prot-c-3040_59_1	-	-	-	-	-	-	-0.081073	0.100242	0.418644	-	-	-	-	-	-	-	-	-	-	1	996	-	75.9687
prot-c-4922_13_1	MIP-3b || id:prot-c-4922_13_1	-	-	-	-	-	-	0.0522255	0.147387	0.723083	-	-	-	-	-	-	-	-	-	-	1	997	-	35.1649
prot-c-3509_1_1	MIP-5 || id:prot-c-3509_1_1	-	-	-	-	-	-	0.045048	0.0505664	0.373	-	-	-	-	-	-	-	-	-	-	1	997	-	522.122
prot-c-4924_32_1	MMP-1 || id:prot-c-4924_32_1	-	-	-	-	-	-	0.00635541	0.0750676	0.93253	-	-	-	-	-	-	-	-	-	-	1	994	-	140.422
prot-c-4496_60_2	MMP-12 || id:prot-c-4496_60_2	-	-	-	-	-	-	-0.0538995	0.0559097	0.335023	-	-	-	-	-	-	-	-	-	-	1	997	-	178.49
prot-c-2789_26_2	MMP-7 || id:prot-c-2789_26_2	-	-	-	-	-	-	-0.198099	0.0875243	0.0236135	-	-	-	-	-	-	-	-	-	-	1	994	-	58.0948
prot-c-2954_56_2	MMP-8 || id:prot-c-2954_56_2	0.00970446	0.0488558	0.842548	-0.169204	0.143572	0.447947	-	-	-	0.16347	0.41665	0.196482	0.272134	0.00243419	0.0423239	0.954136	-0.0269411	0.0461135	0.618182	3	997	-	260.506
prot-c-5008_51_1	Mn SOD || id:prot-c-5008_51_1	-	-	-	-	-	-	-0.00841029	0.0708987	0.905573	-	-	-	-	-	-	-	-	-	-	1	997	-	170.563
prot-c-5103_30_3	MO2R1 || id:prot-c-5103_30_3	-	-	-	-	-	-	-0.0458648	0.102446	0.654373	-	-	-	-	-	-	-	-	-	-	1	997	-	38.8004
ukb-d-30130_irnt	Monocyte count || id:ukb-d-30130_irnt	0.0245009	0.0783163	0.754398	0.130546	0.138636	0.347118	-	-	-	-0.00399647	0.354609	0.0084673	0.00841627	0.148188	0.119487	0.214901	0.131549	0.140814	0.350933	308	349856	0.109749	40178.8
ukb-d-30190_irnt	Monocyte percentage || id:ukb-d-30190_irnt	0.0250537	0.0760241	0.74174	0.13906	0.138197	0.315144	-	-	-	-0.00454788	0.324041	0.0277898	0.0279291	0.055456	0.113882	0.626288	0.0262701	0.164533	0.873257	289	349861	0.112425	41340.3
ukb-b-13686	Mother's age || id:ukb-b-13686	0.0030591	0.0601828	0.959461	-	-	-	-	-	-	-	-	-	-	-	-	-	-	-	-	2	180094	0.000948467	172.727
ukb-b-12687	Mother's age at death || id:ukb-b-12687	0.0218538	1.19452	0.985404	-	-	-	-	-	-	-	-	-	-	-	-	-	-	-	-	2	273111	0.000280039	79.0881
prot-c-3628_3_4	MP2K2 || id:prot-c-3628_3_4	-	-	-	-	-	-	-0.0595071	0.0752002	0.42876	-	-	-	-	-	-	-	-	-	-	1	997	-	156.25
prot-c-5242_37_3	MP2K4 || id:prot-c-5242_37_3	-0.00297898	0.0925043	0.97431	-	-	-	-	-	-	-	-	-	-	-	-	-	-	-	-	2	992	-	499.461
prot-c-2913_1_2	MPIF-1 || id:prot-c-2913_1_2	-	-	-	-	-	-	-0.0231153	0.0760591	0.761195	-	-	-	-	-	-	-	-	-	-	1	997	-	150.062
prot-c-4407_10_1	MSP || id:prot-c-4407_10_1	-	-	-	-	-	-	-0.0191239	0.0229415	0.404509	-	-	-	-	-	-	-	-	-	-	1	994	-	2039.42
prot-c-2580_83_2	Myeloperoxidase || id:prot-c-2580_83_2	-	-	-	-	-	-	-0.390791	0.108585	0.000319501	-	-	-	-	-	-	-	-	-	-	1	994	-	33.7096
prot-c-3854_24_1	NACA || id:prot-c-3854_24_1	-	-	-	-	-	-	0.0348006	0.149656	0.81612	-	-	-	-	-	-	-	-	-	-	1	996	-	32.7757
prot-c-3894_15_2	NAGK || id:prot-c-3894_15_2	-	-	-	-	-	-	0.0547419	0.0736632	0.457398	-	-	-	-	-	-	-	-	-	-	1	996	-	133.865
prot-c-4498_62_2	NCAM-120 || id:prot-c-4498_62_2	-	-	-	-	-	-	0.0169571	0.14905	0.909422	-	-	-	-	-	-	-	-	-	-	1	997	-	32.0358
prot-c-3327_27_1	NET4 || id:prot-c-3327_27_1	-	-	-	-	-	-	0.000966404	0.108396	0.992887	-	-	-	-	-	-	-	-	-	-	1	996	-	32.547
ukb-d-30140_irnt	Neutrophill count || id:ukb-d-30140_irnt	-0.112357	0.0986594	0.254769	-0.464653	0.208362	0.0265833	-	-	-	0.010489	0.0563306	0.0016484	0.00248941	-0.223532	0.142604	0.116997	-0.519535	0.223551	0.0208785	267	349856	0.0647759	22764.1
ukb-d-30200_irnt	Neutrophill percentage || id:ukb-d-30200_irnt	-0.0974415	0.10713	0.363054	-0.00484472	0.249162	0.984501	-	-	-	-0.00262161	0.680839	0.000100782	8.84206e-05	-0.288096	0.154594	0.0623822	-0.812145	0.306748	0.00858693	269	349861	0.0619147	21706.7
prot-c-3633_70_1	NID2 || id:prot-c-3633_70_1	-	-	-	-	-	-	-0.032622	0.102649	0.750636	-	-	-	-	-	-	-	-	-	-	1	995	-	37.6751
prot-c-3213_65_2	Nidogen || id:prot-c-3213_65_2	-	-	-	-	-	-	-0.0891641	0.110858	0.42122	-	-	-	-	-	-	-	-	-	-	1	997	-	61.4344
ukb-b-2618	Nitrogen dioxide air pollution; 2005 || id:ukb-b-2618	0.755793	0.341007	0.0266672	0.166478	5.68826	0.97849	-	-	-	0.00992395	0.922306	0.987978	0.956961	0.641525	1.38674	0.64364	0.394653	1.74863	0.832503	5	456380	0.000391243	191.852
ukb-b-5620	Nitrogen dioxide air pollution; 2006 || id:ukb-b-5620	0.916184	0.863164	0.288497	4.04166	3.69466	0.323868	-	-	-	-0.0590446	0.420552	0.584432	0.561219	0.609111	1.2707	0.63169	0.689422	1.87818	0.726167	7	456380	0.000543589	265.505
ukb-b-1285	Nitrogen dioxide air pollution; 2007 || id:ukb-b-1285	0.751984	0.551007	0.172333	1.78185	3.3186	0.610633	-	-	-	-0.0199405	0.757641	0.926654	0.87932	0.804603	1.15912	0.487588	0.989692	1.73824	0.586907	8	456380	0.000571278	278.596
ukb-b-9942	Nitrogen dioxide air pollution; 2010 || id:ukb-b-9942	0.573915	0.798158	0.47211	5.4287	3.81493	0.204583	-	-	-	-0.087844	0.237287	0.647545	0.760014	0.0131155	1.23104	0.991499	-0.249211	1.81947	0.894912	8	456380	0.000632632	302.62
ukb-b-12417	Nitrogen oxides air pollution; 2010 || id:ukb-b-12417	1.40863	0.941548	0.134632	5.75501	4.26315	0.225734	-	-	-	-0.0702943	0.334268	0.537794	0.554786	1.55105	1.34679	0.24946	1.17548	1.97742	0.570915	8	456380	0.000604637	283.73
prot-c-3056_11_1	NKG2D || id:prot-c-3056_11_1	-	-	-	-	-	-	-0.213361	0.0866817	0.0138385	-	-	-	-	-	-	-	-	-	-	1	996	-	56.3851
prot-c-3003_29_2	NKp30 || id:prot-c-3003_29_2	-	-	-	-	-	-	-0.0131627	0.0733694	0.857621	-	-	-	-	-	-	-	-	-	-	1	996	-	104.449
prot-c-5107_7_2	Notch 1 || id:prot-c-5107_7_2	-	-	-	-	-	-	-0.043963	0.116269	0.705346	-	-	-	-	-	-	-	-	-	-	1	995	-	39.1125
prot-c-2737_22_2	NovH || id:prot-c-2737_22_2	-	-	-	-	-	-	0.112971	0.0898883	0.208828	-	-	-	-	-	-	-	-	-	-	1	986	-	42.25
prot-c-2692_74_2	NPS-PLA2 || id:prot-c-2692_74_2	-	-	-	-	-	-	0.039166	0.119076	0.74222	-	-	-	-	-	-	-	-	-	-	1	996	-	60.6529
prot-c-3214_3_2	NRP1 || id:prot-c-3214_3_2	-	-	-	-	-	-	-0.135657	0.10217	0.184258	-	-	-	-	-	-	-	-	-	-	1	995	-	40.5132
ukb-b-20498	Number of incorrect matches in round || id:ukb-b-20498	0.0277033	0.467996	0.952796	3.57083	2.34755	0.138374	-	-	-	-0.0512823	0.133976	0.237092	0.296348	0.000129781	0.640792	0.999838	-0.197449	1.32237	0.882243	33	462302	0.00262365	1262.52
ukb-b-19129	Number of incorrect matches in round || id:ukb-b-19129	-	-	-	-	-	-	-1.43639	1.29249	0.266425	-	-	-	-	-	-	-	-	-	-	1	113162	0.000285326	32.4089
ukb-b-1806	Number of symbol digit matches attempted || id:ukb-b-1806	-0.247846	0.822652	0.763203	0.319401	6.87896	0.965884	-	-	-	-0.0149294	0.938891	0.0789296	0.0392947	-0.631039	0.742433	0.395347	-0.773874	0.982226	0.474834	5	113106	0.00146904	168.697
ukb-b-15625	Number of symbol digit matches made correctly || id:ukb-b-15625	1.35338	0.755423	0.0732037	0.977894	6.12974	0.899287	-	-	-	0.0103828	0.96045	0.34798	0.147003	1.1306	0.887178	0.20253	0.940179	0.995416	0.444608	3	113106	0.000850622	97.622
prot-c-4562_1_2	NXPH1 || id:prot-c-4562_1_2	-	-	-	-	-	-	-0.0104993	0.0725531	0.884939	-	-	-	-	-	-	-	-	-	-	1	994	-	83.6127
prot-c-3635_76_4	OCAD1 || id:prot-c-3635_76_4	-	-	-	-	-	-	0.0274657	0.0849426	0.746434	-	-	-	-	-	-	-	-	-	-	1	995	-	54.42
prot-c-5112_73_3	OX2G || id:prot-c-5112_73_3	-	-	-	-	-	-	-0.541882	0.134654	5.71573e-05	-	-	-	-	-	-	-	-	-	-	1	997	-	43.1911
prot-c-4154_57_2	P-Selectin || id:prot-c-4154_57_2	-0.139272	0.16987	0.412287	-	-	-	-	-	-	-	-	-	-	-	-	-	-	-	-	2	997	-	168.817
ukb-b-7460	Pack years adult smoking as proportion of life span exposed to smoking || id:ukb-b-7460	0.637215	0.308888	0.0391191	0.110227	0.676422	0.873265	-	-	-	0.0209332	0.397287	0.18491	0.178799	0.475852	0.329396	0.148564	0.483927	0.370665	0.214333	14	142387	0.00589336	973.942
ukb-b-10831	Pack years of smoking || id:ukb-b-10831	0.478496	0.494447	0.333175	1.11984	1.14329	0.352932	-	-	-	-0.0255334	0.546338	0.00199739	0.00164993	0.458613	0.372543	0.218309	0.53024	0.364446	0.176351	11	142387	0.00490313	807.17
prot-c-3044_3_2	PARC || id:prot-c-3044_3_2	-	-	-	-	-	-	-0.0536449	0.0663285	0.418644	-	-	-	-	-	-	-	-	-	-	1	996	-	210.25
ukb-b-589	Particulate matter air pollution (pm10); 2007 || id:ukb-b-589	0.567279	0.620785	0.360817	0.0247572	1.66521	0.988285	-	-	-	0.0111788	0.728263	0.229483	0.191593	0.012065	0.827861	0.988372	0.317772	0.966058	0.745461	22	455314	0.00159089	810.361
ukb-b-11312	Particulate matter air pollution (pm2.5) absorbance; 2010 || id:ukb-b-11312	2.80235	0.987387	0.00453764	2.47507	2.5737	0.407153	-	-	-	0.00804183	0.89628	0.463268	0.311394	1.66989	1.33375	0.210561	1.00957	2.11241	0.657651	5	423796	0.000390153	172.633
ukb-b-10817	Particulate matter air pollution (pm2.5); 2010 || id:ukb-b-10817	0.463584	0.618079	0.45323	1.04467	1.2908	0.455101	-	-	-	-0.0175898	0.585704	0.754379	0.687255	0.322607	1.05356	0.759447	0.401257	1.18442	0.746318	7	423796	0.000619703	259.455
prot-c-4459_68_2	PCSK7 || id:prot-c-4459_68_2	-	-	-	-	-	-	-0.0936429	0.0406828	0.0213477	-	-	-	-	-	-	-	-	-	-	1	995	-	611.573
prot-c-3004_67_2	PD-L2 || id:prot-c-3004_67_2	-	-	-	-	-	-	0.0232081	0.0751326	0.757401	-	-	-	-	-	-	-	-	-	-	1	996	-	120.341
prot-c-5256_86_3	PDE5A || id:prot-c-5256_86_3	-	-	-	-	-	-	-0.065051	0.0875605	0.457527	-	-	-	-	-	-	-	-	-	-	1	995	-	49.5335
prot-c-3459_49_2	PDGF Rb || id:prot-c-3459_49_2	-	-	-	-	-	-	-0.0350593	0.0392433	0.371652	-	-	-	-	-	-	-	-	-	-	1	995	-	669.774
prot-c-4149_8_2	PDGF-BB || id:prot-c-4149_8_2	-	-	-	-	-	-	0.232982	0.149614	0.119418	-	-	-	-	-	-	-	-	-	-	1	997	-	31.7195
prot-c-5227_60_3	PDK1 || id:prot-c-5227_60_3	-	-	-	-	-	-	0.029199	0.0573033	0.610365	-	-	-	-	-	-	-	-	-	-	1	991	-	129.732
ukb-b-12019	Peak expiratory flow (PEF) || id:ukb-b-12019	0.366953	0.265905	0.167582	0.380458	0.878761	0.665748	-	-	-	-0.000214744	0.987155	7.19464e-06	5.56469e-06	0.464068	0.340838	0.173339	0.983918	0.616333	0.112736	136	421986	0.0114582	6755.21
ukb-d-22641_irnt	Period spent working mix of day and night shifts || id:ukb-d-22641_irnt	-	-	-	-	-	-	-0.413805	0.270967	0.126726	-	-	-	-	-	-	-	-	-	-	1	6708	0.00459623	30.8053
prot-c-3457_57_1	Periostin || id:prot-c-3457_57_1	-	-	-	-	-	-	-0.037419	0.111381	0.736905	-	-	-	-	-	-	-	-	-	-	1	995	-	34.3983
prot-c-5019_16_2	PGP9.5 || id:prot-c-5019_16_2	-	-	-	-	-	-	-0.0662675	0.114311	0.562108	-	-	-	-	-	-	-	-	-	-	1	997	-	40.5005
prot-c-4272_46_2	PHI || id:prot-c-4272_46_2	-	-	-	-	-	-	0.0452704	0.100246	0.651562	-	-	-	-	-	-	-	-	-	-	1	996	-	34.6448
prot-c-3216_2_2	PIGR || id:prot-c-3216_2_2	-	-	-	-	-	-	0.153107	0.12088	0.2053	-	-	-	-	-	-	-	-	-	-	1	994	-	46.854
ukb-b-13231	Place of birth in UK - east co-ordinate || id:ukb-b-13231	0.128512	0.281617	0.648147	-0.504213	0.670049	0.453342	-	-	-	0.0119505	0.298598	0.577076	0.579858	0.00347082	0.403688	0.99314	-0.0561478	1.01527	0.955996	113	434576	0.00689526	3942.62
ukb-b-1431	Place of birth in UK - north co-ordinate || id:ukb-b-1431	0.249165	0.197285	0.206601	-0.550419	0.433231	0.205098	-	-	-	0.0146608	0.0379988	0.685319	0.738774	0.181879	0.32986	0.581373	0.193405	0.610351	0.751604	250	434576	0.0130858	9361.68
prot-c-4151_6_2	Plasminogen || id:prot-c-4151_6_2	0.0514311	0.00879416	4.96544e-09	-	-	-	-	-	-	-	-	-	-	-	-	-	-	-	-	2	995	-	102.449
ukb-d-30080_irnt	Platelet count || id:ukb-d-30080_irnt	-0.031302	0.0614597	0.610535	-0.153917	0.112827	0.173264	-	-	-	0.00474997	0.195905	0.0566901	0.0597698	-0.135201	0.0948052	0.153841	-0.137732	0.115147	0.232339	408	350474	0.147596	54805.3
ukb-d-30090_irnt	Platelet crit || id:ukb-d-30090_irnt	-0.0255109	0.0743644	0.731558	-0.0922361	0.141067	0.513619	-	-	-	0.00228702	0.577985	0.0315816	0.029911	-0.088183	0.115276	0.444289	-0.0902128	0.169453	0.594784	371	350471	0.107295	41222
ukb-d-30110_irnt	Platelet distribution width || id:ukb-d-30110_irnt	-0.0182339	0.0609355	0.764762	0.0417209	0.101302	0.680733	-	-	-	-0.00284565	0.459148	0.229125	0.223942	0.0440924	0.0962636	0.646925	0.03227	0.110263	0.769972	315	350470	0.136299	48254.2
prot-c-4564_2_2	PLXC1 || id:prot-c-4564_2_2	-	-	-	-	-	-	0.151528	0.0595534	0.0109466	-	-	-	-	-	-	-	-	-	-	1	994	-	121.882
prot-c-3858_5_1	PPAC || id:prot-c-3858_5_1	-	-	-	-	-	-	-0.00465926	0.0240129	0.846152	-	-	-	-	-	-	-	-	-	-	1	996	-	2257.2
prot-c-5021_13_1	PPase || id:prot-c-5021_13_1	-	-	-	-	-	-	-0.0219566	0.0725791	0.762256	-	-	-	-	-	-	-	-	-	-	1	995	-	80.3532
prot-c-5202_4_3	PPID || id:prot-c-5202_4_3	-	-	-	-	-	-	-0.0246857	0.0603852	0.682684	-	-	-	-	-	-	-	-	-	-	1	988	-	118.81
prot-c-5238_26_3	PPIE || id:prot-c-5238_26_3	-	-	-	-	-	-	-0.0714839	0.0858507	0.40504	-	-	-	-	-	-	-	-	-	-	1	993	-	106.502
prot-c-4152_58_2	Prekallikrein || id:prot-c-4152_58_2	0.0420222	0.011278	0.000194521	-	-	-	-	-	-	-	-	-	-	-	-	-	-	-	-	2	996	-	299.205
prot-c-2960_66_2	Properdin || id:prot-c-2960_66_2	-	-	-	-	-	-	-0.00310913	0.0671284	0.963058	-	-	-	-	-	-	-	-	-	-	1	993	-	99.2814
prot-c-3217_74_2	Protease nexin I || id:prot-c-3217_74_2	-	-	-	-	-	-	0.117196	0.109021	0.282382	-	-	-	-	-	-	-	-	-	-	1	996	-	34.3396
prot-c-2961_1_2	Protein C || id:prot-c-2961_1_2	-	-	-	-	-	-	-0.035167	0.0570962	0.537943	-	-	-	-	-	-	-	-	-	-	1	997	-	180.903
prot-c-2962_50_2	PTHrP || id:prot-c-2962_50_2	-	-	-	-	-	-	0.0273542	0.104122	0.792772	-	-	-	-	-	-	-	-	-	-	1	996	-	39.2376
ukb-b-15892	Pulse rate || id:ukb-b-15892	0.1884	0.131995	0.153487	0.640219	0.319046	0.0482959	-	-	-	-0.0175091	0.124601	0.0916209	0.114204	0.170276	0.204743	0.405603	0.352272	0.307218	0.255031	79	151546	0.0342111	5287.4
ukb-b-7710	Pulse rate (during blood-pressure measurement) || id:ukb-b-7710	0.135862	0.246721	0.58186	1.72749	0.937462	0.0866423	-	-	-	-0.0976547	0.101644	0.0034841	0.0149936	0.0974459	0.276527	0.724544	0.68835	0.505275	0.193202	16	39749	0.0193322	765.722
ukb-b-18103	Pulse rate, automated reading || id:ukb-b-18103	-0.038564	0.103247	0.708767	0.335791	0.215428	0.120162	-	-	-	-0.00978613	0.0489954	0.0165136	0.0226897	-0.0768823	0.165592	0.642442	0.0901298	0.284833	0.751904	290	436424	0.0538868	24350.3
ukb-b-11971	Pulse wave Arterial Stiffness index || id:ukb-b-11971	-0.219149	0.441477	0.619613	7.80815	13.4655	0.665467	-	-	-	-0.233744	0.657136	0.787742	0.728841	-0.0942245	1.01386	0.925954	0.0714558	1.17936	0.957196	3	151053	0.000908394	144.258
ukb-b-8778	Pulse wave peak to peak time || id:ukb-b-8778	0.238962	0.424691	0.573658	-4.044	17.9825	0.859177	-	-	-	0.12753	0.850974	0.793457	0.524084	0.165466	0.999335	0.86849	-0.0031536	1.19741	0.998138	3	151466	0.000950034	145.493
ukb-b-11598	Pulse wave reflection index || id:ukb-b-11598	-1.08381	0.581093	0.0621646	1.65814	1.82498	0.405235	-	-	-	-0.0837196	0.174375	0.404755	0.598954	-1.16914	0.786384	0.137087	-0.51207	1.06476	0.647604	7	151546	0.00179388	295.281
ukb-d-12340_irnt	QRS duration || id:ukb-d-12340_irnt	-0.166219	0.122299	0.17411	0.158498	0.735729	0.843248	-	-	-	-0.0351875	0.681259	0.705487	0.580859	-0.115857	0.212252	0.585172	-0.0842433	0.275271	0.774843	5	10815	0.0190452	238.886
prot-c-2523_31_3	RANTES || id:prot-c-2523_31_3	-	-	-	-	-	-	-0.00903673	0.130468	0.94478	-	-	-	-	-	-	-	-	-	-	1	996	-	43.2437
prot-c-3640_14_3	RAP || id:prot-c-3640_14_3	0.00037297	0.0329087	0.990957	-	-	-	-	-	-	-	-	-	-	-	-	-	-	-	-	2	997	-	360.895
ukb-d-30010_irnt	Red blood cell (erythrocyte) count || id:ukb-d-30010_irnt	-0.171245	0.0983532	0.0816616	-0.332085	0.206272	0.108404	-	-	-	0.00445923	0.375662	0.000472236	0.000465442	-0.133813	0.151581	0.377354	-0.0544982	0.190448	0.774943	320	350475	0.0684298	32693.4
ukb-d-30070_irnt	Red blood cell (erythrocyte) distribution width || id:ukb-d-30070_irnt	0.0630032	0.0757795	0.405747	0.0933241	0.138804	0.501917	-	-	-	-0.00125937	0.794351	0.000191345	0.000166125	0.077246	0.110959	0.486324	0.180316	0.124318	0.148045	283	350473	0.114109	40255.8
prot-c-5115_31_3	RELT || id:prot-c-5115_31_3	-	-	-	-	-	-	0.0832987	0.0827741	0.314253	-	-	-	-	-	-	-	-	-	-	1	993	-	67.7987
prot-c-3220_40_2	RET || id:prot-c-3220_40_2	-	-	-	-	-	-	0.101285	0.0979499	0.301114	-	-	-	-	-	-	-	-	-	-	1	993	-	83.9971
ukb-d-30250_irnt	Reticulocyte count || id:ukb-d-30250_irnt	-0.153245	0.0796506	0.0543592	0.0601303	0.141355	0.670914	-	-	-	-0.00825025	0.0694154	0.0474049	0.0593187	-0.157127	0.115066	0.172083	-0.131521	0.123115	0.286401	257	344729	0.0874782	30863.8
ukb-d-30240_irnt	Reticulocyte percentage || id:ukb-d-30240_irnt	-0.0632248	0.06966	0.364079	-0.0305816	0.126917	0.809786	-	-	-	-0.00135255	0.75658	0.653994	0.638875	-0.0821086	0.112376	0.464986	-0.101828	0.120119	0.397401	251	344728	0.0926025	31877.2
prot-c-3332_57_1	RGM-C || id:prot-c-3332_57_1	-	-	-	-	-	-	-0.0677598	0.0846876	0.423644	-	-	-	-	-	-	-	-	-	-	1	992	-	58.6143
prot-c-3833_10_2	RGMA || id:prot-c-3833_10_2	-	-	-	-	-	-	0.0403923	0.133624	0.762435	-	-	-	-	-	-	-	-	-	-	1	996	-	39.4008
prot-c-2590_69_4	ROR1 || id:prot-c-2590_69_4	-	-	-	-	-	-	0.0608576	0.106399	0.56734	-	-	-	-	-	-	-	-	-	-	1	996	-	34.129
prot-c-5494_52_3	RUXF || id:prot-c-5494_52_3	-	-	-	-	-	-	-0.0459056	0.0835765	0.582824	-	-	-	-	-	-	-	-	-	-	1	994	-	59.4903
prot-c-4336_2_1	SAA || id:prot-c-4336_2_1	-	-	-	-	-	-	-0.00456674	0.031614	0.885143	-	-	-	-	-	-	-	-	-	-	1	997	-	610.09
prot-c-2474_54_5	SAP || id:prot-c-2474_54_5	-	-	-	-	-	-	0.0339813	0.102499	0.740246	-	-	-	-	-	-	-	-	-	-	1	994	-	43.6654
ukb-b-8369	Saturated fat || id:ukb-b-8369	-	-	-	-	-	-	-1.24974	1.16218	0.282222	-	-	-	-	-	-	-	-	-	-	1	64979	0.000468638	31.7106
prot-c-5028_59_1	sCD163 || id:prot-c-5028_59_1	-	-	-	-	-	-	0.0491106	0.141977	0.729413	-	-	-	-	-	-	-	-	-	-	1	996	-	40.1068
prot-c-3470_1_2	sE-Selectin || id:prot-c-3470_1_2	-	-	-	-	-	-	-0.188533	0.0468493	5.71573e-05	-	-	-	-	-	-	-	-	-	-	1	997	-	546.624
prot-c-3222_11_2	Semaphorin 3A || id:prot-c-3222_11_2	0.0125646	0.0369545	0.733855	-	-	-	-	-	-	-	-	-	-	-	-	-	-	-	-	2	997	-	275.332
prot-c-5363_51_3	Semaphorin 3E || id:prot-c-5363_51_3	0.049932	0.0577665	0.387381	-	-	-	-	-	-	-	-	-	-	-	-	-	-	-	-	2	991	-	393.216
prot-c-5029_3_1	SEPR || id:prot-c-5029_3_1	-	-	-	-	-	-	0.0202773	0.153742	0.89507	-	-	-	-	-	-	-	-	-	-	1	996	-	30.7914
prot-c-2841_13_2	sFRP-3 || id:prot-c-2841_13_2	-	-	-	-	-	-	-0.0323417	0.061839	0.600975	-	-	-	-	-	-	-	-	-	-	1	995	-	127.013
prot-c-4342_10_3	sICAM-1 || id:prot-c-4342_10_3	-	-	-	-	-	-	0.0794174	0.0229211	0.000530597	-	-	-	-	-	-	-	-	-	-	1	997	-	2396.1
prot-c-2842_68_1	sICAM-2 || id:prot-c-2842_68_1	-	-	-	-	-	-	-0.442978	0.110077	5.71573e-05	-	-	-	-	-	-	-	-	-	-	1	997	-	62.3784
prot-c-5124_69_3	sICAM-5 || id:prot-c-5124_69_3	-	-	-	-	-	-	-0.189252	0.0546211	0.000530597	-	-	-	-	-	-	-	-	-	-	1	997	-	150.799
prot-c-5125_6_3	SIG14 || id:prot-c-5125_6_3	-	-	-	-	-	-	0.028965	0.0369447	0.433034	-	-	-	-	-	-	-	-	-	-	1	994	-	446.477
prot-c-3166_92_1	Siglec-3 || id:prot-c-3166_92_1	-	-	-	-	-	-	0.0385569	0.0263433	0.143295	-	-	-	-	-	-	-	-	-	-	1	995	-	1124.26
prot-c-2741_22_2	Siglec-6 || id:prot-c-2741_22_2	-	-	-	-	-	-	-0.0333155	0.0427734	0.436048	-	-	-	-	-	-	-	-	-	-	1	993	-	226.804
prot-c-3007_7_2	Siglec-9 || id:prot-c-3007_7_2	-	-	-	-	-	-	-0.0175547	0.0496477	0.72365	-	-	-	-	-	-	-	-	-	-	1	993	-	388.879
ukb-b-43	Signal-to-noise-ratio (SNR) of triplet (left) || id:ukb-b-43	-0.544779	0.296409	0.0660727	-	-	-	-	-	-	-	-	-	-	-	-	-	-	-	-	2	148728	0.000407316	61.7768
prot-c-5030_52_1	SIRT2 || id:prot-c-5030_52_1	-	-	-	-	-	-	-0.0982774	0.0642191	0.125931	-	-	-	-	-	-	-	-	-	-	1	996	-	83.942
ukb-b-16881	Sitting height || id:ukb-b-16881	0.0255433	0.0877615	0.77101	0.0947341	0.200482	0.636721	-	-	-	-0.00141533	0.701175	0.032406	0.0306941	0.157411	0.138953	0.257283	0.238061	0.256915	0.354505	593	461536	0.0691965	61079.5
prot-c-4831_4_2	sL-Selectin || id:prot-c-4831_4_2	-	-	-	-	-	-	-0.120072	0.0625575	0.0549357	-	-	-	-	-	-	-	-	-	-	1	994	-	112.997
prot-c-5487_7_3	SLAF7 || id:prot-c-5487_7_3	-	-	-	-	-	-	-0.0785261	0.0423643	0.0637973	-	-	-	-	-	-	-	-	-	-	1	996	-	291.727
prot-c-5400_52_3	sLeptin R || id:prot-c-5400_52_3	-	-	-	-	-	-	0.00467093	0.0252979	0.853514	-	-	-	-	-	-	-	-	-	-	1	993	-	1855.88
prot-c-4467_49_2	SPARCL1 || id:prot-c-4467_49_2	-	-	-	-	-	-	0.0730632	0.0544971	0.180024	-	-	-	-	-	-	-	-	-	-	1	997	-	266.995
ukb-b-9052	Speech-reception-threshold (SRT) estimate (left) || id:ukb-b-9052	-	-	-	-	-	-	0.235656	0.962136	0.806511	-	-	-	-	-	-	-	-	-	-	1	146131	0.000285759	32.2317
ukb-b-8316	Speech-reception-threshold (SRT) estimate (right) || id:ukb-b-8316	-	-	-	-	-	-	-1.5881	1.66436	0.339995	-	-	-	-	-	-	-	-	-	-	1	146031	0.000227283	33.4233
ukb-b-7500	Spherical power (left) || id:ukb-b-7500	-0.0811432	0.0808033	0.315279	-0.140535	0.21177	0.508039	-	-	-	0.00264735	0.761904	0.0949299	0.0863109	-0.118787	0.123408	0.335769	-0.266039	0.196542	0.178061	140	99071	0.0898031	9064.97
ukb-b-19994	Spherical power (right) || id:ukb-b-19994	-0.0649386	0.0876185	0.458602	-0.111713	0.233262	0.632751	-	-	-	0.00202302	0.828924	0.00424901	0.00362099	-0.0796353	0.124822	0.523479	-0.0859505	0.192311	0.655613	141	99380	0.0884163	8971.86
prot-c-2843_13_2	SPINT2 || id:prot-c-2843_13_2	-	-	-	-	-	-	-0.0503074	0.0325541	0.122263	-	-	-	-	-	-	-	-	-	-	1	997	-	491.066
prot-c-4297_62_3	Spondin-1 || id:prot-c-4297_62_3	-	-	-	-	-	-	0.111636	0.100729	0.267743	-	-	-	-	-	-	-	-	-	-	1	997	-	81.559
prot-c-4125_52_2	sRAGE || id:prot-c-4125_52_2	-	-	-	-	-	-	-0.0995885	0.172341	0.563361	-	-	-	-	-	-	-	-	-	-	1	995	-	31.3713
prot-c-5129_12_3	SREC-I || id:prot-c-5129_12_3	-	-	-	-	-	-	-0.0551806	0.0580973	0.342216	-	-	-	-	-	-	-	-	-	-	1	997	-	142.325
prot-c-4469_78_2	ST4S6 || id:prot-c-4469_78_2	-	-	-	-	-	-	-0.487531	0.121148	5.71573e-05	-	-	-	-	-	-	-	-	-	-	1	997	-	53.0274
ukb-b-10787	Standing height || id:ukb-b-10787	0.0265661	0.074979	0.723104	0.0307274	0.153765	0.841664	-	-	-	-8.91157e-05	0.975275	0.18729	0.180531	0.0643266	0.118366	0.586818	0.231036	0.212985	0.278373	763	461950	0.0909714	105855
prot-c-2844_53_2	sTie-1 || id:prot-c-2844_53_2	0.00353416	0.067244	0.958085	-	-	-	-	-	-	-	-	-	-	-	-	-	-	-	-	2	995	-	287.023
prot-c-3773_15_4	sTie-2 || id:prot-c-3773_15_4	0.00170439	0.0272471	0.950122	-	-	-	-	-	-	-	-	-	-	-	-	-	-	-	-	2	995	-	261.564
prot-c-2652_15_1	suPAR || id:prot-c-2652_15_1	-	-	-	-	-	-	-0.0360154	0.113374	0.750737	-	-	-	-	-	-	-	-	-	-	1	996	-	33.5125
ukb-b-20175	Systolic blood pressure, automated reading || id:ukb-b-20175	0.0607942	0.141165	0.666716	0.974341	0.426189	0.0231238	-	-	-	-0.0173383	0.0241411	0.0176659	0.028649	0.170546	0.204529	0.404368	0.15766	0.439676	0.720225	240	436419	0.028757	13282.9
ukb-b-6503	Systolic blood pressure, manual reading || id:ukb-b-6503	0.192437	0.372699	0.605621	-	-	-	-	-	-	-	-	-	-	-	-	-	-	-	-	2	39749	0.00193661	80.0132
prot-c-3518_54_2	TAFI || id:prot-c-3518_54_2	-	-	-	-	-	-	0.0546184	0.0347338	0.115838	-	-	-	-	-	-	-	-	-	-	1	995	-	454.542
prot-c-3519_3_2	TARC || id:prot-c-3519_3_2	0.0271206	0.00751148	0.000305547	0.0203628	0.204264	0.936745	-	-	-	0.00331211	0.978023	0.983701	0.858745	0.0268766	0.065097	0.679702	0.0211941	0.0826452	0.821575	3	995	-	158.598
prot-c-5132_71_3	TCCR || id:prot-c-5132_71_3	-	-	-	-	-	-	-0.0400997	0.106052	0.705346	-	-	-	-	-	-	-	-	-	-	1	995	-	43.1124
ukb-b-6066	Tea intake || id:ukb-b-6066	0.154392	0.237224	0.515158	0.160356	0.644572	0.804838	-	-	-	-0.000125312	0.991825	0.92757	0.909553	0.0400332	0.39679	0.919636	0.0889907	0.497183	0.858849	41	447485	0.00561964	2493.3
prot-c-2705_5_2	TECK || id:prot-c-2705_5_2	-	-	-	-	-	-	0.1555	0.0685196	0.0232427	-	-	-	-	-	-	-	-	-	-	1	993	-	91.7572
prot-c-4155_3_2	Tenascin || id:prot-c-4155_3_2	-0.00112878	0.0552337	0.983695	-	-	-	-	-	-	-	-	-	-	-	-	-	-	-	-	2	994	-	427.563
prot-c-4721_54_2	TFF3 || id:prot-c-4721_54_2	-	-	-	-	-	-	-0.0447922	0.0795191	0.573239	-	-	-	-	-	-	-	-	-	-	1	995	-	51.782
prot-c-3336_50_1	TFPI || id:prot-c-3336_50_1	-	-	-	-	-	-	-0.0895011	0.102264	0.381467	-	-	-	-	-	-	-	-	-	-	1	995	-	42.8108
prot-c-3474_19_2	Thrombospondin-1 || id:prot-c-3474_19_2	-	-	-	-	-	-	0.225193	0.164066	0.169883	-	-	-	-	-	-	-	-	-	-	1	996	-	30.6362
prot-c-3079_62_2	TIG2 || id:prot-c-3079_62_2	-	-	-	-	-	-	0.0540138	0.0834207	0.517317	-	-	-	-	-	-	-	-	-	-	1	987	-	69.1226
prot-c-5134_52_2	TIMD3 || id:prot-c-5134_52_2	-	-	-	-	-	-	0.0789397	0.0681678	0.246856	-	-	-	-	-	-	-	-	-	-	1	997	-	188.788
ukb-b-14360	Time to answer || id:ukb-b-14360	0.0629448	0.488145	0.8974	-	-	-	-	-	-	-	-	-	-	-	-	-	-	-	-	2	152605	0.000519106	81.8702
ukb-b-10412	Time to complete round || id:ukb-b-10412	0.806574	0.279407	0.00389255	0.810785	10.6398	0.946194	-	-	-	-0.000135838	0.99972	0.894208	0.737233	0.826367	0.711987	0.245784	0.453479	0.958619	0.668464	4	110323	0.00123728	137.076
ukb-b-13823	Time to complete round || id:ukb-b-13823	-0.0956217	0.293919	0.744929	1.59821	1.25115	0.20535	-	-	-	-0.0257995	0.167888	0.2086	0.232952	-0.436757	0.411749	0.28881	-0.512589	0.912798	0.576048	78	454157	0.00668884	3133.02
prot-c-2480_58_3	TIMP-3 || id:prot-c-2480_58_3	-0.00945972	0.0245998	0.700575	-	-	-	-	-	-	-	-	-	-	-	-	-	-	-	-	2	992	-	596.802
prot-c-3647_49_4	TLR4:MD-2 complex || id:prot-c-3647_49_4	-0.039985	0.166339	0.810034	-	-	-	-	-	-	-	-	-	-	-	-	-	-	-	-	2	997	-	300.263
ukb-b-10011	Townsend deprivation index at recruitment || id:ukb-b-10011	0.647328	0.592939	0.274953	9.89536	4.25193	0.033403	-	-	-	-0.126486	0.0427937	0.646917	0.894145	0.408169	0.92024	0.657371	0.487019	1.75324	0.784529	18	462464	0.00132145	637.781
prot-c-3403_1_2	TPSB2 || id:prot-c-3403_1_2	-	-	-	-	-	-	-0.0683975	0.0599207	0.253675	-	-	-	-	-	-	-	-	-	-	1	996	-	124.323
prot-c-3232_28_2	TrATPase || id:prot-c-3232_28_2	-	-	-	-	-	-	-0.105832	0.143573	0.461046	-	-	-	-	-	-	-	-	-	-	1	993	-	33.8956
ukb-b-20044	Trunk fat mass || id:ukb-b-20044	0.446259	0.0947763	2.49486e-06	0.241729	0.261043	0.354976	-	-	-	0.00408458	0.400866	0.328879	0.325364	0.412849	0.150629	0.00612854	0.403809	0.327412	0.218143	419	454588	0.0534808	26208.2
ukb-b-16407	Trunk fat percentage || id:ukb-b-16407	0.585775	0.117125	5.69461e-07	0.472572	0.36498	0.196169	-	-	-	0.00197092	0.743448	0.0446234	0.0417543	0.657442	0.171692	0.000128564	0.725209	0.39067	0.0641697	387	454613	0.0381117	22130.6
ukb-b-17409	Trunk fat-free mass || id:ukb-b-17409	0.157972	0.11852	0.182575	-0.349764	0.280446	0.212858	-	-	-	0.00761618	0.0463685	0.0506866	0.0611605	0.300458	0.187052	0.108212	0.419673	0.380594	0.27064	561	454508	0.0370177	48024.9
ukb-b-9685	Trunk predicted mass || id:ukb-b-9685	0.180088	0.118881	0.129806	-0.339265	0.280408	0.226828	-	-	-	0.00773427	0.0414453	0.065908	0.0794969	0.301563	0.187552	0.10786	0.467872	0.356111	0.189439	562	454463	0.0365829	47769.7
prot-c-3479_71_2	TRY3 || id:prot-c-3479_71_2	-	-	-	-	-	-	0.00621523	0.103425	0.952081	-	-	-	-	-	-	-	-	-	-	1	983	-	37.7857
prot-c-5034_79_1	Trypsin 2 || id:prot-c-5034_79_1	-	-	-	-	-	-	-0.030103	0.0879182	0.732052	-	-	-	-	-	-	-	-	-	-	1	995	-	54.0224
prot-c-5036_50_1	TSG-6 || id:prot-c-5036_50_1	-	-	-	-	-	-	-0.069924	0.0710436	0.324997	-	-	-	-	-	-	-	-	-	-	1	994	-	94.5756
prot-c-3339_33_1	TSP2 || id:prot-c-3339_33_1	-	-	-	-	-	-	-0.0398864	0.077784	0.608102	-	-	-	-	-	-	-	-	-	-	1	994	-	81.5952
prot-c-3340_53_1	TSP4 || id:prot-c-3340_53_1	-	-	-	-	-	-	0.237896	0.158648	0.133738	-	-	-	-	-	-	-	-	-	-	1	995	-	31.6069
prot-c-4815_25_3	TXD12 || id:prot-c-4815_25_3	0.00383372	0.021101	0.855831	-	-	-	-	-	-	-	-	-	-	-	-	-	-	-	-	2	996	-	310.279
prot-c-5260_80_3	TYK2 || id:prot-c-5260_80_3	-	-	-	-	-	-	0.0347361	0.107427	0.746434	-	-	-	-	-	-	-	-	-	-	1	995	-	34.5039
prot-c-4158_54_2	uPA || id:prot-c-4158_54_2	-	-	-	-	-	-	-0.00537339	0.135547	0.968378	-	-	-	-	-	-	-	-	-	-	1	995	-	42.172
prot-c-3651_50_5	VEGF sR2 || id:prot-c-3651_50_5	-0.110143	0.214695	0.607938	-	-	-	-	-	-	-	-	-	-	-	-	-	-	-	-	2	996	-	147.479
prot-c-2358_19_2	VEGF sR3 || id:prot-c-2358_19_2	-0.0433505	0.172027	0.801043	-	-	-	-	-	-	-	-	-	-	-	-	-	-	-	-	2	995	-	513.476
prot-c-4867_15_2	VEGF121 || id:prot-c-4867_15_2	-	-	-	-	-	-	0.0554262	0.102329	0.588063	-	-	-	-	-	-	-	-	-	-	1	996	-	40.386
ukb-d-12336_irnt	Ventricular rate || id:ukb-d-12336_irnt	-	-	-	-	-	-	-0.032292	0.380288	0.932329	-	-	-	-	-	-	-	-	-	-	1	10817	0.00288813	31.0194
ukb-b-7864	Vitamin B6 || id:ukb-b-7864	-	-	-	-	-	-	0.051306	1.21562	0.966335	-	-	-	-	-	-	-	-	-	-	1	64979	0.000487806	32.759
prot-c-3050_7_2	vWF || id:prot-c-3050_7_2	-	-	-	-	-	-	0.357146	0.0916978	9.8273e-05	-	-	-	-	-	-	-	-	-	-	1	996	-	90.8589
ukb-b-9405	Waist circumference || id:ukb-b-9405	0.567756	0.11893	1.80738e-06	0.423443	0.325486	0.194087	-	-	-	0.00243846	0.634081	0.337935	0.327678	0.393704	0.192237	0.0405592	0.038039	0.323656	0.906505	370	462166	0.0342039	21263.1
ukb-b-12039	Weight || id:ukb-b-12039	0.356334	0.0963958	0.000218527	0.140838	0.242592	0.561811	-	-	-	0.00403671	0.333516	0.37431	0.373649	0.315057	0.163441	0.0538983	0.164782	0.285996	0.564768	487	454893	0.0521938	33961
ukb-b-11842	Weight || id:ukb-b-11842	0.348728	0.097694	0.000357543	0.202873	0.244957	0.407958	-	-	-	0.00272901	0.516397	0.230102	0.224686	0.307736	0.161756	0.0571091	0.120847	0.275829	0.661488	496	461632	0.0526715	34752.5
prot-c-3235_50_2	WFKN2 || id:prot-c-3235_50_2	-	-	-	-	-	-	0.0783955	0.0512918	0.126407	-	-	-	-	-	-	-	-	-	-	1	997	-	194.881
ukb-d-30000_irnt	White blood cell (leukocyte) count || id:ukb-d-30000_irnt	-0.0763845	0.0887922	0.389645	-0.698963	0.191026	0.000299054	-	-	-	0.0181627	0.000296791	0.0578894	0.144961	-0.153867	0.143337	0.283066	-0.244945	0.196362	0.213214	302	350470	0.0716321	25151.4
ukb-b-19393	Whole body fat mass || id:ukb-b-19393	0.490109	0.0971749	4.56917e-07	0.31502	0.264285	0.233928	-	-	-	0.00338564	0.476561	0.316562	0.310741	0.417563	0.152474	0.0061704	0.191853	0.293311	0.513399	433	454137	0.051387	26769.2
ukb-b-13354	Whole body fat-free mass || id:ukb-b-13354	0.333856	0.121931	0.00618013	-0.284161	0.291002	0.329255	-	-	-	0.00925692	0.019803	0.0201534	0.0281358	0.296139	0.196393	0.131582	0.127654	0.376777	0.734888	546	454850	0.0358118	46106.4
ukb-b-14540	Whole body water mass || id:ukb-b-14540	0.28675	0.121295	0.0180752	-0.18432	0.290979	0.526705	-	-	-	0.00699981	0.0755773	0.0261812	0.0306795	0.282343	0.194853	0.147336	0.177531	0.355778	0.617983	554	454888	0.0359914	46176
prot-c-2848_2_2	WIF-1 || id:prot-c-2848_2_2	-	-	-	-	-	-	-0.0714194	0.153475	0.641683	-	-	-	-	-	-	-	-	-	-	1	995	-	30.6473
prot-c-3057_55_1	WISP-1 || id:prot-c-3057_55_1	-	-	-	-	-	-	-0.018774	0.130566	0.885667	-	-	-	-	-	-	-	-	-	-	1	993	-	42.5365
ukb-b-2709	Year ended full time education || id:ukb-b-2709	-	-	-	-	-	-	0.0442624	0.973222	0.963724	-	-	-	-	-	-	-	-	-	-	1	112569	0.00044126	50.4611
ubm-a-2757	a2009s lh G cuneus area || id:ubm-a-2757	-	-	-	-	-	-	-0.348868	0.252252	0.166661	-	-	-	-	-	-	-	-	-	-	1	7916	0.00580725	62.3108
ubm-a-2758	a2009s lh G front inf-Opercular area || id:ubm-a-2758	-	-	-	-	-	-	0.583653	0.309424	0.05926	-	-	-	-	-	-	-	-	-	-	1	7916	0.00323035	35.5966
ubm-a-2974	a2009s lh G front sup thickness || id:ubm-a-2974	-	-	-	-	-	-	-0.149721	0.473872	0.752039	-	-	-	-	-	-	-	-	-	-	1	7916	0.00292797	31.1857
ubm-a-2976	a2009s lh G insular short thickness || id:ubm-a-2976	-	-	-	-	-	-	-0.744068	0.444571	0.0941946	-	-	-	-	-	-	-	-	-	-	1	7916	0.00409681	34.2208
ubm-a-2768	a2009s lh G oc-temp med-Lingual area || id:ubm-a-2768	-	-	-	-	-	-	-0.435697	0.367905	0.236309	-	-	-	-	-	-	-	-	-	-	1	7916	0.00285079	30.0916
ubm-a-2765	a2009s lh G occipital middle area || id:ubm-a-2765	-	-	-	-	-	-	0.359672	0.493111	0.465761	-	-	-	-	-	-	-	-	-	-	1	7916	0.00272808	31.3033
ubm-a-2772	a2009s lh G pariet inf-Supramar area || id:ubm-a-2772	-	-	-	-	-	-	-0.408929	0.381506	0.283773	-	-	-	-	-	-	-	-	-	-	1	7916	0.00273167	36.5854
ubm-a-2773	a2009s lh G parietal sup area || id:ubm-a-2773	-	-	-	-	-	-	-0.345125	0.333622	0.300913	-	-	-	-	-	-	-	-	-	-	1	7916	0.00341785	38.4081
ubm-a-2774	a2009s lh G postcentral area || id:ubm-a-2774	0.102117	0.0126518	6.95214e-16	-	-	-	-	-	-	-	-	-	-	-	-	-	-	-	-	2	7916	0.0056331	71.8092
ubm-a-2986	a2009s lh G postcentral thickness || id:ubm-a-2986	-	-	-	-	-	-	0.209601	0.162819	0.197982	-	-	-	-	-	-	-	-	-	-	1	7916	0.0151214	147.78
ubm-a-2775	a2009s lh G precentral area || id:ubm-a-2775	-	-	-	-	-	-	0.203317	0.190126	0.284897	-	-	-	-	-	-	-	-	-	-	1	7916	0.0108839	144.107
ubm-a-2776	a2009s lh G precuneus area || id:ubm-a-2776	0.205172	0.252297	0.416096	-	-	-	-	-	-	-	-	-	-	-	-	-	-	-	-	2	7916	0.00709282	85.0388
ubm-a-2988	a2009s lh G precuneus thickness || id:ubm-a-2988	-	-	-	-	-	-	0.351559	0.64631	0.586477	-	-	-	-	-	-	-	-	-	-	1	7916	0.00319832	30.0313
ubm-a-2777	a2009s lh G rectus area || id:ubm-a-2777	-	-	-	-	-	-	-0.725572	0.625037	0.245704	-	-	-	-	-	-	-	-	-	-	1	7916	0.00283495	31.2929
ubm-a-2780	a2009s lh G temp sup-Lateral area || id:ubm-a-2780	-	-	-	-	-	-	-0.435824	0.567731	0.44269	-	-	-	-	-	-	-	-	-	-	1	7916	0.00223064	31.1436
ubm-a-2754	a2009s lh G&S cingul-Mid-Post area || id:ubm-a-2754	-	-	-	-	-	-	-0.165716	0.395078	0.674886	-	-	-	-	-	-	-	-	-	-	1	7916	0.00255191	31.5267
ubm-a-2959	a2009s lh G&S frontomargin thickness || id:ubm-a-2959	-	-	-	-	-	-	0.342962	0.501328	0.493908	-	-	-	-	-	-	-	-	-	-	1	7916	0.0035463	30.0882
ubm-a-2750	a2009s lh G&S subcentral area || id:ubm-a-2750	-	-	-	-	-	-	0.333633	0.311987	0.284897	-	-	-	-	-	-	-	-	-	-	1	7916	0.00404197	55.9776
ubm-a-2787	a2009s lh Lat Fis-post area || id:ubm-a-2787	-	-	-	-	-	-	0.37307	0.49871	0.454418	-	-	-	-	-	-	-	-	-	-	1	7916	0.00244767	29.6606
ubm-a-3000	a2009s lh Pole occipital thickness || id:ubm-a-3000	-	-	-	-	-	-	-0.601117	0.420013	0.152377	-	-	-	-	-	-	-	-	-	-	1	7916	0.00363753	30.4672
ubm-a-2790	a2009s lh S calcarine area || id:ubm-a-2790	-0.0315276	0.369335	0.931972	-	-	-	-	-	-	-	-	-	-	-	-	-	-	-	-	2	7916	0.00856203	84.762
ubm-a-2791	a2009s lh S central area || id:ubm-a-2791	-	-	-	-	-	-	0.189438	0.147157	0.197982	-	-	-	-	-	-	-	-	-	-	1	7916	0.0185116	238.892
ubm-a-2796	a2009s lh S collat transv ant area || id:ubm-a-2796	-	-	-	-	-	-	0.0232847	0.471361	0.960601	-	-	-	-	-	-	-	-	-	-	1	7916	0.0037395	37.7251
ubm-a-2799	a2009s lh S front middle area || id:ubm-a-2799	-	-	-	-	-	-	-0.544561	0.489362	0.265795	-	-	-	-	-	-	-	-	-	-	1	7916	0.00336708	36.5396
ubm-a-2802	a2009s lh S intrapariet&P trans area || id:ubm-a-2802	-	-	-	-	-	-	-0.345843	0.334316	0.300913	-	-	-	-	-	-	-	-	-	-	1	7916	0.00340366	36.9685
ubm-a-2804	a2009s lh S oc sup&transversal area || id:ubm-a-2804	-	-	-	-	-	-	0.102017	0.495311	0.836817	-	-	-	-	-	-	-	-	-	-	1	7916	0.00303655	30.1804
ubm-a-2808	a2009s lh S orbital lateral area || id:ubm-a-2808	-	-	-	-	-	-	-0.232384	0.50853	0.647691	-	-	-	-	-	-	-	-	-	-	1	7916	0.00330351	31.7221
ubm-a-2813	a2009s lh S postcentral area || id:ubm-a-2813	-	-	-	-	-	-	-1.0665	0.617386	0.084087	-	-	-	-	-	-	-	-	-	-	1	7916	0.002501	31.3161
ubm-a-3025	a2009s lh S postcentral thickness || id:ubm-a-3025	0.536664	0.0666354	8.03059e-16	-	-	-	-	-	-	-	-	-	-	-	-	-	-	-	-	2	7916	0.00618534	65.359
ubm-a-2814	a2009s lh S precentral-inf-part area || id:ubm-a-2814	-	-	-	-	-	-	0.634422	0.47091	0.177907	-	-	-	-	-	-	-	-	-	-	1	7916	0.00298805	30.195
ubm-a-2817	a2009s lh S subparietal area || id:ubm-a-2817	-	-	-	-	-	-	0.352825	0.297928	0.236309	-	-	-	-	-	-	-	-	-	-	1	7916	0.00434727	50.6398
ubm-a-2862	a2009s rh G cingul-Post-ventral area || id:ubm-a-2862	-	-	-	-	-	-	-0.412206	0.360189	0.252451	-	-	-	-	-	-	-	-	-	-	1	7916	0.00297748	32.2957
ubm-a-2863	a2009s rh G cuneus area || id:ubm-a-2863	-0.426127	0.0479509	6.29329e-19	-	-	-	-	-	-	-	-	-	-	-	-	-	-	-	-	2	7916	0.00635007	73.1483
ubm-a-3075	a2009s rh G cuneus thickness || id:ubm-a-3075	-	-	-	-	-	-	-0.375123	0.269281	0.163603	-	-	-	-	-	-	-	-	-	-	1	7916	0.0047535	40.4722
ubm-a-2874	a2009s rh G oc-temp med-Lingual area || id:ubm-a-2874	-	-	-	-	-	-	-0.405036	0.331889	0.222316	-	-	-	-	-	-	-	-	-	-	1	7916	0.00350601	38.0779
ubm-a-2872	a2009s rh G occipital sup area || id:ubm-a-2872	-	-	-	-	-	-	-0.84347	0.415045	0.0421294	-	-	-	-	-	-	-	-	-	-	1	7916	0.00264527	29.8394
ubm-a-3084	a2009s rh G occipital sup thickness || id:ubm-a-3084	-	-	-	-	-	-	-0.432157	0.310222	0.163603	-	-	-	-	-	-	-	-	-	-	1	7916	0.00358161	30.9151
ubm-a-3088	a2009s rh G orbital thickness || id:ubm-a-3088	-	-	-	-	-	-	0.624283	0.387225	0.106919	-	-	-	-	-	-	-	-	-	-	1	7916	0.00360006	31.638
ubm-a-2877	a2009s rh G pariet inf-Angular area || id:ubm-a-2877	-	-	-	-	-	-	-0.336396	0.502125	0.502892	-	-	-	-	-	-	-	-	-	-	1	7916	0.00262724	30.25
ubm-a-3090	a2009s rh G pariet inf-Supramar thickness || id:ubm-a-3090	0.321108	0.32104	0.317207	-	-	-	-	-	-	-	-	-	-	-	-	-	-	-	-	2	7916	0.00645618	62.8247
ubm-a-2879	a2009s rh G parietal sup area || id:ubm-a-2879	-	-	-	-	-	-	0.562073	0.46765	0.229398	-	-	-	-	-	-	-	-	-	-	1	7916	0.00323494	34.6543
ubm-a-3092	a2009s rh G postcentral thickness || id:ubm-a-3092	-	-	-	-	-	-	0.243623	0.216545	0.26057	-	-	-	-	-	-	-	-	-	-	1	7916	0.0140983	134.818
ubm-a-2881	a2009s rh G precentral area || id:ubm-a-2881	-	-	-	-	-	-	0.237732	0.222307	0.284897	-	-	-	-	-	-	-	-	-	-	1	7916	0.00796082	104.474
ubm-a-2882	a2009s rh G precuneus area || id:ubm-a-2882	-	-	-	-	-	-	0.355163	0.481108	0.460382	-	-	-	-	-	-	-	-	-	-	1	7916	0.00275483	33.2573
ubm-a-2887	a2009s rh G temp sup-Plan polar area || id:ubm-a-2887	-	-	-	-	-	-	-0.420086	0.577708	0.467128	-	-	-	-	-	-	-	-	-	-	1	7916	0.00308615	30.1118
ubm-a-3100	a2009s rh G temp sup-Plan tempo thickness || id:ubm-a-3100	-	-	-	-	-	-	0.0542226	0.336766	0.872086	-	-	-	-	-	-	-	-	-	-	1	7916	0.00312679	30.884
ubm-a-3071	a2009s rh G&S cingul-Mid-Ant thickness || id:ubm-a-3071	-	-	-	-	-	-	-0.226618	0.475542	0.633685	-	-	-	-	-	-	-	-	-	-	1	7916	0.00362966	33.2682
ubm-a-2860	a2009s rh G&S cingul-Mid-Post area || id:ubm-a-2860	-	-	-	-	-	-	0.439897	0.547417	0.421636	-	-	-	-	-	-	-	-	-	-	1	7916	0.00246	33.1382
ubm-a-2856	a2009s rh G&S subcentral area || id:ubm-a-2856	-	-	-	-	-	-	0.369646	0.287143	0.197982	-	-	-	-	-	-	-	-	-	-	1	7916	0.00486193	64.4274
ubm-a-3068	a2009s rh G&S subcentral thickness || id:ubm-a-3068	-	-	-	-	-	-	-0.500617	0.337485	0.137975	-	-	-	-	-	-	-	-	-	-	1	7916	0.00328852	31.2828
ubm-a-3105	a2009s rh Lat Fis-post thickness || id:ubm-a-3105	-	-	-	-	-	-	0.472224	0.482948	0.328176	-	-	-	-	-	-	-	-	-	-	1	7916	0.00305925	30.2885
ubm-a-2894	a2009s rh Pole occipital area || id:ubm-a-2894	-	-	-	-	-	-	-0.387475	0.327186	0.236309	-	-	-	-	-	-	-	-	-	-	1	7916	0.00360452	42.4151
ubm-a-3106	a2009s rh Pole occipital thickness || id:ubm-a-3106	-	-	-	-	-	-	-0.368987	0.264876	0.163603	-	-	-	-	-	-	-	-	-	-	1	7916	0.00491292	44.2108
ubm-a-2895	a2009s rh Pole temporal area || id:ubm-a-2895	-	-	-	-	-	-	-0.208115	0.474185	0.660742	-	-	-	-	-	-	-	-	-	-	1	7916	0.00248931	30.7309
ubm-a-2896	a2009s rh S calcarine area || id:ubm-a-2896	-	-	-	-	-	-	-0.344103	0.281961	0.222316	-	-	-	-	-	-	-	-	-	-	1	7916	0.0048576	49.7994
ubm-a-2897	a2009s rh S central area || id:ubm-a-2897	-	-	-	-	-	-	0.160152	0.149761	0.284897	-	-	-	-	-	-	-	-	-	-	1	7916	0.0175416	224.215
ubm-a-3109	a2009s rh S central thickness || id:ubm-a-3109	-	-	-	-	-	-	0.412677	0.569819	0.468928	-	-	-	-	-	-	-	-	-	-	1	7916	0.00339818	31.3132
ubm-a-2899	a2009s rh S circular insula ant area || id:ubm-a-2899	-	-	-	-	-	-	-0.0836439	0.377618	0.8247	-	-	-	-	-	-	-	-	-	-	1	7916	0.00339451	32.1248
ubm-a-3113	a2009s rh S circular insula sup thickness || id:ubm-a-3113	-	-	-	-	-	-	-0.715541	0.403707	0.0763236	-	-	-	-	-	-	-	-	-	-	1	7916	0.00298682	29.9251
ubm-a-2902	a2009s rh S collat transv ant area || id:ubm-a-2902	-	-	-	-	-	-	0.0226401	0.458313	0.960601	-	-	-	-	-	-	-	-	-	-	1	7916	0.00395546	37.4104
ubm-a-3116	a2009s rh S front inf thickness || id:ubm-a-3116	-	-	-	-	-	-	-0.419386	0.443566	0.344411	-	-	-	-	-	-	-	-	-	-	1	7916	0.00314887	32.7658
ubm-a-2905	a2009s rh S front middle area || id:ubm-a-2905	-	-	-	-	-	-	0.181912	0.570212	0.749707	-	-	-	-	-	-	-	-	-	-	1	7916	0.00272116	29.911
ubm-a-2910	a2009s rh S oc sup&transversal area || id:ubm-a-2910	-	-	-	-	-	-	0.0475561	0.374079	0.898839	-	-	-	-	-	-	-	-	-	-	1	7916	0.00296565	29.8693
ubm-a-3122	a2009s rh S oc sup&transversal thickness || id:ubm-a-3122	-	-	-	-	-	-	0.687083	0.471278	0.144864	-	-	-	-	-	-	-	-	-	-	1	7916	0.00350904	34.0804
ubm-a-2915	a2009s rh S orbital med-olfact area || id:ubm-a-2915	-0.059331	0.10278	0.563762	-	-	-	-	-	-	-	-	-	-	-	-	-	-	-	-	2	7916	0.00604276	65.1637
ubm-a-2917	a2009s rh S parieto occipital area || id:ubm-a-2917	-	-	-	-	-	-	0.903703	0.515081	0.0793472	-	-	-	-	-	-	-	-	-	-	1	7916	0.00268027	30.9571
ubm-a-3129	a2009s rh S parieto occipital thickness || id:ubm-a-3129	-	-	-	-	-	-	0.526523	0.435148	0.226284	-	-	-	-	-	-	-	-	-	-	1	7916	0.00381097	34.3193
ubm-a-2919	a2009s rh S postcentral area || id:ubm-a-2919	-	-	-	-	-	-	-0.165147	0.488941	0.73554	-	-	-	-	-	-	-	-	-	-	1	7916	0.00278258	31.9396
ubm-a-2921	a2009s rh S precentral-sup-part area || id:ubm-a-2921	-	-	-	-	-	-	0.37717	0.352699	0.284897	-	-	-	-	-	-	-	-	-	-	1	7916	0.00316269	31.8481
ubm-a-2923	a2009s rh S subparietal area || id:ubm-a-2923	-	-	-	-	-	-	0.503133	0.363795	0.166661	-	-	-	-	-	-	-	-	-	-	1	7916	0.00279207	31.4599
ubm-a-3138	a2009s rh S temporal transverse thickness || id:ubm-a-3138	-	-	-	-	-	-	-0.612326	0.415854	0.140898	-	-	-	-	-	-	-	-	-	-	1	7916	0.00475143	37.9973
ubm-a-2717	DKTatlas lh cuneus area || id:ubm-a-2717	-	-	-	-	-	-	-0.301267	0.26325	0.252451	-	-	-	-	-	-	-	-	-	-	1	7916	0.00557408	62.8904
ubm-a-2719	DKTatlas lh fusiform area || id:ubm-a-2719	-	-	-	-	-	-	-0.383638	0.55794	0.491707	-	-	-	-	-	-	-	-	-	-	1	7916	0.001992	30.0147
ubm-a-2720	DKTatlas lh inferiorparietal area || id:ubm-a-2720	-	-	-	-	-	-	0.00319303	0.539651	0.995279	-	-	-	-	-	-	-	-	-	-	1	7916	0.00243813	30.8929
ubm-a-2933	DKTatlas lh inferiortemporal thickness || id:ubm-a-2933	-	-	-	-	-	-	-0.535508	0.339292	0.114494	-	-	-	-	-	-	-	-	-	-	1	7916	0.0033306	31.0698
ubm-a-2722	DKTatlas lh isthmuscingulate area || id:ubm-a-2722	-	-	-	-	-	-	-0.916553	0.411183	0.0258098	-	-	-	-	-	-	-	-	-	-	1	7916	0.00225591	32.8193
ubm-a-2723	DKTatlas lh lateraloccipital area || id:ubm-a-2723	-0.471021	0.0482432	1.61513e-22	-	-	-	-	-	-	-	-	-	-	-	-	-	-	-	-	2	7916	0.00504171	69.0489
ubm-a-2935	DKTatlas lh lateraloccipital thickness || id:ubm-a-2935	-	-	-	-	-	-	-0.544501	0.32422	0.0930702	-	-	-	-	-	-	-	-	-	-	1	7916	0.00337294	30.1288
ubm-a-2725	DKTatlas lh lingual area || id:ubm-a-2725	-	-	-	-	-	-	-0.39361	0.332367	0.236309	-	-	-	-	-	-	-	-	-	-	1	7916	0.00349302	39.0934
ubm-a-2937	DKTatlas lh lingual thickness || id:ubm-a-2937	-	-	-	-	-	-	-0.373392	0.461614	0.418582	-	-	-	-	-	-	-	-	-	-	1	7916	0.00340952	30.4277
ubm-a-2730	DKTatlas lh parsopercularis area || id:ubm-a-2730	-	-	-	-	-	-	0.0950228	0.355446	0.789212	-	-	-	-	-	-	-	-	-	-	1	7916	0.0027742	31.05
ubm-a-2732	DKTatlas lh parstriangularis area || id:ubm-a-2732	-	-	-	-	-	-	-0.473029	0.453534	0.296955	-	-	-	-	-	-	-	-	-	-	1	7916	0.00336092	37.5156
ubm-a-2733	DKTatlas lh pericalcarine area || id:ubm-a-2733	-0.0263758	0.358938	0.941422	-	-	-	-	-	-	-	-	-	-	-	-	-	-	-	-	2	7916	0.00874658	87.0991
ubm-a-2734	DKTatlas lh postcentral area || id:ubm-a-2734	0.350681	0.291774	0.229406	-0.487777	1.15582	0.74577	-	-	-	0.080575	0.587599	0.192085	0.147479	0.131213	0.284241	0.64435	0.121405	0.265017	0.691837	3	7916	0.00744209	123.422
ubm-a-2946	DKTatlas lh postcentral thickness || id:ubm-a-2946	-	-	-	-	-	-	0.319569	0.248243	0.197982	-	-	-	-	-	-	-	-	-	-	1	7916	0.00650504	66.5882
ubm-a-2735	DKTatlas lh posteriorcingulate area || id:ubm-a-2735	-	-	-	-	-	-	0.0128737	0.461742	0.977757	-	-	-	-	-	-	-	-	-	-	1	7916	0.00311488	40.795
ubm-a-2736	DKTatlas lh precentral area || id:ubm-a-2736	-	-	-	-	-	-	0.199043	0.186129	0.284897	-	-	-	-	-	-	-	-	-	-	1	7916	0.0113563	184.719
ubm-a-2737	DKTatlas lh precuneus area || id:ubm-a-2737	0.310363	0.314558	0.323807	1.74217	0.926906	0.311275	-	-	-	-0.126738	0.352938	0.258891	0.758866	0.282325	0.32828	0.389783	0.180841	0.438962	0.720316	3	7916	0.00651273	95.4575
ubm-a-2741	DKTatlas lh superiorparietal area || id:ubm-a-2741	-	-	-	-	-	-	-0.694512	0.425332	0.102496	-	-	-	-	-	-	-	-	-	-	1	7916	0.00357129	43.809
ubm-a-2742	DKTatlas lh superiortemporal area || id:ubm-a-2742	-	-	-	-	-	-	-0.761385	0.566323	0.178808	-	-	-	-	-	-	-	-	-	-	1	7916	0.00209465	38.322
ubm-a-2954	DKTatlas lh superiortemporal thickness || id:ubm-a-2954	-	-	-	-	-	-	-0.639428	0.525769	0.223918	-	-	-	-	-	-	-	-	-	-	1	7916	0.00298559	31.0408
ubm-a-2743	DKTatlas lh supramarginal area || id:ubm-a-2743	-	-	-	-	-	-	-0.448561	0.41848	0.283773	-	-	-	-	-	-	-	-	-	-	1	7916	0.00227029	33.0261
ubm-a-2744	DKTatlas lh transversetemporal area || id:ubm-a-2744	-	-	-	-	-	-	-0.150521	0.461474	0.744292	-	-	-	-	-	-	-	-	-	-	1	7916	0.00309036	34.4937
ubm-a-2746	DKTatlas lh WhiteSurfArea area || id:ubm-a-2746	0.287065	0.0497568	7.95741e-09	-	-	-	-	-	-	-	-	-	-	-	-	-	-	-	-	2	7916	0.00209325	76.0848
ubm-a-2823	DKTatlas rh cuneus area || id:ubm-a-2823	-	-	-	-	-	-	-0.433418	0.365981	0.236309	-	-	-	-	-	-	-	-	-	-	1	7916	0.00288085	35.6882
ubm-a-2825	DKTatlas rh fusiform area || id:ubm-a-2825	-	-	-	-	-	-	-0.55432	0.468182	0.236419	-	-	-	-	-	-	-	-	-	-	1	7916	0.00196689	30.0366
ubm-a-2827	DKTatlas rh inferiortemporal area || id:ubm-a-2827	-	-	-	-	-	-	0.532442	0.585623	0.363251	-	-	-	-	-	-	-	-	-	-	1	7916	0.00181972	30.25
ubm-a-2829	DKTatlas rh lateraloccipital area || id:ubm-a-2829	0.2686	0.743305	0.717831	-	-	-	-	-	-	-	-	-	-	-	-	-	-	-	-	2	7916	0.00558892	74.5263
ubm-a-3041	DKTatlas rh lateraloccipital thickness || id:ubm-a-3041	-0.359861	0.0985498	0.000260644	-	-	-	-	-	-	-	-	-	-	-	-	-	-	-	-	2	7916	0.00748223	63.7961
ubm-a-2830	DKTatlas rh lateralorbitofrontal area || id:ubm-a-2830	-	-	-	-	-	-	-0.0707061	0.440961	0.872609	-	-	-	-	-	-	-	-	-	-	1	7916	0.00168834	30.1015
ubm-a-3042	DKTatlas rh lateralorbitofrontal thickness || id:ubm-a-3042	-	-	-	-	-	-	0.637466	0.395402	0.106919	-	-	-	-	-	-	-	-	-	-	1	7916	0.00345269	30.9203
ubm-a-2831	DKTatlas rh lingual area || id:ubm-a-2831	-	-	-	-	-	-	-0.373176	0.305783	0.222316	-	-	-	-	-	-	-	-	-	-	1	7916	0.00413022	47.1282
ubm-a-3046	DKTatlas rh parahippocampal thickness || id:ubm-a-3046	-	-	-	-	-	-	0.564712	0.44035	0.199696	-	-	-	-	-	-	-	-	-	-	1	7916	0.00343754	30.0164
ubm-a-3048	DKTatlas rh parsopercularis thickness || id:ubm-a-3048	-	-	-	-	-	-	0.215201	0.346511	0.534567	-	-	-	-	-	-	-	-	-	-	1	7916	0.00322112	32.5256
ubm-a-2838	DKTatlas rh parstriangularis area || id:ubm-a-2838	-	-	-	-	-	-	-0.783596	0.335361	0.0194611	-	-	-	-	-	-	-	-	-	-	1	7916	0.00362878	39.6205
ubm-a-3050	DKTatlas rh parstriangularis thickness || id:ubm-a-3050	-	-	-	-	-	-	0.0783726	0.470654	0.867749	-	-	-	-	-	-	-	-	-	-	1	7916	0.00320525	33.5982
ubm-a-2839	DKTatlas rh pericalcarine area || id:ubm-a-2839	-0.290533	0.0779239	0.00019268	-	-	-	-	-	-	-	-	-	-	-	-	-	-	-	-	2	7916	0.00811505	82.143
ubm-a-3051	DKTatlas rh pericalcarine thickness || id:ubm-a-3051	-	-	-	-	-	-	0.106661	0.390496	0.784745	-	-	-	-	-	-	-	-	-	-	1	7916	0.00337253	30.1587
ubm-a-2840	DKTatlas rh postcentral area || id:ubm-a-2840	0.786139	0.237636	0.000939099	-	-	-	-	-	-	-	-	-	-	-	-	-	-	-	-	2	7916	0.0042671	64.4956
ubm-a-3052	DKTatlas rh postcentral thickness || id:ubm-a-3052	-	-	-	-	-	-	0.335131	0.260331	0.197982	-	-	-	-	-	-	-	-	-	-	1	7916	0.00591496	59.6128
ubm-a-3053	DKTatlas rh posteriorcingulate thickness || id:ubm-a-3053	-0.170054	0.355415	0.63232	-	-	-	-	-	-	-	-	-	-	-	-	-	-	-	-	2	7916	0.00766206	70.5967
ubm-a-2842	DKTatlas rh precentral area || id:ubm-a-2842	0.179668	0.107976	0.0961201	-	-	-	-	-	-	-	-	-	-	-	-	-	-	-	-	2	7916	0.0124327	196.192
ubm-a-3057	DKTatlas rh rostralmiddlefrontal thickness || id:ubm-a-3057	-	-	-	-	-	-	0.0797196	0.478743	0.867749	-	-	-	-	-	-	-	-	-	-	1	7916	0.00309785	32.6404
ubm-a-3058	DKTatlas rh superiorfrontal thickness || id:ubm-a-3058	-	-	-	-	-	-	0.0817912	0.491183	0.867749	-	-	-	-	-	-	-	-	-	-	1	7916	0.00294291	31.825
ubm-a-3059	DKTatlas rh superiorparietal thickness || id:ubm-a-3059	-	-	-	-	-	-	0.227445	0.310525	0.463893	-	-	-	-	-	-	-	-	-	-	1	7916	0.00314397	30.6882
ubm-a-2849	DKTatlas rh supramarginal area || id:ubm-a-2849	-	-	-	-	-	-	-1.14601	0.644418	0.0753434	-	-	-	-	-	-	-	-	-	-	1	7916	0.00227952	32.1738
ubm-a-3061	DKTatlas rh supramarginal thickness || id:ubm-a-3061	-	-	-	-	-	-	-0.0496069	0.468926	0.91575	-	-	-	-	-	-	-	-	-	-	1	7916	0.00310375	32.2831
ubm-a-2852	DKTatlas rh WhiteSurfArea area || id:ubm-a-2852	0.630018	0.308894	0.0413906	-	-	-	-	-	-	-	-	-	-	-	-	-	-	-	-	2	7916	0.00197993	71.3424
ubm-a-628	IDP dMRI ProbtrackX FA ar l || id:ubm-a-628	-0.218825	0.0265264	1.59268e-16	-	-	-	-	-	-	-	-	-	-	-	-	-	-	-	-	2	7916	0.0078442	66.251
ubm-a-629	IDP dMRI ProbtrackX FA ar r || id:ubm-a-629	-0.281409	0.0881279	0.0014071	-	-	-	-	-	-	-	-	-	-	-	-	-	-	-	-	2	7916	0.00750254	62.328
ubm-a-630	IDP dMRI ProbtrackX FA atr l || id:ubm-a-630	-	-	-	-	-	-	-0.156985	0.2437	0.519463	-	-	-	-	-	-	-	-	-	-	1	7916	0.0063992	55.5563
ubm-a-631	IDP dMRI ProbtrackX FA atr r || id:ubm-a-631	-	-	-	-	-	-	-0.241599	0.250627	0.335057	-	-	-	-	-	-	-	-	-	-	1	7916	0.00623493	53.0283
ubm-a-633	IDP dMRI ProbtrackX FA cgc r || id:ubm-a-633	-	-	-	-	-	-	0.0976729	0.35415	0.782705	-	-	-	-	-	-	-	-	-	-	1	7916	0.00380309	30.098
ubm-a-638	IDP dMRI ProbtrackX FA fma || id:ubm-a-638	-	-	-	-	-	-	-0.264307	0.274183	0.335057	-	-	-	-	-	-	-	-	-	-	1	7916	0.0052096	43.4127
ubm-a-639	IDP dMRI ProbtrackX FA fmi || id:ubm-a-639	-0.084787	0.0869297	0.329386	-0.219887	0.65399	0.768701	-	-	-	0.0171517	0.851818	0.784657	0.599384	-0.139934	0.172319	0.416755	-0.147751	0.197597	0.508894	4	7916	0.0218351	181.803
ubm-a-640	IDP dMRI ProbtrackX FA ifo l || id:ubm-a-640	-0.0769321	0.163114	0.637179	-	-	-	-	-	-	-	-	-	-	-	-	-	-	-	-	2	7916	0.0150704	127.432
ubm-a-641	IDP dMRI ProbtrackX FA ifo r || id:ubm-a-641	-0.0863264	0.155526	0.578853	-	-	-	-	-	-	-	-	-	-	-	-	-	-	-	-	2	7916	0.0136244	111.649
ubm-a-642	IDP dMRI ProbtrackX FA ilf l || id:ubm-a-642	-0.0252486	0.151259	0.867431	-0.673026	0.627486	0.477716	-	-	-	0.101307	0.480539	0.360862	0.340548	-0.0339368	0.159465	0.831471	-0.125971	0.180165	0.556801	3	7916	0.0193484	168.388
ubm-a-643	IDP dMRI ProbtrackX FA ilf r || id:ubm-a-643	-0.0467018	0.115337	0.685538	-0.647049	0.56009	0.454219	-	-	-	0.0918572	0.467255	0.52118	0.784984	-0.0263618	0.147038	0.857714	-0.17678	0.172048	0.412207	3	7916	0.0206538	172.424
ubm-a-645	IDP dMRI ProbtrackX FA ml l || id:ubm-a-645	-	-	-	-	-	-	-0.635037	0.390902	0.10426	-	-	-	-	-	-	-	-	-	-	1	7916	0.00405602	33.0625
ubm-a-646	IDP dMRI ProbtrackX FA ml r || id:ubm-a-646	-	-	-	-	-	-	-0.860578	0.322775	0.00767175	-	-	-	-	-	-	-	-	-	-	1	7916	0.0035115	30.1429
ubm-a-647	IDP dMRI ProbtrackX FA ptr l || id:ubm-a-647	-0.0587752	0.167329	0.725397	-	-	-	-	-	-	-	-	-	-	-	-	-	-	-	-	2	7916	0.0119422	102.113
ubm-a-648	IDP dMRI ProbtrackX FA ptr r || id:ubm-a-648	-	-	-	-	-	-	-0.155313	0.202688	0.443518	-	-	-	-	-	-	-	-	-	-	1	7916	0.00939264	80.5367
ubm-a-649	IDP dMRI ProbtrackX FA slf l || id:ubm-a-649	-0.0928212	0.180182	0.606446	-	-	-	-	-	-	-	-	-	-	-	-	-	-	-	-	2	7916	0.0105929	89.5793
ubm-a-650	IDP dMRI ProbtrackX FA slf r || id:ubm-a-650	-	-	-	-	-	-	-0.252257	0.261684	0.335057	-	-	-	-	-	-	-	-	-	-	1	7916	0.00571917	48.1466
ubm-a-651	IDP dMRI ProbtrackX FA str l || id:ubm-a-651	0.182187	0.0990269	0.0658022	-0.0933338	0.530865	0.889205	-	-	-	0.0360009	0.673821	0.791188	0.69656	0.185773	0.237096	0.433312	0.196499	0.274938	0.548956	3	7916	0.0122582	99.9453
ubm-a-652	IDP dMRI ProbtrackX FA str r || id:ubm-a-652	0.16897	0.199163	0.396213	-	-	-	-	-	-	-	-	-	-	-	-	-	-	-	-	2	7916	0.00772775	64.4617
ubm-a-653	IDP dMRI ProbtrackX FA unc l || id:ubm-a-653	-0.205643	0.0350834	4.58581e-09	-	-	-	-	-	-	-	-	-	-	-	-	-	-	-	-	2	7916	0.0084717	73.091
ubm-a-654	IDP dMRI ProbtrackX FA unc r || id:ubm-a-654	-	-	-	-	-	-	-0.166544	0.25854	0.519463	-	-	-	-	-	-	-	-	-	-	1	7916	0.00568566	46.9122
ubm-a-790	IDP dMRI ProbtrackX ICVF ar l || id:ubm-a-790	-0.0858316	0.0533093	0.107383	-0.115024	0.313453	0.7761	-	-	-	0.00549902	0.935444	0.836749	0.556324	-0.0915084	0.139998	0.513342	-0.0938122	0.146597	0.587741	3	7916	0.0287142	240.664
ubm-a-791	IDP dMRI ProbtrackX ICVF ar r || id:ubm-a-791	-0.0884965	0.0570146	0.120621	-0.116562	0.339999	0.789741	-	-	-	0.00501252	0.943103	0.830579	0.546716	-0.093391	0.145096	0.519801	-0.0974315	0.148176	0.578392	3	7916	0.0263871	221.014
ubm-a-792	IDP dMRI ProbtrackX ICVF atr l || id:ubm-a-792	-0.118895	0.0991996	0.230705	-0.0223202	0.336057	0.953087	-	-	-	-0.0129845	0.78449	0.6331	0.444889	-0.125486	0.154724	0.417349	-0.126892	0.168553	0.506238	4	7916	0.0239198	224.38
ubm-a-793	IDP dMRI ProbtrackX ICVF atr r || id:ubm-a-793	-0.13376	0.11467	0.243419	0.0254518	0.351747	0.948902	-	-	-	-0.0211477	0.673347	0.518916	0.363327	-0.126174	0.153387	0.410744	-0.116549	0.181284	0.566042	4	7916	0.0238123	223.477
ubm-a-794	IDP dMRI ProbtrackX ICVF cgc l || id:ubm-a-794	-0.103407	0.0928169	0.265236	-	-	-	-	-	-	-	-	-	-	-	-	-	-	-	-	2	7916	0.0159838	141.228
ubm-a-795	IDP dMRI ProbtrackX ICVF cgc r || id:ubm-a-795	-0.0986961	0.077803	0.204606	-	-	-	-	-	-	-	-	-	-	-	-	-	-	-	-	2	7916	0.0189344	166.066
ubm-a-796	IDP dMRI ProbtrackX ICVF cgh l || id:ubm-a-796	-0.0603121	0.0826021	0.465297	-0.184998	0.339168	0.68211	-	-	-	0.0215677	0.760024	0.649984	0.401145	-0.0726191	0.134381	0.588923	-0.0981117	0.1539	0.589043	3	7916	0.0265219	220.412
ubm-a-797	IDP dMRI ProbtrackX ICVF cgh r || id:ubm-a-797	-0.0455199	0.112534	0.685845	-	-	-	-	-	-	-	-	-	-	-	-	-	-	-	-	2	7916	0.0193048	166.687
ubm-a-798	IDP dMRI ProbtrackX ICVF cst l || id:ubm-a-798	-0.0954063	0.0628952	0.12929	-0.156198	0.449965	0.787293	-	-	-	0.0096905	0.909812	0.826708	0.548359	-0.106886	0.154159	0.48809	-0.115648	0.171305	0.569198	3	7916	0.0233256	188.877
ubm-a-799	IDP dMRI ProbtrackX ICVF cst r || id:ubm-a-799	-0.00255441	0.120821	0.983132	-0.414539	0.449736	0.453971	-	-	-	0.0559905	0.43767	0.505683	0.493866	-0.0358809	0.155289	0.817269	-0.0884716	0.173972	0.646113	4	7916	0.0242344	204.472
ubm-a-800	IDP dMRI ProbtrackX ICVF fma || id:ubm-a-800	-0.0571952	0.0780931	0.463926	-0.233621	0.33594	0.536816	-	-	-	0.0263787	0.616912	0.736252	0.639595	-0.139228	0.132502	0.293368	-0.133834	0.151496	0.426909	5	7916	0.0336882	270.784
ubm-a-801	IDP dMRI ProbtrackX ICVF fmi || id:ubm-a-801	-0.0671131	0.0535662	0.210242	-0.113126	0.331909	0.755702	-	-	-	0.0069724	0.8928	0.910746	0.807965	-0.100243	0.130639	0.442888	-0.105027	0.153035	0.530244	5	7916	0.0370865	315.479
ubm-a-802	IDP dMRI ProbtrackX ICVF ifo l || id:ubm-a-802	-0.0425688	0.0640508	0.5063	-0.112258	0.280974	0.728129	-	-	-	0.0118237	0.81168	0.812416	0.643935	-0.054253	0.128126	0.671979	-0.0765297	0.142766	0.629121	4	7916	0.0327711	278.719
ubm-a-803	IDP dMRI ProbtrackX ICVF ifo r || id:ubm-a-803	-0.0354468	0.0663495	0.593172	-0.140314	0.319172	0.703155	-	-	-	0.0175595	0.758856	0.793812	0.635315	-0.0355468	0.130463	0.785264	-0.0692258	0.141914	0.659118	4	7916	0.0315058	271.244
ubm-a-804	IDP dMRI ProbtrackX ICVF ilf l || id:ubm-a-804	-0.0395468	0.0629722	0.530002	-0.099091	0.277327	0.755043	-	-	-	0.0103252	0.836583	0.8092	0.633727	-0.0497808	0.123905	0.687856	-0.0708092	0.140331	0.648579	4	7916	0.0342593	285.811
ubm-a-805	IDP dMRI ProbtrackX ICVF ilf r || id:ubm-a-805	-0.0106063	0.112948	0.925185	-0.390139	0.307414	0.424852	-	-	-	0.0692395	0.408347	0.406567	0.934201	-0.0245627	0.129398	0.849448	-0.0658799	0.141702	0.687696	3	7916	0.0294786	253.802
ubm-a-806	IDP dMRI ProbtrackX ICVF mcp || id:ubm-a-806	-0.216394	0.15034	0.150047	0.333825	0.403279	0.494846	-	-	-	-0.0802369	0.272603	0.488291	0.91321	-0.243863	0.196326	0.214188	-0.263417	0.238382	0.349813	4	7916	0.0174859	168.916
ubm-a-807	IDP dMRI ProbtrackX ICVF ml l || id:ubm-a-807	-0.155685	0.112041	0.164668	-	-	-	-	-	-	-	-	-	-	-	-	-	-	-	-	2	7916	0.0119491	129.429
ubm-a-808	IDP dMRI ProbtrackX ICVF ml r || id:ubm-a-808	-0.0111555	0.182984	0.951387	-0.397868	0.609295	0.580792	-	-	-	0.0453676	0.570352	0.300784	0.225021	-0.0752132	0.198204	0.704337	-0.130331	0.202445	0.565545	4	7916	0.0162976	193.562
ubm-a-809	IDP dMRI ProbtrackX ICVF ptr l || id:ubm-a-809	-0.0362183	0.0864425	0.675225	-0.233576	0.362167	0.585069	-	-	-	0.0304127	0.620685	0.689962	0.568177	-0.026591	0.134314	0.843063	-0.112717	0.164201	0.541721	4	7916	0.0274572	236.309
ubm-a-810	IDP dMRI ProbtrackX ICVF ptr r || id:ubm-a-810	-0.0298285	0.118795	0.801742	-0.520859	0.402088	0.418523	-	-	-	0.0863712	0.420992	0.406266	0.698408	-0.0304973	0.134599	0.820751	-0.139918	0.156074	0.4646	3	7916	0.0256382	228.549
ubm-a-811	IDP dMRI ProbtrackX ICVF slf l || id:ubm-a-811	-0.0492808	0.0862574	0.567781	-0.147466	0.416373	0.783305	-	-	-	0.0165342	0.8456	0.625573	0.349034	-0.0564164	0.133941	0.673606	-0.0925795	0.163208	0.627726	3	7916	0.0263696	217.503
ubm-a-812	IDP dMRI ProbtrackX ICVF slf r || id:ubm-a-812	-0.10718	0.0959063	0.263759	0.0148267	0.367626	0.971493	-	-	-	-0.0176969	0.758167	0.614859	0.432549	-0.123579	0.146713	0.39961	-0.149974	0.178029	0.461416	4	7916	0.027857	230.322
ubm-a-813	IDP dMRI ProbtrackX ICVF str l || id:ubm-a-813	-0.0614118	0.0967676	0.525668	-0.244373	0.496578	0.708862	-	-	-	0.0269076	0.7661	0.634968	0.383258	-0.0785083	0.160995	0.625803	-0.125215	0.183417	0.565275	3	7916	0.0207786	183.589
ubm-a-814	IDP dMRI ProbtrackX ICVF str r || id:ubm-a-814	-0.0585817	0.0990233	0.554122	-0.205602	0.503873	0.753361	-	-	-	0.02136	0.811696	0.628524	0.360571	-0.0708657	0.166758	0.670864	-0.119278	0.198311	0.608623	3	7916	0.0200544	185.168
ubm-a-815	IDP dMRI ProbtrackX ICVF unc l || id:ubm-a-815	-0.0407027	0.0784966	0.60409	-0.189021	0.351741	0.64479	-	-	-	0.0229631	0.694962	0.772363	0.633075	-0.0446896	0.140175	0.749869	-0.0931047	0.157033	0.594973	4	7916	0.0248742	230.1
ubm-a-816	IDP dMRI ProbtrackX ICVF unc r || id:ubm-a-816	-0.0442239	0.107798	0.681623	-	-	-	-	-	-	-	-	-	-	-	-	-	-	-	-	2	7916	0.020954	190.84
ubm-a-844	IDP dMRI ProbtrackX ISOVF ar l || id:ubm-a-844	-	-	-	-	-	-	-0.199261	0.322304	0.536418	-	-	-	-	-	-	-	-	-	-	1	7916	0.00381925	31.4694
ubm-a-846	IDP dMRI ProbtrackX ISOVF atr l || id:ubm-a-846	-	-	-	-	-	-	0.307095	0.466581	0.510421	-	-	-	-	-	-	-	-	-	-	1	7916	0.00316547	29.7695
ubm-a-847	IDP dMRI ProbtrackX ISOVF atr r || id:ubm-a-847	-	-	-	-	-	-	-0.213346	0.331194	0.519463	-	-	-	-	-	-	-	-	-	-	1	7916	0.00346475	34.1775
ubm-a-848	IDP dMRI ProbtrackX ISOVF cgc l || id:ubm-a-848	0.116598	0.288592	0.686194	0.47115	1.28145	0.775701	-	-	-	-0.0505731	0.819955	0.219385	0.094406	0.0645046	0.308349	0.834297	0.00347601	0.386568	0.993642	3	7916	0.0110088	95.6937
ubm-a-855	IDP dMRI ProbtrackX ISOVF fmi || id:ubm-a-855	-	-	-	-	-	-	0.0161318	0.332384	0.961291	-	-	-	-	-	-	-	-	-	-	1	7916	0.0032152	31.8022
ubm-a-856	IDP dMRI ProbtrackX ISOVF ifo l || id:ubm-a-856	0.207712	0.153409	0.175744	0.928357	0.947921	0.506638	-	-	-	-0.0757417	0.575639	0.673113	0.67766	0.187934	0.284558	0.50897	0.152517	0.368195	0.718905	3	7916	0.0118806	96.9214
ubm-a-857	IDP dMRI ProbtrackX ISOVF ifo r || id:ubm-a-857	-0.246262	0.0122117	1.94527e-90	-	-	-	-	-	-	-	-	-	-	-	-	-	-	-	-	2	7916	0.00951669	82.0823
ubm-a-858	IDP dMRI ProbtrackX ISOVF ilf l || id:ubm-a-858	0.24282	0.121239	0.0451955	0.86841	0.917263	0.517412	-	-	-	-0.0668061	0.608348	0.775237	0.92133	0.197379	0.268714	0.462624	0.16311	0.326019	0.666485	3	7916	0.0122282	104.757
ubm-a-859	IDP dMRI ProbtrackX ISOVF ilf r || id:ubm-a-859	-0.0932015	0.109305	0.393839	0.174171	1.78739	0.926159	-	-	-	-0.0264978	0.886599	0.711303	0.590202	-0.0334523	0.172238	0.846003	-0.051358	0.247575	0.842524	7	7916	0.0265817	236.207
ubm-a-865	IDP dMRI ProbtrackX ISOVF slf l || id:ubm-a-865	-0.148133	0.0952129	0.119753	-0.564551	0.545972	0.359539	-	-	-	0.0438604	0.46833	0.894606	0.907713	-0.201222	0.206438	0.329693	-0.230779	0.270434	0.432426	6	7916	0.0201976	200.185
ubm-a-866	IDP dMRI ProbtrackX ISOVF slf r || id:ubm-a-866	0.0352675	0.0807393	0.662251	-0.659962	2.66405	0.827457	-	-	-	0.0586747	0.817997	0.928868	0.824683	0.0331182	0.253663	0.896123	0.0268593	0.30449	0.935268	4	7916	0.0124527	139.435
ubm-a-869	IDP dMRI ProbtrackX ISOVF unc l || id:ubm-a-869	-	-	-	-	-	-	0.0517824	0.342805	0.879932	-	-	-	-	-	-	-	-	-	-	1	7916	0.00558155	49.838
ubm-a-870	IDP dMRI ProbtrackX ISOVF unc r || id:ubm-a-870	-	-	-	-	-	-	-0.0240096	0.291847	0.934434	-	-	-	-	-	-	-	-	-	-	1	7916	0.0076887	62.6903
ubm-a-711	IDP dMRI ProbtrackX L1 atr l || id:ubm-a-711	-0.321039	0.364049	0.377854	-2.47019	3.77493	0.631118	-	-	-	0.189841	0.668581	0.0832168	0.0530486	-0.269353	0.350619	0.442356	-0.213222	0.453264	0.68437	3	7916	0.00714183	92.7305
ubm-a-715	IDP dMRI ProbtrackX L1 cgh l || id:ubm-a-715	-	-	-	-	-	-	0.0229856	0.430431	0.957412	-	-	-	-	-	-	-	-	-	-	1	7916	0.00355114	32.093
ubm-a-717	IDP dMRI ProbtrackX L1 cst l || id:ubm-a-717	-	-	-	-	-	-	0.258159	0.621243	0.677738	-	-	-	-	-	-	-	-	-	-	1	7916	0.00343217	30.3562
ubm-a-720	IDP dMRI ProbtrackX L1 fmi || id:ubm-a-720	-	-	-	-	-	-	0.246137	0.313984	0.433091	-	-	-	-	-	-	-	-	-	-	1	7916	0.00409357	44.2149
ubm-a-721	IDP dMRI ProbtrackX L1 ifo l || id:ubm-a-721	0.147395	0.243135	0.544364	1.75418	1.16309	0.372733	-	-	-	-0.176916	0.393698	0.274447	0.434504	0.100083	0.242957	0.680386	0.0806358	0.28885	0.80634	3	7916	0.0109128	109.669
ubm-a-722	IDP dMRI ProbtrackX L1 ifo r || id:ubm-a-722	-	-	-	-	-	-	0.236136	0.301227	0.433091	-	-	-	-	-	-	-	-	-	-	1	7916	0.00444764	47.4918
ubm-a-723	IDP dMRI ProbtrackX L1 ilf l || id:ubm-a-723	0.0203428	0.12369	0.869364	0.954967	1.37593	0.613749	-	-	-	-0.0919373	0.616864	0.691302	0.605602	0.0343248	0.236352	0.884531	0.134482	0.300459	0.698258	3	7916	0.0104892	104.857
ubm-a-724	IDP dMRI ProbtrackX L1 ilf r || id:ubm-a-724	0.233394	0.00687415	1.12125e-252	-	-	-	-	-	-	-	-	-	-	-	-	-	-	-	-	2	7916	0.007716	80.8402
ubm-a-730	IDP dMRI ProbtrackX L1 slf l || id:ubm-a-730	-	-	-	-	-	-	0.197735	0.30696	0.519463	-	-	-	-	-	-	-	-	-	-	1	7916	0.00403341	42.546
ubm-a-731	IDP dMRI ProbtrackX L1 slf r || id:ubm-a-731	-0.228956	0.604059	0.704666	-	-	-	-	-	-	-	-	-	-	-	-	-	-	-	-	2	7916	0.006755	77.9765
ubm-a-733	IDP dMRI ProbtrackX L1 str r || id:ubm-a-733	-	-	-	-	-	-	0.727687	0.397241	0.0669737	-	-	-	-	-	-	-	-	-	-	1	7916	0.0023614	33.0863
ubm-a-734	IDP dMRI ProbtrackX L1 unc l || id:ubm-a-734	-0.33381	0.252248	0.185722	0.0362333	0.945304	0.972907	-	-	-	-0.0426244	0.720129	0.116728	0.0660351	-0.378205	0.251784	0.133071	-0.661066	0.445376	0.234389	4	7916	0.0125527	149.411
ubm-a-735	IDP dMRI ProbtrackX L1 unc r || id:ubm-a-735	-0.143516	0.327722	0.661444	0.360884	1.99197	0.885902	-	-	-	-0.0585062	0.838129	0.054426	0.0195294	0.0645028	0.236031	0.784637	0.158732	0.252398	0.593669	3	7916	0.0117386	131.004
ubm-a-736	IDP dMRI ProbtrackX L2 ar l || id:ubm-a-736	-	-	-	-	-	-	0.195185	0.303001	0.519463	-	-	-	-	-	-	-	-	-	-	1	7916	0.00413951	35.5705
ubm-a-737	IDP dMRI ProbtrackX L2 ar r || id:ubm-a-737	-	-	-	-	-	-	0.197391	0.306426	0.519463	-	-	-	-	-	-	-	-	-	-	1	7916	0.00404748	36.2517
ubm-a-738	IDP dMRI ProbtrackX L2 atr l || id:ubm-a-738	-	-	-	-	-	-	0.17145	0.266156	0.519463	-	-	-	-	-	-	-	-	-	-	1	7916	0.00536494	57.24
ubm-a-739	IDP dMRI ProbtrackX L2 atr r || id:ubm-a-739	-	-	-	-	-	-	0.179163	0.278129	0.519463	-	-	-	-	-	-	-	-	-	-	1	7916	0.00491295	53.0218
ubm-a-740	IDP dMRI ProbtrackX L2 cgc l || id:ubm-a-740	-	-	-	-	-	-	0.213159	0.271916	0.433091	-	-	-	-	-	-	-	-	-	-	1	7916	0.00545818	51.5926
ubm-a-741	IDP dMRI ProbtrackX L2 cgc r || id:ubm-a-741	-	-	-	-	-	-	0.184443	0.235285	0.433091	-	-	-	-	-	-	-	-	-	-	1	7916	0.00729004	67.4495
ubm-a-742	IDP dMRI ProbtrackX L2 cgh l || id:ubm-a-742	0.35295	0.350688	0.314199	-	-	-	-	-	-	-	-	-	-	-	-	-	-	-	-	2	7916	0.00826444	66.2387
ubm-a-746	IDP dMRI ProbtrackX L2 fma || id:ubm-a-746	-	-	-	-	-	-	0.237343	0.320646	0.459177	-	-	-	-	-	-	-	-	-	-	1	7916	0.00390172	33.1382
ubm-a-747	IDP dMRI ProbtrackX L2 fmi || id:ubm-a-747	0.0888066	0.0965152	0.357504	0.0666694	0.613791	0.92342	-	-	-	0.00277037	0.973717	0.739969	0.534432	0.120893	0.17528	0.490374	0.157514	0.208393	0.504673	4	7916	0.0203656	182.921
ubm-a-748	IDP dMRI ProbtrackX L2 ifo l || id:ubm-a-748	0.0390747	0.146692	0.789952	-	-	-	-	-	-	-	-	-	-	-	-	-	-	-	-	2	7916	0.0162293	147.251
ubm-a-749	IDP dMRI ProbtrackX L2 ifo r || id:ubm-a-749	0.0376493	0.161825	0.81603	-	-	-	-	-	-	-	-	-	-	-	-	-	-	-	-	2	7916	0.0135241	123.98
ubm-a-750	IDP dMRI ProbtrackX L2 ilf l || id:ubm-a-750	0.0449632	0.157801	0.775693	-	-	-	-	-	-	-	-	-	-	-	-	-	-	-	-	2	7916	0.0139055	134.961
ubm-a-751	IDP dMRI ProbtrackX L2 ilf r || id:ubm-a-751	0.0302977	0.104712	0.77232	0.591441	0.615208	0.512537	-	-	-	-0.0812467	0.519376	0.61831	0.782487	-0.0021246	0.167029	0.989851	0.155024	0.179898	0.479654	3	7916	0.018616	178.106
ubm-a-755	IDP dMRI ProbtrackX L2 ptr l || id:ubm-a-755	-	-	-	-	-	-	0.166057	0.257783	0.519463	-	-	-	-	-	-	-	-	-	-	1	7916	0.00571908	54.6001
ubm-a-756	IDP dMRI ProbtrackX L2 ptr r || id:ubm-a-756	-	-	-	-	-	-	0.114263	0.23228	0.622777	-	-	-	-	-	-	-	-	-	-	1	7916	0.00702987	69.1091
ubm-a-757	IDP dMRI ProbtrackX L2 slf l || id:ubm-a-757	0.0252836	0.154107	0.86968	-	-	-	-	-	-	-	-	-	-	-	-	-	-	-	-	2	7916	0.0116676	103.477
ubm-a-758	IDP dMRI ProbtrackX L2 slf r || id:ubm-a-758	0.0376241	0.19036	0.843321	-	-	-	-	-	-	-	-	-	-	-	-	-	-	-	-	2	7916	0.0098959	92.1455
ubm-a-759	IDP dMRI ProbtrackX L2 str l || id:ubm-a-759	-	-	-	-	-	-	-0.0899615	0.437176	0.836964	-	-	-	-	-	-	-	-	-	-	1	7916	0.00398139	42.1598
ubm-a-760	IDP dMRI ProbtrackX L2 str r || id:ubm-a-760	-	-	-	-	-	-	-0.0948298	0.460834	0.836964	-	-	-	-	-	-	-	-	-	-	1	7916	0.0035831	42.5373
ubm-a-761	IDP dMRI ProbtrackX L2 unc l || id:ubm-a-761	-	-	-	-	-	-	0.164851	0.255911	0.519463	-	-	-	-	-	-	-	-	-	-	1	7916	0.00580306	62.6281
ubm-a-762	IDP dMRI ProbtrackX L2 unc r || id:ubm-a-762	0.0997748	0.0711892	0.161051	-	-	-	-	-	-	-	-	-	-	-	-	-	-	-	-	2	7916	0.0123949	117.81
ubm-a-763	IDP dMRI ProbtrackX L3 ar l || id:ubm-a-763	-	-	-	-	-	-	0.184553	0.286496	0.519463	-	-	-	-	-	-	-	-	-	-	1	7916	0.00463019	40.1982
ubm-a-764	IDP dMRI ProbtrackX L3 ar r || id:ubm-a-764	-	-	-	-	-	-	0.192699	0.299143	0.519463	-	-	-	-	-	-	-	-	-	-	1	7916	0.00424697	38.44
ubm-a-765	IDP dMRI ProbtrackX L3 atr l || id:ubm-a-765	-	-	-	-	-	-	0.164731	0.255726	0.519463	-	-	-	-	-	-	-	-	-	-	1	7916	0.00581149	61.3018
ubm-a-766	IDP dMRI ProbtrackX L3 atr r || id:ubm-a-766	-	-	-	-	-	-	0.172361	0.26757	0.519463	-	-	-	-	-	-	-	-	-	-	1	7916	0.00530836	55.3637
ubm-a-767	IDP dMRI ProbtrackX L3 cgc l || id:ubm-a-767	-	-	-	-	-	-	0.237583	0.246461	0.335057	-	-	-	-	-	-	-	-	-	-	1	7916	0.00644747	55.4027
ubm-a-768	IDP dMRI ProbtrackX L3 cgc r || id:ubm-a-768	-	-	-	-	-	-	0.228257	0.236786	0.335057	-	-	-	-	-	-	-	-	-	-	1	7916	0.0069851	60.6462
ubm-a-769	IDP dMRI ProbtrackX L3 cgh l || id:ubm-a-769	-	-	-	-	-	-	-0.146086	0.424096	0.730496	-	-	-	-	-	-	-	-	-	-	1	7916	0.00380294	30.1813
ubm-a-774	IDP dMRI ProbtrackX L3 fmi || id:ubm-a-774	0.0588309	0.108503	0.587678	0.238268	0.667038	0.78159	-	-	-	-0.0237269	0.828079	0.621439	0.349628	0.0757656	0.173314	0.661996	0.145538	0.222155	0.579672	3	7916	0.0173733	150.31
ubm-a-775	IDP dMRI ProbtrackX L3 ifo l || id:ubm-a-775	0.0300463	0.121253	0.804291	-	-	-	-	-	-	-	-	-	-	-	-	-	-	-	-	2	7916	0.0182327	160.854
ubm-a-776	IDP dMRI ProbtrackX L3 ifo r || id:ubm-a-776	0.0455383	0.151347	0.763501	-	-	-	-	-	-	-	-	-	-	-	-	-	-	-	-	2	7916	0.0149996	136.193
ubm-a-777	IDP dMRI ProbtrackX L3 ilf l || id:ubm-a-777	0.0477225	0.147697	0.746612	-	-	-	-	-	-	-	-	-	-	-	-	-	-	-	-	2	7916	0.0155698	142.994
ubm-a-778	IDP dMRI ProbtrackX L3 ilf r || id:ubm-a-778	0.053215	0.145842	0.7152	-	-	-	-	-	-	-	-	-	-	-	-	-	-	-	-	2	7916	0.0155951	143.337
ubm-a-782	IDP dMRI ProbtrackX L3 ptr l || id:ubm-a-782	0.306812	0.194574	0.114832	-	-	-	-	-	-	-	-	-	-	-	-	-	-	-	-	2	7916	0.00944843	88.0309
ubm-a-783	IDP dMRI ProbtrackX L3 ptr r || id:ubm-a-783	-	-	-	-	-	-	0.115177	0.234137	0.622777	-	-	-	-	-	-	-	-	-	-	1	7916	0.0069188	70.3162
ubm-a-784	IDP dMRI ProbtrackX L3 slf l || id:ubm-a-784	0.0273909	0.147474	0.852654	-	-	-	-	-	-	-	-	-	-	-	-	-	-	-	-	2	7916	0.012647	109.105
ubm-a-785	IDP dMRI ProbtrackX L3 slf r || id:ubm-a-785	0.0477003	0.186752	0.798399	-	-	-	-	-	-	-	-	-	-	-	-	-	-	-	-	2	7916	0.0100612	88.7149
ubm-a-786	IDP dMRI ProbtrackX L3 str l || id:ubm-a-786	-0.0172766	0.195568	0.929606	-	-	-	-	-	-	-	-	-	-	-	-	-	-	-	-	2	7916	0.00612568	63.1781
ubm-a-787	IDP dMRI ProbtrackX L3 str r || id:ubm-a-787	-	-	-	-	-	-	0.260311	0.332066	0.433091	-	-	-	-	-	-	-	-	-	-	1	7916	0.00365991	41.413
ubm-a-788	IDP dMRI ProbtrackX L3 unc l || id:ubm-a-788	0.359448	0.325478	0.269433	-	-	-	-	-	-	-	-	-	-	-	-	-	-	-	-	2	7916	0.00844867	89.6982
ubm-a-789	IDP dMRI ProbtrackX L3 unc r || id:ubm-a-789	0.0934405	0.0742643	0.208314	-	-	-	-	-	-	-	-	-	-	-	-	-	-	-	-	2	7916	0.0134334	122.354
ubm-a-655	IDP dMRI ProbtrackX MD ar l || id:ubm-a-655	-	-	-	-	-	-	0.189324	0.293903	0.519463	-	-	-	-	-	-	-	-	-	-	1	7916	0.00439974	37.4219
ubm-a-656	IDP dMRI ProbtrackX MD ar r || id:ubm-a-656	0.121063	0.106686	0.256476	-	-	-	-	-	-	-	-	-	-	-	-	-	-	-	-	2	7916	0.00772988	70.2921
ubm-a-657	IDP dMRI ProbtrackX MD atr l || id:ubm-a-657	-	-	-	-	-	-	0.183212	0.284415	0.519463	-	-	-	-	-	-	-	-	-	-	1	7916	0.0046982	55.044
ubm-a-658	IDP dMRI ProbtrackX MD atr r || id:ubm-a-658	-	-	-	-	-	-	0.195858	0.304047	0.519463	-	-	-	-	-	-	-	-	-	-	1	7916	0.00411108	48.7473
ubm-a-659	IDP dMRI ProbtrackX MD cgc l || id:ubm-a-659	-0.135411	0.191762	0.480101	0.207221	0.882824	0.836264	-	-	-	-0.0422958	0.726903	0.182225	0.105457	-0.0200377	0.183203	0.912906	0.0840128	0.204276	0.70849	4	7916	0.017802	189.072
ubm-a-660	IDP dMRI ProbtrackX MD cgc r || id:ubm-a-660	-0.141187	0.273591	0.605817	0.980461	1.58189	0.64677	-	-	-	-0.147594	0.601311	0.0518143	0.0486788	-0.0374873	0.187577	0.841598	0.0446384	0.204646	0.847565	3	7916	0.0152988	171.109
ubm-a-665	IDP dMRI ProbtrackX MD fma || id:ubm-a-665	-	-	-	-	-	-	-0.174078	0.458119	0.703958	-	-	-	-	-	-	-	-	-	-	1	7916	0.00345823	30.1767
ubm-a-666	IDP dMRI ProbtrackX MD fmi || id:ubm-a-666	0.0305231	0.151909	0.840753	-	-	-	-	-	-	-	-	-	-	-	-	-	-	-	-	2	7916	0.0118518	114.972
ubm-a-667	IDP dMRI ProbtrackX MD ifo l || id:ubm-a-667	0.0417318	0.146391	0.775591	-	-	-	-	-	-	-	-	-	-	-	-	-	-	-	-	2	7916	0.0161565	152.659
ubm-a-668	IDP dMRI ProbtrackX MD ifo r || id:ubm-a-668	0.0427393	0.162357	0.792364	-	-	-	-	-	-	-	-	-	-	-	-	-	-	-	-	2	7916	0.0132669	129.606
ubm-a-669	IDP dMRI ProbtrackX MD ilf l || id:ubm-a-669	0.0446557	0.159501	0.779499	-	-	-	-	-	-	-	-	-	-	-	-	-	-	-	-	2	7916	0.0136426	133.331
ubm-a-670	IDP dMRI ProbtrackX MD ilf r || id:ubm-a-670	0.0521378	0.156824	0.739543	-	-	-	-	-	-	-	-	-	-	-	-	-	-	-	-	2	7916	0.0137404	135.993
ubm-a-674	IDP dMRI ProbtrackX MD ptr l || id:ubm-a-674	-	-	-	-	-	-	0.179873	0.279231	0.519463	-	-	-	-	-	-	-	-	-	-	1	7916	0.00487425	48.0813
ubm-a-675	IDP dMRI ProbtrackX MD ptr r || id:ubm-a-675	-	-	-	-	-	-	0.166179	0.257972	0.519463	-	-	-	-	-	-	-	-	-	-	1	7916	0.00571071	59.56
ubm-a-676	IDP dMRI ProbtrackX MD slf l || id:ubm-a-676	0.0262108	0.152805	0.863806	-	-	-	-	-	-	-	-	-	-	-	-	-	-	-	-	2	7916	0.0118383	110.968
ubm-a-677	IDP dMRI ProbtrackX MD slf r || id:ubm-a-677	0.0444984	0.192124	0.816838	-	-	-	-	-	-	-	-	-	-	-	-	-	-	-	-	2	7916	0.00959873	95.2463
ubm-a-678	IDP dMRI ProbtrackX MD str l || id:ubm-a-678	-	-	-	-	-	-	-0.10475	0.509041	0.836964	-	-	-	-	-	-	-	-	-	-	1	7916	0.00293658	35.3805
ubm-a-679	IDP dMRI ProbtrackX MD str r || id:ubm-a-679	-	-	-	-	-	-	0.223425	0.346841	0.519463	-	-	-	-	-	-	-	-	-	-	1	7916	0.00315919	44.0965
ubm-a-680	IDP dMRI ProbtrackX MD unc l || id:ubm-a-680	-	-	-	-	-	-	0.164017	0.254617	0.519463	-	-	-	-	-	-	-	-	-	-	1	7916	0.00586221	68.6814
ubm-a-681	IDP dMRI ProbtrackX MD unc r || id:ubm-a-681	0.0953277	0.0708186	0.178276	-	-	-	-	-	-	-	-	-	-	-	-	-	-	-	-	2	7916	0.013337	135.522
ubm-a-682	IDP dMRI ProbtrackX MO ar l || id:ubm-a-682	-	-	-	-	-	-	0.365	0.415513	0.379709	-	-	-	-	-	-	-	-	-	-	1	7916	0.0038408	29.8428
ubm-a-684	IDP dMRI ProbtrackX MO atr l || id:ubm-a-684	-	-	-	-	-	-	-0.286276	0.296866	0.334881	-	-	-	-	-	-	-	-	-	-	1	7916	0.00431268	34.1002
ubm-a-690	IDP dMRI ProbtrackX MO cst l || id:ubm-a-690	-	-	-	-	-	-	-0.40569	0.311391	0.192633	-	-	-	-	-	-	-	-	-	-	1	7916	0.00382105	30.8095
ubm-a-699	IDP dMRI ProbtrackX MO ml l || id:ubm-a-699	-	-	-	-	-	-	0.53578	0.432194	0.215096	-	-	-	-	-	-	-	-	-	-	1	7916	0.00378387	32.4536
ubm-a-700	IDP dMRI ProbtrackX MO ml r || id:ubm-a-700	-	-	-	-	-	-	-0.725769	0.41391	0.0795253	-	-	-	-	-	-	-	-	-	-	1	7916	0.00472077	36.0986
ubm-a-705	IDP dMRI ProbtrackX MO str l || id:ubm-a-705	-	-	-	-	-	-	0.562674	0.385451	0.14435	-	-	-	-	-	-	-	-	-	-	1	7916	0.00456924	41.3878
ubm-a-706	IDP dMRI ProbtrackX MO str r || id:ubm-a-706	-0.0770891	0.162831	0.635906	-	-	-	-	-	-	-	-	-	-	-	-	-	-	-	-	2	7916	0.00667104	60.9614
ubm-a-820	IDP dMRI ProbtrackX OD atr r || id:ubm-a-820	-	-	-	-	-	-	-0.0630959	0.3636	0.862234	-	-	-	-	-	-	-	-	-	-	1	7916	0.00341026	33.5073
ubm-a-822	IDP dMRI ProbtrackX OD cgc r || id:ubm-a-822	-	-	-	-	-	-	-0.162953	0.308814	0.597726	-	-	-	-	-	-	-	-	-	-	1	7916	0.00380942	32.8417
ubm-a-825	IDP dMRI ProbtrackX OD cst l || id:ubm-a-825	-	-	-	-	-	-	0.12851	0.34087	0.706169	-	-	-	-	-	-	-	-	-	-	1	7916	0.0033257	29.6813
ubm-a-826	IDP dMRI ProbtrackX OD cst r || id:ubm-a-826	-	-	-	-	-	-	0.400649	0.424088	0.344796	-	-	-	-	-	-	-	-	-	-	1	7916	0.00393796	31.4109
ubm-a-831	IDP dMRI ProbtrackX OD ilf l || id:ubm-a-831	-	-	-	-	-	-	0.273134	0.422536	0.51801	-	-	-	-	-	-	-	-	-	-	1	7916	0.00369783	33.5063
ubm-a-835	IDP dMRI ProbtrackX OD ml r || id:ubm-a-835	-	-	-	-	-	-	0.48142	0.44875	0.283359	-	-	-	-	-	-	-	-	-	-	1	7916	0.00345929	29.8754
ubm-a-838	IDP dMRI ProbtrackX OD slf l || id:ubm-a-838	-	-	-	-	-	-	-0.319948	0.404718	0.429209	-	-	-	-	-	-	-	-	-	-	1	7916	0.00344137	35.7308
ubm-a-839	IDP dMRI ProbtrackX OD slf r || id:ubm-a-839	-	-	-	-	-	-	-0.876192	0.486321	0.0715963	-	-	-	-	-	-	-	-	-	-	1	7916	0.00285136	31.0408
ubm-a-840	IDP dMRI ProbtrackX OD str l || id:ubm-a-840	-0.153978	0.0539186	0.00429361	0.117867	0.890395	0.916214	-	-	-	-0.0294931	0.806686	0.930164	0.829085	-0.15263	0.239112	0.523266	-0.205677	0.273217	0.530116	3	7916	0.0115019	109.627
ubm-a-841	IDP dMRI ProbtrackX OD str r || id:ubm-a-841	-0.129856	0.0717116	0.0701704	-	-	-	-	-	-	-	-	-	-	-	-	-	-	-	-	2	7916	0.00627985	62.299
ubm-a-843	IDP dMRI ProbtrackX OD unc r || id:ubm-a-843	-	-	-	-	-	-	0.563435	0.32784	0.0856825	-	-	-	-	-	-	-	-	-	-	1	7916	0.00345545	30.3449
ubm-a-219	IDP dMRI TBSS FA Anterior corona radiata L || id:ubm-a-219	-	-	-	-	-	-	-0.195858	0.304047	0.519463	-	-	-	-	-	-	-	-	-	-	1	7916	0.00411108	38.8276
ubm-a-218	IDP dMRI TBSS FA Anterior corona radiata R || id:ubm-a-218	-	-	-	-	-	-	-0.192373	0.298636	0.519463	-	-	-	-	-	-	-	-	-	-	1	7916	0.00426141	38.1678
ubm-a-199	IDP dMRI TBSS FA Body of corpus callosum || id:ubm-a-199	-	-	-	-	-	-	-0.204874	0.318042	0.519463	-	-	-	-	-	-	-	-	-	-	1	7916	0.00375724	31.3148
ubm-a-231	IDP dMRI TBSS FA Cingulum cingulate gyrus L || id:ubm-a-231	-	-	-	-	-	-	0.100472	0.327616	0.759089	-	-	-	-	-	-	-	-	-	-	1	7916	0.00359952	30.285
ubm-a-230	IDP dMRI TBSS FA Cingulum cingulate gyrus R || id:ubm-a-230	-0.0723117	0.129786	0.577418	-	-	-	-	-	-	-	-	-	-	-	-	-	-	-	-	2	7916	0.00906123	75.1837
ubm-a-203	IDP dMRI TBSS FA Corticospinal tract L || id:ubm-a-203	-	-	-	-	-	-	0.272464	0.29354	0.353303	-	-	-	-	-	-	-	-	-	-	1	7916	0.00481505	38.9948
ubm-a-228	IDP dMRI TBSS FA External capsule R || id:ubm-a-228	-	-	-	-	-	-	0.522895	0.34255	0.126891	-	-	-	-	-	-	-	-	-	-	1	7916	0.00346102	30.7272
ubm-a-201	IDP dMRI TBSS FA Fornix || id:ubm-a-201	-	-	-	-	-	-	-0.0579977	0.329892	0.860445	-	-	-	-	-	-	-	-	-	-	1	7916	0.00287205	31.726
ubm-a-198	IDP dMRI TBSS FA Genu of corpus callosum || id:ubm-a-198	-0.207091	0.0316709	6.1995e-11	-	-	-	-	-	-	-	-	-	-	-	-	-	-	-	-	2	7916	0.00850001	72.7942
ubm-a-206	IDP dMRI TBSS FA Inferior cerebellar peduncle R || id:ubm-a-206	-	-	-	-	-	-	-0.507202	0.320629	0.113673	-	-	-	-	-	-	-	-	-	-	1	7916	0.00371087	32.1352
ubm-a-196	IDP dMRI TBSS FA Middle cerebellar peduncle || id:ubm-a-196	-	-	-	-	-	-	0.12418	0.340578	0.715399	-	-	-	-	-	-	-	-	-	-	1	7916	0.00340611	30.7041
ubm-a-223	IDP dMRI TBSS FA Posterior corona radiata L || id:ubm-a-223	-	-	-	-	-	-	-0.296261	0.307332	0.335057	-	-	-	-	-	-	-	-	-	-	1	7916	0.00414641	33.1914
ubm-a-215	IDP dMRI TBSS FA Posterior limb of internal capsule L || id:ubm-a-215	-0.153209	0.161933	0.344085	-0.133241	0.574014	0.838033	-	-	-	-0.00213277	0.973798	0.504865	0.310586	-0.184308	0.222867	0.408247	-0.208552	0.263808	0.486939	4	7916	0.0143369	122.534
ubm-a-214	IDP dMRI TBSS FA Posterior limb of internal capsule R || id:ubm-a-214	-	-	-	-	-	-	-0.57464	0.368924	0.119326	-	-	-	-	-	-	-	-	-	-	1	7916	0.00503274	41.106
ubm-a-225	IDP dMRI TBSS FA Posterior thalamic radiation L || id:ubm-a-225	-0.0705461	0.211575	0.738807	-	-	-	-	-	-	-	-	-	-	-	-	-	-	-	-	2	7916	0.0101861	88.8604
ubm-a-224	IDP dMRI TBSS FA Posterior thalamic radiation R || id:ubm-a-224	-0.0749862	0.199862	0.707519	-	-	-	-	-	-	-	-	-	-	-	-	-	-	-	-	2	7916	0.0109119	97.3006
ubm-a-217	IDP dMRI TBSS FA Retrolenticular part of internal capsule L || id:ubm-a-217	-	-	-	-	-	-	-0.256214	0.265788	0.335057	-	-	-	-	-	-	-	-	-	-	1	7916	0.00554391	48.1334
ubm-a-216	IDP dMRI TBSS FA Retrolenticular part of internal capsule R || id:ubm-a-216	0.135352	0.0439657	0.00207984	-	-	-	-	-	-	-	-	-	-	-	-	-	-	-	-	2	7916	0.00906512	73.2322
ubm-a-227	IDP dMRI TBSS FA Sagittal stratum L || id:ubm-a-227	-	-	-	-	-	-	-0.214604	0.27376	0.433091	-	-	-	-	-	-	-	-	-	-	1	7916	0.00538489	44.0232
ubm-a-226	IDP dMRI TBSS FA Sagittal stratum R || id:ubm-a-226	-0.11732	0.195463	0.548362	-	-	-	-	-	-	-	-	-	-	-	-	-	-	-	-	2	7916	0.0103398	83.8848
ubm-a-200	IDP dMRI TBSS FA Splenium of corpus callosum || id:ubm-a-200	-0.0525552	0.10701	0.623338	-1.05026	0.763928	0.30295	-	-	-	0.123036	0.315494	0.614355	0.980501	-0.130641	0.179331	0.466313	-0.163682	0.202007	0.477088	4	7916	0.0220888	175.091
ubm-a-209	IDP dMRI TBSS FA Superior cerebellar peduncle L || id:ubm-a-209	-0.0568398	0.0962738	0.554924	-	-	-	-	-	-	-	-	-	-	-	-	-	-	-	-	2	7916	0.0137978	121.143
ubm-a-208	IDP dMRI TBSS FA Superior cerebellar peduncle R || id:ubm-a-208	-0.047427	0.0935032	0.611998	-	-	-	-	-	-	-	-	-	-	-	-	-	-	-	-	2	7916	0.0156652	135.53
ubm-a-237	IDP dMRI TBSS FA Superior longitudinal fasciculus L || id:ubm-a-237	-0.0881402	0.13431	0.511667	-	-	-	-	-	-	-	-	-	-	-	-	-	-	-	-	2	7916	0.00872079	69.3773
ubm-a-236	IDP dMRI TBSS FA Superior longitudinal fasciculus R || id:ubm-a-236	-	-	-	-	-	-	-0.473833	0.32107	0.139999	-	-	-	-	-	-	-	-	-	-	1	7916	0.0038134	30.1671
ubm-a-241	IDP dMRI TBSS FA Uncinate fasciculus L || id:ubm-a-241	-	-	-	-	-	-	-0.110374	0.274337	0.687441	-	-	-	-	-	-	-	-	-	-	1	7916	0.00540677	42.6288
ubm-a-507	IDP dMRI TBSS ICVF Anterior corona radiata L || id:ubm-a-507	-0.0596079	0.0939566	0.525807	-0.198644	0.436987	0.728384	-	-	-	0.0212724	0.793806	0.634935	0.372363	-0.0711104	0.14756	0.629872	-0.112884	0.175059	0.585124	3	7916	0.021677	195.919
ubm-a-506	IDP dMRI TBSS ICVF Anterior corona radiata R || id:ubm-a-506	-0.0546586	0.0938095	0.560126	-0.18445	0.474389	0.763924	-	-	-	0.0199568	0.822755	0.627216	0.356206	-0.0652193	0.147972	0.65939	-0.111828	0.175947	0.590074	3	7916	0.0223803	202.565
ubm-a-501	IDP dMRI TBSS ICVF Anterior limb of internal capsule L || id:ubm-a-501	0.286604	0.202972	0.157939	-0.913147	1.92117	0.667031	-	-	-	0.185362	0.574192	0.0368917	0.0288974	0.12305	0.186289	0.508909	-0.0411233	0.261471	0.882646	5	7916	0.0248634	222.21
ubm-a-500	IDP dMRI TBSS ICVF Anterior limb of internal capsule R || id:ubm-a-500	0.167231	0.2069	0.418937	-0.92757	1.39872	0.575438	-	-	-	0.161856	0.51106	0.112583	0.102772	-0.0697254	0.188282	0.711141	-0.0838338	0.198719	0.701525	4	7916	0.0186434	172.59
ubm-a-487	IDP dMRI TBSS ICVF Body of corpus callosum || id:ubm-a-487	-0.0293643	0.0761965	0.699959	-0.172102	0.337234	0.631542	-	-	-	0.0208342	0.676131	0.746594	0.65632	-0.112665	0.127574	0.377165	-0.135351	0.150754	0.403866	7	7916	0.046942	366.843
ubm-a-499	IDP dMRI TBSS ICVF Cerebral peduncle L || id:ubm-a-499	0.111413	0.157049	0.478065	0.996668	0.526894	0.19909	-	-	-	-0.142727	0.221685	0.351627	0.90562	0.143268	0.191367	0.454067	0.312502	0.212801	0.238279	4	7916	0.0195821	162.138
ubm-a-498	IDP dMRI TBSS ICVF Cerebral peduncle R || id:ubm-a-498	0.267943	0.09261	0.00381282	0.730634	0.38545	0.130911	-	-	-	-0.07169	0.271475	0.768265	0.920216	0.280739	0.164796	0.0884647	0.325328	0.225619	0.208895	6	7916	0.0257659	222.158
ubm-a-519	IDP dMRI TBSS ICVF Cingulum cingulate gyrus L || id:ubm-a-519	-0.0936501	0.0803704	0.243925	-	-	-	-	-	-	-	-	-	-	-	-	-	-	-	-	2	7916	0.0200365	177.794
[truncated: 4,119 more rows]

## Sheet: All_5_A2
Sheet 2. All MR results based on the release 5 HGI A2 dataset.
b: causal effect size; se: standard error; pval: p-value; IVW_MRE: inverse-variance weighted random-effects model; Egger: MR-Egger; Wald: Wald ratio; Het: heterogeneity; W_Med: weighted median; W_Mod: weighted mode; nsnps: number of SNPs retained for this analysis.
GWAS ID	trait	b_IVW_MRE	se_IVW_MRE	pval_IVW_MRE	b_Egger	se_Egger	pval_Egger	b_Wald	se_Wald	pval_Wald	Egger_intercept	pval_intercept	Het_IVW_pval	Het_Egger_pval	b_W_Med	se_W_Med	pval_W_Med	b_W_Mod	se_W_Mod	pval_W_Mod	nsnps	samplesize.exposure	Total_R_Square	F_statistic
ukb-d-M13_ARTHROSIS	#Arthrosis || id:ukb-d-M13_ARTHROSIS	-0.0142419	2.4676	0.995395	-5.02292	29.5075	0.870428	-	-	-	0.019974	0.870088	0.722859	0.615607	1.16187	4.03126	0.773182	0.891405	5.79837	0.882158	8	361194	5.01751e-05	283.149
ukb-d-M13_OTHERJOINT	#Other joint disorders || id:ukb-d-M13_OTHERJOINT	-	-	-	-	-	-	2.10148	5.96703	0.724701	-	-	-	-	-	-	-	-	-	-	1	361194	1.49067e-05	77.0271
ukb-d-M13_POLYARTHROPATHIES	#Polyarthropathies || id:ukb-d-M13_POLYARTHROPATHIES	-	-	-	-	-	-	-10.2727	10.3273	0.319873	-	-	-	-	-	-	-	-	-	-	1	361194	5.96886e-06	238.635
ukb-d-M13_SPONDYLOPATHY	#Spondylopathies || id:ukb-d-M13_SPONDYLOPATHY	-	-	-	-	-	-	25.7803	24.197	0.28668	-	-	-	-	-	-	-	-	-	-	1	361194	9.94358e-07	29.742
ukb-d-L12_ACTINKERA	Actinic keratosis || id:ukb-d-L12_ACTINKERA	18.9762	66.5967	0.775689	-	-	-	-	-	-	-	-	-	-	-	-	-	-	-	-	2	361194	8.05283e-07	77.3618
finn-a-L12_ACTINKERA	Actinic keratosis || id:finn-a-L12_ACTINKERA	-	-	-	-	-	-	0.0995293	0.0779862	0.20187	-	-	-	-	-	-	-	-	-	-	1	-	0.0288983	34.7356
ukb-d-20554_6	Actions taken following self-harm: Receive help from friends / family / neighbours || id:ukb-d-20554_6	-	-	-	-	-	-	-10.725	10.1971	0.292903	-	-	-	-	-	-	-	-	-	-	1	117733	4.37581e-06	39.8558
ukb-d-20550_1	Activities undertaken to treat anxiety: Talking therapies, such as psychotherapy, counselling, group therapy or CBT || id:ukb-d-20550_1	-	-	-	-	-	-	-0.551397	3.17702	0.862213	-	-	-	-	-	-	-	-	-	-	1	98990	3.45855e-05	30.9286
ukb-d-20547_3	Activities undertaken to treat depression: Other therapeutic activities such as mindfulness, yoga or art classes || id:ukb-d-20547_3	-3.3419	2.88178	0.246186	-	-	-	-	-	-	-	-	-	-	-	-	-	-	-	-	2	117763	3.8113e-05	61.3303
ukb-d-20547_1	Activities undertaken to treat depression: Talking therapies, such as psychotherapy, counselling, group therapy or CBT || id:ukb-d-20547_1	-0.432037	0.0833087	2.1489e-07	-	-	-	-	-	-	-	-	-	-	-	-	-	-	-	-	2	117763	8.8076e-05	62.31
finn-a-H7_IRIDOACUTE	Acute and subacute iridocyclitis || id:finn-a-H7_IRIDOACUTE	0.0194685	0.0391357	0.618864	0.0986676	0.0818168	0.440734	-	-	-	-0.12673	0.456493	0.45145	0.599945	0.0264754	0.044486	0.551751	0.0308519	0.0464073	0.574572	3	-	0.964482	851.895
ukb-d-M13_ADHCAPSULITIS	Adhesive capsulitis of shoulder || id:ukb-d-M13_ADHCAPSULITIS	-	-	-	-	-	-	-33.4921	26.9172	0.213403	-	-	-	-	-	-	-	-	-	-	1	361194	4.82616e-07	52.8618
ukb-d-STILL_ADULT	Adult-onset Still disease || id:ukb-d-STILL_ADULT	-3.16475	11.4976	0.783123	-13.0723	58.9705	0.861123	-	-	-	0.0312125	0.889972	0.222635	0.0877275	-7.39807	10.2483	0.470367	-9.43139	10.5143	0.464378	3	361194	6.46469e-06	566.386
finn-a-STILL_ADULT	Adult-onset Still disease || id:finn-a-STILL_ADULT	-	-	-	-	-	-	-0.060812	0.0611349	0.319873	-	-	-	-	-	-	-	-	-	-	1	-	0.178052	132.25
ukb-b-11158	Aide-memoire completed || id:ukb-b-11158	-5.10107	2.45418	0.0376611	-1.66011	10.271	0.881869	-	-	-	-0.0210382	0.749999	0.58052	0.43282	-8.74428	3.68415	0.017621	-9.20415	5.53064	0.171402	5	462933	5.87551e-05	163.889
ukb-b-10923	Alcohol consumed || id:ukb-b-10923	-	-	-	-	-	-	2.06892	1.09656	0.0591958	-	-	-	-	-	-	-	-	-	-	1	64949	0.0002371	63.8237
ukb-d-20117_2	Alcohol drinker status: Current || id:ukb-d-20117_2	3.3286	6.74347	0.621586	20.8008	9.59022	0.275024	-	-	-	-0.106598	0.287296	0.1061	0.632145	3.98579	5.79246	0.49139	9.72067	6.58304	0.277796	3	360726	1.65162e-05	97.1393
ukb-b-16878	Alcohol usually taken with meals || id:ukb-b-16878	-1.21163	0.531195	0.0225518	0.578093	5.10937	0.910602	-	-	-	-0.0155134	0.726228	0.928345	0.911845	-1.86297	0.873546	0.0329532	-1.94387	1.62286	0.239276	35	235645	0.00116253	1343.84
ukb-d-41219_2	Anaesthetics administered during delivery: Epidural or caudal anaesthetic || id:ukb-d-41219_2	-	-	-	-	-	-	-0.647722	0.441831	0.142649	-	-	-	-	-	-	-	-	-	-	1	3345	0.00217044	32.4079
finn-a-M13_ANKYLOSPON	Ankylosing spondylitis || id:finn-a-M13_ANKYLOSPON	0.0168039	0.0146493	0.251352	-	-	-	-	-	-	-	-	-	-	-	-	-	-	-	-	2	-	2.77951	911.537
ukb-b-8446	Answered sexual history questions || id:ukb-b-8446	1.6536	0.20073	1.752e-16	-	-	-	-	-	-	-	-	-	-	-	-	-	-	-	-	2	462725	1.05037e-05	63.4869
ukb-d-ICDMAIN_ANY_ENTRY	Any ICDMAIN event in hilmo or causes of death || id:ukb-d-ICDMAIN_ANY_ENTRY	4.16422	0.660887	2.95817e-10	6.33848	17.4222	0.740123	-	-	-	-0.0145141	0.907763	0.988111	0.958211	4.94351	2.83358	0.0810514	5.20433	3.52755	0.214152	5	361194	7.76158e-05	166.576
ukb-d-KRA_PSY_ANYMENTAL	Any mental disorder || id:ukb-d-KRA_PSY_ANYMENTAL	-	-	-	-	-	-	29.4122	21.5442	0.17219	-	-	-	-	-	-	-	-	-	-	1	361194	1.08821e-06	32.8283
finn-a-J10_ASTHMA	Asthma || id:finn-a-J10_ASTHMA	-	-	-	-	-	-	-0.417576	0.436152	0.33836	-	-	-	-	-	-	-	-	-	-	1	-	0.00482923	30.25
ukb-d-J10_ASTHMA	Asthma || id:ukb-d-J10_ASTHMA	21.0663	2.20567	1.28443e-21	-	-	-	-	-	-	-	-	-	-	-	-	-	-	-	-	2	361194	1.05612e-06	69.5209
finn-a-J10_ASTHMA_EXMORE	Asthma || id:finn-a-J10_ASTHMA_EXMORE	-	-	-	-	-	-	-0.414644	0.433089	0.33836	-	-	-	-	-	-	-	-	-	-	1	-	0.00489752	30.3412
finn-a-ASTHMA_MODE	Asthma (mode) || id:finn-a-ASTHMA_MODE	-	-	-	-	-	-	-0.304955	0.279412	0.275088	-	-	-	-	-	-	-	-	-	-	1	-	0.00578459	35.618
finn-a-ASTHMA_COMORB	Asthma associated co-morbidites || id:finn-a-ASTHMA_COMORB	0.025956	0.246732	0.916218	-	-	-	-	-	-	-	-	-	-	-	-	-	-	-	-	2	-	0.0131002	185.355
ukb-d-ASTHMA_HOSPITAL1	Asthma, hospital admissions 1 || id:ukb-d-ASTHMA_HOSPITAL1	-4.86371	30.0844	0.871567	-	-	-	-	-	-	-	-	-	-	-	-	-	-	-	-	2	361194	1.04293e-06	69.0881
ukb-b-1867	Attendance/disability/mobility allowance: Blue badge || id:ukb-b-1867	-11.6385	9.49407	0.220246	-	-	-	-	-	-	-	-	-	-	-	-	-	-	-	-	2	459354	4.94648e-06	65.3316
ukb-b-20214	Attendance/disability/mobility allowance: Disability living allowance || id:ukb-b-20214	0.645939	2.97372	0.82804	-3.52064	21.031	0.873613	-	-	-	0.0117245	0.847258	0.856234	0.766452	2.21269	5.21853	0.671561	1.82518	7.39189	0.813205	7	459354	2.01531e-05	217.43
ukb-b-3855	Attendance/disability/mobility allowance: None of the above || id:ukb-b-3855	-3.78073	2.99093	0.206207	1.9555	18.0901	0.917442	-	-	-	-0.0196163	0.757555	0.640322	0.536576	-3.2628	4.5935	0.477513	2.26299	6.85356	0.750917	8	459354	3.43627e-05	284.624
ukb-b-8463	Back pain for 3+ months || id:ukb-b-8463	-	-	-	-	-	-	6.58573	2.42572	0.0066285	-	-	-	-	-	-	-	-	-	-	1	117404	5.83533e-05	31.0852
ukb-d-20526	Been in serious accident believed to be life-threatening || id:ukb-d-20526	-	-	-	-	-	-	7.29751	4.82287	0.130253	-	-	-	-	-	-	-	-	-	-	1	117922	2.17644e-05	29.7654
ukb-d-20552_2	Behavioural and miscellaneous addictions: A behaviour || id:ukb-d-20552_2	-	-	-	-	-	-	-8.30614	14.8312	0.575448	-	-	-	-	-	-	-	-	-	-	1	116746	2.66228e-06	30.0269
finn-a-CD2_BENIGN	Benign neoplasms || id:finn-a-CD2_BENIGN	0.282493	0.174612	0.1057	-	-	-	-	-	-	-	-	-	-	-	-	-	-	-	-	2	-	0.00496109	66.7813
finn-a-CD2_BENIGN_EXALLC	Benign neoplasms (ICD C excluded) || id:finn-a-CD2_BENIGN_EXALLC	0.278596	0.177565	0.116652	-	-	-	-	-	-	-	-	-	-	-	-	-	-	-	-	2	-	0.00501512	64.7521
ukb-b-17868	Bilateral oophorectomy (both ovaries removed) || id:ukb-b-17868	2.01663	2.02337	0.318925	6.88981	8.52965	0.478343	-	-	-	-0.0342361	0.594305	0.557663	0.44912	2.85985	2.87882	0.320509	3.10765	3.61843	0.43885	5	247538	7.12554e-05	234.779
ukb-d-20126_0	Bipolar and major depression status: No Bipolar or Depression || id:ukb-d-20126_0	-	-	-	-	-	-	-2.00509	1.97231	0.309335	-	-	-	-	-	-	-	-	-	-	1	86895	7.66316e-05	34.222
ukb-b-20296	Blood clot, DVT, bronchitis, emphysema, asthma, rhinitis, eczema, allergy diagnosed by doctor: Asthma || id:ukb-b-20296	-1.6625	0.563268	0.00316213	-1.00652	1.39286	0.471663	-	-	-	-0.00503517	0.607511	0.090195	0.0823973	-0.468677	0.841928	0.577752	0.375369	2.07521	0.856837	98	462013	0.00164937	7489.41
ukb-b-11411	Blood clot, DVT, bronchitis, emphysema, asthma, rhinitis, eczema, allergy diagnosed by doctor: Blood clot in the leg (DVT) || id:ukb-b-11411	-0.0864641	2.27688	0.969708	-3.52762	6.70095	0.611311	-	-	-	0.0140558	0.568855	0.91048	0.887104	-0.611392	4.36482	0.888602	-1.83752	5.43657	0.742357	11	462013	4.60336e-05	1036.13
[truncated: 6,329 more rows]

## Sheet: All_4_B2
Sheet 3. All MR results based on the release 4 HGI B2 dataset.
[truncated: 6,391 more rows]

## Sheet: All_5_B2
Sheet 4. All MR results based on the release 5 HGI B2 dataset.
[truncated: 6,262 more rows]
