# Supplementary material for: Extensive Mendelian randomization study identifies potential causal risk factors for severe COVID-19
Source: Commun Med (Lond). 2021 Dec 9;1:59. doi: 10.1038/s43856-021-00061-9 (PMC9053245; doi:10.1038/s43856-021-00061-9)
Supplement: Supplementary file 10 — Supplementary Data 10 [file 43856_2021_61_MOESM10_ESM.xlsx]

## Sheet: All_4_A1
Supplementary Data 10. All MR results based on release 4 HGI A1 and B1, and release 5 HGI B1.
Sheet 1. All MR results based on the release 4 HGI A1 dataset.
b: causal effect size; se: standard error; pval: p-value; IVW_MRE: inverse-variance weighted random-effects model; Egger: MR-Egger; Wald: Wald ratio; Het: heterogeneity; W_Med: weighted median; W_Mod: weighted mode; nsnps: number of SNPs retained for this analysis.
GWAS ID	trait	b_IVW_MRE	se_IVW_MRE	pval_IVW_MRE	b_Egger	se_Egger	pval_Egger	b_Wald	se_Wald	pval_Wald	Egger_intercept	pval_intercept	Het_IVW_pval	Het_Egger_pval	b_W_Med	se_W_Med	pval_W_Med	b_W_Mod	se_W_Mod	pval_W_Mod	nsnps	samplesize.exposure	Total_R_Square	F_statistic
ukb-d-M13_ARTHROSIS	#Arthrosis || id:ukb-d-M13_ARTHROSIS	12.6023	16.6416	0.448884	101.373	176.954	0.58754	-	-	-	-0.347586	0.632124	0.292237	0.228406	-0.0242642	19.9045	0.999027	-16.6552	33.9101	0.638339	8	361194	5.01751e-05	283.149
ukb-d-M13_OTHERJOINT	#Other joint disorders || id:ukb-d-M13_OTHERJOINT	-	-	-	-	-	-	-58.1726	25.8711	0.0245408	-	-	-	-	-	-	-	-	-	-	1	361194	1.49067e-05	77.0271
ukb-d-M13_POLYARTHROPATHIES	#Polyarthropathies || id:ukb-d-M13_POLYARTHROPATHIES	74.8872	18.1089	3.54373e-05	-	-	-	-	-	-	-	-	-	-	-	-	-	-	-	-	2	361194	7.20111e-06	281.962
ukb-d-M13_SPONDYLOPATHY	#Spondylopathies || id:ukb-d-M13_SPONDYLOPATHY	-	-	-	-	-	-	108.962	104.544	0.29729	-	-	-	-	-	-	-	-	-	-	1	361194	9.94358e-07	29.742
ukb-d-L12_ACTINKERA	Actinic keratosis || id:ukb-d-L12_ACTINKERA	-117.665	110	0.284761	-	-	-	-	-	-	-	-	-	-	-	-	-	-	-	-	2	361194	8.05283e-07	77.3618
finn-a-L12_ACTINKERA	Actinic keratosis || id:finn-a-L12_ACTINKERA	-	-	-	-	-	-	-0.17648	0.357004	0.621069	-	-	-	-	-	-	-	-	-	-	1	-	0.0288983	34.7356
ukb-d-20554_6	Actions taken following self-harm: Receive help from friends / family / neighbours || id:ukb-d-20554_6	-	-	-	-	-	-	8.14574	56.0752	0.884502	-	-	-	-	-	-	-	-	-	-	1	117733	4.37581e-06	39.8558
ukb-d-20550_1	Activities undertaken to treat anxiety: Talking therapies, such as psychotherapy, counselling, group therapy or CBT || id:ukb-d-20550_1	-	-	-	-	-	-	-2.8353	17.9004	0.874147	-	-	-	-	-	-	-	-	-	-	1	98990	3.45855e-05	30.9286
ukb-d-20547_3	Activities undertaken to treat depression: Other therapeutic activities such as mindfulness, yoga or art classes || id:ukb-d-20547_3	4.14602	1.43925	0.00396823	-	-	-	-	-	-	-	-	-	-	-	-	-	-	-	-	2	117763	3.8113e-05	61.3303
ukb-d-20547_1	Activities undertaken to treat depression: Talking therapies, such as psychotherapy, counselling, group therapy or CBT || id:ukb-d-20547_1	3.93867	7.50768	0.599848	-	-	-	-	-	-	-	-	-	-	-	-	-	-	-	-	2	117763	8.8076e-05	62.31
finn-a-H7_IRIDOACUTE	Acute and subacute iridocyclitis || id:finn-a-H7_IRIDOACUTE	-0.0276947	0.271323	0.918699	-	-	-	-	-	-	-	-	-	-	-	-	-	-	-	-	2	-	0.648306	571.118
ukb-d-M13_ADHCAPSULITIS	Adhesive capsulitis of shoulder || id:ukb-d-M13_ADHCAPSULITIS	-	-	-	-	-	-	-52.639	150.198	0.72599	-	-	-	-	-	-	-	-	-	-	1	361194	4.82616e-07	52.8618
ukb-d-STILL_ADULT	Adult-onset Still disease || id:ukb-d-STILL_ADULT	76.9689	12.6994	1.35414e-09	19.4242	146.272	0.906511	-	-	-	0.174635	0.721201	0.964401	0.947499	75.4101	45.716	0.0990386	73.1641	50.3098	0.241852	4	361194	7.65838e-06	658.433
finn-a-STILL_ADULT	Adult-onset Still disease || id:finn-a-STILL_ADULT	-	-	-	-	-	-	0.409942	0.278469	0.140985	-	-	-	-	-	-	-	-	-	-	1	-	0.178052	132.25
ukb-b-11158	Aide-memoire completed || id:ukb-b-11158	3.33269	27.3278	0.902937	210.282	207.934	0.418329	-	-	-	-1.1646	0.421134	0.0248791	0.044535	20.601	20.9593	0.325654	25.2954	22.2289	0.337796	4	462933	4.59135e-05	131.363
ukb-b-10923	Alcohol consumed || id:ukb-b-10923	-	-	-	-	-	-	10.5146	5.52994	0.0572496	-	-	-	-	-	-	-	-	-	-	1	64949	0.0002371	63.8237
ukb-d-20117_2	Alcohol drinker status: Current || id:ukb-d-20117_2	39.6155	14.8614	0.0076836	76.2571	48.6456	0.361494	-	-	-	-0.223105	0.551933	0.644652	0.691419	38.5141	27.1973	0.156747	51.3825	30.7377	0.236556	3	360726	1.65162e-05	97.1393
ukb-b-16878	Alcohol usually taken with meals || id:ukb-b-16878	1.71107	3.1052	0.581612	28.2789	23.3126	0.233729	-	-	-	-0.230956	0.25838	0.49769	0.513728	3.75912	4.51245	0.404815	7.71157	9.80539	0.437044	35	235645	0.00116253	1343.84
ukb-d-41219_2	Anaesthetics administered during delivery: Epidural or caudal anaesthetic || id:ukb-d-41219_2	-	-	-	-	-	-	-0.74737	2.18658	0.732502	-	-	-	-	-	-	-	-	-	-	1	3345	0.00217044	32.4079
finn-a-M13_ANKYLOSPON	Ankylosing spondylitis || id:finn-a-M13_ANKYLOSPON	-	-	-	-	-	-	-0.0460495	0.147289	0.754549	-	-	-	-	-	-	-	-	-	-	1	-	1.91331	618.399
ukb-b-8446	Answered sexual history questions || id:ukb-b-8446	12.2114	7.57861	0.107115	-	-	-	-	-	-	-	-	-	-	-	-	-	-	-	-	2	462725	1.05037e-05	63.4869
ukb-d-ICDMAIN_ANY_ENTRY	Any ICDMAIN event in hilmo or causes of death || id:ukb-d-ICDMAIN_ANY_ENTRY	-4.48233	15.1446	0.767254	-163.362	101.955	0.207414	-	-	-	1.04641	0.214202	0.165331	0.312892	15.0637	16.8647	0.371745	20.0596	24.5309	0.459423	5	361194	7.76158e-05	166.576
ukb-d-KRA_PSY_ANYMENTAL	Any mental disorder || id:ukb-d-KRA_PSY_ANYMENTAL	-	-	-	-	-	-	-165.855	163.502	0.310397	-	-	-	-	-	-	-	-	-	-	1	361194	1.08821e-06	32.8283
finn-a-J10_ASTHMA	Asthma || id:finn-a-J10_ASTHMA	-	-	-	-	-	-	-1.95152	2.29121	0.394359	-	-	-	-	-	-	-	-	-	-	1	-	0.00482923	30.25
ukb-d-J10_ASTHMA	Asthma || id:ukb-d-J10_ASTHMA	166.814	94.4335	0.0773172	-	-	-	-	-	-	-	-	-	-	-	-	-	-	-	-	2	361194	1.05612e-06	69.5209
finn-a-J10_ASTHMA_EXMORE	Asthma || id:finn-a-J10_ASTHMA_EXMORE	-	-	-	-	-	-	-1.93781	2.27513	0.394359	-	-	-	-	-	-	-	-	-	-	1	-	0.00489752	30.3412
finn-a-ASTHMA_MODE	Asthma (mode) || id:finn-a-ASTHMA_MODE	-	-	-	-	-	-	-2.4951	1.46159	0.0878004	-	-	-	-	-	-	-	-	-	-	1	-	0.00578459	35.618
finn-a-ASTHMA_COMORB	Asthma associated co-morbidites || id:finn-a-ASTHMA_COMORB	0.823309	0.895551	0.357921	-	-	-	-	-	-	-	-	-	-	-	-	-	-	-	-	2	-	0.0131002	185.355
ukb-d-ASTHMA_HOSPITAL1	Asthma, hospital admissions 1 || id:ukb-d-ASTHMA_HOSPITAL1	27.6441	224.923	0.902182	-	-	-	-	-	-	-	-	-	-	-	-	-	-	-	-	2	361194	1.04293e-06	69.0881
ukb-b-1867	Attendance/disability/mobility allowance: Blue badge || id:ukb-b-1867	25.8739	75.3073	0.731164	-	-	-	-	-	-	-	-	-	-	-	-	-	-	-	-	2	459354	4.94648e-06	65.3316
ukb-b-20214	Attendance/disability/mobility allowance: Disability living allowance || id:ukb-b-20214	-13.194	29.4211	0.653825	-10.6065	158.438	0.949221	-	-	-	-0.00715602	0.987337	0.145113	0.0891832	-33.5676	33.6401	0.318354	-58.6749	53.9203	0.318284	7	459354	2.01531e-05	217.43
ukb-b-3855	Attendance/disability/mobility allowance: None of the above || id:ukb-b-3855	9.94202	22.3481	0.656413	72.8518	129.403	0.593843	-	-	-	-0.211834	0.638542	0.145502	0.108013	30.6007	24.2979	0.207887	42.4484	39.07	0.313262	8	459354	3.43627e-05	284.624
ukb-b-8463	Back pain for 3+ months || id:ukb-b-8463	-	-	-	-	-	-	3.95536	15.34	0.796526	-	-	-	-	-	-	-	-	-	-	1	117404	5.83533e-05	31.0852
ukb-d-20526	Been in serious accident believed to be life-threatening || id:ukb-d-20526	-	-	-	-	-	-	10.7323	22.6492	0.63561	-	-	-	-	-	-	-	-	-	-	1	117922	2.17644e-05	29.7654
ukb-d-20552_2	Behavioural and miscellaneous addictions: A behaviour || id:ukb-d-20552_2	-	-	-	-	-	-	-1.39419	74.988	0.985166	-	-	-	-	-	-	-	-	-	-	1	116746	2.66228e-06	30.0269
finn-a-CD2_BENIGN	Benign neoplasms || id:finn-a-CD2_BENIGN	5.26681	4.48571	0.240343	-	-	-	-	-	-	-	-	-	-	-	-	-	-	-	-	2	-	0.00496109	66.7813
finn-a-CD2_BENIGN_EXALLC	Benign neoplasms (ICD C excluded) || id:finn-a-CD2_BENIGN_EXALLC	5.16126	4.51473	0.252954	-	-	-	-	-	-	-	-	-	-	-	-	-	-	-	-	2	-	0.00501512	64.7521
ukb-b-17868	Bilateral oophorectomy (both ovaries removed) || id:ukb-b-17868	-17.4942	8.68473	0.0439718	26.0869	44.9454	0.602359	-	-	-	-0.300331	0.387725	0.735266	0.80447	-17.3939	14.5864	0.233078	-11.8807	21.2194	0.605418	5	247538	7.12554e-05	234.779
ukb-d-20126_0	Bipolar and major depression status: No Bipolar or Depression || id:ukb-d-20126_0	-	-	-	-	-	-	-13.8212	11.8733	0.244404	-	-	-	-	-	-	-	-	-	-	1	86895	7.66316e-05	34.222
ukb-b-20296	Blood clot, DVT, bronchitis, emphysema, asthma, rhinitis, eczema, allergy diagnosed by doctor: Asthma || id:ukb-b-20296	3.20492	2.61782	0.22085	-2.87038	6.40117	0.654844	-	-	-	0.0462408	0.300921	0.394126	0.396706	-1.80697	4.17316	0.665017	-4.06965	5.82704	0.486559	100	462013	0.00166596	7565.08
ukb-b-11411	Blood clot, DVT, bronchitis, emphysema, asthma, rhinitis, eczema, allergy diagnosed by doctor: Blood clot in the leg (DVT) || id:ukb-b-11411	3.12829	15.1637	0.836555	17.6414	27.7186	0.540334	-	-	-	-0.0644595	0.541764	0.473063	0.416944	1.32341	19.9179	0.947025	0.448277	21.6469	0.983885	11	462013	4.60336e-05	1036.13
ukb-b-13704	Blood clot, DVT, bronchitis, emphysema, asthma, rhinitis, eczema, allergy diagnosed by doctor: Blood clot in the lung || id:ukb-b-13704	12.1882	37.419	0.744634	-19.1433	119.539	0.880531	-	-	-	0.0731022	0.793773	0.277631	0.185778	-9.23035	39.6558	0.815946	-9.82752	41.8895	0.823819	6	462013	9.27668e-06	521.561
ukb-b-16207	Blood clot, DVT, bronchitis, emphysema, asthma, rhinitis, eczema, allergy diagnosed by doctor: Emphysema/chronic bronchitis || id:ukb-b-16207	-	-	-	-	-	-	-40.0829	111.629	0.719542	-	-	-	-	-	-	-	-	-	-	1	462013	1.09538e-06	30.2162
ukb-b-17241	Blood clot, DVT, bronchitis, emphysema, asthma, rhinitis, eczema, allergy diagnosed by doctor: Hayfever, allergic rhinitis or eczema || id:ukb-b-17241	1.25555	1.63172	0.441617	-4.46095	4.43946	0.316683	-	-	-	0.0532571	0.164591	0.803192	0.820469	0.472694	2.69205	0.860617	0.243043	4.64715	0.958363	144	462013	0.00376569	9880.51
ukb-b-18200	Blood clot, DVT, bronchitis, emphysema, asthma, rhinitis, eczema, allergy diagnosed by doctor: None of the above || id:ukb-b-18200	-0.968204	1.37056	0.47992	-0.0472451	3.41907	0.988993	-	-	-	-0.0102369	0.767463	0.729849	0.712349	-0.348851	2.36663	0.882813	0.670723	3.36478	0.842258	158	462013	0.00550433	11737.7
ukb-b-11262	Blood sample #, note contents: Poor venous access/flow || id:ukb-b-11262	-	-	-	-	-	-	-7.66903	109.427	0.944127	-	-	-	-	-	-	-	-	-	-	1	463000	8.59491e-07	30.0887
ukb-d-5182_1	Both eyes present: Yes || id:ukb-d-5182_1	19.3616	28.1874	0.492153	-19.439	50.4853	0.709147	-	-	-	0.323446	0.375569	0.464178	0.449874	5.81317	36.6723	0.87405	3.24723	35.9663	0.929843	11	80386	6.88582e-06	396.721
ukb-d-1448_4	Bread type: Other type of bread || id:ukb-d-1448_4	-78.9729	36.9792	0.0327117	-185.731	112.956	0.347852	-	-	-	0.420431	0.499925	0.311549	0.28024	-75.1303	40.4696	0.0633878	-52.6086	42.5089	0.341449	3	348424	1.47922e-05	130.141
ukb-d-1448_1	Bread type: White || id:ukb-d-1448_1	-2.07103	5.42578	0.702682	-3.26249	30.6858	0.916444	-	-	-	0.00865961	0.968917	0.345444	0.288876	4.45636	7.61783	0.558553	11.7969	14.9419	0.439068	21	348424	0.000414569	759.945
ukb-d-1448_3	Bread type: Wholemeal or wholegrain || id:ukb-d-1448_3	5.52126	5.14136	0.282871	-61.3496	38.5231	0.133584	-	-	-	0.521716	0.101787	0.42573	0.582658	2.70228	6.8742	0.694242	0.507879	11.8749	0.96645	16	348424	0.000432511	624.764
ukb-b-13423	Breastfed as a baby || id:ukb-b-13423	-1.15699	14.9608	0.938357	-39.6997	260.679	0.886329	-	-	-	0.261708	0.889386	0.056908	0.0304595	6.56686	14.7202	0.655516	20.9814	28.6478	0.496803	6	352094	0.000112452	195.316
ukb-d-22616_0	Breathing problems during period of job: No || id:ukb-d-22616_0	-	-	-	-	-	-	25.1113	51.508	0.625889	-	-	-	-	-	-	-	-	-	-	1	91149	5.69886e-06	30.9212
ukb-d-22616_1	Breathing problems during period of job: Yes || id:ukb-d-22616_1	-	-	-	-	-	-	-25.3209	21.4778	0.238426	-	-	-	-	-	-	-	-	-	-	1	91149	2.3318e-05	31.2823
ukb-d-22618_0	Breathing problems improved/stopped away from workplace or on holiday: No || id:ukb-d-22618_0	-	-	-	-	-	-	-15.158	23.5928	0.520558	-	-	-	-	-	-	-	-	-	-	1	91149	1.90796e-05	37.8957
ukb-d-22619_0	Breathing problems responsible for leaving job: No || id:ukb-d-22619_0	-	-	-	-	-	-	0.834678	32.7231	0.97965	-	-	-	-	-	-	-	-	-	-	1	91149	2.13907e-05	33.2589
ukb-b-12841	Bring up phlegm/sputum/mucus on most days || id:ukb-b-12841	20.9253	16.2951	0.199091	-44.3616	115.56	0.738034	-	-	-	0.574165	0.624851	0.0429387	0.0301036	11.7262	13.1627	0.373003	1.866	19.5945	0.930136	4	112583	0.000122832	176
ukb-d-BRONCHITIS	Bronchitis || id:ukb-d-BRONCHITIS	-	-	-	-	-	-	-4.35261	100.156	0.965336	-	-	-	-	-	-	-	-	-	-	1	361194	1.04193e-06	31.8699
finn-a-L12_BULLOUS	Bullous disorders || id:finn-a-L12_BULLOUS	-	-	-	-	-	-	-0.673434	0.667128	0.312758	-	-	-	-	-	-	-	-	-	-	1	-	0.14573	35.2735
ukb-b-8837	Cancer code, self-reported: basal cell carcinoma || id:ukb-b-8837	-9.28857	34.158	0.785676	-55.7914	133.149	0.682045	-	-	-	0.0895334	0.723028	0.0592856	0.0437554	-13.6009	38.1536	0.721482	-16.9421	60.7537	0.784425	15	462933	1.88293e-05	946.051
ukb-b-8193	Cancer code, self-reported: bladder cancer || id:ukb-b-8193	-	-	-	-	-	-	102.901	241.483	0.670021	-	-	-	-	-	-	-	-	-	-	1	462933	1.7779e-07	34.2706
ukb-b-16890	Cancer code, self-reported: breast cancer || id:ukb-b-16890	2.51065	10.8719	0.817369	-11.0738	33.1287	0.742267	-	-	-	0.0445979	0.662472	0.785726	0.742819	20.5938	17.2262	0.231893	20.2257	25.2295	0.433202	19	462933	6.66695e-05	1437.13
ukb-b-8777	Cancer code, self-reported: cervical cancer || id:ukb-b-8777	-	-	-	-	-	-	164.509	169.098	0.330622	-	-	-	-	-	-	-	-	-	-	1	462933	4.22785e-07	47.6617
ukb-b-12915	Cancer code, self-reported: malignant melanoma || id:ukb-b-12915	22.5241	69.9606	0.747487	-223.842	160.016	0.234413	-	-	-	0.424133	0.171938	0.113937	0.262215	-55.3388	74.2164	0.455885	-55.0981	104.143	0.619401	6	462933	7.29017e-06	431.943
ukb-b-13348	Cancer code, self-reported: prostate cancer || id:ukb-b-13348	34.7802	29.3207	0.235543	-3.86722	162.466	0.981323	-	-	-	0.0533483	0.811976	0.512745	0.443965	0.038952	41.7904	0.999256	-0.816148	60.6849	0.989436	17	462933	1.23097e-05	814.513
ukb-b-16855	Cancer diagnosed by doctor || id:ukb-b-16855	-16.0574	17.3464	0.354607	-64.4603	89.5635	0.489967	-	-	-	0.211966	0.594607	0.0779191	0.0610336	-4.85013	19.6122	0.804675	16.734	30.83	0.599166	11	461311	7.05034e-05	450.439
ukb-d-C_DIGESTIVE_ORGANS	Cancer of digestive organs || id:ukb-d-C_DIGESTIVE_ORGANS	-	-	-	-	-	-	-16.121	78.4255	0.837136	-	-	-	-	-	-	-	-	-	-	1	361194	1.66067e-06	39.0059
ukb-d-C_MALE_GENITAL	Cancer of male genital || id:ukb-d-C_MALE_GENITAL	9.40794	11.6006	0.417372	-1.17882	32.1794	0.971081	-	-	-	0.0338575	0.726676	0.497569	0.44723	5.05614	17.0155	0.766353	6.57322	22.3594	0.7712	26	361194	8.66654e-05	1742.95
ukb-d-C_PRIMARY_LYMPHOID_HEMATOPOIETIC	Cancer of primary lymphoid hematopoietic || id:ukb-d-C_PRIMARY_LYMPHOID_HEMATOPOIETIC	-157.947	64.3074	0.0140442	-	-	-	-	-	-	-	-	-	-	-	-	-	-	-	-	2	361194	1.44185e-06	62.5058
ukb-d-C_RESPIRATORY_INTRATHORACIC	Cancer of respiratory intrathoracic || id:ukb-d-C_RESPIRATORY_INTRATHORACIC	-42.5854	75.0935	0.570647	-23.0088	263.051	0.944457	-	-	-	-0.0296663	0.948361	0.490402	0.234112	8.20114	113.256	0.942274	41.1577	131.756	0.784314	3	361194	1.48704e-06	97.437
ukb-d-C_SKIN	Cancer of skin || id:ukb-d-C_SKIN	2.20452	5.0198	0.660542	-11.2241	13.1746	0.399445	-	-	-	0.0818542	0.270243	0.724721	0.737961	4.90424	7.52575	0.514619	8.10174	12.0351	0.504706	41	361194	0.000406231	3373.89
ukb-d-CARDIAC_ARRHYTM	Cardiac arrhytmias, COPD co-morbidities || id:ukb-d-CARDIAC_ARRHYTM	-8.04023	9.88391	0.415951	-13.6833	25.5028	0.599452	-	-	-	0.024455	0.807512	0.758114	0.69924	-12.3876	16.5257	0.453497	-12.0092	16.9721	0.489382	17	361194	7.90321e-05	1204.9
ukb-b-5855	Carer support indicators: No || id:ukb-b-5855	-	-	-	-	-	-	9.83509	21.8647	0.652843	-	-	-	-	-	-	-	-	-	-	1	54277	2.22817e-05	31.6674
ukb-d-G6_CARPTU	Carpal tunnel syndrome || id:ukb-d-G6_CARPTU	-22.7589	28.9073	0.431103	-34.5383	137.755	0.810394	-	-	-	0.0324721	0.932899	0.263926	0.183111	-19.6029	34.534	0.570278	-19.8309	46.4172	0.682044	8	361194	1.83351e-05	303.813
ukb-d-1468_2	Cereal type: Biscuit cereal (e.g. Weetabix) || id:ukb-d-1468_2	31.277	12.0855	0.00965429	-	-	-	-	-	-	-	-	-	-	-	-	-	-	-	-	2	299898	3.17281e-05	64.5292
ukb-d-1468_1	Cereal type: Bran cereal (e.g. All Bran, Branflakes) || id:ukb-d-1468_1	-	-	-	-	-	-	-24.0688	26.0793	0.356054	-	-	-	-	-	-	-	-	-	-	1	299898	1.48867e-05	31.7703
ukb-d-1468_4	Cereal type: Muesli || id:ukb-d-1468_4	-6.96285	6.24525	0.264892	34.728	38.1184	0.388892	-	-	-	-0.327989	0.29649	0.749689	0.793765	-12.8957	10.3301	0.211897	-17.0494	15.2902	0.293714	10	299898	0.000201817	371.286
ukb-d-1468_5	Cereal type: Other (e.g. Cornflakes, Frosties) || id:ukb-d-1468_5	1.45147	9.3948	0.877218	-5.113	74.8256	0.947432	-	-	-	0.0459323	0.931935	0.267622	0.19131	3.44696	12.1681	0.776965	11.2909	20.0594	0.588945	9	299898	0.000173615	333.333
finn-a-AB1_INFECTIONS	Certain infectious and parasitic diseases || id:finn-a-AB1_INFECTIONS	-	-	-	-	-	-	-1.8077	2.1436	0.39906	-	-	-	-	-	-	-	-	-	-	1	-	0.0030864	38.6674
ukb-d-M13_CERVICALGIA	Cervicalgia || id:ukb-d-M13_CERVICALGIA	-	-	-	-	-	-	-283.743	226.849	0.211007	-	-	-	-	-	-	-	-	-	-	1	361194	3.17454e-07	38.5072
ukb-d-H7_CHALAZION	Chalazion || id:ukb-d-H7_CHALAZION	-6.89903	9.97236	0.489054	-	-	-	-	-	-	-	-	-	-	-	-	-	-	-	-	2	361194	7.11872e-07	65.1699
ukb-b-10591	Chest pain or discomfort || id:ukb-b-10591	-1.40937	10.357	0.891759	19.6201	102.007	0.855043	-	-	-	-0.114344	0.843549	0.701333	0.58232	-10.9726	17.0943	0.520946	-12.3158	24.0469	0.626842	7	458012	6.79043e-05	231.598
ukb-d-ASTHMA_CHILD	Childhood asthma (age<16) || id:ukb-d-ASTHMA_CHILD	166.814	94.4335	0.0773172	-	-	-	-	-	-	-	-	-	-	-	-	-	-	-	-	2	361194	1.05612e-06	69.5209
finn-a-H7_IRIDOCHRONIC	Chronic iridocyclitis || id:finn-a-H7_IRIDOCHRONIC	-	-	-	-	-	-	-0.0894727	0.286179	0.754549	-	-	-	-	-	-	-	-	-	-	1	-	0.497947	88.6162
ukb-b-1100	Close to major road || id:ukb-b-1100	-	-	-	-	-	-	-78.0332	59.6608	0.190891	-	-	-	-	-	-	-	-	-	-	1	456380	5.66469e-06	36.2664
finn-a-K11_COELIAC	Coeliac disease || id:finn-a-K11_COELIAC	-0.351897	0.172745	0.0416403	-	-	-	-	-	-	-	-	-	-	-	-	-	-	-	-	2	-	0.482872	408.994
ukb-b-9508	Coffee consumed || id:ukb-b-9508	10.2993	3.46812	0.00298077	-16.1516	36.0423	0.731793	-	-	-	0.535531	0.593611	0.652945	0.582645	10.7456	6.42253	0.0943052	12.6302	8.01607	0.255805	3	64949	0.00040624	127.893
ukb-d-1508_1	Coffee type: Decaffeinated coffee (any type) || id:ukb-d-1508_1	-5.43072	15.6717	0.728945	-	-	-	-	-	-	-	-	-	-	-	-	-	-	-	-	2	283449	5.27626e-05	95.4986
ukb-d-1508_3	Coffee type: Ground coffee (include espresso, filter etc) || id:ukb-d-1508_3	13.7787	4.72692	0.00355746	28.0819	32.9714	0.406216	-	-	-	-0.108678	0.665903	0.688314	0.637153	12.5016	7.36406	0.0895732	3.53477	12.7776	0.785209	19	283449	0.000453968	727.957
ukb-d-1508_2	Coffee type: Instant coffee || id:ukb-d-1508_2	-7.61518	11.8081	0.518986	-36.3935	85.6612	0.712286	-	-	-	0.26256	0.765871	0.20152	0.112465	-18.8721	11.9928	0.115575	-21.2881	14.9715	0.250189	4	283449	0.000147542	167.363
ukb-d-6020_33	Completion status of test: Heart rate reached safety level || id:ukb-d-6020_33	3.99265	14.4576	0.782422	15.4034	37.0356	0.74908	-	-	-	-0.241874	0.779711	0.172895	0.0779869	6.67889	12.4033	0.590249	10.771	12.5686	0.481752	3	54007	9.13151e-05	95.0807
finn-a-I9_CONDUCTIO	Conduction disorders || id:finn-a-I9_CONDUCTIO	-	-	-	-	-	-	-0.00470808	0.644823	0.994174	-	-	-	-	-	-	-	-	-	-	1	-	0.0264487	34.8864
ukb-d-XVII_MALFORMAT_ABNORMAL	Congenital malformations, deformations and chromosomal abnormalities || id:ukb-d-XVII_MALFORMAT_ABNORMAL	-	-	-	-	-	-	-75.9884	155.244	0.624505	-	-	-	-	-	-	-	-	-	-	1	361194	6.31249e-07	37.2132
ukb-d-COPD_EARLYANDLATER	COPD, early/later onset || id:ukb-d-COPD_EARLYANDLATER	-	-	-	-	-	-	-490.764	192.453	0.010771	-	-	-	-	-	-	-	-	-	-	1	361194	4.95509e-07	34.333
ukb-d-I9_CORATHER	Coronary atherosclerosis || id:ukb-d-I9_CORATHER	2.63844	9.61665	0.783807	27.3668	20.9107	0.201262	-	-	-	-0.132872	0.195161	0.0294463	0.040321	0.682057	12.2903	0.955744	-1.73753	20.4072	0.932733	30	361194	0.000202453	1976.37
ukb-b-16858	Cough on most days || id:ukb-b-16858	5.90769	11.5632	0.609417	-63.5157	52.6388	0.440559	-	-	-	0.797852	0.406817	0.296402	0.430748	4.01727	13.8398	0.77161	-1.46006	18.5276	0.944363	3	112583	0.00010763	102.886
ukb-d-COX_ARTHROSIS	Coxarthrosis [arthrosis of hip](FG) || id:ukb-d-COX_ARTHROSIS	1.44835	10.0654	0.885584	-52.8244	64.377	0.431029	-	-	-	0.160836	0.39959	0.986437	0.99075	2.5802	24.006	0.914407	8.73647	33.7011	0.800242	12	361194	3.24927e-05	465.019
ukb-b-8810	Current employment status: Doing unpaid or voluntary work || id:ukb-b-8810	-	-	-	-	-	-	54.9081	55.5797	0.323194	-	-	-	-	-	-	-	-	-	-	1	461242	3.03725e-06	38.8941
ukb-b-20437	Current employment status: Full or part-time student || id:ukb-b-20437	-	-	-	-	-	-	90.2981	125.51	0.471864	-	-	-	-	-	-	-	-	-	-	1	461242	5.61923e-07	32.3224
ukb-b-6740	Current employment status: In paid employment or self-employed || id:ukb-b-6740	-	-	-	-	-	-	6.53311	30.1229	0.8283	-	-	-	-	-	-	-	-	-	-	1	461242	1.72857e-05	32.193
ukb-b-19852	Current employment status: Retired || id:ukb-b-19852	5.07238	17.2546	0.76878	-	-	-	-	-	-	-	-	-	-	-	-	-	-	-	-	2	461242	3.18684e-05	63.4705
ukb-b-14080	Current employment status: Unable to work because of sickness or disability || id:ukb-b-14080	-0.624092	30.3103	0.983573	151.813	136.301	0.346566	-	-	-	-0.415444	0.33529	0.348412	0.376854	30.4988	38.7488	0.43123	47.2999	55.884	0.444998	5	461242	1.29789e-05	158.273
ukb-d-22630_0	Day shifts worked: Shift pattern was worked for some (but not all) of job || id:ukb-d-22630_0	-	-	-	-	-	-	1.28554	12.1606	0.91581	-	-	-	-	-	-	-	-	-	-	1	25697	7.68506e-05	30.6508
ukb-d-20079_2	Day-of-week questionnaire completion requested: Tuesday || id:ukb-d-20079_2	-	-	-	-	-	-	4.77974	14.4489	0.740793	-	-	-	-	-	-	-	-	-	-	1	51427	8.55932e-05	30.3379
ukb-d-H7_MACULADEGEN	Degeneration of macula and posterior pole || id:ukb-d-H7_MACULADEGEN	-	-	-	-	-	-	-274.182	267.898	0.306093	-	-	-	-	-	-	-	-	-	-	1	361194	2.52472e-07	32.1938
ukb-b-16958	Delivery methods: Spontaneous vertex || id:ukb-b-16958	-	-	-	-	-	-	2.38684	3.433	0.486891	-	-	-	-	-	-	-	-	-	-	1	10487	0.000836486	35.9408
ukb-b-2399	Destinations on discharge from hospital (recoded): Transfer to other NHS provider: General ward, young physically disabled, A&E || id:ukb-b-2399	63.1678	138.466	0.648248	-	-	-	-	-	-	-	-	-	-	-	-	-	-	-	-	2	461036	2.31472e-06	74.4897
ukb-b-9253	Destinations on discharge from hospital (recoded): Transfer within NHS provider || id:ukb-b-9253	-	-	-	-	-	-	92.7938	185.672	0.617234	-	-	-	-	-	-	-	-	-	-	1	460758	3.74929e-07	35.2036
ukb-b-11749	Destinations on discharge from hospital (recoded): Usual Place of residence || id:ukb-b-11749	-20.4883	17.058	0.229714	-67.2403	54.8945	0.275166	-	-	-	0.366359	0.410517	0.0166714	0.0202837	-21.0552	14.425	0.14439	-20.2421	18.9693	0.326972	7	462837	0.000116038	235.726
ukb-b-10143	Destinations on discharge from hospital (recoded): Usual Place of residence: Living alone || id:ukb-b-10143	-	-	-	-	-	-	-21.0955	161.385	0.896	-	-	-	-	-	-	-	-	-	-	1	460756	4.34496e-07	32.9341
ukb-b-13065	Destinations on discharge from hospital (recoded): Usual Place of residence: Living with relatives || id:ukb-b-13065	-21.0502	16.3865	0.19893	-5.76752	60.2951	0.92515	-	-	-	-0.0444999	0.791262	0.853235	0.806623	-40.5439	27.6109	0.141995	-45.0988	47.7938	0.36032	16	460758	2.97083e-05	540.765
ukb-d-41215_1	Detention categories: Formally detained under Part II, Mental Health Act 1983 || id:ukb-d-41215_1	-	-	-	-	-	-	-2.26027	120.707	0.98506	-	-	-	-	-	-	-	-	-	-	1	361194	6.40679e-07	35.3599
ukb-b-10753	Diabetes diagnosed by doctor || id:ukb-b-10753	5.91202	5.33799	0.268062	6.518	12.5655	0.605663	-	-	-	-0.00298936	0.957604	0.0909915	0.0781424	1.71832	8.93603	0.847514	1.00889	9.0908	0.911959	69	461578	0.00048912	4889.27
ukb-d-A41	Diagnoses - main ICD10: A41 Other septicaemia || id:ukb-d-A41	-	-	-	-	-	-	-120.893	129.439	0.350318	-	-	-	-	-	-	-	-	-	-	1	361194	4.25315e-07	35.154
ukb-d-C18	Diagnoses - main ICD10: C18 Malignant neoplasm of colon || id:ukb-d-C18	-	-	-	-	-	-	58.8118	125.785	0.6401	-	-	-	-	-	-	-	-	-	-	1	361194	6.66625e-07	35.1374
ukb-d-C34	Diagnoses - main ICD10: C34 Malignant neoplasm of bronchus and lung || id:ukb-d-C34	-	-	-	-	-	-	-75.2603	152.424	0.621478	-	-	-	-	-	-	-	-	-	-	1	361194	4.32356e-07	33.7012
ukb-d-C43	Diagnoses - main ICD10: C43 Malignant melanoma of skin || id:ukb-d-C43	27.5613	66.8429	0.680098	-79.1857	149.112	0.623502	-	-	-	0.185473	0.464163	0.207338	0.186478	27.2992	72.8916	0.708019	20.8901	83.6321	0.812691	6	361194	3.76677e-06	278.732
ukb-b-4141	Diagnoses - main ICD10: C44.3 Skin of other and unspecified parts of face || id:ukb-b-4141	-44.6825	42.0177	0.287591	196.483	152.912	0.230895	-	-	-	-0.393696	0.137361	0.148246	0.258818	-40.0281	51.0547	0.433026	-20.8882	78.1906	0.794787	11	463010	1.12597e-05	635.616
ukb-b-3145	Diagnoses - main ICD10: C44.5 Skin of trunk || id:ukb-b-3145	-459.501	3.55582	0	-	-	-	-	-	-	-	-	-	-	-	-	-	-	-	-	2	463010	3.71015e-07	66.8989
ukb-b-12115	Diagnoses - main ICD10: C50.4 Upper-outer quadrant of breast || id:ukb-b-12115	-	-	-	-	-	-	-37.0985	198.459	0.851713	-	-	-	-	-	-	-	-	-	-	1	463010	2.61745e-07	38.9946
ukb-b-2307	Diagnoses - main ICD10: C50.9 Breast, unspecified || id:ukb-b-2307	-3.58786	26.72	0.893184	-96.4475	81.3947	0.266388	-	-	-	0.221588	0.259059	0.193497	0.231583	13.2872	32.0252	0.678216	33.8717	45.2401	0.471276	11	463010	2.03583e-05	710.885
ukb-b-2160	Diagnoses - main ICD10: C61 Malignant neoplasm of prostate || id:ukb-b-2160	22.0362	43.5675	0.613001	-226.683	166.194	0.205714	-	-	-	0.38435	0.157013	0.107816	0.190064	49.8292	51.2611	0.331017	68.0421	80.7452	0.419107	11	463010	9.20653e-06	576.783
ukb-d-C67	Diagnoses - main ICD10: C67 Malignant neoplasm of bladder || id:ukb-d-C67	-17.0225	89.8331	0.849709	-	-	-	-	-	-	-	-	-	-	-	-	-	-	-	-	2	361194	1.00753e-06	73.3346
ukb-b-5421	Diagnoses - main ICD10: C67.9 Bladder, unspecified || id:ukb-b-5421	-47.2632	117.407	0.687273	4913.61	15814.8	0.808224	-	-	-	-3.14369	0.806481	0.51946	0.274811	45.6913	170.384	0.788571	52.858	213.762	0.827763	3	463010	5.9153e-07	92.2127
ukb-d-C79	Diagnoses - main ICD10: C79 Secondary malignant neoplasm of other sites || id:ukb-d-C79	-	-	-	-	-	-	-44.9043	208.116	0.82917	-	-	-	-	-	-	-	-	-	-	1	361194	3.3917e-07	30.6463
ukb-d-D05	Diagnoses - main ICD10: D05 Carcinoma in situ of breast || id:ukb-d-D05	117.214	18.7276	3.87721e-10	-	-	-	-	-	-	-	-	-	-	-	-	-	-	-	-	2	361194	7.79465e-07	67.6966
ukb-d-D12	Diagnoses - main ICD10: D12 Benign neoplasm of colon, rectum, anus and anal canal || id:ukb-d-D12	9.65737	17.2625	0.575861	54.7115	69.7608	0.449439	-	-	-	-0.144712	0.518136	0.187677	0.162719	10.9554	21.1526	0.604513	18.1283	40.0816	0.659131	13	361194	4.80272e-05	659.403
ukb-b-10623	Diagnoses - main ICD10: D12.5 Sigmoid colon || id:ukb-b-10623	-	-	-	-	-	-	-271.527	138.118	0.0493092	-	-	-	-	-	-	-	-	-	-	1	463010	4.75119e-07	41.5558
ukb-b-9321	Diagnoses - main ICD10: D12.8 Rectum || id:ukb-b-9321	114.495	18.1229	2.6547e-10	-	-	-	-	-	-	-	-	-	-	-	-	-	-	-	-	2	463010	4.82542e-07	68.7069
ukb-d-D17	Diagnoses - main ICD10: D17 Benign lipomatous neoplasm || id:ukb-d-D17	-	-	-	-	-	-	18.2472	97.5343	0.851594	-	-	-	-	-	-	-	-	-	-	1	361194	1.15666e-06	33.8455
ukb-d-D22	Diagnoses - main ICD10: D22 Melanocytic naevi || id:ukb-d-D22	-32.1691	46.9983	0.493675	-167.738	149.462	0.312725	-	-	-	0.271839	0.38285	0.161315	0.167686	-38.7259	50.5549	0.443666	-21.2004	67.009	0.76243	7	361194	8.05454e-06	293.193
ukb-b-3596	Diagnoses - main ICD10: D22.3 Melanocytic naevi of other and unspecified parts of face || id:ukb-b-3596	-20.0962	69.2524	0.771673	-	-	-	-	-	-	-	-	-	-	-	-	-	-	-	-	2	463010	1.05096e-06	148.739
ukb-b-8549	Diagnoses - main ICD10: D24 Benign neoplasm of breast || id:ukb-b-8549	-	-	-	-	-	-	-153.139	217.952	0.482289	-	-	-	-	-	-	-	-	-	-	1	463010	2.60659e-07	45.1601
ukb-b-9536	Diagnoses - main ICD10: D25.9 Leiomyoma of uterus, unspecified || id:ukb-b-9536	18.6083	34.1828	0.586182	-217.26	340.913	0.63879	-	-	-	0.396316	0.609237	0.755225	0.798742	27.8225	76.3158	0.715432	37.8922	90.7851	0.716936	3	463010	2.86377e-06	115.185
ukb-d-D50	Diagnoses - main ICD10: D50 Iron deficiency anaemia || id:ukb-d-D50	-	-	-	-	-	-	-261.706	135.372	0.0532073	-	-	-	-	-	-	-	-	-	-	1	361194	1.11714e-06	35.5482
ukb-b-14765	Diagnoses - main ICD10: D64.9 Anaemia, unspecified || id:ukb-b-14765	-278.584	91.1298	0.00223565	-	-	-	-	-	-	-	-	-	-	-	-	-	-	-	-	2	463010	1.32434e-06	75.2863
ukb-b-3965	Diagnoses - main ICD10: G56.0 Carpal tunnel syndrome || id:ukb-b-3965	-11.4565	21.8097	0.59938	69.7159	159.366	0.673348	-	-	-	-0.166974	0.618723	0.806459	0.753035	-10.3143	37.241	0.781811	-11.7982	56.6499	0.839659	10	463010	1.42764e-05	375.079
ukb-b-4637	Diagnoses - main ICD10: H00.1 Chalazion || id:ukb-b-4637	-	-	-	-	-	-	3.77619	223.639	0.986528	-	-	-	-	-	-	-	-	-	-	1	463010	2.47856e-07	34.3571
ukb-d-H02	Diagnoses - main ICD10: H02 Other disorders of eyelid || id:ukb-d-H02	-	-	-	-	-	-	-128.428	132.593	0.332751	-	-	-	-	-	-	-	-	-	-	1	361194	1.29504e-06	36.1165
ukb-d-H04	Diagnoses - main ICD10: H04 Disorders of lachrymal system || id:ukb-d-H04	-	-	-	-	-	-	-114.431	187.873	0.542468	-	-	-	-	-	-	-	-	-	-	1	361194	3.62028e-07	29.8151
ukb-b-12397	Diagnoses - main ICD10: H26.9 Cataract, unspecified || id:ukb-b-12397	-18.7593	27.3505	0.492786	-7.30258	84.6497	0.933669	-	-	-	-0.0288445	0.889414	0.357906	0.267967	-35.8311	36.9118	0.331688	58.0281	55.2401	0.324196	9	463010	1.70036e-05	409.766
ukb-d-H33	Diagnoses - main ICD10: H33 Retinal detachments and breaks || id:ukb-d-H33	35.3159	51.3681	0.491764	-352.168	385.147	0.528456	-	-	-	0.622225	0.493799	0.51114	0.582323	8.31875	72.6916	0.90889	-8.28792	88.1274	0.933647	3	361194	2.69537e-06	129.748
ukb-d-H35	Diagnoses - main ICD10: H35 Other retinal disorders || id:ukb-d-H35	-	-	-	-	-	-	-217.107	212.132	0.306093	-	-	-	-	-	-	-	-	-	-	1	361194	4.02663e-07	32.1117
ukb-d-H40	Diagnoses - main ICD10: H40 Glaucoma || id:ukb-d-H40	-122.29	65.3521	0.0613113	-944.741	794.078	0.356239	-	-	-	0.865627	0.407338	0.536252	0.578286	-169.094	92.7548	0.0683001	-174.272	119.634	0.241238	4	361194	1.98694e-06	146.44
ukb-b-12047	Diagnoses - main ICD10: I20.0 Unstable angina || id:ukb-b-12047	53.2827	111.432	0.632534	337.776	1556.82	0.848357	-	-	-	-0.44861	0.87137	0.0133911	0.00515772	68.6867	97.1024	0.479341	232.924	187.035	0.301411	4	463010	2.8955e-06	167.164
ukb-b-5126	Diagnoses - main ICD10: I21.1 Acute transmural myocardial infarction of inferior wall || id:ukb-b-5126	-261.641	88.4862	0.00310793	-	-	-	-	-	-	-	-	-	-	-	-	-	-	-	-	2	463010	4.97105e-07	63.7739
ukb-b-3469	Diagnoses - main ICD10: I21.9 Acute myocardial infarction, unspecified || id:ukb-b-3469	-	-	-	-	-	-	-237.05	168.463	0.159389	-	-	-	-	-	-	-	-	-	-	1	463010	4.09707e-07	38.1388
ukb-b-1668	Diagnoses - main ICD10: I25.1 Atherosclerotic heart disease || id:ukb-b-1668	-2.41785	12.8345	0.850574	17.9029	32.0512	0.581233	-	-	-	-0.0702213	0.494328	0.071475	0.0642558	-25.2255	16.6622	0.130042	-36.435	29.8066	0.232129	28	463010	9.45862e-05	1722.74
ukb-d-I26	Diagnoses - main ICD10: I26 Pulmonary embolism || id:ukb-d-I26	29.8407	41.9817	0.477206	-60.8222	96.3095	0.550981	-	-	-	0.231445	0.336537	0.0658378	0.081606	8.751	39.0591	0.822722	0.607994	40.8701	0.988546	8	361194	1.17115e-05	650.167
ukb-b-18366	Diagnoses - main ICD10: I26.9 Pulmonary embolism without mention of acute cor pulmonale || id:ukb-b-18366	-47.6245	38.7373	0.218913	-181.072	267.756	0.568598	-	-	-	0.193261	0.660616	0.713147	0.574863	-20.3448	68.27	0.7657	12.5098	92.4702	0.900953	4	463010	3.27548e-06	381.876
ukb-d-I47	Diagnoses - main ICD10: I47 Paroxysmal tachycardia || id:ukb-d-I47	-15.2427	8.88115	0.086108	-	-	-	-	-	-	-	-	-	-	-	-	-	-	-	-	2	361194	8.6124e-07	60.2206
ukb-b-964	Diagnoses - main ICD10: I48 Atrial fibrillation and flutter || id:ukb-b-964	-18.0163	12.8681	0.161492	-19.4489	32.5487	0.557208	-	-	-	0.00393918	0.960789	0.817568	0.769042	-20.8168	21.8102	0.339853	-14.4713	22.7708	0.532295	21	463010	4.39265e-05	1677.67
ukb-d-I50	Diagnoses - main ICD10: I50 Heart failure || id:ukb-d-I50	23.4266	95.8218	0.806858	-	-	-	-	-	-	-	-	-	-	-	-	-	-	-	-	2	361194	6.79887e-07	62.9558
ukb-d-I63	Diagnoses - main ICD10: I63 Cerebral infarction || id:ukb-d-I63	-	-	-	-	-	-	10.0656	171.051	0.953075	-	-	-	-	-	-	-	-	-	-	1	361194	5.89634e-07	29.8974
ukb-b-12267	Diagnoses - main ICD10: I80.2 Phlebitis and thrombophlebitis of other deep vessels of lower extremities || id:ukb-b-12267	-108.763	64.7023	0.0927673	-94.3051	227.297	0.706102	-	-	-	-0.0202573	0.950544	0.255361	0.149877	-102.802	63.9782	0.108092	-93.5669	73.6732	0.272927	5	463010	3.42424e-06	400.564
ukb-b-6720	Diagnoses - main ICD10: I83.9 Varicose veins of lower extremities without ulcer or inflammation || id:ukb-b-6720	-7.20746	14.1197	0.609734	-3.87451	40.3756	0.924316	-	-	-	-0.0100048	0.930297	0.0850909	0.0663474	-10.1616	18.1096	0.57472	-10.8092	20.1829	0.596813	27	463010	8.13267e-05	1756.05
ukb-b-7211	Diagnoses - main ICD10: J33.9 Nasal polyp, unspecified || id:ukb-b-7211	-38.3676	71.2613	0.590296	-355.075	459.456	0.520466	-	-	-	0.27828	0.554633	0.612431	0.517715	-19.5982	108.871	0.857142	-24.5769	138.562	0.870517	4	463010	1.30103e-06	201.905
ukb-b-3770	Diagnoses - main ICD10: J34.2 Deviated nasal septum || id:ukb-b-3770	-	-	-	-	-	-	-56.2874	155.004	0.716503	-	-	-	-	-	-	-	-	-	-	1	463010	4.70601e-07	30.8144
ukb-d-J38	Diagnoses - main ICD10: J38 Diseases of vocal cords and larynx, not elsewhere classified || id:ukb-d-J38	-224.359	34.1843	5.26559e-11	-	-	-	-	-	-	-	-	-	-	-	-	-	-	-	-	2	361194	6.00762e-07	62.6118
ukb-d-J45	Diagnoses - main ICD10: J45 Asthma || id:ukb-d-J45	-	-	-	-	-	-	263.052	145.727	0.0710587	-	-	-	-	-	-	-	-	-	-	1	361194	5.34585e-07	37.4711
ukb-b-20208	Diagnoses - main ICD10: J45.9 Asthma, unspecified || id:ukb-b-20208	-85.077	380.698	0.823165	-	-	-	-	-	-	-	-	-	-	-	-	-	-	-	-	2	463010	6.41226e-07	73.1695
ukb-d-K01	Diagnoses - main ICD10: K01 Embedded and impacted teeth || id:ukb-d-K01	-11.7883	144.103	0.934802	-	-	-	-	-	-	-	-	-	-	-	-	-	-	-	-	2	361194	8.00878e-07	66.8543
ukb-b-1386	Diagnoses - main ICD10: K21.9 Gastro-oesophageal reflux disease without oesophagitis || id:ukb-b-1386	-	-	-	-	-	-	-41.5428	158.156	0.792806	-	-	-	-	-	-	-	-	-	-	1	463010	6.62887e-07	30.6793
ukb-d-K26	Diagnoses - main ICD10: K26 Duodenal ulcer || id:ukb-d-K26	-	-	-	-	-	-	141.233	195.396	0.469799	-	-	-	-	-	-	-	-	-	-	1	361194	3.973e-07	37.6593
ukb-d-K31	Diagnoses - main ICD10: K31 Other diseases of stomach and duodenum || id:ukb-d-K31	135.731	35.1912	0.000114802	-	-	-	-	-	-	-	-	-	-	-	-	-	-	-	-	2	361194	1.23744e-06	60.779
ukb-b-7330	Diagnoses - main ICD10: K31.7 Polyp of stomach and duodenum || id:ukb-b-7330	-	-	-	-	-	-	-303.59	268.937	0.25896	-	-	-	-	-	-	-	-	-	-	1	463010	1.52546e-07	30.4646
ukb-b-686	Diagnoses - main ICD10: K35.9 Acute appendicitis, unspecified || id:ukb-b-686	-	-	-	-	-	-	-209.081	187.439	0.264654	-	-	-	-	-	-	-	-	-	-	1	463010	3.03558e-07	41.4379
ukb-b-11369	Diagnoses - main ICD10: K40.2 Bilateral inguinal hernia, without obstruction or gangrene || id:ukb-b-11369	-	-	-	-	-	-	-254.119	227.109	0.26317	-	-	-	-	-	-	-	-	-	-	1	463010	2.01042e-07	38.4522
ukb-b-5369	Diagnoses - main ICD10: K40.9 Unilateral or unspecified inguinal hernia, without obstruction or gangrene || id:ukb-b-5369	-8.67612	17.7036	0.62408	16.742	58.6619	0.780206	-	-	-	-0.0719818	0.65655	0.262411	0.215716	0.86656	21.7064	0.968155	-0.720894	24.9854	0.97742	14	463010	4.15738e-05	790.075
ukb-d-K42	Diagnoses - main ICD10: K42 Umbilical hernia || id:ukb-d-K42	-	-	-	-	-	-	51.8781	81.319	0.523501	-	-	-	-	-	-	-	-	-	-	1	361194	1.53334e-06	77.0827
ukb-b-14541	Diagnoses - main ICD10: K42.9 Umbilical hernia without obstruction or gangrene || id:ukb-b-14541	66.0739	41.8059	0.113995	-	-	-	-	-	-	-	-	-	-	-	-	-	-	-	-	2	463010	9.04913e-07	84.1605
ukb-b-677	Diagnoses - main ICD10: K43.9 Ventral hernia without obstruction or gangrene || id:ukb-b-677	-	-	-	-	-	-	104.458	163.738	0.523501	-	-	-	-	-	-	-	-	-	-	1	463010	3.76748e-07	37.1167
ukb-b-8848	Diagnoses - main ICD10: K44.9 Diaphragmatic hernia without obstruction or gangrene || id:ukb-b-8848	-	-	-	-	-	-	-11.8489	86.0529	0.890483	-	-	-	-	-	-	-	-	-	-	1	463010	1.35568e-06	36.4357
ukb-b-19386	Diagnoses - main ICD10: K51.9 Ulcerative colitis, unspecified || id:ukb-b-19386	10.5935	57.3229	0.853383	380.289	278.145	0.220558	-	-	-	-0.355928	0.222918	0.452631	0.553116	23.9693	75.3309	0.750343	96.6035	109.904	0.408567	8	463010	3.21499e-06	345.677
ukb-b-10859	Diagnoses - main ICD10: K57.3 Diverticular disease of large intestine without perforation or abscess || id:ukb-b-10859	-91.1753	65.5871	0.164486	201.132	206.685	0.508667	-	-	-	-0.77299	0.381916	0.0774687	0.20162	-95.9958	53.0003	0.070105	-143.145	103.679	0.301434	3	463010	7.88826e-06	198.634
ukb-b-7166	Diagnoses - main ICD10: K57.9 Diverticular disease of intestine, part unspecified, without perforation or abscess || id:ukb-b-7166	-	-	-	-	-	-	164.469	170.85	0.335721	-	-	-	-	-	-	-	-	-	-	1	463010	3.59843e-07	33.0462
ukb-b-17961	Diagnoses - main ICD10: K58.9 Irritable bowel syndrome without diarrhoea || id:ukb-b-17961	-	-	-	-	-	-	-243.634	258.806	0.346511	-	-	-	-	-	-	-	-	-	-	1	463010	1.56854e-07	32.0276
ukb-d-K61	Diagnoses - main ICD10: K61 Abscess of anal and rectal regions || id:ukb-d-K61	-	-	-	-	-	-	114.465	208.325	0.582694	-	-	-	-	-	-	-	-	-	-	1	361194	2.71376e-07	31.6206
ukb-b-19805	Diagnoses - main ICD10: K62.1 Rectal polyp || id:ukb-b-19805	-35.8563	257.387	0.889206	-	-	-	-	-	-	-	-	-	-	-	-	-	-	-	-	2	463010	1.2235e-06	93.8399
ukb-b-11582	Diagnoses - main ICD10: K62.5 Haemorrhage of anus and rectum || id:ukb-b-11582	-	-	-	-	-	-	-64.0904	129.65	0.621069	-	-	-	-	-	-	-	-	-	-	1	463010	1.30874e-06	30.8004
ukb-d-K63	Diagnoses - main ICD10: K63 Other diseases of intestine || id:ukb-d-K63	38.3641	1.97839	9.09196e-84	53.3356	246.09	0.864126	-	-	-	-0.0397854	0.96088	0.997106	0.964231	39.0127	41.2794	0.344613	39.5433	49.1574	0.505577	3	361194	8.6702e-06	135.787
ukb-b-1968	Diagnoses - main ICD10: K63.5 Polyp of colon || id:ukb-b-1968	82.1824	15.0282	4.53761e-08	-	-	-	-	-	-	-	-	-	-	-	-	-	-	-	-	2	463010	2.04831e-06	91.3312
ukb-b-10362	Diagnoses - main ICD10: K80.0 Calculus of gallbladder with acute cholecystitis || id:ukb-b-10362	-	-	-	-	-	-	-35.5808	255.323	0.889169	-	-	-	-	-	-	-	-	-	-	1	463010	2.94789e-07	57.3279
ukb-b-8988	Diagnoses - main ICD10: K80.1 Calculus of gallbladder with other cholecystitis || id:ukb-b-8988	-33.3686	66.0376	0.61335	-4.48057	181.276	0.981833	-	-	-	-0.0693158	0.871889	0.00835416	0.00358523	-23.3219	52.0054	0.653828	-7.06672	61.2664	0.913731	5	463010	8.29469e-06	454.936
ukb-b-11020	Diagnoses - main ICD10: K80.2 Calculus of gallbladder without cholecystitis || id:ukb-b-11020	11.004	13.5213	0.415743	-6.94603	33.4613	0.843744	-	-	-	0.0696137	0.500872	0.90401	0.896589	5.71258	25.8382	0.825022	-1.33868	27.4283	0.962658	7	463010	1.95812e-05	737.986
ukb-b-8268	Diagnoses - main ICD10: K80.5 Calculus of bile duct without cholangitis or cholecystitis || id:ukb-b-8268	-	-	-	-	-	-	-53.9608	152.082	0.722728	-	-	-	-	-	-	-	-	-	-	1	463010	4.75707e-07	59.5946
ukb-d-K81	Diagnoses - main ICD10: K81 Cholecystitis || id:ukb-d-K81	-26.9111	0.699752	0	-	-	-	-	-	-	-	-	-	-	-	-	-	-	-	-	2	361194	1.91861e-06	119.512
ukb-d-L02	Diagnoses - main ICD10: L02 Cutaneous abscess, furuncle and carbuncle || id:ukb-d-L02	-	-	-	-	-	-	-167.614	146.507	0.252594	-	-	-	-	-	-	-	-	-	-	1	361194	4.33331e-07	30.8514
ukb-b-11908	Diagnoses - main ICD10: L03.1 Cellulitis of other parts of limb || id:ukb-b-11908	-	-	-	-	-	-	131.387	116.436	0.25915	-	-	-	-	-	-	-	-	-	-	1	463010	8.33034e-07	53.2572
ukb-d-L57	Diagnoses - main ICD10: L57 Skin changes due to chronic exposure to nonionising radiation || id:ukb-d-L57	-118.156	101.007	0.242092	-	-	-	-	-	-	-	-	-	-	-	-	-	-	-	-	2	361194	8.61924e-07	74.5813
ukb-d-L72	Diagnoses - main ICD10: L72 Follicular cysts of skin and subcutaneous tissue || id:ukb-d-L72	-8.87405	27.8055	0.749614	3.7029	36.0044	0.924575	-	-	-	-0.203325	0.56884	0.00530415	0.00470882	-22.8635	16.2083	0.158361	-18.0435	17.8555	0.369404	5	361194	7.53243e-05	1446.67
ukb-b-501	Diagnoses - main ICD10: L82 Seborrhoeic keratosis || id:ukb-b-501	-	-	-	-	-	-	200.917	221.448	0.364254	-	-	-	-	-	-	-	-	-	-	1	463010	4.87857e-07	52.3362
ukb-d-M06	Diagnoses - main ICD10: M06 Other rheumatoid arthritis || id:ukb-d-M06	77.1794	13.0748	3.57173e-09	18.7572	143.301	0.907838	-	-	-	0.176863	0.711294	0.961857	0.947262	75.4823	45.9827	0.100686	73.3569	50.3683	0.241311	4	361194	7.57044e-06	653.754
ukb-b-19829	Diagnoses - main ICD10: M16.9 Coxarthrosis, unspecified || id:ukb-b-19829	28.6748	16.7744	0.0873696	-	-	-	-	-	-	-	-	-	-	-	-	-	-	-	-	2	463010	1.3679e-06	69.0822
ukb-b-18379	Diagnoses - main ICD10: M17.9 Gonarthrosis, unspecified || id:ukb-b-18379	-	-	-	-	-	-	-270.101	105.515	0.0104725	-	-	-	-	-	-	-	-	-	-	1	463010	1.02442e-06	34.3169
ukb-b-6026	Diagnoses - main ICD10: M20.1 Hallux valgus (acquired) || id:ukb-b-6026	-84.9437	74.9891	0.257321	135.523	845.36	0.898802	-	-	-	-0.370385	0.836433	0.199732	0.0825723	-28.6808	83.7748	0.732083	-5.43495	99.5034	0.961406	3	463010	3.12543e-06	127.399
ukb-d-M47	Diagnoses - main ICD10: M47 Spondylosis || id:ukb-d-M47	-	-	-	-	-	-	137.139	189.443	0.469124	-	-	-	-	-	-	-	-	-	-	1	361194	5.09719e-07	30.1221
ukb-d-M48	Diagnoses - main ICD10: M48 Other spondylopathies || id:ukb-d-M48	-	-	-	-	-	-	63.0066	199.864	0.752574	-	-	-	-	-	-	-	-	-	-	1	361194	4.82429e-07	30.7599
ukb-d-M65	Diagnoses - main ICD10: M65 Synovitis and tenosynovitis || id:ukb-d-M65	-	-	-	-	-	-	182.163	123.578	0.140462	-	-	-	-	-	-	-	-	-	-	1	361194	6.85485e-07	30.9019
ukb-b-8085	Diagnoses - main ICD10: M65.3 Trigger finger || id:ukb-b-8085	311.96	46.8151	2.67092e-11	-	-	-	-	-	-	-	-	-	-	-	-	-	-	-	-	2	463010	3.4259e-07	69.1945
ukb-b-12364	Diagnoses - main ICD10: M67.4 Ganglion || id:ukb-b-12364	-	-	-	-	-	-	344.952	207.496	0.0964224	-	-	-	-	-	-	-	-	-	-	1	463010	2.99288e-07	29.7855
ukb-d-M70	Diagnoses - main ICD10: M70 Soft tissue disorders related to use, overuse and pressure || id:ukb-d-M70	-	-	-	-	-	-	391.149	222.656	0.0789615	-	-	-	-	-	-	-	-	-	-	1	361194	2.78953e-07	31.5583
ukb-b-13517	Diagnoses - main ICD10: M72.0 Palmar fascial fibromatosis [Dupuytren] || id:ukb-b-13517	27.8904	31.6192	0.377739	-67.0047	64.1383	0.326702	-	-	-	0.166803	0.111463	0.644797	0.880889	-10.2401	42.964	0.811616	-7.6003	41.4463	0.858567	10	463010	8.6666e-06	1354.87
ukb-b-4772	Diagnoses - main ICD10: M72.04 Palmar fascial fibromatosis [Dupuytren]-Hand || id:ukb-b-4772	10.9699	31.8908	0.730858	-40.7013	52.6084	0.457028	-	-	-	0.0968462	0.246069	0.436054	0.479162	-13.6806	37.553	0.715632	-8.74172	38.2922	0.823609	12	463010	1.11492e-05	1553.61
ukb-b-4921	Diagnoses - main ICD10: M75.0 Adhesive capsulitis of shoulder || id:ukb-b-4921	-	-	-	-	-	-	-25.0262	263.837	0.92443	-	-	-	-	-	-	-	-	-	-	1	463010	1.63131e-07	32.0599
ukb-d-M84	Diagnoses - main ICD10: M84 Disorders of continuity of bone || id:ukb-d-M84	-	-	-	-	-	-	-412.162	373.737	0.270108	-	-	-	-	-	-	-	-	-	-	1	361194	2.84075e-07	31.2823
ukb-d-N13	Diagnoses - main ICD10: N13 Obstructive and reflux uropathy || id:ukb-d-N13	-41.634	21.0352	0.0477875	-	-	-	-	-	-	-	-	-	-	-	-	-	-	-	-	2	361194	7.05638e-07	61.0719
ukb-b-18372	Diagnoses - main ICD10: N20.0 Calculus of kidney || id:ukb-b-18372	-47.1148	108.062	0.662839	-488.424	428.432	0.458404	-	-	-	0.497905	0.480776	0.174169	0.200019	-90.4147	99.8448	0.365173	-133.38	104.943	0.331565	3	463010	1.45084e-06	142.315
ukb-b-18629	Diagnoses - main ICD10: N20.1 Calculus of ureter || id:ukb-b-18629	-14.8113	43.2294	0.731884	-	-	-	-	-	-	-	-	-	-	-	-	-	-	-	-	2	463010	6.5322e-07	69.9875
ukb-b-16313	Diagnoses - main ICD10: N23 Unspecified renal colic || id:ukb-b-16313	-	-	-	-	-	-	-357.719	224.17	0.110545	-	-	-	-	-	-	-	-	-	-	1	463010	2.54003e-07	32.018
ukb-d-N30	Diagnoses - main ICD10: N30 Cystitis || id:ukb-d-N30	-	-	-	-	-	-	-216.754	222.598	0.330182	-	-	-	-	-	-	-	-	-	-	1	361194	4.30286e-07	29.9989
ukb-d-N39	Diagnoses - main ICD10: N39 Other disorders of urinary system || id:ukb-d-N39	-	-	-	-	-	-	63.7376	57.8817	0.270823	-	-	-	-	-	-	-	-	-	-	1	361194	2.86912e-06	33.1169
ukb-b-9873	Diagnoses - main ICD10: N39.3 Stress incontinence || id:ukb-b-9873	-	-	-	-	-	-	197.819	106.507	0.063264	-	-	-	-	-	-	-	-	-	-	1	463010	8.46253e-07	42.3202
ukb-b-11601	Diagnoses - main ICD10: N40 Hyperplasia of prostate || id:ukb-b-11601	-7.15779	34.9032	0.837513	142.889	210.692	0.513038	-	-	-	-0.253226	0.486479	0.272472	0.242953	-23.7191	44.4192	0.593353	-24.2853	69.5268	0.733463	12	463010	1.15282e-05	536.355
ukb-b-10668	Diagnoses - main ICD10: N47 Redundant prepuce, phimosis and paraphimosis || id:ukb-b-10668	-	-	-	-	-	-	596.216	200.427	0.00293242	-	-	-	-	-	-	-	-	-	-	1	463010	2.54674e-07	35.6061
ukb-b-3802	Diagnoses - main ICD10: N50.8 Other specified disorders of male genital organs || id:ukb-b-3802	-	-	-	-	-	-	122.906	239.502	0.60783	-	-	-	-	-	-	-	-	-	-	1	463010	2.31791e-07	35.3801
ukb-d-N60	Diagnoses - main ICD10: N60 Benign mammary dysplasia || id:ukb-d-N60	-	-	-	-	-	-	45.2671	225.498	0.8409	-	-	-	-	-	-	-	-	-	-	1	361194	2.86202e-07	30.9989
ukb-d-N80	Diagnoses - main ICD10: N80 Endometriosis || id:ukb-d-N80	-	-	-	-	-	-	-24.3143	185.036	0.895456	-	-	-	-	-	-	-	-	-	-	1	361194	3.69432e-07	30.4465
ukb-b-11298	Diagnoses - main ICD10: N81.1 Cystocele || id:ukb-b-11298	250.79	42.1651	2.71762e-09	-	-	-	-	-	-	-	-	-	-	-	-	-	-	-	-	2	463010	7.79665e-07	65.8206
ukb-b-5118	Diagnoses - main ICD10: N81.2 Incomplete uterovaginal prolapse || id:ukb-b-5118	-	-	-	-	-	-	170.524	168.452	0.311393	-	-	-	-	-	-	-	-	-	-	1	463010	3.70024e-07	34.4618
ukb-b-6082	Diagnoses - main ICD10: N81.6 Rectocele || id:ukb-b-6082	-	-	-	-	-	-	204.777	211.23	0.332322	-	-	-	-	-	-	-	-	-	-	1	463010	2.318e-07	29.9833
ukb-d-N84	Diagnoses - main ICD10: N84 Polyp of female genital tract || id:ukb-d-N84	-	-	-	-	-	-	-9.02532	77.6931	0.907521	-	-	-	-	-	-	-	-	-	-	1	361194	1.7058e-06	32.8382
ukb-b-12944	Diagnoses - main ICD10: N84.0 Polyp of corpus uteri || id:ukb-b-12944	-	-	-	-	-	-	-3.51915	96.5299	0.970918	-	-	-	-	-	-	-	-	-	-	1	463010	1.11525e-06	44.9958
ukb-d-N85	Diagnoses - main ICD10: N85 Other noninflammatory disorders of uterus, except cervix || id:ukb-d-N85	-	-	-	-	-	-	-185.132	136.777	0.175885	-	-	-	-	-	-	-	-	-	-	1	361194	4.19643e-07	30.4099
ukb-d-N92	Diagnoses - main ICD10: N92 Excessive, frequent and irregular menstruation || id:ukb-d-N92	-	-	-	-	-	-	-17.797	66.886	0.790178	-	-	-	-	-	-	-	-	-	-	1	361194	2.16765e-06	35.3135
ukb-b-11572	Diagnoses - main ICD10: N92.0 Excessive and frequent menstruation with regular cycle || id:ukb-b-11572	-	-	-	-	-	-	-23.4488	85.6872	0.784349	-	-	-	-	-	-	-	-	-	-	1	463010	1.31102e-06	43.3652
ukb-d-N94	Diagnoses - main ICD10: N94 Pain and other conditions associated with female genital organs and menstrual cycle || id:ukb-d-N94	-	-	-	-	-	-	-99.1123	156.375	0.526204	-	-	-	-	-	-	-	-	-	-	1	361194	4.80581e-07	43.7594
ukb-d-O68	Diagnoses - main ICD10: O68 Labour and delivery complicated by foetal stress [distress] || id:ukb-d-O68	-	-	-	-	-	-	-62.4445	150.802	0.678813	-	-	-	-	-	-	-	-	-	-	1	361194	4.37069e-07	30.7557
ukb-b-10712	Diagnoses - main ICD10: O70.1 Second degree perineal laceration during delivery || id:ukb-b-10712	-	-	-	-	-	-	-333.914	164.05	0.0418072	-	-	-	-	-	-	-	-	-	-	1	463010	3.9404e-07	33.7413
ukb-b-11412	Diagnoses - main ICD10: R04.0 Epistaxis || id:ukb-b-11412	-	-	-	-	-	-	144.841	213.365	0.497238	-	-	-	-	-	-	-	-	-	-	1	463010	2.32981e-07	32.9757
ukb-b-20386	Diagnoses - main ICD10: R07.2 Precordial pain || id:ukb-b-20386	-	-	-	-	-	-	-27.8961	176.88	0.874684	-	-	-	-	-	-	-	-	-	-	1	463010	3.73149e-07	37.2427
ukb-b-10771	Diagnoses - main ICD10: R07.4 Chest pain, unspecified || id:ukb-b-10771	-	-	-	-	-	-	-2.06921	63.4564	0.973987	-	-	-	-	-	-	-	-	-	-	1	463010	2.70223e-06	32.1623
ukb-b-6608	Diagnoses - main ICD10: R10.1 Pain localised to upper abdomen || id:ukb-b-6608	-	-	-	-	-	-	-30.9869	97.781	0.751319	-	-	-	-	-	-	-	-	-	-	1	463010	1.0004e-06	36.2233
ukb-b-6223	Diagnoses - main ICD10: R10.4 Other and unspecified abdominal pain || id:ukb-b-6223	-	-	-	-	-	-	-34.6249	97.6571	0.722922	-	-	-	-	-	-	-	-	-	-	1	463010	1.70541e-06	31.5426
ukb-b-17885	Diagnoses - main ICD10: R31 Unspecified haematuria || id:ukb-b-17885	28.1873	56.6667	0.618891	450.859	119.705	0.0196651	-	-	-	-1.17944	0.0215859	0.00626916	0.588965	20.7594	43.6525	0.634388	-21.245	92.7377	0.827877	6	463010	1.60589e-05	308.939
ukb-d-R39	Diagnoses - main ICD10: R39 Other symptoms and signs involving the urinary system || id:ukb-d-R39	161.092	36.852	1.23499e-05	-	-	-	-	-	-	-	-	-	-	-	-	-	-	-	-	2	361194	1.30639e-06	61.459
ukb-b-1977	Diagnoses - main ICD10: R51 Headache || id:ukb-b-1977	-	-	-	-	-	-	24.6556	139.098	0.85931	-	-	-	-	-	-	-	-	-	-	1	463010	6.19941e-07	30.6804
ukb-d-R59	Diagnoses - main ICD10: R59 Enlarged lymph nodes || id:ukb-d-R59	-	-	-	-	-	-	-272.085	172.505	0.114735	-	-	-	-	-	-	-	-	-	-	1	361194	2.42759e-07	30.6791
ukb-d-R79	Diagnoses - main ICD10: R79 Other abnormal findings of blood chemistry || id:ukb-d-R79	-24.744	117.924	0.8338	464.023	217.572	0.279122	-	-	-	-0.889891	0.253892	0.0591074	0.873632	-88.3344	83.4921	0.290057	-174.401	188.359	0.452246	3	361194	2.42763e-06	120.457
ukb-b-11052	Diagnoses - main ICD10: R79.8 Other specified abnormal findings of blood chemistry || id:ukb-b-11052	-	-	-	-	-	-	140.537	150.57	0.35063	-	-	-	-	-	-	-	-	-	-	1	463010	5.03818e-07	54.4561
ukb-d-R93	Diagnoses - main ICD10: R93 Abnormal findings on diagnostic imaging of other body structures || id:ukb-d-R93	-	-	-	-	-	-	140.071	222.623	0.529228	-	-	-	-	-	-	-	-	-	-	1	361194	3.88042e-07	34.1443
ukb-d-S02	Diagnoses - main ICD10: S02 Fracture of skull and facial bones || id:ukb-d-S02	-	-	-	-	-	-	358.8	263.002	0.17249	-	-	-	-	-	-	-	-	-	-	1	361194	3.09886e-07	29.7372
ukb-d-S42	Diagnoses - main ICD10: S42 Fracture of shoulder and upper arm || id:ukb-d-S42	-	-	-	-	-	-	164.865	149.417	0.269859	-	-	-	-	-	-	-	-	-	-	1	361194	4.77788e-07	31.88
ukb-b-2804	Diagnoses - main ICD10: S52.50 Fracture of lower end of radius (closed) || id:ukb-b-2804	-22.7272	123.056	0.853472	-	-	-	-	-	-	-	-	-	-	-	-	-	-	-	-	2	463010	1.42006e-06	113.15
ukb-d-T84	Diagnoses - main ICD10: T84 Complications of internal orthopaedic prosthetic devices, implants and grafts || id:ukb-d-T84	-	-	-	-	-	-	114.013	124.848	0.361129	-	-	-	-	-	-	-	-	-	-	1	361194	1.01122e-06	33.0419
ukb-d-T85	Diagnoses - main ICD10: T85 Complications of other internal prosthetic devices, implants and grafts || id:ukb-d-T85	-	-	-	-	-	-	594.229	270.107	0.0278087	-	-	-	-	-	-	-	-	-	-	1	361194	4.46359e-07	33.225
ukb-b-14479	Diagnoses - main ICD10: Z09.8 Follow-up examination after other treatment for other conditions || id:ukb-b-14479	-	-	-	-	-	-	97.3878	189.654	0.6076	-	-	-	-	-	-	-	-	-	-	1	463010	3.31975e-07	30.0283
ukb-b-18897	Diagnoses - main ICD10: Z42.1 Follow-up care involving plastic surgery of breast || id:ukb-b-18897	-	-	-	-	-	-	167.93	189.071	0.37444	-	-	-	-	-	-	-	-	-	-	1	463010	3.02714e-07	42.848
ukb-d-Z43	Diagnoses - main ICD10: Z43 Attention to artificial openings || id:ukb-d-Z43	-	-	-	-	-	-	-34.2887	179.764	0.848727	-	-	-	-	-	-	-	-	-	-	1	361194	3.52852e-07	30.761
ukb-d-Z46	Diagnoses - main ICD10: Z46 Fitting and adjustment of other devices || id:ukb-d-Z46	-	-	-	-	-	-	52.8178	100.343	0.598628	-	-	-	-	-	-	-	-	-	-	1	361194	9.79333e-07	34.6249
ukb-d-Z53	Diagnoses - main ICD10: Z53 Persons encountering health services for specifie procedures, not carried out || id:ukb-d-Z53	-	-	-	-	-	-	-50.896	146.604	0.728466	-	-	-	-	-	-	-	-	-	-	1	361194	4.19365e-07	30.6883
ukb-b-7660	Diagnoses - main ICD9: 4549 Varicose veins of lower extremity without ulcer/inflammation || id:ukb-b-7660	-	-	-	-	-	-	-69.5254	213.006	0.744121	-	-	-	-	-	-	-	-	-	-	1	463010	2.23584e-07	41.0563
ukb-b-9107	Diagnoses - secondary ICD10: C50.9 Breast, unspecified || id:ukb-b-9107	-	-	-	-	-	-	184.536	198.931	0.353596	-	-	-	-	-	-	-	-	-	-	1	463010	2.7757e-07	43.6078
ukb-b-18843	Diagnoses - secondary ICD10: C61 Malignant neoplasm of prostate || id:ukb-b-18843	109.79	132.089	0.405868	-	-	-	-	-	-	-	-	-	-	-	-	-	-	-	-	2	463010	4.89629e-07	80.0155
ukb-b-1702	Diagnoses - secondary ICD10: C77.3 Axillary and upper limb lymph nodes || id:ukb-b-1702	87.5213	148.396	0.555337	-	-	-	-	-	-	-	-	-	-	-	-	-	-	-	-	2	463010	7.41532e-07	100.764
ukb-b-6528	Diagnoses - secondary ICD10: D25.9 Leiomyoma of uterus, unspecified || id:ukb-b-6528	-	-	-	-	-	-	-213.122	135.889	0.1168	-	-	-	-	-	-	-	-	-	-	1	463010	5.36904e-07	38.545
ukb-b-4226	Diagnoses - secondary ICD10: E03.9 Hypothyroidism, unspecified || id:ukb-b-4226	-5.69912	12.9418	0.659671	15.5648	34.8613	0.658259	-	-	-	-0.0625908	0.515358	0.0357359	0.0316561	1.14516	16.7886	0.945618	7.11472	22.5566	0.754432	34	463010	9.83966e-05	2237.66
ukb-b-10694	Diagnoses - secondary ICD10: E10.9 Without complications || id:ukb-b-10694	19.8443	35.6278	0.577535	-153.027	232.026	0.577348	-	-	-	0.272404	0.523782	0.725054	0.69399	6.52195	65.5768	0.920777	-22.3337	78.6043	0.794794	4	463010	3.63915e-06	376.427
ukb-b-970	Diagnoses - secondary ICD10: E11.9 Without complications || id:ukb-b-970	12.8429	10.0423	0.200942	13.3346	26.0948	0.61265	-	-	-	-0.00146239	0.98377	0.538318	0.489755	5.11297	17.0864	0.764756	3.49654	17.8352	0.845707	36	463010	0.0001048	1913.76
ukb-b-17532	Diagnoses - secondary ICD10: E14.9 Without complications || id:ukb-b-17532	-	-	-	-	-	-	-448.739	248.585	0.0710477	-	-	-	-	-	-	-	-	-	-	1	463010	2.09701e-07	34.4703
ukb-b-15541	Diagnoses - secondary ICD10: E66.9 Obesity, unspecified || id:ukb-b-15541	-	-	-	-	-	-	-171.874	116.468	0.140021	-	-	-	-	-	-	-	-	-	-	1	463010	8.75719e-07	40.3118
ukb-b-12651	Diagnoses - secondary ICD10: E78.0 Pure hypercholesterolaemia || id:ukb-b-12651	9.52586	9.68156	0.325156	40.873	19.2208	0.0475504	-	-	-	-0.181442	0.0804261	0.112973	0.215294	8.16617	12.947	0.528211	-2.76588	26.9339	0.919284	20	463010	0.000175271	1753.32
ukb-b-17462	Diagnoses - secondary ICD10: E78.5 Hyperlipidaemia, unspecified || id:ukb-b-17462	129.201	143.627	0.368355	-	-	-	-	-	-	-	-	-	-	-	-	-	-	-	-	2	463010	1.2772e-06	78.6384
ukb-b-20045	Diagnoses - secondary ICD10: F32.9 Depressive episode, unspecified || id:ukb-b-20045	-	-	-	-	-	-	-138.71	116.379	0.233307	-	-	-	-	-	-	-	-	-	-	1	463010	8.10263e-07	29.9816
ukb-b-12493	Diagnoses - secondary ICD10: I10 Essential (primary) hypertension || id:ukb-b-12493	-2.5	4.25946	0.557251	18.1681	16.5742	0.276929	-	-	-	-0.112695	0.201518	0.146829	0.162583	-7.88087	5.75763	0.171071	-19.6498	15.4648	0.208195	69	463010	0.000721126	3220.88
ukb-b-10756	Diagnoses - secondary ICD10: I20.0 Unstable angina || id:ukb-b-10756	-	-	-	-	-	-	-438.567	209.773	0.0365571	-	-	-	-	-	-	-	-	-	-	1	463010	2.48924e-07	34.5787
ukb-b-15686	Diagnoses - secondary ICD10: I20.9 Angina pectoris, unspecified || id:ukb-b-15686	13.4677	33.1662	0.684693	152.878	70.0674	0.0570003	-	-	-	-0.446843	0.0576402	0.00110736	0.0234207	24.9318	33.8836	0.461847	77.0523	59.0216	0.220961	11	463010	2.97911e-05	649.489
ukb-b-7436	Diagnoses - secondary ICD10: I25.1 Atherosclerotic heart disease || id:ukb-b-7436	24.9774	45.5742	0.58365	103.763	103.521	0.362191	-	-	-	-0.192911	0.432853	0.0430564	0.0448825	21.7286	48.0741	0.651283	-53.9061	83.8026	0.543847	7	463010	1.22405e-05	461.77
ukb-b-16662	Diagnoses - secondary ICD10: I25.2 Old myocardial infarction || id:ukb-b-16662	90.7568	131.646	0.490571	-98.8562	1428.62	0.956018	-	-	-	0.308864	0.915295	0.00708136	0.00181646	109.39	79.8792	0.170863	239.192	161.754	0.277302	3	463010	2.90364e-06	185.715
ukb-b-16606	Diagnoses - secondary ICD10: I25.8 Other forms of chronic ischaemic heart disease || id:ukb-b-16606	16.9128	44.6032	0.704552	211.864	96.0324	0.0920174	-	-	-	-0.450601	0.094922	0.145418	0.484372	12.57	49.0689	0.797819	-76.0215	114.776	0.537054	6	463010	9.59525e-06	363.866
ukb-b-8184	Diagnoses - secondary ICD10: I25.9 Chronic ischaemic heart disease, unspecified || id:ukb-b-8184	84.0388	109.63	0.443339	263.766	513.049	0.697685	-	-	-	-0.380366	0.77701	0.0109324	0.00475989	110.288	71.4467	0.122677	199.642	117.199	0.230599	3	463010	4.16691e-06	154.622
ukb-b-6217	Diagnoses - secondary ICD10: I48 Atrial fibrillation and flutter || id:ukb-b-6217	2.20948	15.8505	0.889138	-42.2534	31.5001	0.202763	-	-	-	0.146884	0.126806	0.44183	0.573583	-6.89165	21.4716	0.748237	-14.1129	22.6089	0.542523	15	463010	4.06225e-05	1280.35
ukb-b-10555	Diagnoses - secondary ICD10: I50.1 Left ventricular failure || id:ukb-b-10555	-	-	-	-	-	-	-295.354	202.679	0.145047	-	-	-	-	-	-	-	-	-	-	1	463010	2.85747e-07	30.1497
ukb-b-4929	Diagnoses - secondary ICD10: I73.9 Peripheral vascular disease, unspecified || id:ukb-b-4929	-	-	-	-	-	-	-305.889	187.14	0.102143	-	-	-	-	-	-	-	-	-	-	1	463010	3.07582e-07	45.431
ukb-b-16751	Diagnoses - secondary ICD10: J44.9 Chronic obstructive pulmonary disease, unspecified || id:ukb-b-16751	-	-	-	-	-	-	-154.706	180.617	0.391696	-	-	-	-	-	-	-	-	-	-	1	463010	5.71677e-07	32.3659
ukb-b-17219	Diagnoses - secondary ICD10: J45.9 Asthma, unspecified || id:ukb-b-17219	-4.67339	11.257	0.67803	-53.7482	38.3603	0.177294	-	-	-	0.200207	0.197377	0.175629	0.215956	-10.1293	14.674	0.490014	-21.7238	31.6395	0.500217	21	463010	0.000112972	1323.12
ukb-b-20017	Diagnoses - secondary ICD10: K29.8 Duodenitis || id:ukb-b-20017	-	-	-	-	-	-	45.6197	117.028	0.696671	-	-	-	-	-	-	-	-	-	-	1	463010	7.90861e-07	36.9494
ukb-b-3672	Diagnoses - secondary ICD10: K44.9 Diaphragmatic hernia without obstruction or gangrene || id:ukb-b-3672	30.5509	73.3653	0.677101	-37.2285	306.447	0.914413	-	-	-	0.192127	0.838751	0.00659204	0.0025725	32.1722	47.5064	0.498267	95.5325	101.001	0.414001	4	463010	9.31877e-06	142.667
ukb-b-7421	Diagnoses - secondary ICD10: K51.9 Ulcerative colitis, unspecified || id:ukb-b-7421	-55.4533	408.056	0.891903	-	-	-	-	-	-	-	-	-	-	-	-	-	-	-	-	2	463010	5.67629e-07	96.503
ukb-b-13392	Diagnoses - secondary ICD10: K57.3 Diverticular disease of large intestine without perforation or abscess || id:ukb-b-13392	26.51	43.2602	0.540007	-264.622	378.869	0.611861	-	-	-	0.580365	0.579625	0.537543	0.42431	33.0179	64.1527	0.606779	-22.5469	84.4332	0.814454	3	463010	3.57895e-06	108.456
ukb-b-4303	Diagnoses - secondary ICD10: K80.2 Calculus of gallbladder without cholecystitis || id:ukb-b-4303	-	-	-	-	-	-	-72.0853	179.396	0.687814	-	-	-	-	-	-	-	-	-	-	1	463010	3.71447e-07	38.1597
ukb-b-11874	Diagnoses - secondary ICD10: M06.99 Rheumatoid arthritis, unspecified (Site unspecified) || id:ukb-b-11874	-	-	-	-	-	-	53.3929	91.0953	0.557794	-	-	-	-	-	-	-	-	-	-	1	463010	2.04719e-06	288.717
ukb-b-12765	Diagnoses - secondary ICD10: M10.99 Gout, unspecified (Site unspecified) || id:ukb-b-12765	-105.323	127.926	0.410329	-441.889	1191.7	0.773944	-	-	-	0.255532	0.822965	0.274474	0.12204	-66.092	142.766	0.643408	-15.1118	173.643	0.938578	3	463010	8.33938e-07	171.194
ukb-b-499	Diagnoses - secondary ICD10: N32.8 Other specified disorders of bladder || id:ukb-b-499	-	-	-	-	-	-	-150.495	183.324	0.41169	-	-	-	-	-	-	-	-	-	-	1	463010	3.85879e-07	30.935
ukb-b-8072	Diagnoses - secondary ICD10: N40 Hyperplasia of prostate || id:ukb-b-8072	-58.4824	31.872	0.0665184	-478.683	834.116	0.668326	-	-	-	0.559918	0.701962	0.821537	0.710805	-39.4651	86.8914	0.649693	-26.9796	100.098	0.812782	3	463010	2.06027e-06	107.281
ukb-b-11065	Diagnoses - secondary ICD10: W01.0 Home || id:ukb-b-11065	-	-	-	-	-	-	-210.473	280.855	0.453617	-	-	-	-	-	-	-	-	-	-	1	463010	1.58538e-07	30.0981
ukb-b-13841	Diagnoses - secondary ICD10: Y83.1 Surgical operation with implant of artificial internal device || id:ukb-b-13841	-	-	-	-	-	-	66.7778	144.08	0.643023	-	-	-	-	-	-	-	-	-	-	1	463010	5.88719e-07	30.1452
ukb-b-3115	Diagnoses - secondary ICD10: Y83.2 Surgical operation with anastomosis, bypass or graft || id:ukb-b-3115	-92.0127	221.951	0.678461	-	-	-	-	-	-	-	-	-	-	-	-	-	-	-	-	2	463010	4.84312e-07	70.9463
ukb-b-6295	Diagnoses - secondary ICD10: Z03.4 Observation for suspected myocardial infarction || id:ukb-b-6295	-	-	-	-	-	-	195.341	170.683	0.252431	-	-	-	-	-	-	-	-	-	-	1	463010	3.55203e-07	29.811
ukb-b-11484	Diagnoses - secondary ICD10: Z51.1 Chemotherapy session for neoplasm || id:ukb-b-11484	-	-	-	-	-	-	-75.8808	95.0172	0.424522	-	-	-	-	-	-	-	-	-	-	1	463010	1.13001e-06	31.9497
ukb-b-5115	Diagnoses - secondary ICD10: Z72.0 Tobacco use || id:ukb-b-5115	-36.1384	27.9324	0.195741	144.744	219.695	0.629127	-	-	-	-0.411369	0.555101	0.667604	0.749457	-54.743	51.4815	0.287622	-61.0961	62.8365	0.433459	3	463010	6.16538e-06	101.158
ukb-b-2205	Diagnoses - secondary ICD10: Z82.4 Family history of ischaemic heart disease and other diseases of the circulatory system || id:ukb-b-2205	123.676	45.4604	0.00651789	-	-	-	-	-	-	-	-	-	-	-	-	-	-	-	-	2	463010	6.60172e-06	154.552
ukb-b-16471	Diagnoses - secondary ICD10: Z85.0 Personal history of malignant neoplasm of digestive organs || id:ukb-b-16471	-	-	-	-	-	-	85.661	134.986	0.525694	-	-	-	-	-	-	-	-	-	-	1	463010	5.73497e-07	34.7021
ukb-b-20142	Diagnoses - secondary ICD10: Z85.3 Personal history of malignant neoplasm of breast || id:ukb-b-20142	-31.008	29.4338	0.292121	65.6959	92.4021	0.500095	-	-	-	-0.194147	0.306631	0.415758	0.432263	-8.84768	37.1887	0.811948	10.4881	45.4426	0.823264	9	463010	1.31447e-05	548.917
ukb-b-11709	Diagnoses - secondary ICD10: Z85.4 Personal history of malignant neoplasm of genital organs || id:ukb-b-11709	-	-	-	-	-	-	183.831	205.516	0.371064	-	-	-	-	-	-	-	-	-	-	1	463010	4.02736e-07	31.8925
ukb-b-7299	Diagnoses - secondary ICD10: Z85.5 Personal history of malignant neoplasm of urinary tract || id:ukb-b-7299	-	-	-	-	-	-	54.257	155.232	0.726697	-	-	-	-	-	-	-	-	-	-	1	463010	5.03982e-07	49.2327
ukb-b-11231	Diagnoses - secondary ICD10: Z85.8 Personal history of malignant neoplasms of other organs and systems || id:ukb-b-11231	-67.8456	12.8372	1.25662e-07	-	-	-	-	-	-	-	-	-	-	-	-	-	-	-	-	2	463010	2.10957e-06	131.196
ukb-b-1585	Diagnoses - secondary ICD10: Z86.4 Personal history of psychoactive substance abuse || id:ukb-b-1585	-	-	-	-	-	-	45.4744	88.6377	0.607925	-	-	-	-	-	-	-	-	-	-	1	463010	1.64145e-06	30.2933
ukb-b-13782	Diagnoses - secondary ICD10: Z86.7 Personal history of diseases of the circulatory system || id:ukb-b-13782	-2.3511	6.05591	0.697845	-3.94714	75.983	0.966959	-	-	-	0.00667759	0.985417	0.960937	0.778428	-1.72105	32.7509	0.958091	-10.6679	40.3266	0.816132	3	463010	1.10584e-05	232.417
ukb-b-5911	Diagnoses - secondary ICD10: Z88.0 Personal history of allergy to penicillin || id:ukb-b-5911	73.6425	73.8327	0.318559	-	-	-	-	-	-	-	-	-	-	-	-	-	-	-	-	2	463010	3.31217e-06	63.3829
ukb-b-16641	Diagnoses - secondary ICD10: Z90.1 Acquired absence of breast(s) || id:ukb-b-16641	-	-	-	-	-	-	178.285	201.332	0.375872	-	-	-	-	-	-	-	-	-	-	1	463010	2.6742e-07	34.6772
ukb-b-14829	Diagnoses - secondary ICD10: Z90.4 Acquired absence of other parts of digestive tract || id:ukb-b-14829	-	-	-	-	-	-	-196.463	117.995	0.0959104	-	-	-	-	-	-	-	-	-	-	1	463010	7.04702e-07	44.0948
ukb-b-7352	Diagnoses - secondary ICD10: Z92.1 Personal history of long-term (current) use of anticoagulants || id:ukb-b-7352	-40.684	24.3408	0.0946362	35.036	116.464	0.813967	-	-	-	-0.221946	0.615556	0.6765	0.580301	-38.3529	40.1443	0.339387	-29.3284	47.7413	0.601577	3	463010	7.21295e-06	296.492
ukb-b-10911	Diagnoses - secondary ICD10: Z92.2 Personal history of long-term (current) use of other medicaments || id:ukb-b-10911	-	-	-	-	-	-	-167.48	91.7101	0.0678217	-	-	-	-	-	-	-	-	-	-	1	463010	1.23046e-06	33.9585
ukb-b-11064	Diagnoses - secondary ICD10: Z95.1 Presence of aortocoronary bypass graft || id:ukb-b-11064	146.1	68.9121	0.0339978	444.648	225.713	0.187652	-	-	-	-0.515927	0.30342	0.2084	0.310501	176.842	70.0215	0.0115521	187.329	77.5444	0.0945268	4	463010	3.50526e-06	222.456
ukb-b-15748	Diagnoses - secondary ICD10: Z95.5 Presence of coronary angioplasty implant and graft || id:ukb-b-15748	-37.6758	86.7591	0.664101	350.839	415.787	0.437279	-	-	-	-0.543376	0.383087	0.0012567	0.00235426	-130.439	73.2758	0.0750591	-156.76	91.5364	0.137636	7	463010	5.15138e-06	297.09
ukb-b-11639	Diagnoses - secondary ICD10: Z96.1 Presence of intraocular lens || id:ukb-b-11639	-	-	-	-	-	-	170.972	175.79	0.330756	-	-	-	-	-	-	-	-	-	-	1	463010	3.20876e-07	30.6912
ukb-b-20477	Diagnoses - secondary ICD10: Z96.6 Presence of orthopaedic joint implants || id:ukb-b-20477	23.372	38.6771	0.545655	-	-	-	-	-	-	-	-	-	-	-	-	-	-	-	-	2	463010	1.82319e-06	69.1848
ukb-b-2630	Diagnoses - secondary ICD10: Z98.0 Intestinal bypass and anastomosis status || id:ukb-b-2630	-	-	-	-	-	-	-19.8491	251.098	0.936994	-	-	-	-	-	-	-	-	-	-	1	463010	1.76388e-07	32.2047
ukb-d-20541	Difficulty stopping worrying during worst period of anxiety || id:ukb-d-20541	-	-	-	-	-	-	19.3337	15.0508	0.198945	-	-	-	-	-	-	-	-	-	-	1	35523	4.86062e-05	31.584
ukb-d-K11_APPENDIX	Diseases of appendix || id:ukb-d-K11_APPENDIX	-90.964	58.989	0.123062	-106.189	226.397	0.685202	-	-	-	0.0292685	0.949895	0.391194	0.223659	-95.1063	69.8034	0.173044	-93.5318	81.3569	0.333626	4	361194	3.64258e-06	161.148
ukb-d-K11_LIVER	Diseases of liver || id:ukb-d-K11_LIVER	-	-	-	-	-	-	32.3304	110.633	0.77011	-	-	-	-	-	-	-	-	-	-	1	361194	9.58913e-07	75.7458
ukb-d-IX_CIRCULATORY	Diseases of the circulatory system || id:ukb-d-IX_CIRCULATORY	-9.01355	9.13672	0.323879	-12.5476	24.3049	0.621577	-	-	-	0.0265934	0.878359	0.280256	0.203043	-13.9786	10.5119	0.183585	-11.3823	13.2516	0.415366	9	361194	0.000161612	430.719
ukb-d-XI_DIGESTIVE	Diseases of the digestive system || id:ukb-d-XI_DIGESTIVE	-14.0923	21.0045	0.502271	-	-	-	-	-	-	-	-	-	-	-	-	-	-	-	-	2	361194	7.06975e-05	119.485
finn-a-VII_EYE_ADNEXA	Diseases of the eye and adnexa || id:finn-a-VII_EYE_ADNEXA	-	-	-	-	-	-	1.16888	1.99427	0.557794	-	-	-	-	-	-	-	-	-	-	1	-	0.00472003	57.3601
finn-a-H7_EYE	Diseases of the eye and adnexa || id:finn-a-H7_EYE	-	-	-	-	-	-	1.3759	2.34747	0.557794	-	-	-	-	-	-	-	-	-	-	1	-	0.00340652	44.0896
ukb-d-VII_EYE_ADNEXA	Diseases of the eye and adnexa || id:ukb-d-VII_EYE_ADNEXA	-15.2225	25.0635	0.543613	111.328	75.834	0.216003	-	-	-	-0.629749	0.157249	0.00836375	0.0651612	0.651953	20.5661	0.974711	21.0029	22.5429	0.394265	6	361194	5.55676e-05	267.025
ukb-d-XIV_GENITOURINARY	Diseases of the genitourinary system || id:ukb-d-XIV_GENITOURINARY	29.027	3.42594	2.39773e-17	-	-	-	-	-	-	-	-	-	-	-	-	-	-	-	-	2	361194	3.16048e-05	72.6165
finn-a-XIII_MUSCULOSKELET	Diseases of the musculoskeletal system and connective tissue || id:finn-a-XIII_MUSCULOSKELET	-	-	-	-	-	-	-1.52104	4.86504	0.754549	-	-	-	-	-	-	-	-	-	-	1	-	0.00175524	39.787
finn-a-M13_MUSCULOSKELETAL	Diseases of the musculoskeletal system and connective tissue || id:finn-a-M13_MUSCULOSKELETAL	-	-	-	-	-	-	-1.63217	5.2205	0.754549	-	-	-	-	-	-	-	-	-	-	1	-	0.00152435	30.1513
ukb-d-XIII_MUSCULOSKELET	Diseases of the musculoskeletal system and connective tissue || id:ukb-d-XIII_MUSCULOSKELET	-6.84332	6.99429	0.327869	-61.5556	49.0737	0.29855	-	-	-	0.389907	0.33513	0.818517	0.971969	-8.2235	13.7939	0.551061	-7.04349	19.7513	0.7394	5	361194	9.22625e-05	200.414
ukb-d-XII_SKIN_SUBCUTAN	Diseases of the skin and subcutaneous tissue || id:ukb-d-XII_SKIN_SUBCUTAN	-1.67957	1.97788	0.395784	-	-	-	-	-	-	-	-	-	-	-	-	-	-	-	-	2	361194	8.47509e-05	439.669
finn-a-I9_DISVEINLYMPH	Diseases of veins, lymphatic vessels and lymph nodes, not elsewhere classified || id:finn-a-I9_DISVEINLYMPH	-0.41493	0.969456	0.668649	-	-	-	-	-	-	-	-	-	-	-	-	-	-	-	-	2	-	0.0119776	101.382
ukb-d-I9_DISVEINLYMPH	Diseases of veins, lymphatic vessels and lymph nodes, not elsewhere classified || id:ukb-d-I9_DISVEINLYMPH	-4.8757	8.40548	0.561873	8.35651	26.7567	0.759101	-	-	-	-0.055257	0.595588	0.896955	0.872996	-4.30041	14.3965	0.76516	-4.08309	18.3111	0.826369	17	361194	9.54127e-05	1071.5
finn-a-FG_DISVEINLYMPH	Diseases of veins, lymphatic vessels and lymph nodes, not elsewhere classified (FINNGEN) || id:finn-a-FG_DISVEINLYMPH	-	-	-	-	-	-	0.252053	1.02775	0.806265	-	-	-	-	-	-	-	-	-	-	1	-	0.010859	69.8244
ukb-d-K11_GALLBILPANC	Disorders of gallbladder, biliary tract and pancreas || id:ukb-d-K11_GALLBILPANC	-1.44101	8.16795	0.859962	-6.89175	12.7692	0.597313	-	-	-	0.041856	0.581021	0.280937	0.243363	-3.1057	9.75613	0.750232	-2.45514	10.0583	0.810263	17	361194	0.000179194	1745.71
finn-a-K11_GALLBILPANC	Disorders of gallbladder, biliary tract and pancreas || id:finn-a-K11_GALLBILPANC	-	-	-	-	-	-	1.82749	1.52134	0.22966	-	-	-	-	-	-	-	-	-	-	1	-	0.00419517	30.5515
ukb-d-H7_LACRIMALSYSTEM	Disorders of lacrimal system || id:ukb-d-H7_LACRIMALSYSTEM	-	-	-	-	-	-	-114.431	187.873	0.542468	-	-	-	-	-	-	-	-	-	-	1	361194	3.62028e-07	29.8151
ukb-d-H7_LENS	Disorders of lens || id:ukb-d-H7_LENS	-0.328542	12.1493	0.978426	25.7375	33.6488	0.458	-	-	-	-0.113578	0.420381	0.322333	0.304061	21.6038	16.4427	0.188884	22.2487	19.9772	0.284162	15	361194	9.26726e-05	751.925
finn-a-H7_LENS	Disorders of lens || id:finn-a-H7_LENS	0.549019	0.269958	0.0419797	-	-	-	-	-	-	-	-	-	-	-	-	-	-	-	-	2	-	0.0174159	99.7622
finn-a-H7_SCLERACORNEA	Disorders of sclera, cornea, iris and ciliary body || id:finn-a-H7_SCLERACORNEA	-	-	-	-	-	-	-0.211011	0.674919	0.754549	-	-	-	-	-	-	-	-	-	-	1	-	0.0912025	275.933
finn-a-L12_DISORDSKINAPPENDIX	Disorders of skin appendages || id:finn-a-L12_DISORDSKINAPPENDIX	-	-	-	-	-	-	2.26197	0.892676	0.0112794	-	-	-	-	-	-	-	-	-	-	1	-	0.0133786	32.4931
finn-a-E4_THYROID	Disorders of the thyroid gland || id:finn-a-E4_THYROID	-	-	-	-	-	-	-1.17258	1.30589	0.369228	-	-	-	-	-	-	-	-	-	-	1	-	0.00634465	55.3225
finn-a-THYROID_DISORDER_IBD	Disorders of thyroid, IBD co-morbidities || id:finn-a-THYROID_DISORDER_IBD	-	-	-	-	-	-	-1.12979	1.11921	0.312758	-	-	-	-	-	-	-	-	-	-	1	-	0.0516733	65.7357
finn-a-K11_DIVERTIC	Diverticular disease of intestine || id:finn-a-K11_DIVERTIC	-	-	-	-	-	-	0.278166	1.18509	0.814424	-	-	-	-	-	-	-	-	-	-	1	-	0.0125211	53.7252
ukb-b-11297	Doctor diagnosed asthma || id:ukb-b-11297	-1.37132	2.78163	0.622018	-1.64366	10.4127	0.876082	-	-	-	0.00363086	0.978533	0.566995	0.505113	-2.09226	3.93516	0.594944	-1.34829	5.63336	0.813058	23	112583	0.00127697	1296.87
ukb-b-7178	Doctor diagnosed hayfever or allergic rhinitis || id:ukb-b-7178	0.0880139	2.08431	0.966318	-1.17925	8.37427	0.888955	-	-	-	0.0186748	0.876755	0.483377	0.433447	-1.06905	3.03214	0.724408	-0.220269	5.11725	0.965942	32	112583	0.00251113	1613.25
ukb-d-M13_DORSALGIA	Dorsalgia || id:ukb-d-M13_DORSALGIA	-	-	-	-	-	-	100.259	53.6452	0.061632	-	-	-	-	-	-	-	-	-	-	1	361194	2.31312e-06	34.4272
finn-a-M13_DORSOPATHY	Dorsopathies || id:finn-a-M13_DORSOPATHY	-	-	-	-	-	-	-1.19736	3.82976	0.754549	-	-	-	-	-	-	-	-	-	-	1	-	0.00283248	42.3855
ukb-d-I9_PHLETHROMBDVTLOW	DVT of lower extremities || id:ukb-d-I9_PHLETHROMBDVTLOW	22.6158	35.8113	0.527695	-6.66314	50.6774	0.900521	-	-	-	0.107085	0.439936	0.0947204	0.0917469	2.36466	30.9276	0.939055	0.915804	29.631	0.976346	7	361194	1.53345e-05	931.097
finn-a-I9_PHLETHROMBDVTLOW	DVT of lower extremities || id:finn-a-I9_PHLETHROMBDVTLOW	0.0688495	0.0049116	1.2146e-44	-	-	-	-	-	-	-	-	-	-	-	-	-	-	-	-	2	-	0.157381	200.778
finn-a-I9_DVTANDPULM	DVT of lower extremities and pulmonary embolism || id:finn-a-I9_DVTANDPULM	0.0675261	0.036392	0.0635218	0.118547	0.488914	0.848561	-	-	-	-0.0230754	0.913777	0.986693	0.927749	0.0809371	0.334258	0.808672	0.0885922	0.396851	0.844078	3	-	0.112726	254.777
ukb-d-I9_DVTANDPULM	DVT of lower extremities and pulmonary embolism || id:ukb-d-I9_DVTANDPULM	9.23185	20.2767	0.648899	5.80981	34.2136	0.868915	-	-	-	0.0172703	0.900951	0.0502695	0.0323124	3.82385	18.7179	0.838128	0.800561	17.0424	0.963458	11	361194	4.88123e-05	1471.97
ukb-d-IV_ENDOCRIN_NUTRIT	Endocrine, nutritional and metabolic diseases || id:ukb-d-IV_ENDOCRIN_NUTRIT	-7.33999	56.3017	0.896275	-	-	-	-	-	-	-	-	-	-	-	-	-	-	-	-	2	361194	2.5427e-05	467.801
ukb-d-IBD_ENDOMETRIOSIS	Endometriosis, IBD co-morbidity || id:ukb-d-IBD_ENDOMETRIOSIS	-	-	-	-	-	-	-24.3143	185.036	0.895456	-	-	-	-	-	-	-	-	-	-	1	361194	3.69432e-07	30.4465
ukb-d-20431	Ever addicted to a behaviour or miscellanous || id:ukb-d-20431	-	-	-	-	-	-	-3.59758	3.73938	0.33601	-	-	-	-	-	-	-	-	-	-	1	6934	0.000818178	32.1777
ukb-d-20406	Ever addicted to alcohol || id:ukb-d-20406	2.16796	1.18755	0.0679149	6.00179	4.14281	0.384621	-	-	-	-0.570428	0.50469	0.49838	0.516031	2.15352	1.61089	0.181271	3.11071	1.78253	0.223084	3	6514	0.00410809	103.998
ukb-d-20411_0	Ever been injured or injured someone else through drinking alcohol: No || id:ukb-d-20411_0	-12.1094	37.1396	0.744385	-	-	-	-	-	-	-	-	-	-	-	-	-	-	-	-	2	118002	2.57955e-05	72.2931
ukb-d-20411_1	Ever been injured or injured someone else through drinking alcohol: Yes, but not in the last year || id:ukb-d-20411_1	9.87183	40.7777	0.808711	-	-	-	-	-	-	-	-	-	-	-	-	-	-	-	-	2	118002	2.32013e-05	71.9125
ukb-b-6848	Ever depressed for a whole week || id:ukb-b-6848	6.77046	3.9582	0.0871754	5.73464	20.1545	0.790124	-	-	-	0.018291	0.959652	0.823631	0.703111	6.83951	7.49016	0.361173	6.95292	8.84943	0.467629	6	149899	0.00033886	203.333
ukb-d-5328_0	Ever had corneal graft surgery: No || id:ukb-d-5328_0	-1.46311	3.53661	0.679092	8.41518	10.0758	0.43119	-	-	-	-0.85999	0.330262	0.079893	0.0951103	1.39099	3.35203	0.678165	1.58327	3.5514	0.667548	9	5786	0.00150906	335.757
ukb-b-6445	Ever had hysterectomy (womb removed) || id:ukb-b-6445	-22.8264	3.76058	1.2798e-09	-	-	-	-	-	-	-	-	-	-	-	-	-	-	-	-	2	221697	2.40057e-05	70.381
ukb-d-20405_0	Ever had known person concerned about, or recommend reduction of, alcohol consumption: No || id:ukb-d-20405_0	-	-	-	-	-	-	-19.4442	10.2262	0.0572496	-	-	-	-	-	-	-	-	-	-	1	117880	5.62614e-05	84.5195
ukb-d-20405_1	Ever had known person concerned about, or recommend reduction of, alcohol consumption: Yes, but not in the last year || id:ukb-d-20405_1	-	-	-	-	-	-	31.2339	16.4268	0.0572496	-	-	-	-	-	-	-	-	-	-	1	117880	2.1804e-05	58.6055
ukb-d-20405_2	Ever had known person concerned about, or recommend reduction of, alcohol consumption: Yes, during the last year || id:ukb-d-20405_2	-	-	-	-	-	-	34.3693	32.2219	0.286133	-	-	-	-	-	-	-	-	-	-	1	117880	1.01185e-05	29.8634
ukb-d-5327_0	Ever had laser treatment for glaucoma or high eye pressure: No || id:ukb-d-5327_0	1.47647	1.95736	0.45066	-10.9852	17.9558	0.602957	-	-	-	1.27931	0.554282	0.7416	0.686665	0.774833	3.80149	0.838491	-0.719559	4.23656	0.87594	4	5788	0.000772088	133.771
ukb-d-20441	Ever had prolonged loss of interest in normal activities || id:ukb-d-20441	-	-	-	-	-	-	22.2975	15.3233	0.145632	-	-	-	-	-	-	-	-	-	-	1	117727	7.08104e-05	35.9791
ukb-b-15695	Ever had prostate specific antigen (PSA) test || id:ukb-b-15695	-10.1494	14.7392	0.491078	203.473	177.271	0.456259	-	-	-	-2.16421	0.440086	0.0933038	0.164969	-10.6826	12.2051	0.381435	-12.1131	16.2102	0.532822	3	200410	0.000127731	119.684
ukb-d-5325_0	Ever had refractive laser eye surgery: No || id:ukb-d-5325_0	-	-	-	-	-	-	-5.07098	4.10574	0.216795	-	-	-	-	-	-	-	-	-	-	1	5719	0.00115525	33.2511
ukb-b-12026	Ever had same-sex intercourse || id:ukb-b-12026	-	-	-	-	-	-	-17.8401	56.2443	0.7511	-	-	-	-	-	-	-	-	-	-	1	418120	3.25179e-06	40.4508
ukb-b-8196	Ever highly irritable/argumentative for 2 days || id:ukb-b-8196	-0.495998	18.6562	0.97879	-	-	-	-	-	-	-	-	-	-	-	-	-	-	-	-	2	149501	8.19886e-05	82.0113
ukb-b-15272	Ever manic/hyper for 2 days || id:ukb-b-15272	-11.4299	56.3834	0.839356	-	-	-	-	-	-	-	-	-	-	-	-	-	-	-	-	2	149144	2.51243e-05	67.8285
ukb-b-20261	Ever smoked || id:ukb-b-20261	-3.56165	2.78061	0.200232	-11.001	13.8494	0.429295	-	-	-	0.0520331	0.58489	0.128035	0.117657	-6.28528	3.83739	0.101441	-7.48799	7.37546	0.312934	84	461066	0.00169712	3338.27
ukb-d-20499	Ever sought or received professional help for mental distress || id:ukb-d-20499	30.7661	6.81106	6.26988e-06	-	-	-	-	-	-	-	-	-	-	-	-	-	-	-	-	2	117677	0.000118004	60.3277
ukb-b-11355	Ever stopped smoking for 6+ months || id:ukb-b-11355	-	-	-	-	-	-	-27.5508	9.93703	0.0055621	-	-	-	-	-	-	-	-	-	-	1	113230	9.96571e-05	45.4421
ukb-d-20500	Ever suffered mental distress preventing usual activities || id:ukb-d-20500	6.57303	7.82329	0.400804	-10.1916	29.5847	0.788798	-	-	-	0.237133	0.65675	0.320899	0.195723	0.322504	9.15843	0.971909	-0.612336	10.7731	0.959841	3	116527	0.000183082	99.0573
ukb-b-18674	Ever unenthusiastic/disinterested for a whole week || id:ukb-b-18674	8.90558	20.8768	0.669687	-	-	-	-	-	-	-	-	-	-	-	-	-	-	-	-	2	146542	0.00010473	66.5848
ukb-b-18541	Ever used hormone-replacement therapy (HRT) || id:ukb-b-18541	-9.67146	6.10798	0.113327	1.08335	13.5786	0.940241	-	-	-	-0.160096	0.422957	0.27281	0.257423	-4.5933	7.08814	0.516968	-2.57459	8.60393	0.7768	6	250301	0.000370024	387.88
ukb-b-8105	External causes: Y83.2 Surgical operation with anastomosis, bypass or graft || id:ukb-b-8105	-	-	-	-	-	-	-441.363	249.721	0.0771569	-	-	-	-	-	-	-	-	-	-	1	463010	1.70254e-07	33.2549
ukb-b-8329	Eye problems/disorders: Cataract || id:ukb-b-8329	-1.48185	20.9154	0.943517	-	-	-	-	-	-	-	-	-	-	-	-	-	-	-	-	2	150642	5.55975e-05	96.9579
ukb-b-10181	Eye problems/disorders: Diabetes related eye disease || id:ukb-b-10181	-22.9741	25.5111	0.367826	130.877	142.388	0.526802	-	-	-	-0.776356	0.470688	0.253346	0.264176	-18.8694	24.9872	0.450151	-15.4884	26.6784	0.620237	3	150642	2.26842e-05	178.515
ukb-b-17324	Eye problems/disorders: Glaucoma || id:ukb-b-17324	-1.19668	5.78138	0.836018	-1.48186	19.1854	0.939391	-	-	-	0.00184764	0.987623	0.666108	0.597686	-2.0732	8.98513	0.817519	-0.170979	13.2622	0.989864	18	150642	0.000267838	978.808
ukb-b-17194	Eye problems/disorders: Macular degeneration || id:ukb-b-17194	14.7374	5.66143	0.0092381	-	-	-	-	-	-	-	-	-	-	-	-	-	-	-	-	2	150642	3.39264e-05	222.765
ukb-b-2506	Eye problems/disorders: None of the above || id:ukb-b-2506	-	-	-	-	-	-	-12.7796	11.974	0.285848	-	-	-	-	-	-	-	-	-	-	1	150642	6.92585e-05	60.8962
ukb-b-10066	Eye problems/disorders: Other serious eye condition || id:ukb-b-10066	-	-	-	-	-	-	11.9813	12.1422	0.323769	-	-	-	-	-	-	-	-	-	-	1	150642	6.32648e-05	179.892
ukb-b-13160	Father still alive || id:ukb-b-13160	-42.2079	25.025	0.0916744	-	-	-	-	-	-	-	-	-	-	-	-	-	-	-	-	2	450333	3.16628e-05	78.6651
ukb-b-19809	Fed-up feelings || id:ukb-b-19809	-0.951132	3.14456	0.762294	-20.558	15.4578	0.188835	-	-	-	0.14386	0.200481	0.356076	0.380621	-0.492099	4.59452	0.914705	-0.00480311	9.66233	0.999605	59	453071	0.00123652	2318.69
ukb-d-4957	FI3 : word interpolation || id:ukb-d-4957	0.953535	8.49539	0.910632	-	-	-	-	-	-	-	-	-	-	-	-	-	-	-	-	2	116815	7.45378e-05	64.5294
ukb-d-4990	FI6 : conditional arithmetic || id:ukb-d-4990	4.92301	4.79042	0.304101	-	-	-	-	-	-	-	-	-	-	-	-	-	-	-	-	2	102181	0.000152669	72.2562
ukb-d-5001	FI7 : synonym || id:ukb-d-5001	-	-	-	-	-	-	-9.87825	15.6134	0.526945	-	-	-	-	-	-	-	-	-	-	1	84560	4.20026e-05	32.3987
ukb-d-5012	FI8 : chained arithmetic || id:ukb-d-5012	-4.42512	6.51628	0.497082	-31.962	50.8683	0.593976	-	-	-	0.435282	0.639128	0.204742	0.136094	-7.73635	6.45103	0.230433	-10.1028	8.39124	0.314934	4	75692	0.000410243	138.329
ukb-d-M13_FIBROBLASTIC	Fibroblastic disorders || id:ukb-d-M13_FIBROBLASTIC	0.842127	10.9199	0.938529	11.7782	18.7275	0.534006	-	-	-	-0.0411367	0.475929	0.489646	0.465189	-5.65201	16.1167	0.725819	2.40128	15.4163	0.877199	33	361194	9.30581e-05	3845.44
finn-a-M13_FIBROBLASTIC	Fibroblastic disorders || id:finn-a-M13_FIBROBLASTIC	-	-	-	-	-	-	-0.0965403	0.269771	0.720448	-	-	-	-	-	-	-	-	-	-	1	-	0.126527	157.107
finn-a-RHEUMA_ENDPOINTS	Finngen Rheumatological endpoints || id:finn-a-RHEUMA_ENDPOINTS	-	-	-	-	-	-	-0.632052	2.02162	0.754549	-	-	-	-	-	-	-	-	-	-	1	-	0.0101651	122.444
ukb-b-17673	Fish consumer || id:ukb-b-17673	-	-	-	-	-	-	-7.01047	10.2503	0.494021	-	-	-	-	-	-	-	-	-	-	1	64949	0.000103511	32.9543
ukb-b-12654	Former alcohol drinker || id:ukb-b-12654	-	-	-	-	-	-	11.0593	5.81642	0.0572496	-	-	-	-	-	-	-	-	-	-	1	31506	0.000256898	35.2158
ukb-b-15582	Fractured bone site(s): Ankle || id:ukb-b-15582	6.14346	30.8162	0.841983	-190.858	298.572	0.637909	-	-	-	0.451099	0.624027	0.711627	0.6308	27.4768	56.8573	0.628911	28.9694	70.5387	0.721121	3	460340	3.86934e-06	127.225
ukb-b-17738	Fractured bone site(s): Other bones || id:ukb-b-17738	26.1227	1.9658	2.69667e-40	-	-	-	-	-	-	-	-	-	-	-	-	-	-	-	-	2	460340	1.08885e-05	100.799
ukb-b-9571	Fractured bone site(s): Wrist || id:ukb-b-9571	34.1798	11.5759	0.0031504	8.4868	79.7427	0.919382	-	-	-	0.0656543	0.747265	0.976688	0.955163	28.6283	32.3384	0.376009	25.4515	37.8064	0.525883	7	460340	1.55926e-05	368.21
ukb-b-13346	Fractured/broken bones in last 5 years || id:ukb-b-13346	1.67377	8.39389	0.841948	27.0536	25.4737	0.303995	-	-	-	-0.135562	0.307175	0.311073	0.320757	10.5289	11.2744	0.350368	10.3001	12.428	0.41871	18	460389	0.000173054	906.504
ukb-d-M13_GANGLION	Ganglion || id:ukb-d-M13_GANGLION	-	-	-	-	-	-	246.511	148.282	0.0964224	-	-	-	-	-	-	-	-	-	-	1	361194	5.84824e-07	34.4123
ukb-d-22660_105	Gap coding: Looking after the home and/or family || id:ukb-d-22660_105	-	-	-	-	-	-	-2.66081	13.0854	0.838868	-	-	-	-	-	-	-	-	-	-	1	67655	7.0494e-05	31.0493
ukb-d-22660_108	Gap coding: Retired || id:ukb-d-22660_108	-	-	-	-	-	-	2.26893	15.1305	0.880799	-	-	-	-	-	-	-	-	-	-	1	67655	5.40321e-05	36.0172
ukb-d-22660_106	Gap coding: Unable to work due to sickness or disability || id:ukb-d-22660_106	-	-	-	-	-	-	16.751	31.4996	0.594876	-	-	-	-	-	-	-	-	-	-	1	67655	1.27157e-05	33.1754
ukb-d-22660_107	Gap coding: Unemployed || id:ukb-d-22660_107	-	-	-	-	-	-	27.6533	24.1895	0.252959	-	-	-	-	-	-	-	-	-	-	1	67655	2.00725e-05	31.554
ukb-b-17097	Gas or solid-fuel cooking/heating: An open solid fuel fire that you use regularly in winter time || id:ukb-b-17097	-	-	-	-	-	-	-10.0353	42.0875	0.811541	-	-	-	-	-	-	-	-	-	-	1	461398	5.87234e-06	33.7169
finn-a-K11_GIDISEASES	Gastrointestinal diseases || id:finn-a-K11_GIDISEASES	-	-	-	-	-	-	-5.79055	5.73633	0.312758	-	-	-	-	-	-	-	-	-	-	1	-	0.00196628	41.9447
ukb-d-2956	General pain for 3+ months || id:ukb-d-2956	-	-	-	-	-	-	-1.10004	3.04894	0.718253	-	-	-	-	-	-	-	-	-	-	1	5473	0.000878675	31.7472
ukb-d-is_female	Genetic sex || id:ukb-d-is_female	-	-	-	-	-	-	-8.01901	21.32	0.706823	-	-	-	-	-	-	-	-	-	-	1	361194	2.13457e-05	30.7444
ukb-d-KNEE_ARTHROSIS	Gonarthrosis [arthrosis of knee](FG) || id:ukb-d-KNEE_ARTHROSIS	-50.5874	33.1682	0.127214	-726.502	338.825	0.121372	-	-	-	1.74795	0.139057	0.248281	0.706424	-36.2382	37.3565	0.332015	-2.47323	60.8608	0.969532	5	361194	1.51565e-05	173.185
finn-a-GOUT_COMORB	Gout-related co-morbidities || id:finn-a-GOUT_COMORB	-	-	-	-	-	-	-1.6555	1.82361	0.363976	-	-	-	-	-	-	-	-	-	-	1	-	0.00320567	36.4492
ukb-b-10169	Guilty feelings || id:ukb-b-10169	-3.52454	4.19719	0.401054	-3.21638	26.3005	0.903572	-	-	-	-0.00201847	0.990582	0.792327	0.749531	-1.54933	6.34949	0.807224	-4.42508	12.1555	0.718564	29	450704	0.000489984	1096.12
ukb-b-18105	Had menopause || id:ukb-b-18105	-6.53028	3.68096	0.0760512	-7.15101	8.75673	0.433163	-	-	-	0.00972886	0.938615	0.479601	0.392189	-7.22409	4.99412	0.148031	-7.40961	5.91371	0.236203	12	211114	0.000771719	821.307
ukb-b-15378	Had other major operations || id:ukb-b-15378	-	-	-	-	-	-	12.154	19.6004	0.535199	-	-	-	-	-	-	-	-	-	-	1	248845	2.70451e-05	30.4563
ukb-d-1747_5	Hair colour (natural, before greying): Black || id:ukb-d-1747_5	1.47678	2.64445	0.576541	0.40932	3.69657	0.912257	-	-	-	0.0153473	0.673939	0.561545	0.529523	-1.48865	4.12682	0.718305	-1.23382	3.59493	0.732797	54	360270	0.00157912	13589.9
ukb-d-1747_1	Hair colour (natural, before greying): Blonde || id:ukb-d-1747_1	-1.74515	1.20434	0.147324	-0.963879	1.86396	0.605881	-	-	-	-0.0133086	0.570151	0.765983	0.753583	0.0452396	2.11002	0.982894	-0.0825407	2.26851	0.971026	144	360270	0.00705779	24161.1
ukb-d-1747_4	Hair colour (natural, before greying): Dark brown || id:ukb-d-1747_4	0.575033	0.81365	0.479733	0.49106	1.17306	0.676184	-	-	-	0.00243178	0.920715	0.277607	0.257717	0.0396102	1.26927	0.975104	0.273699	1.17348	0.815939	133	360270	0.0162925	24421.1
ukb-d-1747_3	Hair colour (natural, before greying): Light brown || id:ukb-d-1747_3	0.654206	1.05692	0.535932	0.150366	1.49052	0.920083	-	-	-	0.0184882	0.604564	0.727301	0.701539	0.80063	1.631	0.623509	0.926551	1.35356	0.497002	48	360270	0.0064543	9460.21
ukb-d-1747_6	Hair colour (natural, before greying): Other || id:ukb-d-1747_6	-40.4384	43.088	0.347984	-88.3793	185.406	0.716821	-	-	-	0.20061	0.83055	0.117302	0.0457859	-70.7159	32.7531	0.0308457	-81.3664	41.9582	0.192032	3	360270	1.59583e-05	459.065
ukb-d-1747_2	Hair colour (natural, before greying): Red || id:ukb-d-1747_2	-0.0479339	4.10074	0.990674	-4.9289	5.43911	0.374651	-	-	-	0.0877923	0.194842	0.0909937	0.118025	-3.56903	4.86567	0.463247	-2.04698	4.33511	0.641243	24	360270	0.00110213	8779.85
ukb-d-2395_1	Hair/balding pattern: Pattern 1 || id:ukb-d-2395_1	0.785448	0.777052	0.31211	0.335815	1.74228	0.847371	-	-	-	0.00926552	0.773276	0.0819956	0.075215	0.855214	1.23833	0.489805	3.74009	2.07622	0.0732599	187	165649	0.0214613	16313.8
ukb-d-M13_HALLUXRIGIDUS	Hallux rigidus || id:ukb-d-M13_HALLUXRIGIDUS	-	-	-	-	-	-	-214.973	205.81	0.296244	-	-	-	-	-	-	-	-	-	-	1	361194	2.72667e-07	30.4101
ukb-d-1707_1	Handedness (chirality/laterality): Right-handed || id:ukb-d-1707_1	-	-	-	-	-	-	-48.1669	31.851	0.130469	-	-	-	-	-	-	-	-	-	-	1	360913	1.03516e-05	37.4473
ukb-b-13092	Headaches for 3+ months || id:ukb-b-13092	6.49584	4.70655	0.167534	-28.0576	25.7282	0.355232	-	-	-	0.585337	0.266469	0.294162	0.384167	6.11968	5.60319	0.274755	-0.23358	6.59431	0.973441	5	91269	0.000571486	213.737
ukb-b-19060	Hearing aid user || id:ukb-b-19060	-1.9167	16.4282	0.907121	-103.931	101.138	0.338324	-	-	-	0.403488	0.340723	0.260241	0.270276	9.16782	19.5652	0.639372	13.885	29.271	0.647921	9	280546	5.36213e-05	314.246
ukb-b-18275	Hearing difficulty/problems with background noise || id:ukb-b-18275	0.962333	3.49916	0.783302	-4.31704	24.3726	0.860525	-	-	-	0.0373544	0.827481	0.868142	0.839806	2.09485	5.71805	0.714099	3.7347	9.94432	0.709647	34	453482	0.00070601	1372.68
ukb-d-2247_0	Hearing difficulty/problems: No || id:ukb-d-2247_0	-3.58035	4.43954	0.419974	7.23251	17.6616	0.686129	-	-	-	-0.0863556	0.533191	0.39616	0.362784	-1.52033	6.06862	0.802182	-2.12549	9.17379	0.818826	24	346635	0.000606069	1119.24
ukb-d-HEARTFAIL	Heart failure || id:ukb-d-HEARTFAIL	23.9444	94.7871	0.800568	-	-	-	-	-	-	-	-	-	-	-	-	-	-	-	-	2	361194	6.93325e-07	62.2402
ukb-d-I9_HEARTFAIL_NS	Heart failure, not strict || id:ukb-d-I9_HEARTFAIL_NS	23.9444	94.7871	0.800568	-	-	-	-	-	-	-	-	-	-	-	-	-	-	-	-	2	361194	6.93325e-07	62.2402
ukb-d-I9_HEARTFAIL	Heart failure,strict || id:ukb-d-I9_HEARTFAIL	23.9444	94.7871	0.800568	-	-	-	-	-	-	-	-	-	-	-	-	-	-	-	-	2	361194	6.93325e-07	62.2402
ukb-d-K11_HERNIA	Hernia || id:ukb-d-K11_HERNIA	4.46313	10.1869	0.661295	2.40461	40.1304	0.953206	-	-	-	0.0103899	0.958459	0.19388	0.14529	0.525338	11.975	0.965009	-0.656912	13.752	0.962627	14	361194	0.000136509	750.177
ukb-d-41218_1	History of psychiatric care on admission: One or more previous psychiatric episodes with this Health Care Provider || id:ukb-d-41218_1	-0.482216	1.50414	0.74852	-	-	-	-	-	-	-	-	-	-	-	-	-	-	-	-	2	787	0.0141913	64.2607
ukb-d-20118_16	Home area population density - urban or rural: Scotland - Accessible Rural || id:ukb-d-20118_16	-	-	-	-	-	-	-291.088	232.637	0.210842	-	-	-	-	-	-	-	-	-	-	1	357712	3.00821e-07	29.8568
ukb-d-20118_12	Home area population density - urban or rural: Scotland - Other Urban Area || id:ukb-d-20118_12	-	-	-	-	-	-	-294.186	119.333	0.0136913	-	-	-	-	-	-	-	-	-	-	1	357712	9.42469e-07	29.7182
ukb-d-41231_1	Hospital episode type: General episode || id:ukb-d-41231_1	10.3975	51.9134	0.841258	-	-	-	-	-	-	-	-	-	-	-	-	-	-	-	-	2	361194	3.68236e-05	63.2908
ukb-b-374	How are people in household related to participant: Brother and/or sister || id:ukb-b-374	-	-	-	-	-	-	14.6364	155.73	0.92512	-	-	-	-	-	-	-	-	-	-	1	459600	4.66318e-07	39.4662
ukb-b-698	How are people in household related to participant: Husband, wife or partner || id:ukb-b-698	4.58053	12.5879	0.715945	-155.32	96.9372	0.207419	-	-	-	1.02655	0.194803	0.401203	0.736634	15.2928	15.8503	0.334632	16.5347	19.7079	0.448689	5	459600	7.46997e-05	177.884
ukb-d-I9_HYPTENS	Hypertension || id:ukb-d-I9_HYPTENS	-	-	-	-	-	-	-111.456	209.162	0.594124	-	-	-	-	-	-	-	-	-	-	1	361194	2.85535e-07	29.9159
finn-a-I9_HYPTENS	Hypertension || id:finn-a-I9_HYPTENS	-	-	-	-	-	-	-1.69104	1.86275	0.363976	-	-	-	-	-	-	-	-	-	-	1	-	0.00307272	33.9135
finn-a-I9_HYPTENSESS	Hypertension, essential || id:finn-a-I9_HYPTENSESS	-	-	-	-	-	-	-1.58685	1.74799	0.363976	-	-	-	-	-	-	-	-	-	-	1	-	0.00348844	32.5208
finn-a-I9_HYPERTENSION	Hypertensive diseases || id:finn-a-I9_HYPERTENSION	-	-	-	-	-	-	-1.69747	1.86984	0.363976	-	-	-	-	-	-	-	-	-	-	1	-	0.00304931	35.1925
finn-a-HYPOTHYROIDISM	Hypothyroidism (congenital or acquired) || id:finn-a-HYPOTHYROIDISM	-0.537686	0.301184	0.0742223	-	-	-	-	-	-	-	-	-	-	-	-	-	-	-	-	2	-	0.0227988	115.928
finn-a-E4_HYTHYNAS	Hypothyroidism,other/unspecified || id:finn-a-E4_HYTHYNAS	-0.850532	0.30447	0.00521437	-2.57592	4.24908	0.65305	-	-	-	0.208567	0.751126	0.839232	0.670795	-0.976531	0.826872	0.237605	-1.04384	1.0212	0.414214	3	-	0.0199994	151.382
finn-a-ILD_IMMUNOSUPPRESSIVE	ILD medications: immunosuppressive drugs || id:finn-a-ILD_IMMUNOSUPPRESSIVE	-	-	-	-	-	-	0.622023	0.422532	0.140985	-	-	-	-	-	-	-	-	-	-	1	-	0.077254	149.681
ukb-b-9667	Illness, injury, bereavement, stress in last 2 years: Financial difficulties || id:ukb-b-9667	-20.6469	12.6102	0.101565	-137.452	47.0422	0.0192356	-	-	-	0.547523	0.0330541	0.386739	0.93722	-12.8907	16.4928	0.434453	4.14957	26.4153	0.878642	10	459742	7.40567e-05	330.574
ukb-b-17687	Illness, injury, bereavement, stress in last 2 years: None of the above || id:ukb-b-17687	-8.41215	6.40688	0.189187	-	-	-	-	-	-	-	-	-	-	-	-	-	-	-	-	2	459742	4.08595e-05	76.1039
ukb-b-9049	Illness, injury, bereavement, stress in last 2 years: Serious illness, injury or assault of a close relative || id:ukb-b-9049	-	-	-	-	-	-	-33.8701	42.1834	0.422019	-	-	-	-	-	-	-	-	-	-	1	459742	6.8782e-06	30.3298
ukb-b-18162	Illness, injury, bereavement, stress in last 2 years: Serious illness, injury or assault to yourself || id:ukb-b-18162	-14.1198	28.1654	0.616147	-81.1745	47.8241	0.33894	-	-	-	0.336661	0.350215	0.264264	0.958458	10.1145	31.9461	0.751538	16.2204	42.9457	0.741973	3	459742	2.06072e-05	105.085
ukb-d-20112_101	Illnesses of adopted father: None of the above (group 2) || id:ukb-d-20112_101	-	-	-	-	-	-	-1.25219	1.50333	0.404875	-	-	-	-	-	-	-	-	-	-	1	2545	0.00313273	39.6401
ukb-b-323	Illnesses of father: Alzheimer's disease/dementia || id:ukb-b-323	-5.80105	7.82895	0.458709	-9.23217	11.9231	0.519754	-	-	-	0.0542	0.697905	0.404955	0.265968	-6.66727	8.09818	0.410335	-7.06078	8.14408	0.449735	4	399793	0.000176383	1534.03
ukb-b-7910	Illnesses of father: Bowel cancer || id:ukb-b-7910	34.8705	34.4721	0.31175	-433.092	364.338	0.320075	-	-	-	1.64349	0.287682	0.0217367	0.0606748	61.8205	28.8753	0.0322782	72.6644	38.13	0.129386	5	399920	2.60218e-05	183.673
ukb-b-9127	Illnesses of father: Chronic bronchitis/emphysema || id:ukb-b-9127	19.0674	39.8759	0.63253	3.85529	122.796	0.977805	-	-	-	0.0915732	0.905038	0.000296715	8.87987e-05	7.3475	25.646	0.774498	-46.4472	69.4905	0.551711	4	402389	5.08376e-05	201.248
ukb-b-20211	Illnesses of father: Diabetes || id:ukb-b-20211	7.93077	6.46743	0.2201	3.67989	15.0463	0.809055	-	-	-	0.0281649	0.756212	0.261758	0.221079	6.50243	8.98024	0.469015	5.91161	9.26241	0.529623	24	400687	0.000303643	1377.03
ukb-b-18408	Illnesses of father: Heart disease || id:ukb-b-18408	-3.77554	4.00767	0.346152	10.8905	8.16101	0.1932	-	-	-	-0.177593	0.0522258	0.0603283	0.136716	-12.3708	5.40717	0.0221465	-14.4656	10.1609	0.165596	29	407557	0.0010245	1896.8
ukb-b-19456	Illnesses of father: High blood pressure || id:ukb-b-19456	-2.12066	6.02149	0.724701	-17.0915	43.7509	0.703511	-	-	-	0.110871	0.735582	0.667619	0.595194	-2.87022	9.24386	0.756181	-5.58556	13.438	0.684999	13	402899	0.000246141	564.268
ukb-b-14521	Illnesses of father: Lung cancer || id:ukb-b-14521	25.9743	30.9029	0.400621	206.928	117.834	0.177331	-	-	-	-0.93036	0.213176	0.00141345	0.0214549	30.221	24.2269	0.212247	64.1136	24.6593	0.0600497	5	401624	5.05511e-05	239.991
ukb-b-15169	Illnesses of father: None of the above (group 1) || id:ukb-b-15169	18.288	2.21836	1.66663e-16	12.2011	27.4533	0.679717	-	-	-	0.0627282	0.8278	0.996092	0.988686	19.1269	9.42935	0.0425153	18.7221	13.1982	0.215244	6	402586	0.000188244	324.005
ukb-b-10415	Illnesses of father: None of the above (group 2) || id:ukb-b-10415	1.78569	10.7053	0.867524	113.465	70.8488	0.184521	-	-	-	-0.688161	0.186181	0.39226	0.616772	2.98066	13.4111	0.824117	17.7327	22.7167	0.470361	6	407392	9.95288e-05	213.742
ukb-b-7773	Illnesses of father: Prostate cancer || id:ukb-b-7773	-10.1823	10.8474	0.347889	1.99123	28.4798	0.945788	-	-	-	-0.0679552	0.652522	0.453928	0.382429	-5.41084	14.8696	0.715943	-0.606692	19.4098	0.97568	11	399670	0.000101113	557.232
ukb-b-12777	Illnesses of father: Stroke || id:ukb-b-12777	-	-	-	-	-	-	25.7515	32.1421	0.423029	-	-	-	-	-	-	-	-	-	-	1	402616	1.03102e-05	31.5085
ukb-b-14699	Illnesses of mother: Alzheimer's disease/dementia || id:ukb-b-14699	-9.22518	7.2917	0.205813	-9.67518	12.0183	0.457355	-	-	-	0.0069828	0.961981	0.125266	0.0757913	-8.45723	6.35216	0.183059	-7.23322	6.81422	0.329315	7	423738	0.000364032	1939.69
ukb-b-7748	Illnesses of mother: Bowel cancer || id:ukb-b-7748	4.82663	35.2652	0.891136	-	-	-	-	-	-	-	-	-	-	-	-	-	-	-	-	2	423135	7.84864e-06	66.7753
ukb-b-13584	Illnesses of mother: Breast cancer || id:ukb-b-13584	7.00972	6.54756	0.284356	-21.3644	21.8229	0.348626	-	-	-	0.182684	0.18792	0.81655	0.897759	15.2051	11.1018	0.170809	16.2291	18.5046	0.397688	13	423458	0.000160084	887.321
ukb-b-12018	Illnesses of mother: Chronic bronchitis/emphysema || id:ukb-b-12018	1.43784	27.4358	0.958204	177.851	162.91	0.472103	-	-	-	-0.603635	0.469356	0.423535	0.477072	14.3184	38.5905	0.710612	29.777	45.5501	0.580411	3	423692	1.31971e-05	96.798
ukb-b-16451	Illnesses of mother: Diabetes || id:ukb-b-16451	2.63208	6.28489	0.675366	11.8569	14.7566	0.429911	-	-	-	-0.0589481	0.495472	0.404272	0.37571	3.01672	9.15745	0.741832	4.4374	10.0529	0.662871	25	423892	0.000301224	1479.67
ukb-b-12477	Illnesses of mother: Heart disease || id:ukb-b-12477	-8.53267	9.73756	0.380887	-6.15309	21.8413	0.787624	-	-	-	-0.0192437	0.905165	0.238501	0.163811	-10.682	11.2868	0.34394	-10.4864	13.6515	0.467515	8	426240	0.000162152	431.991
ukb-b-18167	Illnesses of mother: High blood pressure || id:ukb-b-18167	-4.52263	4.28214	0.290895	-30.999	18.8168	0.111508	-	-	-	0.206569	0.159476	0.580771	0.644814	-1.03297	6.48478	0.873439	8.14175	11.2948	0.477204	28	426391	0.000564211	1129.93
ukb-b-20176	Illnesses of mother: Lung cancer || id:ukb-b-20176	-	-	-	-	-	-	128.269	42.3116	0.00243313	-	-	-	-	-	-	-	-	-	-	1	423258	5.71741e-06	60.805
ukb-b-10454	Illnesses of mother: None of the above (group 1) || id:ukb-b-10454	6.471	10.4332	0.535105	-399.299	247.15	0.204594	-	-	-	2.65558	0.198857	0.435895	0.780853	9.0834	13.9842	0.515986	16.5509	20.0485	0.455454	5	425729	0.000102909	181.558
ukb-b-16027	Illnesses of mother: None of the above (group 2) || id:ukb-b-16027	-1.08835	13.7561	0.936939	50.3312	76.7131	0.579154	-	-	-	-0.347075	0.564704	0.335268	0.253104	3.68655	16.2027	0.820014	10.2686	27.5433	0.734068	4	428082	6.29809e-05	152.41
ukb-b-4024	Illnesses of mother: Stroke || id:ukb-b-4024	-	-	-	-	-	-	12.1932	31.3661	0.69747	-	-	-	-	-	-	-	-	-	-	1	424977	9.06004e-06	30.4273
ukb-b-14043	Illnesses of siblings: Alzheimer's disease/dementia || id:ukb-b-14043	-	-	-	-	-	-	-67.0868	68.2526	0.325647	-	-	-	-	-	-	-	-	-	-	1	361264	2.80228e-06	174.772
ukb-b-12227	Illnesses of siblings: Breast cancer || id:ukb-b-12227	-2.69814	14.4078	0.851449	-26.3221	71.2476	0.730523	-	-	-	0.0993908	0.74965	0.631787	0.504553	15.6083	21.791	0.473823	24.6971	31.4191	0.467435	6	361809	3.5752e-05	295.023
ukb-b-13952	Illnesses of siblings: Chronic bronchitis/emphysema || id:ukb-b-13952	-	-	-	-	-	-	193.971	50.4963	0.000122386	-	-	-	-	-	-	-	-	-	-	1	361823	4.15218e-06	54.0425
ukb-b-18042	Illnesses of siblings: Diabetes || id:ukb-b-18042	4.56599	10.6398	0.66782	4.85136	27.9839	0.864684	-	-	-	-0.00170887	0.991299	0.0298279	0.0202831	2.34672	12.0006	0.844962	3.41578	12.7126	0.7916	17	362826	0.000188971	861.382
ukb-b-14371	Illnesses of siblings: Heart disease || id:ukb-b-14371	4.89	15.2094	0.747822	34.5096	36.6682	0.382966	-	-	-	-0.214207	0.407452	0.0211468	0.0240813	-11.0818	15.9907	0.488301	-21.6216	35.5404	0.562156	8	363542	0.00011508	449.202
ukb-b-8746	Illnesses of siblings: High blood pressure || id:ukb-b-8746	-3.02624	5.51141	0.582946	1.9389	23.6494	0.935311	-	-	-	-0.0360491	0.830641	0.0862735	0.0681359	1.09576	6.59116	0.867962	3.72847	11.6616	0.751733	27	364661	0.000544737	1187.53
ukb-b-17360	Illnesses of siblings: None of the above (group 1) || id:ukb-b-17360	-2.53046	6.21468	0.68388	-47.1248	28.9161	0.127142	-	-	-	0.362646	0.138931	0.37574	0.48313	-0.586105	8.15345	0.942694	3.21978	13.7132	0.817768	15	364971	0.000337606	558.817
ukb-b-10783	Illnesses of siblings: None of the above (group 2) || id:ukb-b-10783	-	-	-	-	-	-	-7.73455	30.2819	0.7984	-	-	-	-	-	-	-	-	-	-	1	368679	1.12861e-05	30.9333
ukb-b-16522	Illnesses of siblings: Prostate cancer || id:ukb-b-16522	82.6251	10.0064	1.49066e-16	-	-	-	-	-	-	-	-	-	-	-	-	-	-	-	-	2	361394	3.04492e-06	67.6284
finn-a-ASTHMA_IMMUNECOMORB	Immune disease comorbidities || id:finn-a-ASTHMA_IMMUNECOMORB	0.416728	0.818577	0.610691	-	-	-	-	-	-	-	-	-	-	-	-	-	-	-	-	2	-	0.0474058	178.997
finn-a-PULM_IMMUNECOMORB	Immune disease comorbidities || id:finn-a-PULM_IMMUNECOMORB	0.425125	0.822334	0.605174	-	-	-	-	-	-	-	-	-	-	-	-	-	-	-	-	2	-	0.0466814	179.332
ukb-d-XIX_INJURY_POISON	Injury, poisoning and certain other consequences of external causes || id:ukb-d-XIX_INJURY_POISON	11.9349	1.44583	1.52254e-16	-	-	-	-	-	-	-	-	-	-	-	-	-	-	-	-	2	361194	2.36508e-05	78.6302
ukb-b-14598	Intended management of patient (recoded): No overnight hospital stay || id:ukb-b-14598	-20.1454	7.88868	0.010658	60.4535	100.998	0.581712	-	-	-	-0.559926	0.467455	0.695524	0.665228	-17.3543	12.2777	0.157515	-15.2732	19.0918	0.460022	6	455026	0.000107561	199.789
ukb-b-16597	Intended management of patient (recoded): One or more nights hospital stay || id:ukb-b-16597	-5.98006	12.241	0.625178	9.12383	62.9559	0.89178	-	-	-	-0.0962823	0.818007	0.288617	0.192296	-7.87419	13.608	0.562829	-9.31167	21.1358	0.677924	6	451201	8.75951e-05	203.094
finn-a-K11_MALABSORB	Intestinal malabsorbtion || id:finn-a-K11_MALABSORB	-	-	-	-	-	-	-0.565596	0.5603	0.312758	-	-	-	-	-	-	-	-	-	-	1	-	0.201931	35.5695
ukb-b-14294	Invitation to complete online 24-hour recall dietary questionnaire, acceptance || id:ukb-b-14294	2.9658	5.98361	0.620139	19.897	192.242	0.92701	-	-	-	-0.125044	0.937759	0.784543	0.588222	4.7474	11.5929	0.682166	6.19064	16.3009	0.729405	4	278328	0.00010449	133.645
ukb-b-14649	Invitation to physical activity study, acceptance || id:ukb-b-14649	14.802	3.4077	1.40104e-05	-	-	-	-	-	-	-	-	-	-	-	-	-	-	-	-	2	221015	7.92271e-05	70.1558
finn-a-H7_IRIDOCYCLITIS	Iridocyclitis || id:finn-a-H7_IRIDOCYCLITIS	-	-	-	-	-	-	-0.0873679	0.279447	0.754549	-	-	-	-	-	-	-	-	-	-	1	-	0.531532	528.753
ukb-d-D3_ANAEMIA_IRONDEF	Iron deficiency anaemia || id:ukb-d-D3_ANAEMIA_IRONDEF	-	-	-	-	-	-	-261.706	135.372	0.0532073	-	-	-	-	-	-	-	-	-	-	1	361194	1.11714e-06	35.5482
ukb-b-13745	Irritability || id:ukb-b-13745	0.0456828	4.00754	0.990905	-9.8744	22.3792	0.661206	-	-	-	0.0677125	0.654426	0.213479	0.190684	0.363566	5.31639	0.945478	16.0551	14.1957	0.264053	46	442169	0.000821914	1797.22
ukb-d-I9_IHD	Ischaemic heart disease, wide definition || id:ukb-d-I9_IHD	0.415446	7.20258	0.954003	-1.9189	18.5737	0.918451	-	-	-	0.0133652	0.892188	0.26988	0.22938	-9.95592	10.1347	0.325923	-13.6234	12.7239	0.293138	30	361194	0.000258108	1777.7
finn-a-I9_IHD	Ischaemic heart disease, wide definition || id:finn-a-I9_IHD	-	-	-	-	-	-	-0.529735	1.3523	0.695259	-	-	-	-	-	-	-	-	-	-	1	-	0.00431312	30.003
ukb-d-I9_STR_EXH	Ischaemic Stroke, excluding all haemorrhages || id:ukb-d-I9_STR_EXH	-	-	-	-	-	-	-197.016	133.921	0.141254	-	-	-	-	-	-	-	-	-	-	1	361194	7.90876e-07	30.6055
ukb-d-22601_41223241	Job coding: accounts and wages clerk/assistant/supervisor, bookkeeper, cost or ledger clerk, audit assistant, budget officer, student loans officer, paymaster || id:ukb-d-22601_41223241	-2.76162	13.3374	0.835965	-	-	-	-	-	-	-	-	-	-	-	-	-	-	-	-	2	89866	1.47929e-05	63.1561
ukb-d-22601_24213281	Job coding: chartered/certified accountant, auditor, company accountant, articled/audit clerk, official receiver || id:ukb-d-22601_24213281	-	-	-	-	-	-	-35.8856	36.8311	0.329893	-	-	-	-	-	-	-	-	-	-	1	89866	8.05559e-06	32.5287
ukb-d-22601_32313110	Job coding: community worker, day centre officer, youth leader, youth worker, parish worker, bail support officer || id:ukb-d-22601_32313110	-	-	-	-	-	-	3.05426	41.3429	0.941109	-	-	-	-	-	-	-	-	-	-	1	89866	4.52473e-06	30.1115
ukb-d-22601_41233254	Job coding: counter clerk, bank clerk, cashier, post office clerk || id:ukb-d-22601_41233254	-	-	-	-	-	-	10.2189	39.1937	0.794303	-	-	-	-	-	-	-	-	-	-	1	89866	1.15055e-05	31.4955
ukb-d-22601_72123243	Job coding: customer care adviser/officer/assistant, store guide, customer relations officer/representative || id:ukb-d-22601_72123243	-	-	-	-	-	-	5.71192	29.9417	0.848707	-	-	-	-	-	-	-	-	-	-	1	89866	4.79067e-06	30.5741
ukb-d-22601_11123211	Job coding: director or chief executive of private organisation/company, company chairman or president, general manager || id:ukb-d-22601_11123211	-	-	-	-	-	-	6.82655	33.1585	0.836888	-	-	-	-	-	-	-	-	-	-	1	89866	1.0645e-05	31.604
ukb-d-22601_23123400	Job coding: further education teaching professional, college lecturer/professor || id:ukb-d-22601_23123400	-	-	-	-	-	-	-36.5473	28.1195	0.193699	-	-	-	-	-	-	-	-	-	-	1	89866	1.05087e-05	34.2522
ukb-d-22601_23113399	Job coding: higher education teaching professional, university lecturer/professor (including college/university head/vice chancellor) || id:ukb-d-22601_23113399	-	-	-	-	-	-	-26.3382	25.8765	0.308753	-	-	-	-	-	-	-	-	-	-	1	89866	1.00275e-05	31.8462
ukb-d-22601_11363057	Job coding: ict or it manager, systems/data processing manager, telecom manager || id:ukb-d-22601_11363057	35.7615	3.44052	2.63448e-25	-	-	-	-	-	-	-	-	-	-	-	-	-	-	-	-	2	89866	1.16634e-05	60.8658
ukb-d-22601_31313060	Job coding: it operations technician, computer operator or technician, database manager, network or web technician, web master, systems administrator or officer || id:ukb-d-22601_31313060	-	-	-	-	-	-	20.0554	48.2625	0.67774	-	-	-	-	-	-	-	-	-	-	1	89866	4.06859e-06	30.6282
ukb-d-22601_35393271	Job coding: management information officer, conference/events co-ordinator/organiser, exhibition officer, work study engineer/officer/analyst, contract adviser/agent, election agent, business system analyst || id:ukb-d-22601_35393271	-	-	-	-	-	-	-27.8397	42.9912	0.517265	-	-	-	-	-	-	-	-	-	-	1	89866	7.13357e-06	31.2035
ukb-d-22601_11222591	Job coding: manager in construction, clerk of works, site manager, contracts manager, highways manager || id:ukb-d-22601_11222591	-	-	-	-	-	-	-35.2332	65.0781	0.588232	-	-	-	-	-	-	-	-	-	-	1	89866	3.82684e-06	30.5523
ukb-d-22601_11523251	Job coding: office manager, account/payrolls manager, administration manager, litigation/solicitor's office manager || id:ukb-d-22601_11523251	-	-	-	-	-	-	-33.9736	48.9169	0.487359	-	-	-	-	-	-	-	-	-	-	1	89866	4.16446e-06	30.373
ukb-d-22601_92193312	Job coding: other general office clerical tasks including: office junior, office worker, photocopy/print room operator, office machinist || id:ukb-d-22601_92193312	-	-	-	-	-	-	-5.19185	28.242	0.854144	-	-	-	-	-	-	-	-	-	-	1	89866	1.28904e-05	31.0259
ukb-d-22601_31193034	Job coding: other science technician, materials technician, technical assistant, technical officer || id:ukb-d-22601_31193034	-68.1298	47.4268	0.150853	-	-	-	-	-	-	-	-	-	-	-	-	-	-	-	-	2	89866	1.05591e-05	59.8629
ukb-d-22601_41323255	Job coding: pensions and insurance clerk/administrator, claims handler || id:ukb-d-22601_41323255	-	-	-	-	-	-	20.4956	58.9238	0.727967	-	-	-	-	-	-	-	-	-	-	1	89866	5.40824e-06	30.4617
ukb-d-22601_42163303	Job coding: receptionist, doctor's/dental receptionist || id:ukb-d-22601_42163303	8.44176	22.1816	0.703519	-	-	-	-	-	-	-	-	-	-	-	-	-	-	-	-	2	89866	8.40262e-06	63.402
ukb-d-22601_11633322	Job coding: retail or wholesale shop manager, showroom manager || id:ukb-d-22601_11633322	-	-	-	-	-	-	-6.30909	41.349	0.878728	-	-	-	-	-	-	-	-	-	-	1	89866	6.4799e-06	31.4112
ukb-d-22601_11323222	Job coding: sales or marketing manager/director, export/import manager, business development manager, advertising/commercial manager || id:ukb-d-22601_11323222	-14.9656	19.5097	0.443029	-	-	-	-	-	-	-	-	-	-	-	-	-	-	-	-	2	89866	1.71806e-05	63.2035
ukb-d-22601_35423237	Job coding: sales or marketing representative, manufacturer's agent or representative or salesman/woman || id:ukb-d-22601_35423237	13.6775	0.348541	0	-	-	-	-	-	-	-	-	-	-	-	-	-	-	-	-	2	89866	9.13431e-06	62.8703
ukb-d-22601_12343321	Job coding: shopkeeper, shop owner, newsagent, wholesale/retail dealer || id:ukb-d-22601_12343321	-	-	-	-	-	-	-41.3648	47.7398	0.386235	-	-	-	-	-	-	-	-	-	-	1	89866	5.59585e-06	32.248
ukb-d-22601_24423108	Job coding: social worker, child care/protection officer, adoption officer, mental health officer, almoner, family case worker || id:ukb-d-22601_24423108	-	-	-	-	-	-	6.22324	39.6597	0.875311	-	-	-	-	-	-	-	-	-	-	1	89866	6.84624e-06	37.4916
ukb-d-22601_24113277	Job coding: solicitor, lawyer, barrister, judge, coroner, articled clerk, attorney, advocate, stipendiary magistrate, fiscal/crown prosecutor, sheriff (scottish courts), legal services recorder || id:ukb-d-22601_24113277	-	-	-	-	-	-	-16.7691	50.3385	0.739039	-	-	-	-	-	-	-	-	-	-	1	89866	4.52033e-06	34.0329
ukb-d-22617_2421	Job SOC coding: Chartered and certified accountants || id:ukb-d-22617_2421	-	-	-	-	-	-	-36.5462	37.509	0.329893	-	-	-	-	-	-	-	-	-	-	1	91149	7.77407e-06	31.4422
ukb-d-22617_1112	Job SOC coding: Directors and chief executives of major organisations || id:ukb-d-22617_1112	-	-	-	-	-	-	6.91902	33.6077	0.836888	-	-	-	-	-	-	-	-	-	-	1	91149	1.03642e-05	30.7847
ukb-d-22617_5241	Job SOC coding: Electricians, electrical fitters || id:ukb-d-22617_5241	76.5717	22.2936	0.000593225	-	-	-	-	-	-	-	-	-	-	-	-	-	-	-	-	2	91149	8.77964e-06	66.6644
ukb-d-22617_3113	Job SOC coding: Engineering technicians || id:ukb-d-22617_3113	-	-	-	-	-	-	6.51049	58.8638	0.911931	-	-	-	-	-	-	-	-	-	-	1	91149	3.98639e-06	32.1136
ukb-d-22617_4131	Job SOC coding: Filing and other records assistants/clerks || id:ukb-d-22617_4131	-	-	-	-	-	-	107.918	55.7002	0.0526871	-	-	-	-	-	-	-	-	-	-	1	91149	5.89965e-06	30.8686
ukb-d-22617_2312	Job SOC coding: Further education teaching professionals || id:ukb-d-22617_2312	-	-	-	-	-	-	-35.0125	26.9386	0.193699	-	-	-	-	-	-	-	-	-	-	1	91149	1.13968e-05	37.4181
ukb-d-22617_1136	Job SOC coding: Information and communication technology managers || id:ukb-d-22617_1136	35.6762	3.55581	1.08932e-23	-	-	-	-	-	-	-	-	-	-	-	-	-	-	-	-	2	91149	1.17409e-05	61.4969
ukb-d-22617_3131	Job SOC coding: IT operations technicians || id:ukb-d-22617_3131	-	-	-	-	-	-	20.0218	48.1816	0.67774	-	-	-	-	-	-	-	-	-	-	1	91149	4.09462e-06	30.8062
ukb-d-22617_1122	Job SOC coding: Managers in construction || id:ukb-d-22617_1122	-	-	-	-	-	-	-91.0009	60.2667	0.131051	-	-	-	-	-	-	-	-	-	-	1	91149	4.01426e-06	30.4907
ukb-d-22617_1132	Job SOC coding: Marketing and sales managers || id:ukb-d-22617_1132	-15.2571	19.8246	0.441535	-	-	-	-	-	-	-	-	-	-	-	-	-	-	-	-	2	91149	1.66233e-05	61.0748
ukb-d-22617_2122	Job SOC coding: Mechanical engineers || id:ukb-d-22617_2122	-	-	-	-	-	-	8.00765	52.1621	0.877992	-	-	-	-	-	-	-	-	-	-	1	91149	5.59037e-06	30.1942
ukb-d-22617_4211	Job SOC coding: Medical secretaries || id:ukb-d-22617_4211	-	-	-	-	-	-	-131.908	76.775	0.085777	-	-	-	-	-	-	-	-	-	-	1	91149	4.11395e-06	33.2075
ukb-d-22617_5223	Job SOC coding: Metal working production and maintenance fitters || id:ukb-d-22617_5223	-	-	-	-	-	-	-39.7835	74.3634	0.592659	-	-	-	-	-	-	-	-	-	-	1	91149	5.13453e-06	35.6605
ukb-d-22617_9149	Job SOC coding: Other goods handling and storage occupations n.e.c. || id:ukb-d-22617_9149	-68.1267	41.8868	0.103854	-	-	-	-	-	-	-	-	-	-	-	-	-	-	-	-	2	91149	1.05265e-05	67.2848
ukb-d-22617_4132	Job SOC coding: Pensions and insurance clerks || id:ukb-d-22617_4132	-	-	-	-	-	-	20.0551	57.6576	0.727967	-	-	-	-	-	-	-	-	-	-	1	91149	5.65696e-06	32.2319
ukb-d-22617_4215	Job SOC coding: Personal assistants and other secretaries || id:ukb-d-22617_4215	-	-	-	-	-	-	-33.7888	29.3168	0.249099	-	-	-	-	-	-	-	-	-	-	1	91149	1.81709e-05	30.2615
ukb-d-22617_4216	Job SOC coding: Receptionists || id:ukb-d-22617_4216	-	-	-	-	-	-	28.3344	48.9062	0.562345	-	-	-	-	-	-	-	-	-	-	1	91149	5.21301e-06	31.4027
ukb-d-22617_1163	Job SOC coding: Retail and wholesale managers || id:ukb-d-22617_1163	-	-	-	-	-	-	-6.38252	41.8302	0.878728	-	-	-	-	-	-	-	-	-	-	1	91149	6.33178e-06	30.013
ukb-d-22617_3542	Job SOC coding: Sales representatives || id:ukb-d-22617_3542	-	-	-	-	-	-	14.4749	43.5037	0.73934	-	-	-	-	-	-	-	-	-	-	1	91149	4.5191e-06	30.0556
ukb-d-22617_4213	Job SOC coding: School secretaries || id:ukb-d-22617_4213	-	-	-	-	-	-	-72.334	57.9757	0.212155	-	-	-	-	-	-	-	-	-	-	1	91149	5.65835e-06	32.5229
ukb-d-22617_1234	Job SOC coding: Shopkeepers and wholesale/retail dealers || id:ukb-d-22617_1234	-	-	-	-	-	-	-41.2715	47.6321	0.386235	-	-	-	-	-	-	-	-	-	-	1	91149	5.61427e-06	32.2286
ukb-d-22617_2442	Job SOC coding: Social workers || id:ukb-d-22617_2442	-	-	-	-	-	-	5.08655	38.8922	0.895945	-	-	-	-	-	-	-	-	-	-	1	91149	6.73905e-06	37.5106
ukb-d-22617_2411	Job SOC coding: Solicitors and lawyers, judges and coroners || id:ukb-d-22617_2411	-	-	-	-	-	-	-17.524	52.6046	0.739039	-	-	-	-	-	-	-	-	-	-	1	91149	4.14221e-06	31.6081
ukb-d-22617_3231	Job SOC coding: Youth and community workers || id:ukb-d-22617_3231	-	-	-	-	-	-	2.98725	40.4358	0.941109	-	-	-	-	-	-	-	-	-	-	1	91149	4.72158e-06	31.6721
finn-a-JUVEN_ARTHR	Juvenile arthritis (FINNGEN) || id:finn-a-JUVEN_ARTHR	-	-	-	-	-	-	-0.0426305	0.221282	0.847231	-	-	-	-	-	-	-	-	-	-	1	-	0.206484	32.2212
finn-a-JUVEN_ARTHR_COMORB	Juvenile arthritis related co-morbidities || id:finn-a-JUVEN_ARTHR_COMORB	-	-	-	-	-	-	-0.0879171	0.281203	0.754549	-	-	-	-	-	-	-	-	-	-	1	-	0.529074	529.249
ukb-b-3196	Leg pain when walking uphill or hurrying || id:ukb-b-3196	1.17198	3.95458	0.766955	-	-	-	-	-	-	-	-	-	-	-	-	-	-	-	-	2	32192	0.000435665	65.4441
finn-a-CD2_BENIGN_LEIOMYOMA_UTERI	Leiomyoma of uterus || id:finn-a-CD2_BENIGN_LEIOMYOMA_UTERI	0.72363	3.38496	0.83072	-	-	-	-	-	-	-	-	-	-	-	-	-	-	-	-	2	-	0.0168556	95.9213
finn-a-CD2_BENIGN_LEIOMYOMA_UTERI_EXALLC	Leiomyoma of uterus (ICD C excluded) || id:finn-a-CD2_BENIGN_LEIOMYOMA_UTERI_EXALLC	0.678274	3.56012	0.848902	-	-	-	-	-	-	-	-	-	-	-	-	-	-	-	-	2	-	0.0151109	92.8934
ukb-b-1553	Leisure/social activities: Adult education class || id:ukb-b-1553	-6.19649	37.4137	0.868455	-200.616	280.582	0.548806	-	-	-	0.740909	0.55616	0.0707455	0.0592998	7.96816	32.389	0.805671	12.9688	39.1927	0.762486	4	461369	2.07671e-05	144.111
ukb-b-5076	Leisure/social activities: None of the above || id:ukb-b-5076	-5.61816	7.47723	0.45243	113.132	57.195	0.0833055	-	-	-	-0.743947	0.0692336	0.563095	0.912945	3.20256	10.7649	0.766085	4.32372	15.7426	0.789784	10	461369	0.000160561	349.781
ukb-b-4077	Leisure/social activities: Other group activity || id:ukb-b-4077	-4.75774	14.5079	0.742956	-193.594	223.99	0.478526	-	-	-	1.02329	0.487073	0.359525	0.305778	-4.38549	17.3168	0.800074	-6.66992	24.5484	0.803474	4	461369	5.30742e-05	143.575
ukb-b-4171	Leisure/social activities: Pub or social club || id:ukb-b-4171	7.19166	5.74171	0.210377	21.5253	13.0507	0.119854	-	-	-	-0.11398	0.235446	0.545631	0.587872	12.1685	8.65648	0.159811	17.0606	10.172	0.112926	17	461369	0.000291627	708.186
ukb-b-4667	Leisure/social activities: Religious group || id:ukb-b-4667	6.76486	4.89709	0.167155	17.6253	55.2571	0.752901	-	-	-	-0.0536699	0.84487	0.974434	0.963122	-1.32783	9.24682	0.885817	-8.66959	18.3233	0.64077	23	461369	0.000227849	848.724
ukb-b-4000	Leisure/social activities: Sports club or gym || id:ukb-b-4000	-2.32535	8.50661	0.784578	52.3243	103.007	0.633085	-	-	-	-0.327545	0.616578	0.707325	0.625094	6.43336	14.0464	0.646947	12.0888	20.8563	0.583261	7	461369	0.000105442	230.272
ukb-b-8133	Light smokers, at least 100 smokes in lifetime || id:ukb-b-8133	-14.4542	8.31164	0.0820301	-46.6291	14.038	0.186164	-	-	-	0.677623	0.247915	0.0478101	0.705078	-14.5872	5.32949	0.00619886	-20.3253	5.30607	0.0618912	3	123894	0.000471517	237.03
ukb-b-8476	Loneliness, isolation || id:ukb-b-8476	-1.73833	6.23938	0.780547	2.96709	37.1011	0.937391	-	-	-	-0.025767	0.898652	0.838496	0.785339	-0.729514	10.4249	0.944211	-0.105443	16.1812	0.994887	16	455364	0.000186988	574.104
ukb-b-13764	Long-standing illness, disability or infirmity || id:ukb-b-13764	-7.45434	3.95142	0.0592277	37.122	19.8441	0.0726866	-	-	-	-0.314747	0.0291291	0.835111	0.964818	-2.15311	6.60682	0.744505	5.61008	13.0312	0.67024	28	451893	0.000514855	1064.49
ukb-d-LUNG_CANCER_MESOT	Lung cancer and mesothelioma || id:ukb-d-LUNG_CANCER_MESOT	173.03	272.684	0.525727	-	-	-	-	-	-	-	-	-	-	-	-	-	-	-	-	2	361194	1.01779e-06	66.1815
ukb-d-C_LYMPHOMA	Lymphomas || id:ukb-d-C_LYMPHOMA	-9.98324	10.4671	0.340198	-	-	-	-	-	-	-	-	-	-	-	-	-	-	-	-	2	361194	1.24525e-06	93.071
ukb-b-19023	Main speciality of consultant (recoded): Anaesthetics || id:ukb-b-19023	-183.191	40.8736	7.3979e-06	-	-	-	-	-	-	-	-	-	-	-	-	-	-	-	-	2	461496	1.67635e-06	64.0508
ukb-b-16376	Main speciality of consultant (recoded): Cardiology || id:ukb-b-16376	9.20899	18.4498	0.617682	36.2633	44.5468	0.446713	-	-	-	-0.136482	0.525903	0.101855	0.0847115	-15.3734	20.8447	0.460806	-17.4603	33.0684	0.613814	8	461416	5.53918e-05	509.706
ukb-b-11247	Main speciality of consultant (recoded): Cardiothoracic surgery || id:ukb-b-11247	-44.0855	144.188	0.759796	-	-	-	-	-	-	-	-	-	-	-	-	-	-	-	-	2	461137	3.09655e-06	123.574
ukb-b-73	Main speciality of consultant (recoded): Clinical haematology || id:ukb-b-73	-	-	-	-	-	-	8.81425	117.771	0.94034	-	-	-	-	-	-	-	-	-	-	1	461112	1.35035e-06	84.545
ukb-b-1852	Main speciality of consultant (recoded): Dermatology || id:ukb-b-1852	-1.74312	30.8596	0.954955	67.5997	136.632	0.669778	-	-	-	-0.186589	0.641799	0.747315	0.628337	-27.8306	57.6489	0.629266	-33.771	78.4504	0.695902	4	461170	6.32965e-06	152.065
ukb-b-18820	Main speciality of consultant (recoded): Ear, nose and throat (ENT) || id:ukb-b-18820	-65.2792	66.8992	0.329171	-	-	-	-	-	-	-	-	-	-	-	-	-	-	-	-	2	461270	7.37555e-06	70.7421
ukb-b-15784	Main speciality of consultant (recoded): General medicine || id:ukb-b-15784	-24.3419	48.1687	0.613315	13.263	276.924	0.969533	-	-	-	-0.296687	0.91144	0.00241862	0.000586781	-70.9937	28.2813	0.0120639	-72.2601	27.7548	0.12127	3	461894	3.52374e-05	113.047
ukb-b-6541	Main speciality of consultant (recoded): General surgery || id:ukb-b-6541	-7.93729	5.58921	0.155576	1.61656	22.8563	0.94701	-	-	-	-0.0990237	0.673565	0.852312	0.777748	-2.86013	10.7319	0.789848	-2.55205	13.1224	0.853455	6	461949	0.000128028	329.269
ukb-b-16369	Main speciality of consultant (recoded): Gynaecology || id:ukb-b-16369	-	-	-	-	-	-	5.11102	37.3054	0.891027	-	-	-	-	-	-	-	-	-	-	1	461449	5.86574e-06	30.0587
ukb-b-4394	Main speciality of consultant (recoded): Neurology || id:ukb-b-4394	-	-	-	-	-	-	191.469	105.098	0.068484	-	-	-	-	-	-	-	-	-	-	1	461150	9.9653e-07	42.5717
ukb-b-9038	Main speciality of consultant (recoded): Ophthalmology || id:ukb-b-9038	51.1505	16.5935	0.00205221	86.255	180.944	0.716813	-	-	-	-0.142227	0.876405	0.727135	0.439102	42.4193	33.6032	0.20682	39.0145	39.7053	0.429404	3	461230	1.2959e-05	124.662
ukb-b-8938	Main speciality of consultant (recoded): Plastic surgery || id:ukb-b-8938	-	-	-	-	-	-	-27.8827	78.8739	0.723707	-	-	-	-	-	-	-	-	-	-	1	461218	3.40627e-06	39.5298
ukb-b-7763	Main speciality of consultant (recoded): Rheumatology || id:ukb-b-7763	-	-	-	-	-	-	61.6637	105.206	0.557794	-	-	-	-	-	-	-	-	-	-	1	461154	1.53482e-06	84.3081
ukb-b-16399	Main speciality of consultant (recoded): Trauma and orthopaedics || id:ukb-b-16399	24.9116	17.4587	0.153613	81.8672	67.1086	0.309648	-	-	-	-0.325919	0.443247	0.253745	0.236078	29.7525	20.5225	0.147127	44.195	29.5126	0.208617	5	461797	4.86493e-05	173.115
ukb-b-16019	Main speciality of consultant (recoded): Urology || id:ukb-b-16019	16.1295	81.8453	0.84377	-	-	-	-	-	-	-	-	-	-	-	-	-	-	-	-	2	461378	2.12621e-05	129.359
ukb-d-I9_CHD	Major coronary heart disease event || id:ukb-d-I9_CHD	-6.07764	18.3262	0.740164	-31.8434	49.1668	0.537859	-	-	-	0.0964298	0.587141	0.319167	0.262088	-22.4264	22.5933	0.320899	-33.3864	24.6174	0.212068	9	361194	4.10471e-05	549.896
ukb-d-I9_CHD_NOREV	Major coronary heart disease event excluding revascularizations || id:ukb-d-I9_CHD_NOREV	-6.07764	18.3262	0.740164	-31.8434	49.1668	0.537859	-	-	-	0.0964298	0.587141	0.319167	0.262088	-22.4264	21.9563	0.30706	-33.3864	26.6083	0.24499	9	361194	4.10471e-05	549.896
ukb-d-1538_0	Major dietary changes in the last 5 years: No || id:ukb-d-1538_0	-0.176997	7.05785	0.979993	40.2349	32.7642	0.250588	-	-	-	-0.34276	0.238892	0.28771	0.337394	6.77552	9.15171	0.459084	10.3083	11.1937	0.378782	11	360294	0.000284612	430.278
ukb-d-1538_1	Major dietary changes in the last 5 years: Yes, because of illness || id:ukb-d-1538_1	-13.0893	23.2342	0.573186	-125.611	122.878	0.381907	-	-	-	0.55938	0.419592	0.145292	0.151646	-20.0089	23.6754	0.398034	-44.5719	34.5483	0.266535	5	360294	4.48966e-05	169.795
ukb-d-1538_2	Major dietary changes in the last 5 years: Yes, because of other reasons || id:ukb-d-1538_2	-20.6903	10.4928	0.0486258	37.5832	78.2919	0.715079	-	-	-	-0.494931	0.587601	0.575915	0.466208	-15.3824	16.5184	0.351736	-14.8427	17.5378	0.486485	3	360294	6.61356e-05	116.736
ukb-d-C3_MELANOMA_SKIN	Malignant melanoma of skin || id:ukb-d-C3_MELANOMA_SKIN	21.3864	40.0081	0.592959	-46.4739	86.6323	0.610944	-	-	-	0.172228	0.409263	0.361017	0.340138	5.63477	51.8311	0.913429	-17.8961	66.7144	0.796241	8	361194	8.80037e-06	452.853
finn-a-C3_BREAST_3	Malignant neoplasm of breast || id:finn-a-C3_BREAST_3	-0.574342	0.311284	0.0650271	-	-	-	-	-	-	-	-	-	-	-	-	-	-	-	-	2	-	0.0370005	83.3551
ukb-d-C3_BREAST_3	Malignant neoplasm of breast || id:ukb-d-C3_BREAST_3	-6.5089	13.7889	0.636898	7.45921	34.3542	0.831035	-	-	-	-0.053769	0.661839	0.166064	0.135127	16.685	16.5527	0.31346	18.1473	19.844	0.374031	17	361194	8.8096e-05	1241.27
finn-a-C3_BREAST	Malignant neoplasm of breast || id:finn-a-C3_BREAST	-0.574342	0.311284	0.0650271	-	-	-	-	-	-	-	-	-	-	-	-	-	-	-	-	2	-	0.0370005	83.3551
finn-a-C3_BREAST_3_EXALLC	Malignant neoplasm of breast (ICD C excluded) || id:finn-a-C3_BREAST_3_EXALLC	-0.58645	0.311266	0.0595545	-	-	-	-	-	-	-	-	-	-	-	-	-	-	-	-	2	-	0.0359318	80.2302
finn-a-C3_BREAST_EXALLC	Malignant neoplasm of breast (ICD C excluded) || id:finn-a-C3_BREAST_EXALLC	-0.58645	0.311266	0.0595545	-	-	-	-	-	-	-	-	-	-	-	-	-	-	-	-	2	-	0.0359318	80.2302
ukb-d-C3_BRONCHUS_LUNG	Malignant neoplasm of bronchus and lung || id:ukb-d-C3_BRONCHUS_LUNG	-148.852	23.4992	2.38386e-10	-	-	-	-	-	-	-	-	-	-	-	-	-	-	-	-	2	361194	9.49327e-07	72.7804
ukb-d-C3_COLON	Malignant neoplasm of colon || id:ukb-d-C3_COLON	-	-	-	-	-	-	-24.8664	120.97	0.837136	-	-	-	-	-	-	-	-	-	-	1	361194	6.97981e-07	37.7618
ukb-d-C3_DIGESTIVE_ORGANS	Malignant neoplasm of digestive organs || id:ukb-d-C3_DIGESTIVE_ORGANS	-	-	-	-	-	-	-16.121	78.4255	0.837136	-	-	-	-	-	-	-	-	-	-	1	361194	1.66067e-06	39.0059
finn-a-C3_MALE_GENITAL	malignant neoplasm of male genital organs || id:finn-a-C3_MALE_GENITAL	-	-	-	-	-	-	-0.130666	0.705993	0.853166	-	-	-	-	-	-	-	-	-	-	1	-	0.0300746	45.2203
ukb-d-C3_MALE_GENITAL	malignant neoplasm of male genital organs || id:ukb-d-C3_MALE_GENITAL	9.40794	11.6006	0.417372	-1.17882	32.1794	0.971081	-	-	-	0.0338575	0.726676	0.497569	0.44723	5.05614	16.8683	0.764374	6.57322	22.7525	0.775039	26	361194	8.66654e-05	1742.95
finn-a-C3_MALE_GENITAL_EXALLC	malignant neoplasm of male genital organs (ICD C excluded) || id:finn-a-C3_MALE_GENITAL_EXALLC	-	-	-	-	-	-	-0.129453	0.699443	0.853166	-	-	-	-	-	-	-	-	-	-	1	-	0.0307401	45.6867
ukb-d-C3_PROSTATE	Malignant neoplasm of prostate || id:ukb-d-C3_PROSTATE	6.46798	11.8458	0.585057	8.89565	34.2368	0.797125	-	-	-	-0.00771502	0.940196	0.43433	0.380118	4.27471	16.9277	0.800634	4.68878	26.6049	0.861473	27	361194	8.6485e-05	1879.97
finn-a-C3_PROSTATE	Malignant neoplasm of prostate || id:finn-a-C3_PROSTATE	-	-	-	-	-	-	-0.116875	0.631483	0.853166	-	-	-	-	-	-	-	-	-	-	1	-	0.038033	51.6414
finn-a-C3_PROSTATE_EXALLC	Malignant neoplasm of prostate (ICD C excluded) || id:finn-a-C3_PROSTATE_EXALLC	-	-	-	-	-	-	-0.120108	0.64895	0.853166	-	-	-	-	-	-	-	-	-	-	1	-	0.0357243	50.5073
ukb-d-C3_RESPIRATORY_INTRATHORACIC	Malignant neoplasm of respiratory system and intrathoracic organs || id:ukb-d-C3_RESPIRATORY_INTRATHORACIC	-42.5854	75.0935	0.570647	-23.0088	263.051	0.944457	-	-	-	-0.0296663	0.948361	0.490402	0.234112	8.20114	112.852	0.942068	41.1577	140.52	0.797196	3	361194	1.48704e-06	97.437
finn-a-C3_SKIN	Malignant neoplasm of skin || id:finn-a-C3_SKIN	-	-	-	-	-	-	-0.568999	0.624957	0.362579	-	-	-	-	-	-	-	-	-	-	1	-	0.0420793	33.074
ukb-d-C3_SKIN	Malignant neoplasm of skin || id:ukb-d-C3_SKIN	2.20452	5.0198	0.660542	-11.2241	13.1746	0.399445	-	-	-	0.0818542	0.270243	0.724721	0.737961	4.90424	8.11967	0.545847	8.10174	11.6854	0.492115	41	361194	0.000406231	3373.89
finn-a-C3_SKIN_EXALLC	Malignant neoplasm of skin (ICD C excluded) || id:finn-a-C3_SKIN_EXALLC	-	-	-	-	-	-	-0.579947	0.636981	0.362579	-	-	-	-	-	-	-	-	-	-	1	-	0.0406221	32.1565
ukb-d-20548_5	Manifestations of mania or irritability: I needed less sleep than usual || id:ukb-d-20548_5	-	-	-	-	-	-	27.642	30.3112	0.361799	-	-	-	-	-	-	-	-	-	-	1	114422	1.14388e-05	35.9187
ukb-d-20548_2	Manifestations of mania or irritability: I was more restless than usual || id:ukb-d-20548_2	-	-	-	-	-	-	-12.78	20.3617	0.530234	-	-	-	-	-	-	-	-	-	-	1	114422	2.62811e-05	29.8656
ukb-b-17685	Maternal smoking around birth || id:ukb-b-17685	8.04138	4.3721	0.0658782	48.9125	30.8479	0.135151	-	-	-	-0.312248	0.199059	0.884294	0.932716	8.3264	7.57462	0.271659	11.7683	13.7567	0.405755	16	397732	0.00034725	656.011
ukb-b-14395	Medication for cholesterol, blood pressure or diabetes: Blood pressure medication || id:ukb-b-14395	-0.661357	1.89031	0.726439	9.71607	6.65136	0.14843	-	-	-	-0.120745	0.108377	0.207764	0.251175	-0.18936	2.79138	0.945915	2.09409	5.18533	0.687504	74	209638	0.00344733	3893.65
ukb-b-11740	Medication for cholesterol, blood pressure or diabetes: Cholesterol lowering medication || id:ukb-b-11740	0.095309	2.00814	0.962146	5.99997	3.7915	0.120247	-	-	-	-0.101316	0.075164	0.122134	0.181274	2.20135	2.97001	0.458575	3.00559	4.96853	0.548078	49	209638	0.00357288	4229.41
ukb-b-7350	Medication for cholesterol, blood pressure or diabetes: Insulin || id:ukb-b-7350	-5.19277	12.5437	0.678894	-20.1311	62.9686	0.765196	-	-	-	0.0580934	0.816386	0.799233	0.683274	-13.1578	21.8394	0.546854	-15.0835	28.8381	0.623288	6	209638	3.14778e-05	485.046
ukb-b-12014	Medication for cholesterol, blood pressure or diabetes: None of the above || id:ukb-b-12014	-1.16094	1.79097	0.516842	-11.8121	5.53017	0.0370701	-	-	-	0.140448	0.0454741	0.642463	0.755903	-1.54221	2.68721	0.56603	-1.70182	6.64721	0.798857	58	209638	0.00322316	3056.73
ukb-b-18009	Medication for cholesterol, blood pressure, diabetes, or take exogenous hormones: Blood pressure medication || id:ukb-b-18009	1.14341	1.99347	0.566255	-1.81589	6.50386	0.78073	-	-	-	0.0278673	0.633649	0.44699	0.424473	3.7385	3.00702	0.213773	6.85997	6.26186	0.276182	92	249710	0.00279811	4903.41
ukb-b-17805	Medication for cholesterol, blood pressure, diabetes, or take exogenous hormones: Cholesterol lowering medication || id:ukb-b-17805	0.360332	3.00963	0.9047	8.86308	5.87772	0.140069	-	-	-	-0.103164	0.103196	0.380093	0.458809	0.653052	4.60541	0.887237	-1.12341	6.3638	0.860814	39	249710	0.00137337	3088.95
ukb-b-8080	Medication for cholesterol, blood pressure, diabetes, or take exogenous hormones: Hormone replacement therapy || id:ukb-b-8080	-	-	-	-	-	-	-2.8737	21.5505	0.893919	-	-	-	-	-	-	-	-	-	-	1	249710	2.67671e-05	96.5899
ukb-b-14070	Medication for cholesterol, blood pressure, diabetes, or take exogenous hormones: Insulin || id:ukb-b-14070	51.7503	23.034	0.02466	-24.0703	213.548	0.928544	-	-	-	0.164006	0.778422	0.759971	0.518284	56.7632	49.1446	0.24808	74.0659	60.3433	0.344533	3	249710	5.71055e-06	186.394
ukb-b-20379	Medication for cholesterol, blood pressure, diabetes, or take exogenous hormones: None of the above || id:ukb-b-20379	-1.90052	2.83531	0.502664	-9.91686	9.70075	0.312644	-	-	-	0.0843718	0.39243	0.250124	0.243116	-2.0895	3.84634	0.586962	7.95979	7.74726	0.310098	43	249710	0.00161229	1868.91
ukb-b-7137	Medication for pain relief, constipation, heartburn: Aspirin || id:ukb-b-7137	10.0555	10.0986	0.319383	13.6372	28.1599	0.637688	-	-	-	-0.0252285	0.893384	0.144132	0.104427	12.0893	12.5158	0.334082	35.6911	26.4383	0.201937	13	457547	0.000169151	646.893
ukb-b-8888	Medication for pain relief, constipation, heartburn: Ibuprofen (e.g. Nurofen) || id:ukb-b-8888	14.7924	15.0235	0.324813	-71.481	72.2224	0.367751	-	-	-	0.445848	0.277142	0.119113	0.166916	2.49139	15.3949	0.871438	0.740584	22.1267	0.974385	7	457547	8.01258e-05	290.111
ukb-b-11085	Medication for pain relief, constipation, heartburn: None of the above || id:ukb-b-11085	-1.5113	4.48866	0.736349	-19.6954	20.7397	0.350416	-	-	-	0.145672	0.376732	0.153818	0.150908	0.755368	6.06253	0.900843	5.93029	8.99397	0.514865	30	457547	0.000711017	1313.22
ukb-b-11605	Medication for pain relief, constipation, heartburn: Omeprazole (e.g. Zanprol) || id:ukb-b-11605	-9.6175	21.0544	0.64782	203.942	161.646	0.334285	-	-	-	-0.714081	0.312153	0.613227	0.994105	-18.422	31.7339	0.561566	-34.7221	46.8228	0.512128	4	457547	1.63619e-05	129.694
ukb-b-17595	Medication for pain relief, constipation, heartburn: Paracetamol || id:ukb-b-17595	0.126026	5.27555	0.980941	3.52129	22.7296	0.878437	-	-	-	-0.0224952	0.879238	0.548807	0.486794	-1.71833	7.78243	0.825251	-8.66122	11.4554	0.457998	22	457547	0.000366865	988.793
finn-a-ASTHMA_MEDICATIO_COMORB	Medication related adverse effects || id:finn-a-ASTHMA_MEDICATIO_COMORB	-	-	-	-	-	-	0.718691	1.22618	0.557794	-	-	-	-	-	-	-	-	-	-	1	-	0.0124553	49.875
ukb-d-ASTHMA_MEDICATIO_COMORB	Medication related adverse effects || id:ukb-d-ASTHMA_MEDICATIO_COMORB	1.30744	14.4901	0.928105	46.8718	39.1387	0.265356	-	-	-	-0.208822	0.247502	0.294415	0.343509	21.0445	17.4315	0.227329	15.5947	19.078	0.434797	10	361194	6.90455e-05	475.079
ukb-d-PULM_MEDICATIO_COMORB	Medication related adverse effects (Asthma/COPD) || id:ukb-d-PULM_MEDICATIO_COMORB	2.42778	16.3687	0.882092	45.9409	46.9843	0.365938	-	-	-	-0.203555	0.361193	0.224308	0.231166	10.1418	18.5613	0.584794	23.5093	20.9976	0.299818	8	361194	5.78544e-05	369.019
finn-a-PULM_MEDICATIO_COMORB	Medication related adverse effects (Asthma/COPD) || id:finn-a-PULM_MEDICATIO_COMORB	0.763118	0.208976	0.000260506	-	-	-	-	-	-	-	-	-	-	-	-	-	-	-	-	2	-	0.0111193	77.8516
ukb-d-M13_MENISCUSDERANGEMENTS	Meniscus derangement || id:ukb-d-M13_MENISCUSDERANGEMENTS	-	-	-	-	-	-	-127.483	49.8014	0.0104725	-	-	-	-	-	-	-	-	-	-	1	361194	4.58878e-06	57.1697
ukb-d-V_MENTAL_BEHAV	Mental and behavioural disorders || id:ukb-d-V_MENTAL_BEHAV	-	-	-	-	-	-	-157.516	155.282	0.310397	-	-	-	-	-	-	-	-	-	-	1	361194	1.20648e-06	36.4128
ukb-d-20544_15	Mental health problems ever diagnosed by a professional: Anxiety, nerves or generalized anxiety disorder || id:ukb-d-20544_15	-	-	-	-	-	-	-13.8887	18.441	0.451364	-	-	-	-	-	-	-	-	-	-	1	117706	3.40179e-05	33.1073
ukb-d-20544_5	Mental health problems ever diagnosed by a professional: Any other phobia (eg disabling fear of heights or spiders) || id:ukb-d-20544_5	-	-	-	-	-	-	-23.2282	56.1307	0.679003	-	-	-	-	-	-	-	-	-	-	1	117706	3.94908e-06	32.9697
ukb-d-20544_11	Mental health problems ever diagnosed by a professional: Depression || id:ukb-d-20544_11	10.0773	17.7978	0.571252	-	-	-	-	-	-	-	-	-	-	-	-	-	-	-	-	2	117706	0.000105502	75.7383
ukb-d-20544_6	Mental health problems ever diagnosed by a professional: Panic attacks || id:ukb-d-20544_6	-	-	-	-	-	-	-40.0273	26.861	0.136181	-	-	-	-	-	-	-	-	-	-	1	117706	1.36382e-05	30.6409
finn-a-E4_METABOLIA	Metabolic disorders || id:finn-a-E4_METABOLIA	-	-	-	-	-	-	-1.33495	1.38495	0.335097	-	-	-	-	-	-	-	-	-	-	1	-	0.00504436	32.7438
ukb-b-5477	Methods of admission to hospital (recoded): Elective admission || id:ukb-b-5477	10.596	15.0647	0.481829	-18.3266	41.7994	0.665341	-	-	-	0.0978002	0.465406	0.216833	0.200502	22.9811	19.4325	0.236962	37.6476	37.9406	0.331388	24	462400	5.90575e-05	823.064
ukb-b-8846	Methods of admission to hospital (recoded): Elective admission: Booked || id:ukb-b-8846	14.8361	11.011	0.177854	32.0809	89.2673	0.743118	-	-	-	-0.10899	0.857748	0.517224	0.360766	22.4144	15.2048	0.140438	25.1049	21.4435	0.306688	5	462717	7.45899e-05	161.621
ukb-b-9363	Methods of admission to hospital (recoded): Elective admission: Waiting List || id:ukb-b-9363	-	-	-	-	-	-	-35.3537	28.2535	0.210823	-	-	-	-	-	-	-	-	-	-	1	462726	1.68548e-05	32.5156
ukb-b-10655	Methods of admission to hospital (recoded): Emergency admission || id:ukb-b-10655	-49.3697	5.38023	4.46858e-20	-	-	-	-	-	-	-	-	-	-	-	-	-	-	-	-	2	462498	6.691e-06	60.1694
ukb-b-10559	Methods of admission to hospital (recoded): Emergency admission: A&E || id:ukb-b-10559	22.2626	21.3336	0.296697	-1.74709	173.961	0.992618	-	-	-	0.118982	0.897957	0.09064	0.0465506	10.7446	21.8066	0.622208	-4.70106	30.7592	0.885929	5	462624	5.2587e-05	164.771
ukb-b-12332	Methods of admission to hospital (recoded): Emergency admission: GP || id:ukb-b-12332	-37.5655	26.0082	0.148634	-	-	-	-	-	-	-	-	-	-	-	-	-	-	-	-	2	462517	1.15454e-05	65.7017
ukb-b-4540	Methods of admission to hospital (recoded): Emergency admission: Non-injury || id:ukb-b-4540	4.23205	20.2826	0.834718	156.566	258.869	0.653713	-	-	-	-0.311399	0.656655	0.831716	0.919119	-6.50645	56.7948	0.908793	-21.4358	67.6544	0.781378	3	462400	4.8941e-06	113.344
ukb-b-2425	Methods of admission to hospital (recoded): Emergency admission: Other injury || id:ukb-b-2425	127.591	197.386	0.518016	-	-	-	-	-	-	-	-	-	-	-	-	-	-	-	-	2	462399	1.19325e-06	67.4122
ukb-b-19790	Methods of admission to hospital (recoded): Maternity admission: Post-partum || id:ukb-b-19790	64.631	111.539	0.562287	-	-	-	-	-	-	-	-	-	-	-	-	-	-	-	-	2	462473	3.74024e-06	64.3929
ukb-b-1799	Methods of admission to hospital (recoded): Transfer || id:ukb-b-1799	-	-	-	-	-	-	-179.871	94.6342	0.057341	-	-	-	-	-	-	-	-	-	-	1	462442	1.17616e-06	33.2318
ukb-b-5559	Methods of admission to hospital (recoded): Transfer: Planned || id:ukb-b-5559	-135.381	190.176	0.476544	-	-	-	-	-	-	-	-	-	-	-	-	-	-	-	-	2	462399	1.47365e-06	69.4043
ukb-b-5476	Methods of discharge from hospital (recoded): Discharged on clinical advice/consent || id:ukb-b-5476	-2.64019	10.6859	0.804852	-33.3693	27.3984	0.262705	-	-	-	0.239259	0.264822	0.170615	0.213839	7.87977	13.1737	0.549745	21.86	25.9191	0.423508	9	462959	0.000148046	301.825
ukb-b-6727	Methods of discharge from hospital (recoded): Discharged on clinical advice/consent: From inpatient/daycase care || id:ukb-b-6727	-19.3835	10.8032	0.0727742	-41.958	25.3555	0.106661	-	-	-	0.096044	0.331583	0.450831	0.449229	-4.70919	15.4262	0.760158	13.3372	31.0933	0.670453	38	462280	0.000112449	1291.91
ukb-b-2954	Methods of discharge from hospital (recoded): Discharged on clinical advice/consent: Transfer within provider || id:ukb-b-2954	-11.428	112.434	0.919041	539.381	1064.13	0.662602	-	-	-	-0.789328	0.654034	0.0238699	0.0156165	30.3392	84.4721	0.719474	58.3156	113.321	0.642341	4	462236	3.31393e-06	135.582
ukb-b-18818	Methods of discharge from hospital (recoded): Discharged without clinical advice/consent: Self, relative or advocate || id:ukb-b-18818	-	-	-	-	-	-	19.623	141.926	0.890033	-	-	-	-	-	-	-	-	-	-	1	462247	4.95234e-07	31.7009
ukb-d-20553_5	Methods of self-harm used: Self-injury such as self-cutting, scratching or hitting, etc. || id:ukb-d-20553_5	26.7045	32.5046	0.411327	40.631	166.356	0.847497	-	-	-	-0.182365	0.944703	0.301045	0.122668	34.3178	35.2288	0.329986	41.2233	43.88	0.446668	3	117733	1.88547e-05	98.6403
ukb-d-1418_1	Milk type used: Full cream || id:ukb-d-1418_1	36.0861	7.1634	4.71496e-07	-	-	-	-	-	-	-	-	-	-	-	-	-	-	-	-	2	360806	1.10612e-05	67.3506
ukb-d-1418_6	Milk type used: Never/rarely have milk || id:ukb-d-1418_6	35.7738	42.8839	0.404168	-	-	-	-	-	-	-	-	-	-	-	-	-	-	-	-	2	360806	6.2757e-06	70.5434
ukb-d-1418_3	Milk type used: Skimmed || id:ukb-d-1418_3	-4.67415	11.2947	0.678995	-66.1165	59.5355	0.382395	-	-	-	0.420176	0.403207	0.408352	0.409211	-10.6825	14.0693	0.447683	-15.8296	15.7256	0.388275	4	360806	7.89004e-05	176.306
ukb-d-1418_4	Milk type used: Soya || id:ukb-d-1418_4	-	-	-	-	-	-	-28.3471	59.5503	0.634061	-	-	-	-	-	-	-	-	-	-	1	360806	3.00208e-06	30.1509
ukb-b-7043	Mineral and other dietary supplements: Calcium || id:ukb-b-7043	27.0336	16.7521	0.106583	43.6179	75.7601	0.622942	-	-	-	-0.0696958	0.83942	0.671329	0.473629	18.3078	27.3653	0.503486	1.72335	41.6428	0.96959	4	461384	2.06979e-05	152.895
ukb-b-11075	Mineral and other dietary supplements: Fish oil (including cod liver oil) || id:ukb-b-11075	-25.7339	11.2217	0.0218351	-7.92791	83.0085	0.93262	-	-	-	-0.123264	0.848033	0.50489	0.318858	-26.6405	15.266	0.0809687	-25.4749	19.1348	0.275203	4	461384	7.51318e-05	160.4
ukb-b-11535	Mineral and other dietary supplements: Glucosamine || id:ukb-b-11535	-10.0198	12.0786	0.406794	181.129	192.514	0.416186	-	-	-	-1.03106	0.392759	0.600049	0.623454	4.4105	19.0607	0.817009	7.05038	24.3437	0.7865	5	461384	5.63475e-05	167.155
ukb-b-14238	Mineral and other dietary supplements: None of the above || id:ukb-b-14238	8.80992	11.9851	0.462294	-75.1793	95.3381	0.466098	-	-	-	0.569815	0.41508	0.128045	0.127574	-8.16237	12.6848	0.519916	-13.8838	18.4161	0.479442	7	461384	0.000132498	251.066
ukb-b-13891	Mineral and other dietary supplements: Zinc || id:ukb-b-13891	17.9984	14.3398	0.209432	71.6208	105.889	0.621405	-	-	-	-0.171293	0.684505	0.860884	0.931593	15.0539	41.5701	0.717252	8.72447	50.7732	0.879383	3	461384	8.19577e-06	95.8577
ukb-b-18994	Miserableness || id:ukb-b-18994	-5.49202	3.22322	0.0884014	6.16955	15.6555	0.695424	-	-	-	-0.0880479	0.448805	0.755277	0.742339	-5.83357	5.06067	0.249023	-3.34224	10.9296	0.761169	46	454982	0.000954572	1789.13
ukb-b-14180	Mood swings || id:ukb-b-14180	-3.75942	2.90053	0.194936	-17.4597	17.0495	0.310291	-	-	-	0.101984	0.417822	0.622432	0.610861	-4.98268	4.31094	0.247754	-5.6753	9.9812	0.571901	57	451619	0.00127325	2327.88
ukb-d-20422	More irritable than usual during worst period of anxiety || id:ukb-d-20422	-	-	-	-	-	-	2.90582	7.54775	0.700244	-	-	-	-	-	-	-	-	-	-	1	33425	0.000184218	30.7886
ukb-b-12909	Mother still alive || id:ukb-b-12909	-	-	-	-	-	-	12.8635	15.7777	0.414901	-	-	-	-	-	-	-	-	-	-	1	454999	4.47167e-05	85.1692
ukb-b-7872	Mouth/teeth dental problems: Bleeding gums || id:ukb-b-7872	9.81171	8.86514	0.268391	403.8	621.206	0.633056	-	-	-	-1.79737	0.640039	0.807787	0.876175	4.54982	23.6429	0.847398	1.68952	27.0414	0.955864	3	461113	2.74817e-05	110.831
ukb-b-12930	Mouth/teeth dental problems: Dentures || id:ukb-b-12930	1.14998	4.70077	0.806738	4.13984	16.3875	0.801921	-	-	-	-0.0183718	0.8498	0.387053	0.345914	-1.04462	6.69869	0.876078	9.7778	11.719	0.409162	40	461113	0.000569958	1887.28
ukb-b-12849	Mouth/teeth dental problems: Loose teeth || id:ukb-b-12849	-	-	-	-	-	-	-0.937683	64.939	0.988479	-	-	-	-	-	-	-	-	-	-	1	461113	2.65174e-06	30.9721
ukb-b-6458	Mouth/teeth dental problems: Mouth ulcers || id:ukb-b-6458	2.18903	3.90722	0.575306	-0.832563	7.60089	0.913355	-	-	-	0.0261384	0.643156	0.542174	0.506329	-0.133537	6.24098	0.982929	-1.427	6.45514	0.826195	40	461113	0.000743109	3717
ukb-b-17601	Mouth/teeth dental problems: None of the above || id:ukb-b-17601	3.26056	7.14971	0.648361	-13.5092	17.9403	0.467256	-	-	-	0.157124	0.330146	0.0884293	0.0975255	1.39556	8.37726	0.867694	-2.1536	11.5325	0.854983	13	461113	0.000374728	720.923
finn-a-I9_MI	Myocardial infarction || id:finn-a-I9_MI	-	-	-	-	-	-	-1.55229	0.839942	0.0645891	-	-	-	-	-	-	-	-	-	-	1	-	0.0144711	44.3587
ukb-d-I9_MI	Myocardial infarction || id:ukb-d-I9_MI	-11.0824	27.4849	0.686788	-50.2126	77.835	0.547282	-	-	-	0.119596	0.610754	0.267827	0.206888	-31.9428	31.4316	0.309505	-37.789	35.5615	0.328834	7	361194	2.11874e-05	405.485
ukb-d-I9_MI_STRICT	Myocardial infarction, strict || id:ukb-d-I9_MI_STRICT	-11.0824	27.4849	0.686788	-50.2126	77.835	0.547282	-	-	-	0.119596	0.610754	0.267827	0.206888	-31.9428	31.0288	0.303266	-37.789	34.2715	0.312437	7	361194	2.11874e-05	405.485
finn-a-J10_NASALPOLYP	Nasal polyp || id:finn-a-J10_NASALPOLYP	-	-	-	-	-	-	-0.0299082	0.440485	0.945867	-	-	-	-	-	-	-	-	-	-	1	-	0.0565964	66.4174
ukb-d-II_NEOPLASM	Neoplasms || id:ukb-d-II_NEOPLASM	6.5598	6.13396	0.284879	4.27338	29.393	0.888001	-	-	-	0.0167773	0.937792	0.754833	0.664756	2.53963	9.8255	0.796042	1.147	13.4461	0.933887	10	361194	0.000199898	465.747
ukb-d-G6_NERPLEX	Nerve, nerve root and plexus disorders || id:ukb-d-G6_NERPLEX	-19.6108	27.8636	0.481548	-115.127	112.558	0.381672	-	-	-	0.310083	0.444767	0.388338	0.349247	-22.9559	34.1299	0.501199	-36.9182	49.466	0.496941	5	361194	1.42879e-05	174.107
ukb-b-20544	Nervous feelings || id:ukb-b-20544	-0.149811	3.7861	0.968437	16.1589	22.0212	0.466193	-	-	-	-0.106215	0.45533	0.328065	0.314099	0.877126	5.33132	0.869319	9.7473	13.8282	0.483804	57	450700	0.000914176	2302.95
finn-a-NEURODIS	Neurological diseases || id:finn-a-NEURODIS	-	-	-	-	-	-	2.59838	1.76505	0.140985	-	-	-	-	-	-	-	-	-	-	1	-	0.00441416	37.1197
ukb-b-2393	Never eat eggs, dairy, wheat, sugar: I eat all of the above || id:ukb-b-2393	4.95072	4.46308	0.267318	36.7164	23.6437	0.133015	-	-	-	-0.196171	0.179302	0.908587	0.938836	4.56328	7.55116	0.545635	19.2384	15.265	0.218755	27	461046	0.000406817	1059.04
ukb-b-5495	Never eat eggs, dairy, wheat, sugar: Sugar or foods/drinks containing sugar || id:ukb-b-5495	-0.0110013	4.96554	0.998232	-62.944	37.2923	0.106973	-	-	-	0.338048	0.102244	0.914951	0.970255	-1.10831	8.91546	0.901067	-10.8381	16.1206	0.508714	22	461046	0.000269134	806.281
ukb-d-22650_9	Night shifts worked: This type of shift pattern was not worked during job || id:ukb-d-22650_9	-	-	-	-	-	-	-4.91523	16.0956	0.76008	-	-	-	-	-	-	-	-	-	-	1	25697	4.32844e-05	30.6697
ukb-b-19722	Non-accidental death in close genetic family || id:ukb-b-19722	-19.3154	13.9031	0.164746	-	-	-	-	-	-	-	-	-	-	-	-	-	-	-	-	2	144817	9.46071e-05	68.2756
ukb-d-2654_2	Non-butter spread type details: Flora Pro-Active or Benecol || id:ukb-d-2654_2	3.0289	16.5443	0.854736	-40.6538	52.8223	0.521989	-	-	-	0.482921	0.47392	0.0227353	0.0315586	1.44448	12.1638	0.905472	-2.60296	14.3673	0.867781	4	190094	0.000143932	214.429
ukb-d-2654_4	Non-butter spread type details: Soft (tub) margarine || id:ukb-d-2654_4	5.77058	9.04466	0.523467	-	-	-	-	-	-	-	-	-	-	-	-	-	-	-	-	2	190094	3.44858e-05	60.8447
ukb-b-8650	Non-cancer illness code, self-reported: angina || id:ukb-b-8650	-0.719336	14.8979	0.96149	41.3069	38.5024	0.296118	-	-	-	-0.148211	0.251148	0.0493269	0.0608226	17.0951	18.8645	0.364827	51.0531	48.1229	0.300789	22	462933	8.07327e-05	1210.81
ukb-b-18194	Non-cancer illness code, self-reported: ankylosing spondylitis || id:ukb-b-18194	43.8248	54.6811	0.422864	95.617	200.894	0.681028	-	-	-	-0.1303	0.810568	0.0450494	0.0206686	38.0247	45.9547	0.407988	143.287	88.5203	0.203949	4	462933	9.09647e-06	1507.62
ukb-b-18113	Non-cancer illness code, self-reported: asthma || id:ukb-b-18113	2.59048	2.58642	0.316551	-2.99336	6.43696	0.642965	-	-	-	0.0429039	0.345815	0.43234	0.429599	-0.82512	4.04779	0.838475	-3.08682	5.98079	0.606944	98	462933	0.0016709	7572.75
ukb-b-11550	Non-cancer illness code, self-reported: atrial fibrillation || id:ukb-b-11550	-5.03096	19.0883	0.792117	-33.2213	46.663	0.490111	-	-	-	0.0643204	0.500725	0.776139	0.746951	-26.4328	30.0782	0.379508	-27.6538	33.1835	0.41969	14	462933	1.89509e-05	1162.01
ukb-b-18163	Non-cancer illness code, self-reported: bronchiectasis || id:ukb-b-18163	-	-	-	-	-	-	112.469	275.046	0.682607	-	-	-	-	-	-	-	-	-	-	1	462933	2.42042e-07	48.5466
ukb-d-20002_1278	Non-cancer illness code, self-reported: cataract || id:ukb-d-20002_1278	-39.0475	103.204	0.705168	-	-	-	-	-	-	-	-	-	-	-	-	-	-	-	-	2	361141	3.06751e-06	73.0184
ukb-b-18700	Non-cancer illness code, self-reported: cholelithiasis/gall stones || id:ukb-b-18700	-1.69255	13.1118	0.897289	-3.20187	18.9072	0.868345	-	-	-	0.00799979	0.910136	0.358094	0.287458	-0.253606	14.7421	0.986275	0.319882	14.7879	0.983071	14	462933	6.31423e-05	1793.3
ukb-b-8210	Non-cancer illness code, self-reported: crohns disease || id:ukb-b-8210	136.128	83.0555	0.101212	199.915	879.244	0.857671	-	-	-	-0.0608647	0.953482	0.51774	0.252477	211.308	121.927	0.0830828	219.661	155.916	0.29424	3	462933	1.20659e-06	185.083
ukb-b-12040	Non-cancer illness code, self-reported: deep venous thrombosis (dvt) || id:ukb-b-12040	0.754646	16.8879	0.964358	19.4103	30.5354	0.545206	-	-	-	-0.0872109	0.481619	0.357959	0.317634	0.548175	20.0358	0.978173	0.0128064	21.5281	0.99954	9	462933	4.2619e-05	982.423
ukb-b-12064	Non-cancer illness code, self-reported: depression || id:ukb-b-12064	-	-	-	-	-	-	-8.22371	51.9197	0.874147	-	-	-	-	-	-	-	-	-	-	1	462933	4.11838e-06	35.3768
ukb-b-12948	Non-cancer illness code, self-reported: diabetes || id:ukb-b-12948	7.58062	7.05524	0.282614	4.04355	17.1313	0.814225	-	-	-	0.0150966	0.82125	0.00931429	0.00747895	2.46572	10.7812	0.819097	0.253877	12.4882	0.983848	61	462933	0.000328873	4017.48
ukb-b-14796	Non-cancer illness code, self-reported: diverticular disease/diverticulitis || id:ukb-b-14796	80.0728	23.2666	0.000578432	9.04306	150.219	0.961722	-	-	-	0.154491	0.70183	0.827201	0.725301	68.893	55.5771	0.215126	66.9709	66.686	0.421009	3	462933	3.89693e-06	162.341
ukb-b-4725	Non-cancer illness code, self-reported: duodenal ulcer || id:ukb-b-4725	-	-	-	-	-	-	-183.543	199.679	0.357997	-	-	-	-	-	-	-	-	-	-	1	462933	2.98477e-07	32.7354
ukb-b-20141	Non-cancer illness code, self-reported: eczema/dermatitis || id:ukb-b-20141	2.2458	20.358	0.912159	-31.1738	55.9328	0.586761	-	-	-	0.0984081	0.530996	0.123111	0.10555	-27.17	24.4953	0.267347	-40.9221	36.0537	0.275422	15	462933	5.55299e-05	1004.14
ukb-b-10903	Non-cancer illness code, self-reported: endometriosis || id:ukb-b-10903	-22.6553	93.1063	0.807752	-1122.75	594.376	0.309961	-	-	-	1.70616	0.313483	0.173502	0.865097	-89.3417	95.2894	0.348459	-112.188	116.436	0.43695	3	462933	2.17075e-06	123.303
ukb-b-7469	Non-cancer illness code, self-reported: enlarged prostate || id:ukb-b-7469	-26.0996	37.1511	0.482352	171.877	162.684	0.339086	-	-	-	-0.389961	0.267602	0.28758	0.344424	-23.5648	44.7051	0.598112	-23.7861	65.3779	0.728465	7	462933	1.02449e-05	360.06
ukb-b-9058	Non-cancer illness code, self-reported: eye/eyelid problem || id:ukb-b-9058	-	-	-	-	-	-	40.4831	118.328	0.732257	-	-	-	-	-	-	-	-	-	-	1	462933	6.45951e-07	38.2821
ukb-b-16818	Non-cancer illness code, self-reported: gastro-oesophageal reflux (gord) / gastric reflux || id:ukb-b-16818	-	-	-	-	-	-	-11.231	62.5127	0.85742	-	-	-	-	-	-	-	-	-	-	1	462933	2.79785e-06	31.9676
ukb-b-13535	Non-cancer illness code, self-reported: gestational hypertension/pre-eclampsia || id:ukb-b-13535	-	-	-	-	-	-	144.355	195.106	0.459374	-	-	-	-	-	-	-	-	-	-	1	462933	3.16172e-07	36.496
ukb-b-8398	Non-cancer illness code, self-reported: glaucoma || id:ukb-b-8398	-6.86143	23.4571	0.769897	-4.8731	81.3236	0.953527	-	-	-	-0.00391302	0.979952	0.632009	0.537489	-0.261754	36.1908	0.994229	17.1722	45.9692	0.716531	11	462933	1.57015e-05	712.74
ukb-b-13251	Non-cancer illness code, self-reported: gout || id:ukb-b-13251	-29.5239	14.197	0.0375633	-30.6683	32.2412	0.354093	-	-	-	0.00325507	0.968677	0.526136	0.459407	-30.1676	21.2931	0.156549	-30.9831	22.5799	0.185999	20	462933	5.14819e-05	1726.66
ukb-b-16499	Non-cancer illness code, self-reported: hayfever/allergic rhinitis || id:ukb-b-16499	-5.01168	7.3823	0.497215	-54.8962	25.4615	0.0395107	-	-	-	0.221372	0.049794	0.466478	0.636537	-7.44798	10.5123	0.478634	-11.9874	15.8108	0.454261	31	462933	0.000199245	1724.47
ukb-b-15829	Non-cancer illness code, self-reported: heart attack/myocardial infarction || id:ukb-b-15829	0.247288	18.6893	0.989443	47.4551	51.6132	0.373438	-	-	-	-0.152153	0.343044	0.11658	0.121531	-17.8834	23.6661	0.449857	-56.1554	42.6988	0.20821	16	462933	4.69385e-05	976.713
ukb-b-6514	Non-cancer illness code, self-reported: hiatus hernia || id:ukb-b-6514	26.4661	49.6374	0.593903	-	-	-	-	-	-	-	-	-	-	-	-	-	-	-	-	2	462933	3.68628e-06	75.8836
ukb-b-10912	Non-cancer illness code, self-reported: high cholesterol || id:ukb-b-10912	2.13086	2.4673	0.387786	3.80018	4.4617	0.397037	-	-	-	-0.0170498	0.653925	0.437761	0.412576	1.42488	4.0795	0.72688	0.566496	5.77251	0.922079	78	462933	0.00194689	8429.72
ukb-b-14057	Non-cancer illness code, self-reported: hypertension || id:ukb-b-14057	-0.34424	1.40529	0.806487	-0.587097	4.48146	0.895893	-	-	-	0.00206269	0.954337	0.782097	0.767528	2.08381	2.27904	0.36054	6.23513	5.70618	0.275738	218	462933	0.00525065	12946.3
ukb-b-20289	Non-cancer illness code, self-reported: hyperthyroidism/thyrotoxicosis || id:ukb-b-20289	1.11451	22.8943	0.961174	-16.4337	56.5154	0.777806	-	-	-	0.0382527	0.730098	0.73783	0.664015	-23.5106	36.6624	0.521346	-21.7844	38.9996	0.588736	11	462933	2.03841e-05	1236.36
ukb-b-19732	Non-cancer illness code, self-reported: hypothyroidism/myxoedema || id:ukb-b-19732	-1.37042	4.12354	0.739633	0.57271	9.47466	0.951902	-	-	-	-0.00965371	0.820036	0.00433155	0.00364919	0.623095	6.05474	0.918034	2.74306	7.83037	0.726725	120	462933	0.000889335	9016.71
ukb-b-2592	Non-cancer illness code, self-reported: irritable bowel syndrome || id:ukb-b-2592	-	-	-	-	-	-	-201.338	82.4096	0.0145603	-	-	-	-	-	-	-	-	-	-	1	462933	1.52417e-06	30.3183
ukb-b-8297	Non-cancer illness code, self-reported: kidney stone/ureter stone/bladder stone || id:ukb-b-8297	21.5769	60.1093	0.719624	2126.37	1662.26	0.422399	-	-	-	-2.78773	0.42531	0.435162	0.809346	-13.3098	81.4298	0.870163	-46.0003	111.044	0.71889	3	462933	2.29817e-06	134.864
ukb-b-8631	Non-cancer illness code, self-reported: malabsorption/coeliac disease || id:ukb-b-8631	-42.0368	22.9051	0.0664679	-55.1538	37.2385	0.166648	-	-	-	0.0433347	0.656792	0.12574	0.0978972	-54.3744	28.1963	0.0538023	-50.0013	23.8216	0.0576488	13	462933	3.66241e-05	3847.98
ukb-b-16868	Non-cancer illness code, self-reported: migraine || id:ukb-b-16868	24.5913	13.0826	0.0601497	138.96	45.9517	0.0091067	-	-	-	-0.374187	0.0209695	0.487	0.901822	38.5871	19.2718	0.0452574	39.1687	26.295	0.157057	16	462933	6.04476e-05	983.652
ukb-b-17670	Non-cancer illness code, self-reported: multiple sclerosis || id:ukb-b-17670	-26.411	100.894	0.793499	500.522	285.784	0.221976	-	-	-	-0.569711	0.192217	0.267456	0.909622	52.944	112.877	0.639039	68.8008	115.159	0.592302	4	462933	1.85514e-06	236.457
ukb-b-8425	Non-cancer illness code, self-reported: nasal polyps || id:ukb-b-8425	-28.3344	52.8878	0.592134	-256.063	310.081	0.446519	-	-	-	0.24503	0.487575	0.605826	0.554415	-50.3994	78.1264	0.518862	-90.5187	115.105	0.461553	7	462933	3.25994e-06	344.953
ukb-b-14486	Non-cancer illness code, self-reported: osteoarthritis || id:ukb-b-14486	2.09726	15.0335	0.889051	-37.8771	36.2999	0.35565	-	-	-	0.210341	0.290564	0.44848	0.515456	-8.18414	20.6461	0.691809	-16.5337	25.8544	0.550647	6	462933	4.86272e-05	285.861
ukb-b-19381	Non-cancer illness code, self-reported: osteopenia || id:ukb-b-19381	-	-	-	-	-	-	150.449	247.883	0.543894	-	-	-	-	-	-	-	-	-	-	1	462933	1.75731e-07	32.8085
ukb-b-12141	Non-cancer illness code, self-reported: osteoporosis || id:ukb-b-12141	17.9345	19.3993	0.35523	35.8296	109.249	0.747793	-	-	-	-0.0365976	0.869758	0.643684	0.571387	30.3582	28.4704	0.286285	28.025	38.8062	0.481293	16	462933	2.50071e-05	720.575
ukb-b-8720	Non-cancer illness code, self-reported: pernicious anaemia || id:ukb-b-8720	-	-	-	-	-	-	-221.056	174.216	0.20449	-	-	-	-	-	-	-	-	-	-	1	462933	2.80446e-07	43.0813
ukb-b-15904	Non-cancer illness code, self-reported: prolapsed disc/slipped disc || id:ukb-b-15904	-22.3875	50.4738	0.65737	-767.767	417.378	0.207212	-	-	-	1.53024	0.214685	0.179122	0.43089	-9.91862	48.568	0.838181	-59.102	76.8334	0.497775	4	462933	6.99406e-06	196.329
ukb-b-10537	Non-cancer illness code, self-reported: psoriasis || id:ukb-b-10537	9.08984	14.0861	0.51873	29.9434	19.2935	0.139081	-	-	-	-0.102298	0.146044	0.0867941	0.136507	14.4545	13.7553	0.293336	13.7664	13.0684	0.306088	19	462933	7.17273e-05	2781.2
ukb-b-16048	Non-cancer illness code, self-reported: pulmonary embolism +/- dvt || id:ukb-b-16048	11.5076	37.2297	0.757247	-21.4844	113.805	0.859454	-	-	-	0.0779132	0.771393	0.276458	0.186856	-9.76497	39.2523	0.803535	-11.0402	42.4245	0.805061	6	462933	9.36081e-06	527.852
ukb-b-9125	Non-cancer illness code, self-reported: rheumatoid arthritis || id:ukb-b-9125	-5.43376	32.3623	0.866659	-22.2125	60.0767	0.736138	-	-	-	0.0680861	0.747909	0.250622	0.160121	-10.4914	31.7299	0.740912	-12.9349	32.8977	0.714238	5	462933	2.45421e-05	978.975
ukb-b-13532	Non-cancer illness code, self-reported: thyroid problem (not cancer) || id:ukb-b-13532	-	-	-	-	-	-	-61.7468	233.241	0.791215	-	-	-	-	-	-	-	-	-	-	1	462933	2.00882e-07	35.6851
ukb-b-13806	Non-cancer illness code, self-reported: type 2 diabetes || id:ukb-b-13806	-	-	-	-	-	-	171.289	157.35	0.276334	-	-	-	-	-	-	-	-	-	-	1	462933	4.12837e-07	30.0008
ukb-b-7584	Non-cancer illness code, self-reported: ulcerative colitis || id:ukb-b-7584	13.1765	53.2704	0.804636	465.583	211.385	0.0587614	-	-	-	-0.531266	0.0599251	0.175578	0.440689	32.1135	63.3393	0.61215	114.66	108.844	0.319602	10	462933	5.37572e-06	474.537
ukb-b-12722	Non-cancer illness code, self-reported: uterine fibroids || id:ukb-b-12722	86.1133	74.159	0.245561	-753.014	386.485	0.30188	-	-	-	2.07199	0.273046	0.0752636	0.531542	30.9363	62.9804	0.623282	19.0375	71.9425	0.816077	3	462933	5.18134e-06	159.245
ukb-b-13038	Non-cancer illness code, self-reported: varicose veins || id:ukb-b-13038	-	-	-	-	-	-	-42.9844	131.692	0.744121	-	-	-	-	-	-	-	-	-	-	1	462933	5.84927e-07	75.1304
ukb-d-I9_NONRHEVALV	Non-rheumatic valve diseases || id:ukb-d-I9_NONRHEVALV	-	-	-	-	-	-	289.522	149.591	0.052939	-	-	-	-	-	-	-	-	-	-	1	361194	3.8102e-07	30.6901
ukb-d-COLITNONINFNAS	Noninfectious colitis NAS || id:ukb-d-COLITNONINFNAS	-	-	-	-	-	-	91.6476	89.3858	0.30522	-	-	-	-	-	-	-	-	-	-	1	361194	2.08025e-06	31.1927
ukb-d-I9_INTRACRA	Nontraumatic intracranial haemmorrhage || id:ukb-d-I9_INTRACRA	-	-	-	-	-	-	-302.598	287.394	0.292385	-	-	-	-	-	-	-	-	-	-	1	361194	2.93417e-07	30.684
ukb-d-6072_6	OCT measured (left): Not performed - equipment failure || id:ukb-d-6072_6	-	-	-	-	-	-	-22.6237	15.0971	0.133991	-	-	-	-	-	-	-	-	-	-	1	54601	5.08289e-05	30.447
ukb-d-6070_6	OCT measured (right): Not performed - equipment failure || id:ukb-d-6070_6	-	-	-	-	-	-	-20.9167	14.41	0.146629	-	-	-	-	-	-	-	-	-	-	1	54608	5.51444e-05	33.8812
ukb-d-6070_7	OCT measured (right): Not performed - other reason || id:ukb-d-6070_7	-	-	-	-	-	-	22.0829	30.1164	0.463405	-	-	-	-	-	-	-	-	-	-	1	54608	2.37849e-05	31.8479
finn-a-M13_ARTHRITISNAS	Ohter specific/unspecified arthritis || id:finn-a-M13_ARTHRITISNAS	-	-	-	-	-	-	-0.294394	0.941621	0.754549	-	-	-	-	-	-	-	-	-	-	1	-	0.0459904	58.9787
ukb-b-16904	Operation code: anterior/posterior repair bladder/uterus || id:ukb-b-16904	-	-	-	-	-	-	169.644	100.397	0.0910774	-	-	-	-	-	-	-	-	-	-	1	462933	9.44707e-07	47.0456
ukb-b-14944	Operation code: appendicectomy || id:ukb-b-14944	-4.02041	7.54146	0.593959	-3.10441	27.0984	0.910218	-	-	-	-0.0052572	0.972269	0.541171	0.470182	-4.34837	11.1063	0.69541	-2.99159	13.3432	0.825271	18	462933	0.000185549	811.785
ukb-b-3005	Operation code: arthroscopy nos || id:ukb-b-3005	-	-	-	-	-	-	-165.309	69.8275	0.0179141	-	-	-	-	-	-	-	-	-	-	1	462933	2.06375e-06	44.5502
ukb-b-1962	Operation code: bilateral oophorectomy || id:ukb-b-1962	-19.1308	21.8775	0.381874	2.82739	93.1507	0.97724	-	-	-	-0.0733867	0.819114	0.437272	0.313176	-21.1678	28.3884	0.455879	-23.9552	41.8208	0.591571	6	462933	2.11346e-05	250.253
ukb-b-9190	Operation code: bunion/hallus valgus surgery || id:ukb-b-9190	-48.0018	64.7992	0.458828	-1516.76	606.252	0.0875628	-	-	-	2.15995	0.0933122	0.116837	0.68685	-32.0205	70.4315	0.649373	21.1247	111.501	0.85896	5	462933	5.00535e-06	177.248
ukb-b-6863	Operation code: caesarean section / caesarian section || id:ukb-b-6863	-	-	-	-	-	-	-21.7922	44.2223	0.622163	-	-	-	-	-	-	-	-	-	-	1	462933	5.5721e-06	55.0892
ukb-b-17788	Operation code: carpal tunnel surgery || id:ukb-b-17788	76.3413	54.005	0.15748	-54.0221	315.355	0.879747	-	-	-	0.202759	0.714045	0.537577	0.36909	117.637	75.8786	0.121063	127.904	99.6556	0.289487	4	462933	3.14361e-06	140.135
ukb-b-6266	Operation code: cataract extraction/lens implant || id:ukb-b-6266	22.7992	57.9359	0.693933	-77.4405	440.764	0.889279	-	-	-	0.241595	0.855327	0.238955	0.0992449	57.5	53.6375	0.283715	63.1854	60.9303	0.408666	3	462933	4.57761e-06	195.6
ukb-b-6235	Operation code: cholecystectomy/gall bladder removal || id:ukb-b-6235	0.0931445	6.43266	0.988447	-19.1569	10.5477	0.0763128	-	-	-	0.127254	0.029795	0.0147783	0.0456223	-5.96239	7.96238	0.453965	-7.64079	7.98021	0.343563	45	462933	0.000397468	4871.82
ukb-b-17733	Operation code: colposcopy +/- biopsy || id:ukb-b-17733	-	-	-	-	-	-	182.652	222.749	0.412222	-	-	-	-	-	-	-	-	-	-	1	462933	2.664e-07	30.0545
ukb-b-5479	Operation code: cone biopsy || id:ukb-b-5479	-45.4514	142.228	0.749296	-	-	-	-	-	-	-	-	-	-	-	-	-	-	-	-	2	462933	1.70397e-06	95.1267
ukb-b-18138	Operation code: coronary angiogram || id:ukb-b-18138	-	-	-	-	-	-	-212.615	145.902	0.145047	-	-	-	-	-	-	-	-	-	-	1	462933	5.51418e-07	38.8299
ukb-b-7869	Operation code: coronary angioplasty (ptca) +/- stent || id:ukb-b-7869	-8.23259	44.6649	0.853763	99.1259	146.963	0.519009	-	-	-	-0.219475	0.464187	0.0199741	0.0188897	-56.3793	51.3404	0.272141	-114.182	71.1299	0.142898	10	462933	1.23217e-05	552.574
ukb-b-12465	Operation code: coronary artery bypass grafts (cabg) || id:ukb-b-12465	45.92	47.867	0.337396	213.181	126.735	0.153376	-	-	-	-0.288968	0.21791	0.281394	0.376787	46.886	57.5258	0.415047	60.8427	83.9684	0.495976	7	462933	6.33096e-06	384.065
ukb-b-3388	Operation code: ear surgery || id:ukb-b-3388	-0.184072	57.6572	0.997453	-	-	-	-	-	-	-	-	-	-	-	-	-	-	-	-	2	462933	2.43354e-06	70.1837
ukb-b-12801	Operation code: ectopic pregnancy surgery || id:ukb-b-12801	-	-	-	-	-	-	16.1357	155.209	0.9172	-	-	-	-	-	-	-	-	-	-	1	462933	4.37039e-07	34.651
ukb-b-6354	Operation code: endoscopy / gastroscopy || id:ukb-b-6354	-	-	-	-	-	-	80.8048	89.2455	0.365242	-	-	-	-	-	-	-	-	-	-	1	462933	1.38455e-06	31.0284
ukb-b-13583	Operation code: haemorroidectomy / piles surgery/ banding of piles || id:ukb-b-13583	-29.9341	18.322	0.102305	32.5193	70.8575	0.655213	-	-	-	-0.137078	0.371494	0.812796	0.817453	-26.7871	31.6704	0.39766	-81.2547	51.1021	0.137809	13	462933	2.06117e-05	540.759
ukb-b-16340	Operation code: hip replacement/revision || id:ukb-b-16340	-0.589104	13.8847	0.966157	-44.7958	112.524	0.699834	-	-	-	0.0865137	0.694817	0.990182	0.983884	-17.5333	34.5614	0.611939	-34.9876	52.5239	0.520401	11	462933	1.43395e-05	412.215
ukb-b-3700	Operation code: hysterectomy || id:ukb-b-3700	-1.3011	6.29771	0.836323	-5.74619	21.0257	0.786633	-	-	-	0.0231208	0.825249	0.627824	0.578175	-12.622	9.75962	0.195912	-17.6811	15.7837	0.271813	30	462933	0.000250364	1407.53
ukb-b-20332	Operation code: inguinal hernia repair || id:ukb-b-20332	-24.8586	53.5481	0.642484	180.281	345.199	0.653578	-	-	-	-0.438779	0.607477	0.200847	0.140999	-31.2496	50.6043	0.536886	-28.1155	58.4967	0.66365	4	462933	6.43908e-06	212.324
ukb-b-9263	Operation code: inguinal/femoral hernia repair || id:ukb-b-9263	0.434643	13.4869	0.974291	-20.073	41.042	0.631857	-	-	-	0.0732404	0.603486	0.278611	0.239056	-4.20026	17.9583	0.815071	-7.08996	18.2824	0.703273	17	462933	6.98098e-05	1018.03
ukb-b-11120	Operation code: knee replacement/revision || id:ukb-b-11120	-	-	-	-	-	-	-9.52026	116.146	0.934672	-	-	-	-	-	-	-	-	-	-	1	462933	8.06674e-07	30.9064
ukb-b-1508	Operation code: knee surgery (not replacement) || id:ukb-b-1508	-59.0802	96.1411	0.538875	-	-	-	-	-	-	-	-	-	-	-	-	-	-	-	-	2	462933	4.53757e-06	66.1557
ukb-b-10827	Operation code: lumpectomy || id:ukb-b-10827	3.30106	20.7378	0.873527	-9.14048	114.214	0.938816	-	-	-	0.0345286	0.915172	0.492405	0.379892	15.2388	28.5248	0.593183	18.5185	38.4613	0.644859	8	462933	2.39276e-05	340.492
ukb-b-5227	Operation code: male circumcision || id:ukb-b-5227	43.3342	192.908	0.822262	-	-	-	-	-	-	-	-	-	-	-	-	-	-	-	-	2	462933	2.13698e-06	110.762
ukb-b-10617	Operation code: mammoplasty/cosmetic operation on breast || id:ukb-b-10617	-	-	-	-	-	-	168.53	138.883	0.224951	-	-	-	-	-	-	-	-	-	-	1	462933	5.35412e-07	33.7502
ukb-b-3083	Operation code: mastectomy || id:ukb-b-3083	18.6472	34.8941	0.593069	72.1966	128.781	0.588743	-	-	-	-0.0941016	0.674859	0.209335	0.16298	48.8732	40.7076	0.22991	57.6751	52.8654	0.30087	11	462933	1.21073e-05	553.338
ukb-b-1021	Operation code: muscle/soft tissue surgery || id:ukb-b-1021	-	-	-	-	-	-	-25.1339	70.2338	0.720448	-	-	-	-	-	-	-	-	-	-	1	462933	2.26485e-06	37.317
ukb-b-10309	Operation code: myomectomy/fibroids removed || id:ukb-b-10309	-	-	-	-	-	-	58.1461	126.423	0.645564	-	-	-	-	-	-	-	-	-	-	1	462933	6.38805e-07	53.167
ukb-b-19473	Operation code: nasal polyp surgery / nasal polypectomy || id:ukb-b-19473	-247.563	213.583	0.246418	1196.33	530.03	0.265507	-	-	-	-1.28309	0.219727	0.0184968	0.621038	-142.033	136.115	0.296725	-85.8969	129.418	0.575143	3	462933	9.71392e-07	152.54
ukb-b-16217	Operation code: nasal/sinus/nose surgery || id:ukb-b-16217	-2.58756	46.4568	0.955582	-	-	-	-	-	-	-	-	-	-	-	-	-	-	-	-	2	462933	6.12096e-06	83.586
ukb-b-13537	Operation code: percutaneous/open kidney stone surgery/lithotripsy || id:ukb-b-13537	-28.876	39.7434	0.467495	-668.147	522.275	0.269961	-	-	-	0.776577	0.285844	0.752724	0.887545	-31.2015	67.4945	0.643879	-95.2002	100.093	0.385221	6	462933	3.60779e-06	290.164
ukb-b-5617	Operation code: pilonidal sinus surgery (anal) || id:ukb-b-5617	-29.653	60.1527	0.62204	3610.42	2924.28	0.342341	-	-	-	-3.58935	0.339155	0.630991	0.915671	2.82266	94.1179	0.976075	47.1469	124.072	0.729255	4	462933	1.85984e-06	150.348
ukb-b-2953	Operation code: radical prostatectomy || id:ukb-b-2953	51.7358	185.626	0.780468	224.945	5082.72	0.971844	-	-	-	-0.122879	0.978285	0.110754	0.0360284	153.873	173.808	0.375992	240.307	245.388	0.430702	3	462933	6.86936e-07	99.6548
ukb-b-19438	Operation code: rectal or colon polypectomy || id:ukb-b-19438	-	-	-	-	-	-	287.195	201.463	0.154	-	-	-	-	-	-	-	-	-	-	1	462933	2.80009e-07	31.2318
ukb-b-847	Operation code: reduction or fixation of bone fracture || id:ukb-b-847	-	-	-	-	-	-	35.3713	54.3841	0.515436	-	-	-	-	-	-	-	-	-	-	1	462933	3.32311e-06	35.1828
ukb-b-6772	Operation code: removal of mole/skin lesion || id:ukb-b-6772	22.2494	58.9016	0.705625	-81.1616	176.626	0.690979	-	-	-	0.214358	0.592526	0.321886	0.233206	9.54767	69.341	0.890484	-53.2702	88.9116	0.591307	4	462933	5.4665e-06	181.168
ukb-b-2522	Operation code: removal of testicle/orchidectomy || id:ukb-b-2522	-114.502	14.1277	5.2825e-16	-	-	-	-	-	-	-	-	-	-	-	-	-	-	-	-	2	462933	5.60428e-07	80.2916
ukb-b-3991	Operation code: retinal operation/vitrectomy || id:ukb-b-3991	-	-	-	-	-	-	185.04	150.284	0.218221	-	-	-	-	-	-	-	-	-	-	1	462933	4.66079e-07	36.7349
ukb-b-2528	Operation code: spinal laminectomy || id:ukb-b-2528	-78.2695	63.1761	0.215379	44.8218	671.573	0.94999	-	-	-	-0.177079	0.862743	0.16869	0.10255	-121.86	64.7472	0.0598246	-181.801	87.2826	0.0917232	6	462933	4.29777e-06	233.406
ukb-b-3422	Operation code: spine or back surgery || id:ukb-b-3422	-	-	-	-	-	-	171.42	115.329	0.137183	-	-	-	-	-	-	-	-	-	-	1	462933	8.52447e-07	32.2207
ukb-b-15527	Operation code: squint correction || id:ukb-b-15527	34.9517	44.6443	0.433689	-89.9809	144.953	0.554423	-	-	-	0.228194	0.394557	0.0636029	0.0668316	35.1728	45.7118	0.441629	-16.9172	60.1541	0.78567	9	462933	1.06516e-05	376.367
ukb-b-1315	Operation code: thyroidectomy/partial thyroidectomy || id:ukb-b-1315	-29.8203	22.1523	0.178253	-58.0121	68.4923	0.409494	-	-	-	0.0556424	0.668478	0.473754	0.41732	-19.3957	35.3132	0.582836	-5.42714	42.1693	0.899106	18	462933	2.29756e-05	1139.02
ukb-b-15096	Operation code: tonsillectomy / tonsil surgery || id:ukb-b-15096	12.6811	16.0729	0.430126	90.1465	52.0168	0.121323	-	-	-	-0.280733	0.151666	0.601256	0.775241	10.6856	24.2072	0.658905	13.4987	41.0556	0.749836	10	462933	3.90342e-05	404.993
ukb-b-11497	Operation code: tonsillectomy +/- adenoids || id:ukb-b-11497	-2.23132	2.77126	0.420724	-0.989173	9.13643	0.914077	-	-	-	-0.00833738	0.885064	0.941979	0.931588	2.01423	4.71041	0.668933	5.20613	7.89756	0.511781	76	462933	0.00120126	4197.52
ukb-b-872	Operation code: transurethral resection of prostate (turp) || id:ukb-b-872	5.04764	103.062	0.960938	881.594	947.612	0.420824	-	-	-	-0.900551	0.420653	0.0697343	0.0809498	-13.0402	105.686	0.901801	162.364	192.21	0.445828	5	462933	2.13262e-06	194.109
ukb-b-12839	Operation code: umbilical hernia repair || id:ukb-b-12839	-41.4552	40.192	0.30234	302.791	159.901	0.107114	-	-	-	-0.514287	0.0683568	0.368439	0.846986	-41.388	48.2513	0.391026	7.62503	64.2019	0.908797	8	462933	7.2463e-06	384.213
ukb-b-175	Operation code: vaginal prolapse/colposuspension || id:ukb-b-175	-	-	-	-	-	-	177.929	120.669	0.140343	-	-	-	-	-	-	-	-	-	-	1	462933	7.6799e-07	39.1055
ukb-b-15592	Operation code: varicose vein surgery || id:ukb-b-15592	0.660521	4.9318	0.893457	2.09944	12.9942	0.872044	-	-	-	-0.00583382	0.904506	0.63478	0.605213	-2.72496	8.84908	0.75813	-2.43468	10.6492	0.819721	84	462933	0.000437349	5182.38
ukb-b-14782	Operation code: wisdom teeth surgery || id:ukb-b-14782	-16.9286	16.5693	0.30693	78.477	81.4284	0.389745	-	-	-	-0.296611	0.287215	0.797272	0.93075	-20.1657	29.4204	0.493072	-38.1933	42.4592	0.409599	6	462933	1.89319e-05	230.471
ukb-b-4518	Operative procedures - main OPCS: A65.1 Carpal tunnel release || id:ukb-b-4518	4.03265	21.4657	0.850983	-45.0051	154.317	0.779015	-	-	-	0.108138	0.755592	0.835118	0.764414	8.3279	37.0819	0.822305	27.7736	59.0266	0.65054	9	463010	1.32269e-05	350.015
ukb-b-20278	Operative procedures - main OPCS: B27.4 Total mastectomy NEC || id:ukb-b-20278	74.4797	76.6877	0.331445	-	-	-	-	-	-	-	-	-	-	-	-	-	-	-	-	2	463010	1.35783e-06	123.68
ukb-b-7609	Operative procedures - main OPCS: B28.2 Partial excision of breast NEC || id:ukb-b-7609	-68.9151	72.9644	0.344912	-175.735	475.084	0.746951	-	-	-	0.198819	0.840274	0.0484864	0.0214703	-73.4309	62.0033	0.236292	-68.2242	102.946	0.554879	4	463010	5.08308e-06	285.551
ukb-b-20359	Operative procedures - main OPCS: B28.5 Wire guided partial excision of breast || id:ukb-b-20359	-	-	-	-	-	-	212.572	252.782	0.400388	-	-	-	-	-	-	-	-	-	-	1	463010	1.69312e-07	32.6506
ukb-b-9720	Operative procedures - main OPCS: C12.1 Excision of lesion of eyelid NEC || id:ukb-b-9720	-	-	-	-	-	-	154.112	134.425	0.251611	-	-	-	-	-	-	-	-	-	-	1	463010	6.00004e-07	37.2009
ukb-b-1645	Operative procedures - main OPCS: C75.1 Insertion of prosthetic replacement for lens NEC || id:ukb-b-1645	-12.415	17.5538	0.479408	10.8003	47.0729	0.825088	-	-	-	-0.0812649	0.607069	0.544282	0.467351	-25.4973	25.4185	0.315813	30.8086	36.6579	0.425069	9	463010	3.15621e-05	553.462
ukb-b-13651	Operative procedures - main OPCS: C79.2 Vitrectomy using pars plana approach || id:ukb-b-13651	-	-	-	-	-	-	-190.929	198.552	0.336246	-	-	-	-	-	-	-	-	-	-	1	463010	2.69464e-07	31.1164
ukb-b-9484	Operative procedures - main OPCS: D15.1 Myringotomy with insertion of ventilation tube through tympanic membrane || id:ukb-b-9484	-	-	-	-	-	-	85.0211	199.903	0.670609	-	-	-	-	-	-	-	-	-	-	1	463010	2.78107e-07	47.1763
ukb-b-46	Operative procedures - main OPCS: E08.1 Polypectomy of internal nose || id:ukb-b-46	6.88491	55.0876	0.900538	-268.732	155.607	0.134913	-	-	-	0.332079	0.111122	0.269766	0.508238	-38.298	62.7174	0.541436	-62.3227	79.9643	0.461287	8	463010	4.8677e-06	512.575
ukb-b-6164	Operative procedures - main OPCS: H01.2 Emergency excision of abnormal appendix NEC || id:ukb-b-6164	-	-	-	-	-	-	-153.062	138.281	0.268342	-	-	-	-	-	-	-	-	-	-	1	463010	5.57245e-07	62.4025
ukb-b-1511	Operative procedures - main OPCS: H20.1 Fibreoptic endoscopic snare resection of lesion of colon || id:ukb-b-1511	20.7139	80.8836	0.797877	-13.1943	524.505	0.982215	-	-	-	0.0678268	0.953501	0.0233931	0.00876632	72.8964	66.6705	0.274225	118.222	120.172	0.397766	4	463010	4.99117e-06	204.898
ukb-b-752	Operative procedures - main OPCS: H20.2 Fibreoptic endoscopic cauterisation of lesion of colon || id:ukb-b-752	245.783	90.9181	0.00686443	-	-	-	-	-	-	-	-	-	-	-	-	-	-	-	-	2	463010	5.90767e-07	66.7189
ukb-b-3752	Operative procedures - main OPCS: H52.4 Rubber band ligation of haemorrhoid || id:ukb-b-3752	-	-	-	-	-	-	154.426	123.733	0.212011	-	-	-	-	-	-	-	-	-	-	1	463010	5.87023e-07	39.5292
ukb-b-18297	Operative procedures - main OPCS: J13.2 Percutaneous biopsy of lesion of liver NEC || id:ukb-b-18297	-	-	-	-	-	-	-362.886	226.928	0.109794	-	-	-	-	-	-	-	-	-	-	1	463010	2.29012e-07	38.0393
ukb-b-13803	Operative procedures - main OPCS: J18.3 Total cholecystectomy NEC || id:ukb-b-13803	1.56041	10.3055	0.879648	-3.4467	17.2324	0.844157	-	-	-	0.0250799	0.70958	0.612022	0.550134	0.564832	13.7051	0.967126	3.04415	13.9349	0.829836	17	463010	8.24959e-05	1748.49
ukb-b-15491	Operative procedures - main OPCS: K45.3 Anastomosis of mammary artery to left anterior descending coronary artery || id:ukb-b-15491	59.2803	113.982	0.603003	-44.7265	459.217	0.931292	-	-	-	0.151332	0.834444	0.0109449	0.00441874	26.7035	79.4493	0.73679	-59.7794	83.8104	0.527157	4	463010	3.08499e-06	278.802
ukb-b-18018	Operative procedures - main OPCS: K49.1 Percutaneous transluminal balloon angioplasty of one coronary artery || id:ukb-b-18018	-20.3688	153.837	0.894664	4752.23	31536.3	0.904784	-	-	-	-5.50525	0.904379	0.0243306	0.00702867	-120.054	98.9067	0.224819	-146.925	119.576	0.344137	3	463010	1.68352e-06	151.963
ukb-b-9592	Operative procedures - main OPCS: K63.3 Angiocardiography of left side of heart NEC || id:ukb-b-9592	22.6802	59.8374	0.704665	-6.2337	226.633	0.979784	-	-	-	0.0807189	0.901947	0.014684	0.0063786	-55.514	48.3846	0.251237	-69.3994	63.0629	0.332898	5	463010	9.64226e-06	284.862
ukb-b-13566	Operative procedures - main OPCS: K63.6 Coronary arteriography NEC || id:ukb-b-13566	-	-	-	-	-	-	-161.775	108.207	0.134901	-	-	-	-	-	-	-	-	-	-	1	463010	9.28916e-07	37.823
ukb-b-9242	Operative procedures - main OPCS: K75.1 Percutaneous transluminal balloon angioplasty and insertion of 1-2 drug-eluting stents into coronary artery || id:ukb-b-9242	-	-	-	-	-	-	-222.871	142.778	0.118531	-	-	-	-	-	-	-	-	-	-	1	463010	5.79783e-07	52.5953
ukb-b-14422	Operative procedures - main OPCS: L85.1 Ligation of long saphenous vein || id:ukb-b-14422	-21.9281	18.8044	0.243567	24.3137	88.5306	0.792807	-	-	-	-0.101299	0.602491	0.858687	0.812517	-21.3628	35.6674	0.549209	-20.0452	39.1319	0.62424	8	463010	1.45091e-05	586.798
ukb-b-7205	Operative procedures - main OPCS: M14.1 Extracorporeal shock wave lithotripsy of calculus of kidney || id:ukb-b-7205	-	-	-	-	-	-	-240.103	236.049	0.309071	-	-	-	-	-	-	-	-	-	-	1	463010	1.89264e-07	31.4613
ukb-b-17599	Operative procedures - main OPCS: M42.1 Endoscopic resection of lesion of bladder || id:ukb-b-17599	-	-	-	-	-	-	93.0588	218.387	0.670021	-	-	-	-	-	-	-	-	-	-	1	463010	2.17384e-07	32.925
ukb-b-7047	Operative procedures - main OPCS: M45.9 Unspecified diagnostic endoscopic examination of bladder || id:ukb-b-7047	47.9015	55.3563	0.386857	426.577	397.216	0.477319	-	-	-	-1.59902	0.511972	0.0231398	0.0480619	86.5316	35.6329	0.0151647	90.5929	36.3048	0.130005	3	463010	1.66912e-05	153.992
ukb-b-5553	Operative procedures - main OPCS: M61.1 Total excision of prostate and capsule of prostate || id:ukb-b-5553	-	-	-	-	-	-	261.44	292.281	0.371064	-	-	-	-	-	-	-	-	-	-	1	463010	1.99119e-07	37.1932
ukb-b-20118	Operative procedures - main OPCS: M65.1 Endoscopic resection of prostate using electrotome || id:ukb-b-20118	-	-	-	-	-	-	147.496	282.331	0.601376	-	-	-	-	-	-	-	-	-	-	1	463010	1.51287e-07	31.5119
ukb-b-15654	Operative procedures - main OPCS: M65.3 Endoscopic resection of prostate NEC || id:ukb-b-15654	-123.054	105.675	0.244237	-542.701	1534.7	0.757421	-	-	-	0.333037	0.809535	0.348576	0.204555	-93.5912	127.984	0.464614	-71.2649	176.902	0.714048	4	463010	1.08097e-06	132.398
ukb-b-19579	Operative procedures - main OPCS: M70.3 Rectal needle biopsy of prostate || id:ukb-b-19579	26.6324	40.1137	0.506739	190.267	148.176	0.239984	-	-	-	-0.269359	0.289665	0.207678	0.240279	69.6293	44.6692	0.119049	71.2057	61.8536	0.282893	9	463010	9.71222e-06	488.005
ukb-b-12433	Operative procedures - main OPCS: N30.3 Circumcision || id:ukb-b-12433	-	-	-	-	-	-	563.825	189.538	0.00293242	-	-	-	-	-	-	-	-	-	-	1	463010	2.84776e-07	31.4605
ukb-b-18786	Operative procedures - main OPCS: P23.2 Anterior colporrhaphy NEC || id:ukb-b-18786	148.86	8.36415	7.40229e-71	199.667	382.61	0.65381	-	-	-	-0.0661747	0.904958	0.997597	0.987317	151.709	78.5545	0.0534507	152.419	102.306	0.233038	4	463010	2.23692e-06	168.814
ukb-b-14	Operative procedures - main OPCS: Q17.1 Endoscopic resection of lesion of uterus || id:ukb-b-14	-	-	-	-	-	-	29.6513	111.981	0.791173	-	-	-	-	-	-	-	-	-	-	1	463010	8.03145e-07	35.5961
ukb-b-10810	Operative procedures - main OPCS: S06.5 Excision of lesion of skin of head or neck NEC || id:ukb-b-10810	-16.1605	30.2366	0.593017	30.7995	66.9107	0.664621	-	-	-	-0.190428	0.463477	0.0749722	0.0701715	-0.0489787	27.7369	0.998591	7.45712	31.0551	0.818227	7	463010	2.5332e-05	530.63
ukb-b-9537	Operative procedures - main OPCS: S06.9 Unspecified other excision of lesion of skin || id:ukb-b-9537	-35.9421	3.91566	4.34821e-20	-21.4001	137.35	0.901601	-	-	-	-0.0550863	0.929903	0.990238	0.931462	-37.8709	45.5198	0.405428	-39.5724	52.1753	0.527374	3	463010	1.17244e-05	164.902
ukb-b-7278	Operative procedures - main OPCS: T20.2 Primary repair of inguinal hernia using insert of prosthetic material || id:ukb-b-7278	-11.0863	18.3901	0.546615	-11.7452	64.2758	0.859059	-	-	-	0.00179686	0.991656	0.451184	0.36039	1.89716	24.3025	0.937777	5.11929	27.3164	0.855089	11	463010	3.22141e-05	665.341
ukb-b-15932	Operative procedures - main OPCS: T52.1 Palmar fasciectomy || id:ukb-b-15932	14.1809	26.6842	0.595118	-10.0281	44.589	0.824738	-	-	-	0.0546512	0.503484	0.0808733	0.0712194	-9.61531	29.1755	0.741727	-3.07136	26.058	0.907479	19	463010	2.39146e-05	2441.99
ukb-b-5534	Operative procedures - main OPCS: T72.3 Release of constriction of sheath of tendon || id:ukb-b-5534	-	-	-	-	-	-	236.755	159.89	0.138675	-	-	-	-	-	-	-	-	-	-	1	463010	4.19136e-07	42.6426
ukb-b-8539	Operative procedures - main OPCS: W15.3 Osteotomy of first metatarsal bone NEC || id:ukb-b-8539	-	-	-	-	-	-	-679.362	265.394	0.0104725	-	-	-	-	-	-	-	-	-	-	1	463010	1.61929e-07	30.6953
ukb-b-8379	Operative procedures - main OPCS: W20.1 Primary open reduction of fracture of long bone and extramedullary fixation using plate NEC || id:ukb-b-8379	127.494	55.0803	0.0206302	-	-	-	-	-	-	-	-	-	-	-	-	-	-	-	-	2	463010	9.53505e-07	75.4534
ukb-b-898	Operative procedures - main OPCS: W37.1 Primary total prosthetic replacement of hip joint using cement || id:ukb-b-898	-	-	-	-	-	-	-9.66115	151.308	0.949089	-	-	-	-	-	-	-	-	-	-	1	463010	5.46683e-07	33.181
ukb-b-7881	Operative procedures - main OPCS: W82.2 Endoscopic resection of semilunar cartilage NEC || id:ukb-b-7881	-	-	-	-	-	-	-221.492	86.5265	0.0104725	-	-	-	-	-	-	-	-	-	-	1	463010	1.52339e-06	34.3247
ukb-b-16039	Operative procedures - main OPCS: W90.3 Injection of therapeutic substance into joint || id:ukb-b-16039	-	-	-	-	-	-	-49.9618	167.437	0.765404	-	-	-	-	-	-	-	-	-	-	1	463010	7.73793e-07	31.2053
ukb-b-19166	Operative procedures - main OPCS: X29.8 Other specified continuous Infusion of therapeutic substance || id:ukb-b-19166	-	-	-	-	-	-	164.84	124.756	0.186404	-	-	-	-	-	-	-	-	-	-	1	463010	6.17328e-07	34.2459
ukb-b-2108	Operative procedures - main OPCS: X35.2 Intravenous chemotherapy || id:ukb-b-2108	-	-	-	-	-	-	-23.5865	136.635	0.862946	-	-	-	-	-	-	-	-	-	-	1	463010	6.36922e-07	31.1048
ukb-b-10444	Operative procedures - main OPCS: X50.1 Direct current cardioversion || id:ukb-b-10444	-2.23764	35.7693	0.950119	-140.361	91.7203	0.186493	-	-	-	0.240271	0.152883	0.603646	0.888286	-13.7122	50.2787	0.785066	-39.3751	55.0462	0.501291	7	463010	5.82991e-06	561.596
ukb-b-10813	Operative procedures - main OPCS: X55.8 Other specified other operations on unspecified organ || id:ukb-b-10813	-	-	-	-	-	-	357.768	206.379	0.0829978	-	-	-	-	-	-	-	-	-	-	1	463010	2.55989e-07	30.9989
ukb-b-19950	Operative procedures - main OPCS: X99.8 No procedure performed || id:ukb-b-19950	5.51755	12.3796	0.655815	-54.0478	83.74	0.564617	-	-	-	0.391428	0.523381	0.396125	0.324278	4.46789	16.8805	0.791258	5.07511	23.5248	0.839749	5	463010	7.47465e-05	178.1
ukb-b-3454	Operative procedures - secondary OPCS: C71.2 Phacoemulsification of lens || id:ukb-b-3454	-11.3435	18.0525	0.529769	-24.5995	48.5059	0.625734	-	-	-	0.0439309	0.773927	0.440027	0.353182	-26.0607	24.1637	0.280808	-60.3115	39.1286	0.157617	10	463010	3.23951e-05	589.694
ukb-b-7236	Operative procedures - secondary OPCS: K40.2 Saphenous vein graft replacement of two coronary arteries || id:ukb-b-7236	-	-	-	-	-	-	-323.251	182.894	0.0771569	-	-	-	-	-	-	-	-	-	-	1	463010	3.17402e-07	67.0971
ukb-b-18802	Operative procedures - secondary OPCS: K63.3 Angiocardiography of left side of heart NEC || id:ukb-b-18802	-	-	-	-	-	-	-231.461	189.009	0.220726	-	-	-	-	-	-	-	-	-	-	1	463010	3.08561e-07	51.0325
ukb-b-3725	Operative procedures - secondary OPCS: K63.4 Coronary arteriography using two catheters || id:ukb-b-3725	-	-	-	-	-	-	-178.711	114.487	0.118531	-	-	-	-	-	-	-	-	-	-	1	463010	9.0172e-07	71.2277
ukb-b-1765	Operative procedures - secondary OPCS: L87.1 Stripping of long saphenous vein || id:ukb-b-1765	-45.5411	38.5312	0.237234	-70.0555	185.269	0.720856	-	-	-	0.0412152	0.897219	0.466788	0.346921	-25.127	52.8388	0.634401	-21.0511	66.4632	0.762177	7	463010	7.00927e-06	411.97
ukb-b-4363	Operative procedures - secondary OPCS: L87.4 Avulsion of varicose vein of leg || id:ukb-b-4363	-8.15398	17.7951	0.646799	-61.9218	59.5432	0.322855	-	-	-	0.128541	0.356928	0.730107	0.736864	-15.2001	29.8319	0.610384	-32.351	34.6426	0.370427	12	463010	2.50373e-05	839.078
ukb-b-2582	Operative procedures - secondary OPCS: O14.2 Sentinel lymph node || id:ukb-b-2582	213.624	41.8411	3.29734e-07	-	-	-	-	-	-	-	-	-	-	-	-	-	-	-	-	2	463010	3.60718e-07	68.0615
ukb-b-12265	Operative procedures - secondary OPCS: Q08.9 Unspecified vaginal excision of uterus || id:ukb-b-12265	-8.42009	179.009	0.962484	-	-	-	-	-	-	-	-	-	-	-	-	-	-	-	-	2	463010	7.2713e-07	64.7321
ukb-b-12762	Operative procedures - secondary OPCS: S06.9 Unspecified other excision of lesion of skin || id:ukb-b-12762	-	-	-	-	-	-	97.0088	194.42	0.617803	-	-	-	-	-	-	-	-	-	-	1	463010	3.06948e-07	32.7471
ukb-b-4373	Operative procedures - secondary OPCS: T85.2 Block dissection of axillary lymph nodes || id:ukb-b-4373	-37.58	108.646	0.729421	3956.87	1648.85	0.251354	-	-	-	-6.30363	0.249063	0.048173	0.663992	17.1137	74.0561	0.817243	38.9398	77.9801	0.667048	3	463010	2.74788e-06	183.327
ukb-b-18953	Operative procedures - secondary OPCS: T86.2 Sampling of axillary lymph nodes || id:ukb-b-18953	19.4609	64.2579	0.762	286.638	4151.91	0.956119	-	-	-	-0.347396	0.95908	0.496513	0.237645	52.2566	92.0409	0.570202	86.9699	113.282	0.522901	3	463010	1.89235e-06	162.811
ukb-b-93	Operative procedures - secondary OPCS: T87.3 Excision or biopsy of axillary lymph node || id:ukb-b-93	30.6228	155.432	0.843814	-	-	-	-	-	-	-	-	-	-	-	-	-	-	-	-	2	463010	7.613e-07	108.859
ukb-b-12362	Operative procedures - secondary OPCS: U20.1 Transthoracic echocardiography || id:ukb-b-12362	-	-	-	-	-	-	175.46	231.867	0.449213	-	-	-	-	-	-	-	-	-	-	1	463010	2.05238e-07	30.2194
ukb-b-17527	Operative procedures - secondary OPCS: V55.1 One level of spine || id:ukb-b-17527	-	-	-	-	-	-	-170.886	153.603	0.265918	-	-	-	-	-	-	-	-	-	-	1	463010	4.15106e-07	32.9188
ukb-b-20239	Operative procedures - secondary OPCS: W90.3 Injection of therapeutic substance into joint || id:ukb-b-20239	-	-	-	-	-	-	137.355	234.345	0.557794	-	-	-	-	-	-	-	-	-	-	1	463010	3.09341e-07	32.8067
ukb-b-8648	Operative procedures - secondary OPCS: X33.9 Unspecified other blood transfusion || id:ukb-b-8648	-	-	-	-	-	-	52.5612	225.79	0.815926	-	-	-	-	-	-	-	-	-	-	1	463010	2.03845e-07	29.9866
ukb-b-1744	Operative procedures - secondary OPCS: Y02.2 Insertion of prosthesis into organ NOC || id:ukb-b-1744	-29.244	181.278	0.87184	908.691	1283.07	0.607703	-	-	-	-1.05661	0.594175	0.00828345	0.0128395	-141.68	126.293	0.261934	-225.777	149.099	0.269159	3	463010	1.52757e-06	120.373
ukb-b-9961	Operative procedures - secondary OPCS: Y50.8 Other specified approach through abdominal cavity || id:ukb-b-9961	3.82231	18.1262	0.832987	-23.2273	43.8652	0.63313	-	-	-	0.119478	0.501917	0.73808	0.703662	-7.85959	30.0092	0.793394	-9.47205	29.4096	0.763527	5	463010	1.48668e-05	425.88
ukb-b-20187	Operative procedures - secondary OPCS: Y53.2 Approach to organ under ultrasonic control || id:ukb-b-20187	-	-	-	-	-	-	121.319	79.2095	0.125617	-	-	-	-	-	-	-	-	-	-	1	463010	2.04806e-06	51.1178
ukb-b-8798	Operative procedures - secondary OPCS: Y53.4 Approach to organ under fluoroscopic control || id:ukb-b-8798	-	-	-	-	-	-	-97.8362	89.9368	0.276669	-	-	-	-	-	-	-	-	-	-	1	463010	1.44283e-06	35.0798
ukb-b-12499	Operative procedures - secondary OPCS: Y53.9 Unspecified approach to organ under image control || id:ukb-b-12499	191.994	17.0396	1.89783e-29	-	-	-	-	-	-	-	-	-	-	-	-	-	-	-	-	2	463010	1.18627e-06	67.6445
ukb-b-19462	Operative procedures - secondary OPCS: Y73.1 Cardiopulmonary bypass || id:ukb-b-19462	-	-	-	-	-	-	-334.408	189.206	0.0771569	-	-	-	-	-	-	-	-	-	-	1	463010	2.96575e-07	44.884
ukb-b-17742	Operative procedures - secondary OPCS: Y75.2 Laparoscopic approach to abdominal cavity NEC || id:ukb-b-17742	-	-	-	-	-	-	33.8723	46.1093	0.462577	-	-	-	-	-	-	-	-	-	-	1	463010	7.58992e-06	188.361
ukb-b-10263	Operative procedures - secondary OPCS: Y80.9 Unspecified general anaesthetic || id:ukb-b-10263	30.6713	117.879	0.794714	-867.777	671.288	0.419161	-	-	-	1.25418	0.405152	0.059808	0.158372	43.0435	98.881	0.663341	74.5918	129.993	0.624022	3	463010	2.38525e-06	98.6927
ukb-b-13500	Operative procedures - secondary OPCS: Z27.4 Duodenum || id:ukb-b-13500	-	-	-	-	-	-	-74.9271	32.2123	0.0200164	-	-	-	-	-	-	-	-	-	-	1	463010	1.5671e-05	161.584
ukb-b-2189	Operative procedures - secondary OPCS: Z28.6 Sigmoid colon || id:ukb-b-2189	-	-	-	-	-	-	63.4849	73.1531	0.385484	-	-	-	-	-	-	-	-	-	-	1	463010	1.99685e-06	39.5449
ukb-b-3560	Operative procedures - secondary OPCS: Z29.1 Rectum || id:ukb-b-3560	-	-	-	-	-	-	-152.413	72.9253	0.0366192	-	-	-	-	-	-	-	-	-	-	1	463010	1.71746e-06	43.2719
ukb-b-2525	Operative procedures - secondary OPCS: Z47.2 Skin of temple || id:ukb-b-2525	-	-	-	-	-	-	-377.846	199.499	0.0582288	-	-	-	-	-	-	-	-	-	-	1	463010	2.90567e-07	42.1144
ukb-b-17085	Operative procedures - secondary OPCS: Z48.1 Skin of scalp || id:ukb-b-17085	13.7348	45.518	0.762847	-6.68621	108.607	0.956509	-	-	-	0.0826284	0.847524	0.051635	0.0227898	19.843	29.3122	0.498436	19.2161	33.849	0.609946	4	463010	1.47553e-05	1222.08
ukb-b-744	Operative procedures - secondary OPCS: Z49.4 Skin of back || id:ukb-b-744	-	-	-	-	-	-	-5.55056	126.159	0.964907	-	-	-	-	-	-	-	-	-	-	1	463010	6.98608e-07	30.757
ukb-b-2951	Operative procedures - secondary OPCS: Z50.1 Skin of arm || id:ukb-b-2951	-64.1312	13.7362	3.02997e-06	-	-	-	-	-	-	-	-	-	-	-	-	-	-	-	-	2	463010	1.46034e-06	78.0353
ukb-b-20450	Operative procedures - secondary OPCS: Z50.4 Skin of leg NEC || id:ukb-b-20450	-	-	-	-	-	-	-50.3184	160.311	0.753612	-	-	-	-	-	-	-	-	-	-	1	463010	8.4311e-07	34.1927
ukb-b-7012	Operative procedures - secondary OPCS: Z67.6 Lumbosacral joint || id:ukb-b-7012	-	-	-	-	-	-	-39.9823	237.565	0.866347	-	-	-	-	-	-	-	-	-	-	1	463010	1.80591e-07	32.6016
ukb-b-1020	Operative procedures - secondary OPCS: Z70.5 Lower end of radius NEC || id:ukb-b-1020	37.5016	14.7523	0.0110193	-	-	-	-	-	-	-	-	-	-	-	-	-	-	-	-	2	463010	2.56696e-06	158.754
ukb-b-10281	Operative procedures - secondary OPCS: Z89.6 Finger NEC || id:ukb-b-10281	-	-	-	-	-	-	-44.7052	127.56	0.72599	-	-	-	-	-	-	-	-	-	-	1	463010	6.70171e-07	57.9017
ukb-b-6222	Operative procedures - secondary OPCS: Z94.2 Right sided operation || id:ukb-b-6222	-3.0772	5.78689	0.594897	-	-	-	-	-	-	-	-	-	-	-	-	-	-	-	-	2	463010	2.2823e-05	60.743
ukb-b-1567	Operative procedures - secondary OPCS: Z94.3 Left sided operation || id:ukb-b-1567	-	-	-	-	-	-	-8.81149	26.7307	0.741673	-	-	-	-	-	-	-	-	-	-	1	463010	1.29974e-05	37.2641
finn-a-RHEUMA_OTHER_WIDE	Other (seronegative) rheumatoid arthritis, wide || id:finn-a-RHEUMA_OTHER_WIDE	-	-	-	-	-	-	0.424532	0.288379	0.140985	-	-	-	-	-	-	-	-	-	-	1	-	0.165782	105.193
finn-a-L12_PSORI_NAS	Other and unspecified psoriasis || id:finn-a-L12_PSORI_NAS	-	-	-	-	-	-	0.549492	0.24151	0.0228918	-	-	-	-	-	-	-	-	-	-	1	-	0.174807	40.1557
finn-a-RHEU_ARTHRITIS_OTH	Other arthritis (FG) || id:finn-a-RHEU_ARTHRITIS_OTH	-	-	-	-	-	-	-0.274977	0.879515	0.754549	-	-	-	-	-	-	-	-	-	-	1	-	0.0525007	80.6736
finn-a-L12_BULLOTH	Other bullous disorders || id:finn-a-L12_BULLOTH	-0.423641	0.0316192	6.19116e-41	-	-	-	-	-	-	-	-	-	-	-	-	-	-	-	-	2	-	0.721596	89.2707
finn-a-H7_CATARACTOTHER	Other cataract || id:finn-a-H7_CATARACTOTHER	-	-	-	-	-	-	0.285176	0.996691	0.774784	-	-	-	-	-	-	-	-	-	-	1	-	0.0132412	33.3733
ukb-d-I9_ARTOTH	Other diseases of arteries and capillaries || id:ukb-d-I9_ARTOTH	-	-	-	-	-	-	-39.4146	187.618	0.833606	-	-	-	-	-	-	-	-	-	-	1	361194	2.72579e-07	32.15
ukb-d-K11_OTHDIG	Other diseases of the digestive system || id:ukb-d-K11_OTHDIG	-	-	-	-	-	-	69.2317	120.563	0.565808	-	-	-	-	-	-	-	-	-	-	1	361194	1.81926e-06	34.2479
finn-a-K11_OTHDIG	Other diseases of the digestive system || id:finn-a-K11_OTHDIG	-0.014791	0.0461932	0.748817	-	-	-	-	-	-	-	-	-	-	-	-	-	-	-	-	2	-	0.394702	276.801
finn-a-H7_CORNEALOTH	Other disorders of cornea || id:finn-a-H7_CORNEALOTH	-	-	-	-	-	-	-0.10524	0.074575	0.158186	-	-	-	-	-	-	-	-	-	-	1	-	0.192676	59.9325
ukb-d-H7_EYELIDDIS	Other disorders of eyelid || id:ukb-d-H7_EYELIDDIS	-	-	-	-	-	-	-128.583	132.753	0.332751	-	-	-	-	-	-	-	-	-	-	1	361194	1.29191e-06	36.0134
finn-a-I9_THROMBOTH	Other embolism and thrombosis || id:finn-a-I9_THROMBOTH	-	-	-	-	-	-	0.0569087	0.232046	0.806265	-	-	-	-	-	-	-	-	-	-	1	-	0.198105	84.5731
ukb-b-7007	Other eye problems || id:ukb-b-7007	-	-	-	-	-	-	20.3442	20.6175	0.323769	-	-	-	-	-	-	-	-	-	-	1	461565	2.13823e-05	79.6414
finn-a-L12_FOLICULAROTH	Other follicular disorders || id:finn-a-L12_FOLICULAROTH	-	-	-	-	-	-	-0.252277	0.281504	0.370159	-	-	-	-	-	-	-	-	-	-	1	-	0.137953	33.2857
ukb-d-OTHER_ILD_CVD_COMORB	Other ILD-related CVD-co-morbidities || id:ukb-d-OTHER_ILD_CVD_COMORB	6.43191	34.5576	0.85235	10.9343	93.0171	0.910999	-	-	-	-0.0125599	0.959793	0.27372	0.183701	-3.15331	37.2813	0.932594	-5.18386	42.9603	0.907895	7	361194	1.16251e-05	603.618
finn-a-OTHER_ILD_CVD_COMORB	Other ILD-related CVD-co-morbidities || id:finn-a-OTHER_ILD_CVD_COMORB	0.0383233	0.114613	0.7381	-	-	-	-	-	-	-	-	-	-	-	-	-	-	-	-	2	-	0.0570471	71.5057
ukb-d-C_OTHER_SKIN	Other malignant neoplasms of skin || id:ukb-d-C_OTHER_SKIN	-0.167434	5.86538	0.977227	-11.089	16.2814	0.500059	-	-	-	0.0639187	0.476187	0.399294	0.378463	-1.14896	8.72337	0.895214	4.09549	13.8979	0.76984	39	361194	0.000359068	3407.41
finn-a-C3_OTHER_SKIN	Other malignant neoplasms of skin || id:finn-a-C3_OTHER_SKIN	-	-	-	-	-	-	-0.568999	0.624957	0.362579	-	-	-	-	-	-	-	-	-	-	1	-	0.0420793	33.074
finn-a-C3_OTHER_SKIN_EXALLC	Other malignant neoplasms of skin (ICD C excluded) || id:finn-a-C3_OTHER_SKIN_EXALLC	-	-	-	-	-	-	-0.579947	0.636981	0.362579	-	-	-	-	-	-	-	-	-	-	1	-	0.0406221	32.1565
ukb-d-K11_OTHILEUS	Other or unspecified ileus, impaction or obstruction || id:ukb-d-K11_OTHILEUS	-	-	-	-	-	-	71.0189	186.283	0.703023	-	-	-	-	-	-	-	-	-	-	1	361194	3.28369e-07	29.9139
ukb-d-H7_RETINALDISOTH	Other retinal disorders || id:ukb-d-H7_RETINALDISOTH	-	-	-	-	-	-	-219.258	214.233	0.306093	-	-	-	-	-	-	-	-	-	-	1	361194	3.94803e-07	30.2043
ukb-b-14961	Other serious medical condition/disability diagnosed by doctor || id:ukb-b-14961	-17.5497	13.7745	0.202641	-22.0995	40.5998	0.605839	-	-	-	0.0351754	0.90808	0.0658528	0.0394447	-1.48902	14.7674	0.919684	7.22597	16.8847	0.681539	8	454253	0.000134595	374.357
finn-a-M13_SPONDYLINFLAMNAS	Other specified/unspecified inflammatory spondylopathies || id:finn-a-M13_SPONDYLINFLAMNAS	-	-	-	-	-	-	-0.0738965	0.236358	0.754549	-	-	-	-	-	-	-	-	-	-	1	-	0.732227	125.912
finn-a-REAC_ARTHRO_NOS	Other/unspecified reactive arthropathies || id:finn-a-REAC_ARTHRO_NOS	-	-	-	-	-	-	-0.0893659	0.285837	0.754549	-	-	-	-	-	-	-	-	-	-	1	-	0.508031	127.711
finn-a-RHEUMA_NOS	Other/unspecified rheumatoid arthritis || id:finn-a-RHEUMA_NOS	-	-	-	-	-	-	0.31173	0.211754	0.140985	-	-	-	-	-	-	-	-	-	-	1	-	0.307471	133.139
ukb-d-RHEUMA_NOS	Other/unspecified rheumatoid arthritis || id:ukb-d-RHEUMA_NOS	25.6795	88.8227	0.772498	232.694	394.126	0.660468	-	-	-	-0.42833	0.681314	0.361819	0.210953	64.9478	98.7491	0.510728	75.364	106.453	0.552358	3	361194	1.48206e-06	149.818
finn-a-RHEUMA_SEROPOS_OTH	Other/unspecified seropositiverheumatoid arthritis || id:finn-a-RHEUMA_SEROPOS_OTH	0.170466	0.177637	0.337242	0.471291	0.457002	0.490202	-	-	-	-0.218022	0.596792	0.345941	0.240218	0.234035	0.180525	0.194833	0.274172	0.21042	0.32241	3	-	0.510263	506.13
ukb-d-680_1	Own or rent accommodation lived in: Own outright (by you or someone in your household) || id:ukb-d-680_1	-1.76938	9.31849	0.849404	907.959	1202.2	0.588201	-	-	-	-5.4247	0.587578	0.705812	0.724645	-6.48234	18.562	0.72692	-8.94257	22.5123	0.729581	3	356340	4.90232e-05	94.2205
ukb-d-680_3	Own or rent accommodation lived in: Rent - from local authority, local council, housing association || id:ukb-d-680_3	-51.4782	12.3895	3.25305e-05	-	-	-	-	-	-	-	-	-	-	-	-	-	-	-	-	2	356340	9.19738e-06	65.299
ukb-b-9838	Pain type(s) experienced in last month: Back pain || id:ukb-b-9838	-4.74374	7.10816	0.504539	15.5271	34.1619	0.654893	-	-	-	-0.139558	0.551351	0.111873	0.0960933	-6.54663	8.79294	0.456554	-21.9177	15.9816	0.18622	20	461857	0.000313362	755.261
ukb-b-12181	Pain type(s) experienced in last month: Headache || id:ukb-b-12181	5.06583	3.30516	0.125349	14.7648	10.2538	0.156806	-	-	-	-0.0737951	0.318519	0.735031	0.738223	0.467997	5.59239	0.933307	-4.43579	9.28282	0.63502	47	461857	0.000858649	2478.3
ukb-b-7289	Pain type(s) experienced in last month: Hip pain || id:ukb-b-7289	44.3232	17.5196	0.0114089	-45.0534	106.99	0.714621	-	-	-	0.408844	0.484964	0.493906	0.43247	50.8575	23.1465	0.0280063	55.7818	33.8602	0.19803	4	461857	2.82692e-05	130.919
ukb-b-16254	Pain type(s) experienced in last month: Knee pain || id:ukb-b-16254	-20.1122	9.56154	0.0354265	-67.7457	45.2996	0.168997	-	-	-	0.305755	0.31019	0.13409	0.151912	-14.1321	11.5202	0.219926	2.07355	23.3836	0.931091	11	461857	0.000182984	500.677
ukb-b-18596	Pain type(s) experienced in last month: Neck or shoulder pain || id:ukb-b-18596	4.88702	9.25654	0.597532	-65.6886	50.6963	0.264782	-	-	-	0.459958	0.225036	0.709738	0.927114	10.3529	15.2363	0.496829	11.2697	22.9882	0.64472	6	461857	8.29343e-05	214.885
ukb-b-9130	Pain type(s) experienced in last month: None of the above || id:ukb-b-9130	1.65622	4.03971	0.681817	-33.5846	24.0291	0.170768	-	-	-	0.245944	0.145649	0.429977	0.485289	1.58281	5.87583	0.78764	11.6212	12.4687	0.357364	38	461857	0.000717051	1382.34
ukb-b-11413	Pain type(s) experienced in last month: Stomach or abdominal pain || id:ukb-b-11413	-	-	-	-	-	-	-16.4777	45.2472	0.71573	-	-	-	-	-	-	-	-	-	-	1	461857	5.39921e-06	31.5393
finn-a-M13_DUPUTRYEN	Palmar fascial fibromatosis [Dupuytren] || id:finn-a-M13_DUPUTRYEN	-	-	-	-	-	-	-0.0673534	0.188212	0.720448	-	-	-	-	-	-	-	-	-	-	1	-	0.259829	196
ukb-d-M13_DUPUTRYEN	Palmar fascial fibromatosis [Dupuytren] || id:ukb-d-M13_DUPUTRYEN	4.02828	11.7467	0.731652	18.2634	19.9209	0.3659	-	-	-	-0.0502225	0.381882	0.463016	0.4524	7.03254	17.7493	0.691946	6.2615	16.9815	0.714619	35	361194	8.37041e-05	3748.55
finn-a-L12_PAPULOSQUAMOUS	Papulosquamous disorders || id:finn-a-L12_PAPULOSQUAMOUS	-	-	-	-	-	-	-0.917121	0.744747	0.218154	-	-	-	-	-	-	-	-	-	-	1	-	0.0232134	49.4265
ukb-d-K11_ILEUS	Paralytic ileus and intestinal obstruction || id:ukb-d-K11_ILEUS	-	-	-	-	-	-	-33.0127	154.188	0.830463	-	-	-	-	-	-	-	-	-	-	1	361194	4.81577e-07	29.9216
ukb-b-5954	Part of a multiple birth || id:ukb-b-5954	-	-	-	-	-	-	10.7922	80.7522	0.893682	-	-	-	-	-	-	-	-	-	-	1	455503	1.71993e-06	34.5527
ukb-b-1318	PCT responsible for patient data: BERKSHIRE WEST PCT || id:ukb-b-1318	-	-	-	-	-	-	-197.776	114.087	0.0829978	-	-	-	-	-	-	-	-	-	-	1	463010	8.37675e-07	38.8584
ukb-b-19779	PCT responsible for patient data: BOLTON PCT || id:ukb-b-19779	-	-	-	-	-	-	64.4802	177.448	0.716324	-	-	-	-	-	-	-	-	-	-	1	463010	3.74751e-07	35.7143
ukb-b-1390	PCT responsible for patient data: BRISTOL PCT || id:ukb-b-1390	0.0453237	93.0768	0.999611	-320.755	834.831	0.766472	-	-	-	0.488062	0.764105	0.104402	0.047533	-54.8637	84.0924	0.514129	-78.3828	99.4685	0.513252	3	463010	2.90582e-06	100.592
ukb-b-9523	PCT responsible for patient data: COUNTY DURHAM PCT || id:ukb-b-9523	108.486	63.0802	0.0854672	-	-	-	-	-	-	-	-	-	-	-	-	-	-	-	-	2	463010	1.07377e-06	61.9477
ukb-b-2703	PCT responsible for patient data: HALTON AND ST HELENS PCT || id:ukb-b-2703	-	-	-	-	-	-	170.809	186.208	0.358987	-	-	-	-	-	-	-	-	-	-	1	463010	3.14895e-07	31.1008
ukb-b-9261	PCT responsible for patient data: LEEDS PCT || id:ukb-b-9261	-	-	-	-	-	-	-29.5218	85.2786	0.729207	-	-	-	-	-	-	-	-	-	-	1	463010	1.48427e-06	34.7054
ukb-b-20509	PCT responsible for patient data: LIVERPOOL PCT || id:ukb-b-20509	-	-	-	-	-	-	-111.405	131.198	0.395806	-	-	-	-	-	-	-	-	-	-	1	463010	6.02748e-07	32.297
ukb-b-16585	PCT responsible for patient data: NORTH STAFFORDSHIRE PCT || id:ukb-b-16585	-	-	-	-	-	-	56.0611	151.707	0.711728	-	-	-	-	-	-	-	-	-	-	1	463010	4.75167e-07	34.0896
ukb-b-16068	PCT responsible for patient data: NOTTINGHAMSHIRE COUNTY TEACHING PCT || id:ukb-b-16068	-	-	-	-	-	-	99.9369	104.346	0.338192	-	-	-	-	-	-	-	-	-	-	1	463010	1.04e-06	30.2001
ukb-b-7589	PCT responsible for patient data: OLDHAM PCT || id:ukb-b-7589	-	-	-	-	-	-	-219.391	213.31	0.303711	-	-	-	-	-	-	-	-	-	-	1	463010	2.45379e-07	30.0575
ukb-b-328	PCT responsible for patient data: OXFORDSHIRE PCT || id:ukb-b-328	20.0799	34.58	0.561457	-61.091	247.696	0.846058	-	-	-	0.166455	0.791886	0.74406	0.490104	-1.51467	75.028	0.983893	-7.6114	87.245	0.938428	3	463010	2.94522e-06	98.465
ukb-b-18381	PCT responsible for patient data: SHEFFIELD PCT || id:ukb-b-18381	85.3251	6.3705	6.57436e-41	-	-	-	-	-	-	-	-	-	-	-	-	-	-	-	-	2	463010	1.96378e-06	61.3858
ukb-b-4932	PCT responsible for patient data: SOUTH GLOUCESTERSHIRE PCT || id:ukb-b-4932	-	-	-	-	-	-	-119.791	128.359	0.35069	-	-	-	-	-	-	-	-	-	-	1	463010	6.10578e-07	31.0974
ukb-b-1366	PCT responsible for patient data: SOUTH TYNESIDE PCT || id:ukb-b-1366	-	-	-	-	-	-	-67.6467	205.444	0.741951	-	-	-	-	-	-	-	-	-	-	1	463010	2.55136e-07	29.9514
ukb-b-7932	PCT responsible for patient data: STOKE ON TRENT PCT || id:ukb-b-7932	-5.3464	173.751	0.975453	-	-	-	-	-	-	-	-	-	-	-	-	-	-	-	-	2	463010	9.54147e-07	63.6899
ukb-b-3778	PCT responsible for patient data: SUNDERLAND TEACHING PCT || id:ukb-b-3778	113.834	173.343	0.511375	-	-	-	-	-	-	-	-	-	-	-	-	-	-	-	-	2	463010	8.06846e-07	63.4313
ukb-b-13614	PCT where patients GP was registered: ASHTON, LEIGH AND WIGAN PCT || id:ukb-b-13614	-	-	-	-	-	-	-62.6415	154.442	0.685037	-	-	-	-	-	-	-	-	-	-	1	463010	3.86071e-07	33.7297
ukb-b-14116	PCT where patients GP was registered: BATH AND NORTH EAST SOMERSET PCT || id:ukb-b-14116	-134.29	57.2176	0.018925	612.862	954.691	0.636685	-	-	-	-0.815404	0.576051	0.629035	0.577758	-126.462	102.647	0.217947	-105.454	121.9	0.478179	3	463010	1.50155e-06	95.1201
ukb-b-14085	PCT where patients GP was registered: BERKSHIRE WEST PCT || id:ukb-b-14085	-	-	-	-	-	-	-198.492	114.5	0.0829978	-	-	-	-	-	-	-	-	-	-	1	463010	8.31645e-07	39.1937
ukb-b-19469	PCT where patients GP was registered: BOLTON PCT || id:ukb-b-19469	28.2179	28.7046	0.325585	-	-	-	-	-	-	-	-	-	-	-	-	-	-	-	-	2	463010	9.62265e-07	61.957
ukb-b-15671	PCT where patients GP was registered: BRISTOL PCT || id:ukb-b-15671	-5.54701	101.647	0.95648	-232.865	1148.55	0.872654	-	-	-	0.334099	0.874686	0.0792754	0.0272367	-56.7635	84.0714	0.49956	-91.7721	110.151	0.492412	3	463010	2.73622e-06	95.6082
ukb-b-1539	PCT where patients GP was registered: BROXTOWE AND HUCKNALL PCT || id:ukb-b-1539	-	-	-	-	-	-	586.516	250.262	0.0190982	-	-	-	-	-	-	-	-	-	-	1	463010	2.96942e-07	29.975
ukb-b-20193	PCT where patients GP was registered: CENTRAL CHESHIRE PCT || id:ukb-b-20193	-	-	-	-	-	-	160.48	224.103	0.473929	-	-	-	-	-	-	-	-	-	-	1	463010	2.08829e-07	33.9436
ukb-b-19346	PCT where patients GP was registered: COUNTY DURHAM PCT || id:ukb-b-19346	-	-	-	-	-	-	55.533	144.676	0.701095	-	-	-	-	-	-	-	-	-	-	1	463010	5.14967e-07	30.1248
ukb-b-2219	PCT where patients GP was registered: CROYDON PCT || id:ukb-b-2219	-	-	-	-	-	-	150.355	127.873	0.23967	-	-	-	-	-	-	-	-	-	-	1	463010	5.82907e-07	31.4196
ukb-b-354	PCT where patients GP was registered: GATESHEAD PCT || id:ukb-b-354	-150.511	9.22227	7.06746e-60	-	-	-	-	-	-	-	-	-	-	-	-	-	-	-	-	2	463010	1.28339e-06	63.2269
ukb-b-13912	PCT where patients GP was registered: HALTON AND ST HELENS PCT || id:ukb-b-13912	-	-	-	-	-	-	-88.1453	188.41	0.6399	-	-	-	-	-	-	-	-	-	-	1	463010	3.03898e-07	30.2481
ukb-b-12176	PCT where patients GP was registered: KNOWSLEY PCT || id:ukb-b-12176	-	-	-	-	-	-	438.476	240.837	0.0686625	-	-	-	-	-	-	-	-	-	-	1	463010	2.28218e-07	32.934
ukb-b-11388	PCT where patients GP was registered: LEEDS PCT || id:ukb-b-11388	-	-	-	-	-	-	-30.0987	86.945	0.729207	-	-	-	-	-	-	-	-	-	-	1	463010	1.42792e-06	33.9028
ukb-b-20159	PCT where patients GP was registered: LIVERPOOL PCT || id:ukb-b-20159	-	-	-	-	-	-	-111.096	129.686	0.391634	-	-	-	-	-	-	-	-	-	-	1	463010	6.16466e-07	33.3292
ukb-b-20019	PCT where patients GP was registered: NEWCASTLE PCT || id:ukb-b-20019	-	-	-	-	-	-	179.424	121.16	0.138638	-	-	-	-	-	-	-	-	-	-	1	463010	7.64709e-07	30.3268
ukb-b-18127	PCT where patients GP was registered: NORTH KIRKLEES PCT || id:ukb-b-18127	-	-	-	-	-	-	-200.163	215.921	0.353916	-	-	-	-	-	-	-	-	-	-	1	463010	2.52338e-07	31.9817
ukb-b-10382	PCT where patients GP was registered: NORTH STAFFORDSHIRE PCT || id:ukb-b-10382	-	-	-	-	-	-	56.3024	152.359	0.711728	-	-	-	-	-	-	-	-	-	-	1	463010	4.71104e-07	34.037
ukb-b-14017	PCT where patients GP was registered: NORTH TYNESIDE PCT || id:ukb-b-14017	-	-	-	-	-	-	-1.82514	107.327	0.986432	-	-	-	-	-	-	-	-	-	-	1	463010	8.33898e-07	34.4157
ukb-b-13743	PCT where patients GP was registered: NOT KNOWN || id:ukb-b-13743	-	-	-	-	-	-	16.8957	57.2066	0.767731	-	-	-	-	-	-	-	-	-	-	1	463010	2.6456e-06	30.285
ukb-b-10608	PCT where patients GP was registered: NOTTINGHAMSHIRE COUNTY TEACHING PCT || id:ukb-b-10608	-	-	-	-	-	-	98.9584	103.324	0.338192	-	-	-	-	-	-	-	-	-	-	1	463010	1.06067e-06	30.8831
ukb-b-15528	PCT where patients GP was registered: OLDHAM PCT || id:ukb-b-15528	-16.7684	21.2258	0.429526	-	-	-	-	-	-	-	-	-	-	-	-	-	-	-	-	2	463010	7.64864e-07	62.0425
ukb-b-18202	PCT where patients GP was registered: OXFORDSHIRE PCT || id:ukb-b-18202	19.8604	35.341	0.574141	-68.5438	248.644	0.828756	-	-	-	0.178373	0.775386	0.742032	0.497095	-1.90586	77.2045	0.980306	-7.72921	85.4035	0.936136	3	463010	2.83225e-06	95.9551
ukb-b-12962	PCT where patients GP was registered: SHEFFIELD PCT || id:ukb-b-12962	85.1018	6.13246	8.69854e-44	-	-	-	-	-	-	-	-	-	-	-	-	-	-	-	-	2	463010	1.97463e-06	61.8585
ukb-b-4286	PCT where patients GP was registered: SHEFFIELD SOUTH WEST PCT || id:ukb-b-4286	-	-	-	-	-	-	-214.989	175.947	0.221745	-	-	-	-	-	-	-	-	-	-	1	463010	3.7051e-07	30.1015
ukb-b-5550	PCT where patients GP was registered: SOUTH EAST SHEFFIELD PCT || id:ukb-b-5550	-	-	-	-	-	-	220.647	199.728	0.269274	-	-	-	-	-	-	-	-	-	-	1	463010	2.85305e-07	30.3354
ukb-b-20178	PCT where patients GP was registered: SOUTH LEEDS PCT || id:ukb-b-20178	-	-	-	-	-	-	-115.393	202.833	0.569419	-	-	-	-	-	-	-	-	-	-	1	463010	2.72957e-07	30.8841
ukb-b-6987	PCT where patients GP was registered: SOUTH STOKE PCT || id:ukb-b-6987	-37.7982	176.234	0.830174	-	-	-	-	-	-	-	-	-	-	-	-	-	-	-	-	2	463010	5.55105e-07	62.4934
ukb-b-12381	PCT where patients GP was registered: ST HELENS PCT || id:ukb-b-12381	-	-	-	-	-	-	316.895	271.386	0.242931	-	-	-	-	-	-	-	-	-	-	1	463010	1.88605e-07	31.447
ukb-b-19641	PCT where patients GP was registered: STOKE ON TRENT PCT || id:ukb-b-19641	-1.82886	178.568	0.991828	-	-	-	-	-	-	-	-	-	-	-	-	-	-	-	-	2	463010	9.0783e-07	61.1368
ukb-b-20168	PCT where patients GP was registered: SUNDERLAND TEACHING PCT || id:ukb-b-20168	-66.8436	39.4711	0.0903636	4.70372	553.141	0.994587	-	-	-	-0.091359	0.917281	0.776819	0.484811	-33.2017	91.1682	0.715723	-29.3333	105.389	0.806893	3	463010	1.78147e-06	93.6555
ukb-b-16920	PCT where patients GP was registered: WOKINGHAM PCT || id:ukb-b-16920	-26.6329	42.1918	0.527888	-541.891	1269.48	0.743158	-	-	-	0.468637	0.753763	0.853508	0.697674	0.887895	125.217	0.994342	15.2375	145.04	0.925918	3	463010	9.74309e-07	100.943
ukb-d-I9_PAD	Peripheral artery disease || id:ukb-d-I9_PAD	-	-	-	-	-	-	-256.463	194.986	0.188412	-	-	-	-	-	-	-	-	-	-	1	361194	2.89252e-07	30.7733
finn-a-I9_PHLETHROM	Phlebitis and thrombophlebitis (not including DVT) || id:finn-a-I9_PHLETHROM	-	-	-	-	-	-	0.0732387	0.298632	0.806265	-	-	-	-	-	-	-	-	-	-	1	-	0.120212	90.9997
finn-a-M13_POLYARTHROPATHIES	Polyarthropathies || id:finn-a-M13_POLYARTHROPATHIES	-	-	-	-	-	-	-0.342259	1.09472	0.754549	-	-	-	-	-	-	-	-	-	-	1	-	0.0346051	150.889
finn-a-M13_POLYMYALGIA	Polymyalgia rheumatica || id:finn-a-M13_POLYMYALGIA	-	-	-	-	-	-	0.425943	0.289337	0.140985	-	-	-	-	-	-	-	-	-	-	1	-	0.164818	49.0163
ukb-d-C3_PRIMARY_LYMPHOID_HEMATOPOIETIC	Primary_lymphoid and hematopoietic malignant neoplasms || id:ukb-d-C3_PRIMARY_LYMPHOID_HEMATOPOIETIC	66.9304	127.951	0.600909	-	-	-	-	-	-	-	-	-	-	-	-	-	-	-	-	2	361194	1.58885e-06	77.1795
finn-a-I9_PULMEMB	Pulmonary embolism || id:finn-a-I9_PULMEMB	0.0367891	0.101186	0.716174	-	-	-	-	-	-	-	-	-	-	-	-	-	-	-	-	2	-	0.0710096	83.5521
finn-a-FG_PULMHEART	Pulmonary heart disease || id:finn-a-FG_PULMHEART	0.036659	0.101269	0.717356	-	-	-	-	-	-	-	-	-	-	-	-	-	-	-	-	2	-	0.0709665	83.5749
finn-a-I9_PULMHEART	Pulmonary heart disease, diseases of pulmonary circulation || id:finn-a-I9_PULMHEART	0.0416634	0.107276	0.697739	-	-	-	-	-	-	-	-	-	-	-	-	-	-	-	-	2	-	0.0621404	78.9649
ukb-b-11615	Qualifications: A levels/AS levels or equivalent || id:ukb-b-11615	-0.982733	2.54819	0.69975	-20.5046	14.7861	0.169103	-	-	-	0.128942	0.182843	0.759421	0.780941	-6.36598	4.06731	0.117545	-9.2896	10.3367	0.371294	88	458079	0.00154719	3637.88
ukb-b-16489	Qualifications: College or University degree || id:ukb-b-16489	-1.36796	1.48674	0.357517	-4.56541	6.11756	0.456175	-	-	-	0.0241721	0.590441	0.147723	0.140877	-0.845012	2.28175	0.711133	-3.35611	5.89724	0.56978	261	458079	0.00554269	12166.8
ukb-b-10505	Qualifications: CSEs or equivalent || id:ukb-b-10505	10.7617	11.0947	0.332052	30.549	51.3846	0.584162	-	-	-	-0.108415	0.710859	0.606586	0.485062	10.2403	16.6773	0.539197	6.28053	22.6971	0.793077	6	458079	5.94879e-05	238.606
ukb-b-17729	Qualifications: None of the above || id:ukb-b-17729	0.712734	2.99098	0.811652	-25.5624	16.0984	0.115782	-	-	-	0.152318	0.0999267	0.574056	0.626415	3.7279	4.29663	0.385595	10.3556	11.782	0.381725	93	458079	0.0012176	3944.6
ukb-b-7926	Qualifications: NVQ or HND or HNC or equivalent || id:ukb-b-7926	-	-	-	-	-	-	1.61194	27.7233	0.953634	-	-	-	-	-	-	-	-	-	-	1	458079	1.35317e-05	41.2022
ukb-b-18099	Qualifications: O levels/GCSEs or equivalent || id:ukb-b-18099	1.52998	4.43918	0.730354	-36.3205	40.0521	0.375853	-	-	-	0.266278	0.352285	0.840025	0.843642	-0.44156	7.25111	0.951442	-11.3754	14.3256	0.43648	21	458079	0.000402777	746.48
ukb-b-13799	Qualifications: Other professional qualifications eg: nursing, teaching || id:ukb-b-13799	2.56395	5.52025	0.642316	-13.7778	36.5995	0.710984	-	-	-	0.105206	0.656366	0.616262	0.564275	4.57095	8.31355	0.582444	7.18953	16.0189	0.658641	20	458079	0.00032462	728.78
finn-a-L12_RADIATIONRELATEDSKIN	Radiation-related disorders of the skin and subcutaneous tissue || id:finn-a-L12_RADIATIONRELATEDSKIN	-	-	-	-	-	-	-0.204725	0.414141	0.621069	-	-	-	-	-	-	-	-	-	-	1	-	0.0214815	31.436
finn-a-M13_REACTARTH	Reactive arthropathies || id:finn-a-M13_REACTARTH	-	-	-	-	-	-	-0.0846693	0.270815	0.754549	-	-	-	-	-	-	-	-	-	-	1	-	0.558103	226.33
finn-a-RHEUMA_ARHTROPAT_REACTIVE	Reactive arthropathies, FINNGEN || id:finn-a-RHEUMA_ARHTROPAT_REACTIVE	-	-	-	-	-	-	-0.0802994	0.256838	0.754549	-	-	-	-	-	-	-	-	-	-	1	-	0.614421	171.327
ukb-b-10937	Reason for glasses/contact lenses: For 'astigmatism' || id:ukb-b-10937	-	-	-	-	-	-	-53.6143	63.8221	0.400876	-	-	-	-	-	-	-	-	-	-	1	460536	2.58886e-06	45.3647
ukb-b-9139	Reason for glasses/contact lenses: For a 'lazy' eye or an eye with poor vision since childhood (called 'amblyopia') || id:ukb-b-9139	-	-	-	-	-	-	-36.3781	93.0063	0.695697	-	-	-	-	-	-	-	-	-	-	1	460536	1.20843e-06	67.4852
ukb-b-11465	Reason for glasses/contact lenses: For a 'squint' or 'turn' in an eye since childhood (called 'strabismus') || id:ukb-b-11465	-	-	-	-	-	-	-148.1	192.763	0.44231	-	-	-	-	-	-	-	-	-	-	1	460536	2.81368e-07	30.6482
ukb-b-16235	Reason for glasses/contact lenses: For just reading/near work as you are getting older (called 'presbyopia') || id:ukb-b-16235	-10.358	15.086	0.492337	-32.6894	55.6978	0.59851	-	-	-	0.144958	0.696797	0.678721	0.546445	-10.139	25.7299	0.693541	-20.1008	33.7761	0.583798	5	460536	3.41701e-05	198.545
ukb-b-18189	Reason for glasses/contact lenses: For long-sightedness, i.e. for distance and near, but particularly for near tasks like reading (called 'hypermetropia') || id:ukb-b-18189	0.628354	8.03989	0.937705	-26.373	98.4594	0.80617	-	-	-	0.0822739	0.794343	0.985072	0.962618	-4.72168	30.7054	0.877788	-8.71445	39.9074	0.837832	5	460536	1.63699e-05	189.845
ukb-b-6353	Reason for glasses/contact lenses: For short-sightedness, i.e. only or mainly for distance viewing such as driving, cinema etc (called 'myopia') || id:ukb-b-6353	6.74412	5.46138	0.216877	16.5609	19.3669	0.399048	-	-	-	-0.0485868	0.595611	0.848462	0.826527	7.55387	8.6751	0.383889	7.3838	11.993	0.542461	33	460536	0.000277203	1714.45
ukb-d-2664_5	Reason for reducing amount of alcohol drunk: Other reason || id:ukb-d-2664_5	-8.84075	5.38234	0.100476	-	-	-	-	-	-	-	-	-	-	-	-	-	-	-	-	2	134033	0.000226548	124.769
ukb-b-19066	Reproduciblity of spirometry measurement using ERS/ATS criteria || id:ukb-b-19066	-	-	-	-	-	-	-36.6085	21.104	0.0827985	-	-	-	-	-	-	-	-	-	-	1	345665	1.77268e-05	34.458
ukb-d-H7_RETINALDETACH	Retinal detachments and breaks || id:ukb-d-H7_RETINALDETACH	-7.83664	21.9754	0.721384	-	-	-	-	-	-	-	-	-	-	-	-	-	-	-	-	2	361194	2.20925e-06	95.562
ukb-d-M13_RHEUMA	Rheumatoid arthritis || id:ukb-d-M13_RHEUMA	69.7109	12.1678	1.0095e-08	17.243	123.144	0.90147	-	-	-	0.176343	0.698003	0.958783	0.948434	68.1995	40.2956	0.0905543	65.3866	40.8967	0.208157	4	361194	9.30077e-06	740.197
finn-a-M13_RHEUMA	Rheumatoid arthritis || id:finn-a-M13_RHEUMA	0.199214	0.321525	0.535526	-	-	-	-	-	-	-	-	-	-	-	-	-	-	-	-	2	-	0.3368	445.24
finn-a-RA_CO_MORB	Rheumatoid arthritis -related co-morbidities || id:finn-a-RA_CO_MORB	-	-	-	-	-	-	-1.45576	1.60359	0.363976	-	-	-	-	-	-	-	-	-	-	1	-	0.00414278	30.7156
ukb-b-14147	Risk taking || id:ukb-b-14147	-2.56994	4.65693	0.581049	-0.247448	22.6108	0.991349	-	-	-	-0.0151631	0.917048	0.565492	0.511597	-7.7601	7.22963	0.283103	-12.4776	12.8504	0.339866	29	446279	0.000485735	1156.52
finn-a-M13_SACROILIITIS	Sacroiliitis, not elsewhere classified || id:finn-a-M13_SACROILIITIS	-	-	-	-	-	-	-0.0729208	0.233238	0.754549	-	-	-	-	-	-	-	-	-	-	1	-	0.751007	101.827
ukb-d-L12_SCARCONDITIONS	Scar conditions and fibrosis of skin || id:ukb-d-L12_SCARCONDITIONS	-	-	-	-	-	-	405.52	239.947	0.0910211	-	-	-	-	-	-	-	-	-	-	1	361194	4.2029e-07	33.5904
ukb-b-18336	Seen a psychiatrist for nerves, anxiety, tension or depression || id:ukb-b-18336	41.6476	24.7833	0.0928652	209.564	96.7472	0.118891	-	-	-	-0.787686	0.17418	0.092039	0.272649	41.1541	24.0802	0.0874422	50.2125	35.6325	0.231574	5	460702	4.71752e-05	211.996
ukb-b-6991	Seen doctor (GP) for nerves, anxiety, tension or depression || id:ukb-b-6991	3.16127	4.19845	0.451474	31.0048	25.5782	0.232745	-	-	-	-0.184687	0.276594	0.250137	0.260284	5.78713	5.8968	0.326394	9.42071	14.4568	0.518355	41	459560	0.000747816	1560.58
finn-a-H7_CATARACTSENILE	Senile cataract || id:finn-a-H7_CATARACTSENILE	0.527458	0.286656	0.0657628	-	-	-	-	-	-	-	-	-	-	-	-	-	-	-	-	2	-	0.0178202	91.6844
ukb-b-9981	Sensitivity / hurt feelings || id:ukb-b-9981	1.98867	4.43423	0.653805	-19.2249	19.7498	0.336193	-	-	-	0.158452	0.277003	0.0190046	0.0214748	-4.77419	5.82614	0.412534	-10.5448	11.4629	0.363001	42	449419	0.000885399	1670.4
finn-a-RHEUMA_SEROPOS	Seropositive rheumatoid arthritis || id:finn-a-RHEUMA_SEROPOS	0.129236	0.170667	0.448906	1.03646	0.609214	0.338292	-	-	-	-0.676011	0.366607	0.299747	0.846511	0.162652	0.164244	0.322025	0.219386	0.180917	0.349071	3	-	0.519432	527.472
finn-a-RHEUMA_SEROPOS_WIDE	Seropositive rheumatoid arthritis, wide || id:finn-a-RHEUMA_SEROPOS_WIDE	0.172794	0.179864	0.336707	0.486751	0.462824	0.483963	-	-	-	-0.224099	0.588363	0.346197	0.245026	0.23654	0.174914	0.176272	0.275135	0.185365	0.276011	3	-	0.497076	510.594
ukb-b-9543	Shortness of breath walking on level ground || id:ukb-b-9543	-	-	-	-	-	-	-3.88572	24.0048	0.871406	-	-	-	-	-	-	-	-	-	-	1	150308	1.98686e-05	30.9439
ukb-d-M13_SCIATICA	Siatica+with lumbago || id:ukb-d-M13_SCIATICA	-16.4961	200.707	0.934495	-1829.7	913.76	0.294864	-	-	-	4.30258	0.294577	0.0913388	0.380907	-172.771	168.326	0.3047	-192.904	174.812	0.384827	3	361194	9.11116e-07	100.76
ukb-d-L12_NONIONRADISKIN	Skin changes due to chronic exposure to nonionizing radiation || id:ukb-d-L12_NONIONRADISKIN	-118.156	101.007	0.242092	-	-	-	-	-	-	-	-	-	-	-	-	-	-	-	-	2	361194	8.61924e-07	74.5813
finn-a-L12_NONIONRADISKIN	Skin changes due to chronic exposure to nonionizing radiation || id:finn-a-L12_NONIONRADISKIN	-	-	-	-	-	-	-0.182978	0.370149	0.621069	-	-	-	-	-	-	-	-	-	-	1	-	0.0268911	34.5118
finn-a-SLE_COMORB	SLE-related co-morbidities || id:finn-a-SLE_COMORB	-	-	-	-	-	-	-1.42783	1.57281	0.363976	-	-	-	-	-	-	-	-	-	-	1	-	0.00430647	30.8058
ukb-d-20116_0	Smoking status: Never || id:ukb-d-20116_0	3.43819	2.35295	0.143953	-6.0829	10.7692	0.573822	-	-	-	0.0816385	0.367737	0.349408	0.344715	5.21771	3.4567	0.131184	8.30119	6.4733	0.203509	79	359706	0.00220401	3237.48
ukb-b-17400	Snoring || id:ukb-b-17400	-5.09034	3.5915	0.156387	11.4988	20.0671	0.569687	-	-	-	-0.120201	0.405472	0.386492	0.374979	-3.56315	4.81084	0.458906	6.15526	11.1097	0.58242	44	430438	0.00092114	1766.3
ukb-d-M13_SOFTOVERUSE	Soft tissue disorders related to use, overuse and pressure || id:ukb-d-M13_SOFTOVERUSE	-	-	-	-	-	-	388.006	220.867	0.0789615	-	-	-	-	-	-	-	-	-	-	1	361194	2.8349e-07	32.0437
ukb-b-19073	Soup consumers || id:ukb-b-19073	-	-	-	-	-	-	-23.5325	14.4705	0.103898	-	-	-	-	-	-	-	-	-	-	1	64949	6.1466e-05	33.7739
ukb-b-14525	Sources of admission to hospital (recoded): Transfer to other NHS provider: General ward, young physically disabled, A&E || id:ukb-b-14525	-	-	-	-	-	-	-93.7331	73.3065	0.201022	-	-	-	-	-	-	-	-	-	-	1	461491	2.10158e-06	42.1066
ukb-b-14679	Sources of admission to hospital (recoded): Transfer within NHS provider || id:ukb-b-14679	169.268	94.2747	0.0725784	1424.3	1235.18	0.454804	-	-	-	-1.34658	0.493905	0.401402	0.375149	112.655	126.374	0.372691	63.5563	150.351	0.713612	3	461364	1.32122e-06	93.8105
ukb-b-20100	Sources of admission to hospital (recoded): Transfer within NHS provider: Medical specialty || id:ukb-b-20100	-	-	-	-	-	-	-59.4827	196.803	0.762465	-	-	-	-	-	-	-	-	-	-	1	461369	3.36342e-07	33.2504
ukb-b-20172	Sources of admission to hospital (recoded): Usual Place of residence || id:ukb-b-20172	1.51388	12.1394	0.900755	-31.8343	52.8743	0.573382	-	-	-	0.217848	0.544402	0.224475	0.182687	11.6165	14.7278	0.430261	21.3735	26.071	0.443659	7	462793	0.000111303	231.376
ukb-b-14342	Sources of admission to hospital (recoded): Usual Place of residence: Living alone || id:ukb-b-14342	-5.95515	4.39376	0.175301	-	-	-	-	-	-	-	-	-	-	-	-	-	-	-	-	2	461374	7.75813e-07	68.6386
ukb-b-17289	Sources of admission to hospital (recoded): Usual Place of residence: Living with relatives || id:ukb-b-17289	-18.2177	21.3478	0.393451	-28.6494	71.3455	0.6957	-	-	-	0.0280634	0.878745	0.726584	0.649902	-24.2312	33.1266	0.464491	-7.13378	56.7937	0.902122	13	461393	2.2264e-05	435.709
finn-a-SPONDYLOARTHRITIS	Spondyloarthritis || id:finn-a-SPONDYLOARTHRITIS	-	-	-	-	-	-	-0.0762222	0.243797	0.754549	-	-	-	-	-	-	-	-	-	-	1	-	0.698345	562.4
finn-a-M13_SPONDYLOPATHY	Spondylopathies || id:finn-a-M13_SPONDYLOPATHY	-	-	-	-	-	-	-0.419832	1.34283	0.754549	-	-	-	-	-	-	-	-	-	-	1	-	0.0231	127.276
finn-a-SPONDYLOPATHY_FG	Spondylopathies (FG) || id:finn-a-SPONDYLOPATHY_FG	-	-	-	-	-	-	-0.0552839	0.176826	0.754549	-	-	-	-	-	-	-	-	-	-	1	-	1.31848	696.271
ukb-d-1428_1	Spread type: Butter/spreadable butter || id:ukb-d-1428_1	-13.2873	5.78098	0.0215366	-44.8236	25.7148	0.119479	-	-	-	0.252803	0.237218	0.760664	0.842546	-11.6227	9.64506	0.228188	-12.0368	15.1597	0.447623	10	360291	0.00026244	408.989
ukb-d-1428_2	Spread type: Flora Pro-Active/Benecol || id:ukb-d-1428_2	-	-	-	-	-	-	145.196	144.315	0.314364	-	-	-	-	-	-	-	-	-	-	1	360291	4.51675e-07	30.0368
ukb-d-1428_0	Spread type: Never/rarely use spread || id:ukb-d-1428_0	1.70565	40.0223	0.966006	-	-	-	-	-	-	-	-	-	-	-	-	-	-	-	-	2	360291	2.37612e-05	93.6288
ukb-d-1428_3	Spread type: Other type of spread/margarine || id:ukb-d-1428_3	39.465	10.5594	0.000185921	-	-	-	-	-	-	-	-	-	-	-	-	-	-	-	-	2	360291	6.42125e-05	93.6246
ukb-b-8388	Started insulin within one year diagnosis of diabetes || id:ukb-b-8388	0.296211	1.68947	0.860822	-3.76327	4.82766	0.47094	-	-	-	0.183453	0.409514	0.267082	0.255436	-0.54091	1.89282	0.775055	-0.868906	2.2075	0.707471	7	21241	0.00454831	952.041
ukb-d-C_STROKE	STROKE || id:ukb-d-C_STROKE	-	-	-	-	-	-	-81.7413	101.323	0.419817	-	-	-	-	-	-	-	-	-	-	1	361194	1.48157e-06	31.7622
ukb-d-I9_STR_SAH	Stroke, including SAH || id:ukb-d-I9_STR_SAH	-	-	-	-	-	-	-99.8282	100.522	0.320661	-	-	-	-	-	-	-	-	-	-	1	361194	1.11832e-06	31.2744
finn-a-T1D_ICD9_10	Sub-endpoint used in defining T1D endpoints || id:finn-a-T1D_ICD9_10	-	-	-	-	-	-	-0.395986	0.690548	0.566348	-	-	-	-	-	-	-	-	-	-	1	-	0.0134828	30.7229
ukb-d-20546_1	Substances taken for depression: Unprescribed medication (more than once) || id:ukb-d-20546_1	-	-	-	-	-	-	-5.07517	35.501	0.886323	-	-	-	-	-	-	-	-	-	-	1	117763	1.08835e-05	37.03
ukb-b-19957	Suffer from 'nerves' || id:ukb-b-19957	-2.58114	4.90284	0.59857	4.81397	38.2612	0.901132	-	-	-	-0.0442891	0.84678	0.880541	0.845335	-2.17156	7.91393	0.783779	9.43129	14.6497	0.526682	22	445809	0.000302164	803.714
ukb-d-ASTHMA_EOSINOPHIL_SUGG	Suggestive for eosinophilic asthma || id:ukb-d-ASTHMA_EOSINOPHIL_SUGG	-21.0912	44.6759	0.63686	-60.4288	169.358	0.727983	-	-	-	0.0616978	0.813553	0.0854831	0.0606075	-14.2513	49.0546	0.771419	-46.4187	64.8559	0.487858	13	361194	1.03279e-05	584.835
ukb-d-5540_0	Surgery/amputation of toe or leg: No || id:ukb-d-5540_0	-12.4381	7.11396	0.0803943	-	-	-	-	-	-	-	-	-	-	-	-	-	-	-	-	2	25891	2.74654e-05	61.2621
ukb-d-XVIII_MISCFINDINGS	Symptoms, signs and abnormal clinical and laboratory findings, not elsewhere classified || id:ukb-d-XVIII_MISCFINDINGS	-7.32414	10.2633	0.47546	-113.633	141.413	0.569071	-	-	-	0.72494	0.588235	0.557141	0.438731	-13.6474	16.1525	0.398161	-16.8326	19.1915	0.472942	3	361194	5.92767e-05	109.619
finn-a-XVIII_MISCFINDINGS	Symptoms, signs and abnormal clinical and laboratory findings, not elsewhere classified || id:finn-a-XVIII_MISCFINDINGS	-	-	-	-	-	-	-2.37884	2.82086	0.39906	-	-	-	-	-	-	-	-	-	-	1	-	0.00178228	36.5426
finn-a-M13_SYSTCONNECT	Systemic connective tissue disorders || id:finn-a-M13_SYSTCONNECT	-	-	-	-	-	-	-1.55647	0.847267	0.0662021	-	-	-	-	-	-	-	-	-	-	1	-	0.0253959	31.849
ukb-b-20292	Taking other prescription medications || id:ukb-b-20292	-8.19983	4.08562	0.04475	-16.7467	17.9241	0.35985	-	-	-	0.066713	0.627945	0.600321	0.556318	-7.42922	6.62729	0.262286	-6.41308	11.169	0.571184	25	461332	0.000584868	1083.07
ukb-b-17988	Tea consumed || id:ukb-b-17988	-	-	-	-	-	-	-8.72474	12.395	0.481501	-	-	-	-	-	-	-	-	-	-	1	64949	8.72707e-05	30.8132
ukb-b-10093	Tense / 'highly strung' || id:ukb-b-10093	-8.05192	5.15985	0.118643	-2.03855	34.3624	0.952996	-	-	-	-0.0327405	0.860381	0.233082	0.20176	-18.081	6.90559	0.00883659	-24.5203	14.9228	0.108192	41	447961	0.000477566	1489.23
ukb-b-7085	Thickness of butter/margarine spread on sliced bread: medium || id:ukb-b-7085	-	-	-	-	-	-	-6.88228	12.1783	0.571988	-	-	-	-	-	-	-	-	-	-	1	64949	7.6635e-05	30.5439
finn-a-THYROTOXICOSIS	Thyrotoxicosis || id:finn-a-THYROTOXICOSIS	-	-	-	-	-	-	-1.22158	1.21014	0.312758	-	-	-	-	-	-	-	-	-	-	1	-	0.0442894	50.6952
finn-a-E4_THYTOXGOITDIF	Thyrotoxicosis with diffuse goitr || id:finn-a-E4_THYTOXGOITDIF	-	-	-	-	-	-	-0.698368	0.691828	0.312758	-	-	-	-	-	-	-	-	-	-	1	-	0.1344	77.6474
finn-a-E4_THYTOXNAS	Thyrotoxicosis, other and/or unspecified || id:finn-a-E4_THYTOXNAS	-	-	-	-	-	-	-1.17779	1.16677	0.312758	-	-	-	-	-	-	-	-	-	-	1	-	0.0472047	38.6224
ukb-d-4803_0	Tinnitus: No, never || id:ukb-d-4803_0	-5.9576	1.75859	0.000704755	-	-	-	-	-	-	-	-	-	-	-	-	-	-	-	-	2	117882	0.000109241	62.9391
ukb-d-22506_114	Tobacco smoking: Never smoked || id:ukb-d-22506_114	-4.0392	2.77036	0.144839	15.0311	105.085	0.899371	-	-	-	-0.280979	0.872541	0.86765	0.708033	-4.66466	6.54439	0.475987	-7.7312	8.44586	0.42749	4	91353	0.000366851	137.901
ukb-d-22506_112	Tobacco smoking: Occasionally || id:ukb-d-22506_112	-	-	-	-	-	-	6.761	49.7879	0.891983	-	-	-	-	-	-	-	-	-	-	1	91353	5.10144e-06	29.9259
ukb-b-11025	Transport type for commuting to job workplace: Car/motor vehicle || id:ukb-b-11025	-15.477	7.16266	0.0307122	-	-	-	-	-	-	-	-	-	-	-	-	-	-	-	-	2	245364	4.6072e-05	68.0763
ukb-b-15787	Transport type for commuting to job workplace: Cycle || id:ukb-b-15787	-0.439165	33.6297	0.989581	-316.105	867.562	0.777559	-	-	-	1.39656	0.777571	0.0517436	0.0222155	-13.9257	28.5581	0.625814	-25.6525	36.1272	0.551294	3	245364	2.73292e-05	93.5025
ukb-b-17155	Transport type for commuting to job workplace: Public transport || id:ukb-b-17155	-	-	-	-	-	-	33.8262	33.1451	0.307468	-	-	-	-	-	-	-	-	-	-	1	245364	2.14424e-05	30.7936
ukb-b-4947	Treatment speciality of consultant (recoded): Breast surgery || id:ukb-b-4947	-	-	-	-	-	-	163.596	154.649	0.290123	-	-	-	-	-	-	-	-	-	-	1	444122	4.54867e-07	36.6625
ukb-b-6351	Treatment speciality of consultant (recoded): Cardiac surgery || id:ukb-b-6351	-	-	-	-	-	-	-336.93	195.661	0.0850683	-	-	-	-	-	-	-	-	-	-	1	443978	2.81772e-07	43.65
ukb-b-20300	Treatment speciality of consultant (recoded): Cardiology || id:ukb-b-20300	2.20004	14.8115	0.88192	42.8393	34.0376	0.243666	-	-	-	-0.23945	0.225067	0.0865063	0.131404	-23.0106	17.2353	0.181848	-27.6404	28.6347	0.359625	10	445693	8.53943e-05	663.637
ukb-b-6951	Treatment speciality of consultant (recoded): Cardiothoracic surgery || id:ukb-b-6951	10.3905	174.262	0.952454	-	-	-	-	-	-	-	-	-	-	-	-	-	-	-	-	2	444235	2.60025e-06	127.309
ukb-b-12396	Treatment speciality of consultant (recoded): Clinical haematology || id:ukb-b-12396	-	-	-	-	-	-	10.8597	111.728	0.922569	-	-	-	-	-	-	-	-	-	-	1	444211	1.50353e-06	85.4101
ukb-b-15918	Treatment speciality of consultant (recoded): Dermatology || id:ukb-b-15918	-41.8815	11.323	0.000216631	-41.9633	201.06	0.848042	-	-	-	0.000173986	0.999692	0.994268	0.973931	-52.9879	55.9952	0.343999	-59.8804	70.3643	0.442712	5	444587	8.87163e-06	200.344
ukb-b-13814	Treatment speciality of consultant (recoded): Ear, nose and throat (ENT) || id:ukb-b-13814	-59.1873	67.7814	0.38255	-	-	-	-	-	-	-	-	-	-	-	-	-	-	-	-	2	445121	7.63674e-06	64.646
ukb-b-12646	Treatment speciality of consultant (recoded): General medicine || id:ukb-b-12646	-10.7635	15.0471	0.47441	-27.5024	55.8411	0.639859	-	-	-	0.0995033	0.764809	0.0627365	0.0400567	-12.7625	14.7433	0.386684	-11.336	23.588	0.64547	8	448935	9.47468e-05	273.438
ukb-b-7135	Treatment speciality of consultant (recoded): General surgery || id:ukb-b-7135	-11.5009	5.68088	0.042919	5.12625	16.9501	0.777398	-	-	-	-0.171845	0.320709	0.813738	0.914851	-7.64241	10.4338	0.463882	-3.60433	12.8473	0.790293	6	449925	0.000141258	344.177
ukb-b-6144	Treatment speciality of consultant (recoded): Geriatric medicine || id:ukb-b-6144	-	-	-	-	-	-	-126.602	120.102	0.291826	-	-	-	-	-	-	-	-	-	-	1	444271	8.81947e-07	29.9829
ukb-b-10212	Treatment speciality of consultant (recoded): Neurology || id:ukb-b-10212	-	-	-	-	-	-	173.242	95.0936	0.068484	-	-	-	-	-	-	-	-	-	-	1	444321	1.218e-06	44.1176
ukb-b-11856	Treatment speciality of consultant (recoded): Ophthalmology || id:ukb-b-11856	-2.35348	32.0245	0.941416	69.6451	139.744	0.652466	-	-	-	-0.256401	0.631277	0.089544	0.0612575	27.4193	31.1705	0.379047	32.3812	39.7525	0.461034	5	445378	2.20903e-05	191.839
ukb-b-13285	Treatment speciality of consultant (recoded): Plastic surgery || id:ukb-b-13285	-	-	-	-	-	-	-77.9744	62.1478	0.209602	-	-	-	-	-	-	-	-	-	-	1	445128	3.95525e-06	38.5382
ukb-b-14801	Treatment speciality of consultant (recoded): Rheumatology || id:ukb-b-14801	65.4146	21.1715	0.00200325	-	-	-	-	-	-	-	-	-	-	-	-	-	-	-	-	2	444199	3.05578e-06	170.722
ukb-b-8667	Treatment speciality of consultant (recoded): Trauma & orthopaedics || id:ukb-b-8667	13.996	25.0525	0.576389	-55.8017	47.056	0.35747	-	-	-	0.45673	0.242801	0.133686	0.30384	17.8673	24.9844	0.474522	23.1334	26.83	0.451978	4	448516	4.30053e-05	136.088
ukb-b-7647	Treatment speciality of consultant (recoded): Urology || id:ukb-b-7647	41.421	64.3385	0.519706	556.559	286.66	0.30279	-	-	-	-2.51596	0.320083	0.000203408	0.0469413	56.3828	30.8322	0.0674449	94.0928	41.9023	0.153829	3	446149	2.80804e-05	144.341
ukb-b-5759	Treatment speciality of consultant (recoded): Vascular surgery || id:ukb-b-5759	-	-	-	-	-	-	-152.11	160.611	0.343602	-	-	-	-	-	-	-	-	-	-	1	444074	4.87682e-07	31.476
ukb-b-6650	Treatment/medication code: adalat 5mg capsule || id:ukb-b-6650	-	-	-	-	-	-	-124.144	267.407	0.642467	-	-	-	-	-	-	-	-	-	-	1	462933	1.54162e-07	31.1545
ukb-b-16508	Treatment/medication code: alendronate sodium || id:ukb-b-16508	77.4659	49.3091	0.116176	-	-	-	-	-	-	-	-	-	-	-	-	-	-	-	-	2	462933	2.67017e-06	101.375
ukb-b-15895	Treatment/medication code: allopurinol || id:ukb-b-15895	-27.4282	18.2892	0.133694	-37.8439	47.023	0.436594	-	-	-	0.0252894	0.809823	0.66233	0.587666	-15.7976	29.3827	0.590818	-19.2917	32.6633	0.564901	14	462933	2.77544e-05	1156.37
ukb-b-9207	Treatment/medication code: amlodipine || id:ukb-b-9207	8.47829	9.09399	0.351184	-0.818961	42.5925	0.98485	-	-	-	0.0306879	0.82325	0.881121	0.846646	4.6283	15.6802	0.767865	-4.8594	27.2654	0.860254	22	462933	8.52711e-05	1016.28
ukb-b-8755	Treatment/medication code: aspirin || id:ukb-b-8755	11.4941	10.6628	0.281049	11.1488	28.6254	0.704362	-	-	-	0.00239615	0.989786	0.14003	0.100388	12.0726	13.6684	0.377102	43.2521	28.9783	0.161367	13	462933	0.000157691	638.243
ukb-b-11632	Treatment/medication code: atenolol || id:ukb-b-11632	-9.7045	18.0122	0.590042	38.6111	77.5287	0.629237	-	-	-	-0.146357	0.535459	0.237261	0.203577	-2.02659	22.6003	0.928548	-6.14602	33.8	0.85902	12	462933	4.22772e-05	524.567
ukb-b-10008	Treatment/medication code: atorvastatin || id:ukb-b-10008	3.2805	13.4649	0.807515	33.7412	34.9002	0.345194	-	-	-	-0.117084	0.355213	0.0358277	0.0374332	-9.88313	16.7988	0.556314	-21.2839	35.4638	0.554822	22	462933	9.80583e-05	1564.16
ukb-b-17681	Treatment/medication code: beclometasone || id:ukb-b-17681	-	-	-	-	-	-	-44.0158	96.2222	0.647356	-	-	-	-	-	-	-	-	-	-	1	462933	1.24922e-06	55.5478
ukb-b-10003	Treatment/medication code: becotide 50 inhaler || id:ukb-b-10003	-	-	-	-	-	-	-3.71759	146.513	0.979757	-	-	-	-	-	-	-	-	-	-	1	462933	5.03634e-07	38.47
ukb-b-18799	Treatment/medication code: bendroflumethiazide || id:ukb-b-18799	7.78458	6.14376	0.20513	-0.985297	23.6891	0.967047	-	-	-	0.0367811	0.699922	0.885625	0.864931	10.9015	10.3599	0.292672	11.025	18.2581	0.549536	39	462933	0.000216019	1890.25
ukb-b-17378	Treatment/medication code: bisoprolol || id:ukb-b-17378	-86.0007	66.4254	0.195425	-	-	-	-	-	-	-	-	-	-	-	-	-	-	-	-	2	462933	2.23182e-06	71.6706
ukb-b-11566	Treatment/medication code: calcichew d3 tablet || id:ukb-b-11566	-223.431	104.478	0.0324725	-	-	-	-	-	-	-	-	-	-	-	-	-	-	-	-	2	462933	1.63857e-06	78.4469
ukb-b-13079	Treatment/medication code: candesartan cilexetil || id:ukb-b-13079	-	-	-	-	-	-	-5.89245	118.582	0.960369	-	-	-	-	-	-	-	-	-	-	1	462933	8.1233e-07	35.4169
ukb-b-9290	Treatment/medication code: cetirizine || id:ukb-b-9290	-	-	-	-	-	-	-96.6594	117.26	0.409761	-	-	-	-	-	-	-	-	-	-	1	462933	7.61212e-07	31.6523
ukb-b-19698	Treatment/medication code: clopidogrel || id:ukb-b-19698	-	-	-	-	-	-	-205.368	123.561	0.096498	-	-	-	-	-	-	-	-	-	-	1	462933	6.8971e-07	50.4377
ukb-b-8301	Treatment/medication code: co-codamol || id:ukb-b-8301	-	-	-	-	-	-	-4.36787	94.473	0.963124	-	-	-	-	-	-	-	-	-	-	1	462933	1.55903e-06	31.0581
ukb-b-9790	Treatment/medication code: cod liver oil capsule || id:ukb-b-9790	-	-	-	-	-	-	41.2767	51.0998	0.419226	-	-	-	-	-	-	-	-	-	-	1	462933	3.58915e-06	29.844
ukb-b-10272	Treatment/medication code: digoxin || id:ukb-b-10272	-	-	-	-	-	-	-140.508	125.942	0.264569	-	-	-	-	-	-	-	-	-	-	1	462933	6.6193e-07	120.424
ukb-b-8668	Treatment/medication code: doxazosin || id:ukb-b-8668	22.4611	42.3013	0.595433	-351.672	1215.3	0.799538	-	-	-	0.552503	0.787117	0.56116	0.375382	9.26663	59.5741	0.876389	-41.0234	88.3195	0.673931	4	462933	3.93391e-06	164.046
ukb-b-15746	Treatment/medication code: enalapril || id:ukb-b-15746	-	-	-	-	-	-	-39.8451	145.664	0.784437	-	-	-	-	-	-	-	-	-	-	1	462933	5.15802e-07	31.3693
ukb-b-6474	Treatment/medication code: ezetimibe || id:ukb-b-6474	100.847	67.1066	0.132894	-51.1851	228.394	0.831543	-	-	-	0.23153	0.51545	0.0491962	0.0421608	55.4164	70.6686	0.432938	1.48561	97.6142	0.988351	7	462933	5.17251e-06	410.332
ukb-b-1974	Treatment/medication code: felodipine || id:ukb-b-1974	-18.027	169.911	0.915505	-	-	-	-	-	-	-	-	-	-	-	-	-	-	-	-	2	462933	1.15388e-06	63.9843
ukb-b-2029	Treatment/medication code: finasteride || id:ukb-b-2029	-82.626	44.5166	0.0634435	-	-	-	-	-	-	-	-	-	-	-	-	-	-	-	-	2	462933	5.09947e-07	67.7724
ukb-b-12831	Treatment/medication code: flixonase 50micrograms aqueous nasal spray || id:ukb-b-12831	-	-	-	-	-	-	-50.0446	166.496	0.763738	-	-	-	-	-	-	-	-	-	-	1	462933	4.11264e-07	47.675
ukb-b-288	Treatment/medication code: folic acid product || id:ukb-b-288	0.847598	48.1405	0.985953	-	-	-	-	-	-	-	-	-	-	-	-	-	-	-	-	2	462933	5.05339e-06	278.115
ukb-b-9940	Treatment/medication code: furosemide || id:ukb-b-9940	-	-	-	-	-	-	-215.494	148.026	0.145451	-	-	-	-	-	-	-	-	-	-	1	462933	5.01077e-07	30.9862
ukb-b-12861	Treatment/medication code: gaviscon liquid || id:ukb-b-12861	-	-	-	-	-	-	-207.001	182.721	0.257264	-	-	-	-	-	-	-	-	-	-	1	462933	3.56524e-07	31.1208
ukb-b-8602	Treatment/medication code: gliclazide || id:ukb-b-8602	7.66268	46.779	0.869884	34.5444	109.503	0.76048	-	-	-	-0.047805	0.79025	0.0208701	0.0129953	3.36321	40.1916	0.933311	-7.09475	42.3488	0.870656	10	462933	1.09613e-05	615.28
ukb-b-14037	Treatment/medication code: glucosamine product || id:ukb-b-14037	-	-	-	-	-	-	105.957	49.4548	0.0321535	-	-	-	-	-	-	-	-	-	-	1	462933	4.55041e-06	33.4078
ukb-b-16866	Treatment/medication code: ibuprofen || id:ukb-b-16866	-9.88864	22.1587	0.655406	-124.662	174.145	0.604477	-	-	-	0.565959	0.625702	0.271661	0.179161	-4.83697	22.9832	0.833311	-1.2445	28.6077	0.969254	3	462933	2.97859e-05	126.461
ukb-b-15445	Treatment/medication code: insulin product || id:ukb-b-15445	6.67571	17.1897	0.697752	29.0382	63.8603	0.665302	-	-	-	-0.0615186	0.719742	0.802136	0.722334	7.31726	29.0274	0.800978	2.59264	38.8105	0.948607	8	462933	1.9232e-05	917.512
ukb-b-17918	Treatment/medication code: levothyroxine sodium || id:ukb-b-17918	-0.0431473	6.04592	0.994306	-5.31648	14.8912	0.722092	-	-	-	0.0235415	0.699176	0.00108615	0.000883002	1.6265	8.00733	0.839036	1.15637	9.19323	0.900238	76	462933	0.000480193	5732.61
ukb-b-18062	Treatment/medication code: lipitor 10mg tablet || id:ukb-b-18062	57.3195	78.2139	0.463646	-310.735	218.008	0.227192	-	-	-	0.575774	0.15144	0.0354334	0.152429	-12.6649	70.5509	0.857534	-43.5813	81.5007	0.615748	6	462933	4.36043e-06	280.125
ukb-b-12095	Treatment/medication code: lisinopril || id:ukb-b-12095	10.1856	16.2268	0.530198	147.266	330.151	0.671201	-	-	-	-0.294519	0.691515	0.913681	0.868748	21.3687	33.867	0.528067	31.2849	51.4474	0.562327	8	462933	1.61476e-05	277.638
ukb-b-14609	Treatment/medication code: metformin || id:ukb-b-14609	14.8728	9.8509	0.131098	18.911	25.5864	0.463956	-	-	-	-0.0128539	0.864769	0.163606	0.139667	9.92151	15.324	0.517341	5.71077	17.7388	0.749061	44	462933	0.000138701	2633.63
ukb-b-12209	Treatment/medication code: methotrexate || id:ukb-b-12209	-36.4965	17.2868	0.0347521	4.99843	72.0176	0.950982	-	-	-	-0.111942	0.555228	0.91253	0.982386	-32.8319	44.5461	0.461102	-23.4101	46.7	0.650643	4	462933	8.6333e-06	749.451
ukb-b-14315	Treatment/medication code: nicorandil || id:ukb-b-14315	-	-	-	-	-	-	-352.795	218.894	0.107025	-	-	-	-	-	-	-	-	-	-	1	462933	3.86521e-07	56.3472
ukb-b-14960	Treatment/medication code: omeprazole || id:ukb-b-14960	-	-	-	-	-	-	3.34855	62.8433	0.957506	-	-	-	-	-	-	-	-	-	-	1	462933	3.75787e-06	31.219
ukb-b-17398	Treatment/medication code: oxytetracycline || id:ukb-b-17398	-	-	-	-	-	-	206.096	229.622	0.369428	-	-	-	-	-	-	-	-	-	-	1	462933	1.98991e-07	31.6506
ukb-b-8147	Treatment/medication code: paracetamol || id:ukb-b-8147	0.815046	8.08376	0.919689	-18.247	35.4156	0.615753	-	-	-	0.117229	0.589957	0.295912	0.252146	-2.71276	10.5888	0.797804	-11.9556	14.3187	0.41882	14	462933	0.000197917	613.232
ukb-b-13488	Treatment/medication code: perindopril || id:ukb-b-13488	-	-	-	-	-	-	-122.751	100.375	0.221358	-	-	-	-	-	-	-	-	-	-	1	462933	1.04605e-06	34.1981
ukb-b-8241	Treatment/medication code: prednisolone || id:ukb-b-8241	-	-	-	-	-	-	75.1135	141.067	0.594401	-	-	-	-	-	-	-	-	-	-	1	462933	5.26529e-07	43.0992
ukb-b-19759	Treatment/medication code: quinine || id:ukb-b-19759	-52.9987	63.9987	0.407601	-	-	-	-	-	-	-	-	-	-	-	-	-	-	-	-	2	462933	1.51381e-06	104.793
ukb-b-11895	Treatment/medication code: ramipril || id:ukb-b-11895	10.926	14.4584	0.449835	138.919	70.5523	0.0844714	-	-	-	-0.421947	0.0986609	0.677191	0.926349	8.34706	21.8983	0.703075	-0.0215102	35.2641	0.999527	10	462933	3.67942e-05	384.662
ukb-b-13664	Treatment/medication code: rosuvastatin || id:ukb-b-13664	39.1622	69.1081	0.570931	-157.995	403.199	0.715147	-	-	-	0.289742	0.644837	0.109593	0.0760232	28.2929	69.965	0.685929	4.35535	102.563	0.967771	6	462933	4.10515e-06	307.699
ukb-b-12301	Treatment/medication code: salbutamol || id:ukb-b-12301	-98.5392	19.7536	6.0874e-07	-275.596	297.315	0.422324	-	-	-	0.284685	0.589353	0.942505	0.938915	-113.295	53.352	0.0337095	-120.127	69.2082	0.157622	5	462933	5.13092e-06	201.66
ukb-b-17836	Treatment/medication code: seretide 50 evohaler || id:ukb-b-17836	18.4518	65.2612	0.777377	-455.093	692.153	0.539916	-	-	-	0.786102	0.52234	0.00727786	0.00658884	36.8324	56.7281	0.516157	90.1558	96.8913	0.388026	7	462933	7.76133e-06	309.745
ukb-b-11268	Treatment/medication code: simvastatin || id:ukb-b-11268	1.05829	4.16258	0.79931	12.2852	8.92407	0.176899	-	-	-	-0.0891616	0.156669	0.652581	0.704038	1.15504	6.94813	0.86797	0.610744	10.8859	0.955553	39	462933	0.000611133	2845.2
ukb-b-18761	Treatment/medication code: sumatriptan || id:ukb-b-18761	167.542	24.3217	5.6347e-12	-	-	-	-	-	-	-	-	-	-	-	-	-	-	-	-	2	462933	3.84191e-07	66.2479
ukb-b-9224	Treatment/medication code: symbicort 100/6 turbohaler || id:ukb-b-9224	-	-	-	-	-	-	-265.251	166.957	0.11212	-	-	-	-	-	-	-	-	-	-	1	462933	4.16923e-07	31.6978
ukb-b-4379	Treatment/medication code: tamoxifen || id:ukb-b-4379	-	-	-	-	-	-	247.232	184.587	0.180448	-	-	-	-	-	-	-	-	-	-	1	462933	3.23428e-07	47.894
ukb-b-11867	Treatment/medication code: tamsulosin || id:ukb-b-11867	-	-	-	-	-	-	-36.779	121.656	0.762409	-	-	-	-	-	-	-	-	-	-	1	462933	6.24194e-07	35.8995
ukb-b-9971	Treatment/medication code: thyroxine product || id:ukb-b-9971	13.5076	24.1289	0.575609	53.4847	70.4514	0.461295	-	-	-	-0.0881539	0.555028	0.168783	0.143563	34.0918	28.8754	0.237741	36.3334	33.5039	0.296486	15	462933	2.461e-05	979.526
ukb-b-16956	Treatment/medication code: thyroxine sodium || id:ukb-b-16956	-	-	-	-	-	-	99.5411	213.761	0.641455	-	-	-	-	-	-	-	-	-	-	1	462933	2.22658e-07	37.9846
ukb-b-7896	Treatment/medication code: tiotropium || id:ukb-b-7896	-	-	-	-	-	-	374.846	265.889	0.158604	-	-	-	-	-	-	-	-	-	-	1	462933	1.73477e-07	32.3815
ukb-b-13148	Treatment/medication code: ventolin 100micrograms inhaler || id:ukb-b-13148	-4.31159	13.4578	0.748681	-46.135	39.6617	0.257206	-	-	-	0.139923	0.274705	0.0596721	0.0686749	-5.69937	16.6912	0.732758	-11.7717	30.9993	0.707621	24	462933	9.0249e-05	1490.75
ukb-b-13248	Treatment/medication code: warfarin || id:ukb-b-13248	-34.169	16.6144	0.0397255	-28.1575	74.2727	0.715845	-	-	-	-0.0134628	0.932702	0.948363	0.906712	-33.4885	36.7338	0.361951	-35.1034	41.8886	0.426347	9	462933	1.21889e-05	569.106
ukb-b-17616	Treatment/medication code: xalatan 0.005% eye drops || id:ukb-b-17616	-101.593	114.881	0.376514	1480.81	2187.25	0.546925	-	-	-	-1.03134	0.521096	0.290842	0.238071	-96.703	133.689	0.46947	-139.094	208.522	0.541252	5	462933	1.02097e-06	171.209
ukb-d-M13_TRIGGERFINGER	Trigger finger || id:ukb-d-M13_TRIGGERFINGER	43.0927	146.088	0.768011	-	-	-	-	-	-	-	-	-	-	-	-	-	-	-	-	2	361194	1.31704e-06	85.9815
finn-a-E4_DM1KETO	Type 1 diabetes with ketoacidosis || id:finn-a-E4_DM1KETO	-	-	-	-	-	-	-0.0106951	0.130816	0.93484	-	-	-	-	-	-	-	-	-	-	1	-	0.212966	118.686
finn-a-E4_DM1NEU	Type 1 diabetes with neurological complications || id:finn-a-E4_DM1NEU	-0.0771985	0.0798038	0.333367	-	-	-	-	-	-	-	-	-	-	-	-	-	-	-	-	2	-	0.876471	148.723
finn-a-T1D_WIDE	Type 1 diabetes, wide definition || id:finn-a-T1D_WIDE	-	-	-	-	-	-	-0.390423	0.680847	0.566348	-	-	-	-	-	-	-	-	-	-	1	-	0.0137781	30.3761
finn-a-T1D_WIDE1	Type 1 diabetes, wide definition, subgroup 1 || id:finn-a-T1D_WIDE1	-	-	-	-	-	-	-0.665823	0.979167	0.496511	-	-	-	-	-	-	-	-	-	-	1	-	0.0176198	31.8418
finn-a-E4_DM2KETO	Type 2 diabetes with ketoacidosis || id:finn-a-E4_DM2KETO	-	-	-	-	-	-	-0.031867	0.26626	0.904734	-	-	-	-	-	-	-	-	-	-	1	-	0.244589	31.4908
finn-a-E4_DM2NOCOMP	Type 2 diabetes without complications || id:finn-a-E4_DM2NOCOMP	-	-	-	-	-	-	2.47545	1.05147	0.018559	-	-	-	-	-	-	-	-	-	-	1	-	0.0108266	46.24
finn-a-T2D_WIDE	Type 2 diabetes, wide definition || id:finn-a-T2D_WIDE	-	-	-	-	-	-	2.68488	1.14043	0.018559	-	-	-	-	-	-	-	-	-	-	1	-	0.00920764	45.8323
ukb-d-100920_2105	Type milk consumed: soya with calcium || id:ukb-d-100920_2105	-	-	-	-	-	-	-36.8609	33.8008	0.275479	-	-	-	-	-	-	-	-	-	-	1	51427	1.83636e-05	32.2117
ukb-b-6989	Type of baguette eaten: white || id:ukb-b-6989	-	-	-	-	-	-	-10.3119	20.0473	0.606988	-	-	-	-	-	-	-	-	-	-	1	64949	2.76347e-05	32.5393
ukb-b-1251	Type of cancer: ICD10: C20 Malignant neoplasm of rectum || id:ukb-b-1251	-	-	-	-	-	-	141.031	222.238	0.525694	-	-	-	-	-	-	-	-	-	-	1	463010	2.11577e-07	30.9559
ukb-b-2750	Type of cancer: ICD10: C43.7 Malignant melanoma of lower limb, including hip || id:ukb-b-2750	-	-	-	-	-	-	-241.18	210.538	0.251985	-	-	-	-	-	-	-	-	-	-	1	463010	2.90698e-07	58.7601
ukb-b-10248	Type of cancer: ICD10: C44.3 Skin of other and unspecified parts of face || id:ukb-b-10248	-18.6408	25.4109	0.463208	-12.1271	83.1195	0.886238	-	-	-	-0.0155616	0.935403	0.189685	0.143682	-27.267	32.8926	0.407122	-31.4111	49.6034	0.536781	15	463010	2.85186e-05	1028.96
ukb-b-15685	Type of cancer: ICD10: C44.5 Skin of trunk || id:ukb-b-15685	-52.3047	42.2288	0.215492	-31.5014	219.983	0.888977	-	-	-	-0.029186	0.924997	0.230444	0.171483	-36.1203	54.1971	0.505116	-46.6356	106.556	0.6701	12	463010	8.79884e-06	727.575
ukb-b-19078	Type of cancer: ICD10: C44.6 Skin of upper limb, including shoulder || id:ukb-b-19078	-	-	-	-	-	-	-336.132	186.022	0.0707702	-	-	-	-	-	-	-	-	-	-	1	463010	3.40884e-07	51.4985
ukb-b-8416	Type of cancer: ICD10: C44.9 Malignant neoplasm of skin, unspecified || id:ukb-b-8416	-44.1977	45.4514	0.330844	121.309	253.429	0.646763	-	-	-	-0.215875	0.527548	0.46475	0.40538	-28.1368	61.9815	0.649862	1.08607	96.9317	0.991335	9	463010	5.90773e-06	378.48
ukb-b-6352	Type of cancer: ICD10: C50.4 Upper-outer quadrant of breast || id:ukb-b-6352	-16.2697	78.2293	0.835248	-109.511	439.596	0.819351	-	-	-	0.147904	0.842371	0.0392273	0.0192839	66.9866	64.9787	0.302587	94.1547	78.7752	0.298013	5	463010	4.40144e-06	284.976
ukb-b-19041	Type of cancer: ICD10: C50.9 Breast, unspecified || id:ukb-b-19041	-7.12343	19.118	0.709444	-11.5798	68.0172	0.869041	-	-	-	0.0105887	0.945999	0.752769	0.66224	10.4831	30.9123	0.734516	-49.9385	44.9813	0.295691	10	463010	1.87775e-05	664.31
ukb-b-1392	Type of cancer: ICD10: C61 Malignant neoplasm of prostate || id:ukb-b-1392	0.747999	12.471	0.952172	10.6753	36.0222	0.768763	-	-	-	-0.025473	0.770324	0.29451	0.258436	5.20648	17.8658	0.770729	10.5968	27.5262	0.702588	36	463010	8.18072e-05	2302.6
ukb-b-4674	Type of cancer: ICD10: D05.1 Intraductal carcinoma in situ || id:ukb-b-4674	-	-	-	-	-	-	120.571	172.812	0.485364	-	-	-	-	-	-	-	-	-	-	1	463010	3.54838e-07	39.9373
ukb-b-918	Type of cancer: ICD10: D06.9 Cervix, unspecified || id:ukb-b-918	26.0333	74.2033	0.725711	-	-	-	-	-	-	-	-	-	-	-	-	-	-	-	-	2	463010	1.72548e-06	121.531
ukb-d-20090_367	Type of fat/oil used in cooking: Low fat olive spread for || id:ukb-d-20090_367	-	-	-	-	-	-	11.6806	31.1412	0.707597	-	-	-	-	-	-	-	-	-	-	1	51427	1.47958e-05	33.5302
ukb-b-19202	Type of fat/oil used in cooking: Normal fat butter || id:ukb-b-19202	-	-	-	-	-	-	31.9887	19.7	0.10442	-	-	-	-	-	-	-	-	-	-	1	64949	3.13453e-05	30.0214
ukb-b-6448	Type of sliced bread eaten: mixed || id:ukb-b-6448	-	-	-	-	-	-	1.5347	10.6496	0.885414	-	-	-	-	-	-	-	-	-	-	1	64949	8.21861e-05	31.3205
ukb-b-18611	Type of sliced bread eaten: seeded || id:ukb-b-18611	-	-	-	-	-	-	27.573	16.2601	0.089933	-	-	-	-	-	-	-	-	-	-	1	64949	4.40816e-05	31.4291
ukb-b-11189	Type of special diet followed: Gluten-free || id:ukb-b-11189	-15.4158	6.85857	0.0245977	-29.6395	75.0709	0.76061	-	-	-	0.1044	0.878463	0.806733	0.531159	-16.8148	16.8474	0.318249	-22.9823	22.3353	0.41166	3	64949	7.95452e-05	239.032
ukb-d-2877_1	Type of tobacco previously smoked: Manufactured cigarettes || id:ukb-d-2877_1	-	-	-	-	-	-	36.9675	19.8641	0.0627416	-	-	-	-	-	-	-	-	-	-	1	89224	3.27985e-05	30.4529
ukb-b-13184	Types of physical activity in last 4 weeks: Heavy DIY (eg: weeding, lawn mowing, carpentry, digging) || id:ukb-b-13184	-9.16813	5.35157	0.0866821	-60.494	39.1162	0.141528	-	-	-	0.34839	0.202783	0.714259	0.77368	-8.69653	8.32967	0.296466	-8.12715	14.1555	0.573395	18	460376	0.000320317	628.499
ukb-b-11495	Types of physical activity in last 4 weeks: Light DIY (eg: pruning, watering the lawn) || id:ukb-b-11495	-16.6488	6.35928	0.0088439	1.97233	27.2158	0.943813	-	-	-	-0.147998	0.497024	0.594963	0.549706	-15.8004	9.58403	0.0992258	-14.3909	14.7299	0.351619	11	460376	0.000248288	460.528
ukb-b-15869	Types of physical activity in last 4 weeks: None of the above || id:ukb-b-15869	17.0703	38.3852	0.65653	185.694	474.108	0.721465	-	-	-	-0.518129	0.744614	0.0212246	0.011415	42.7313	35.8741	0.233596	41.987	55.417	0.49084	5	460376	2.07032e-05	165.873
ukb-b-8764	Types of physical activity in last 4 weeks: Other exercises (eg: swimming, cycling, keep fit, bowling) || id:ukb-b-8764	-2.01962	4.51156	0.654403	28.5027	43.751	0.52609	-	-	-	-0.226946	0.493556	0.904895	0.891955	-3.89929	8.14065	0.631946	-2.69231	14.1706	0.852042	15	460376	0.000311466	575.478
ukb-b-7663	Types of physical activity in last 4 weeks: Strenuous sports || id:ukb-b-7663	-6.37641	21.6526	0.768386	-9.99243	110.563	0.932332	-	-	-	0.0173197	0.974867	0.0708339	0.0378665	-8.45943	20.0808	0.673559	-8.14369	32.8942	0.81431	6	460376	4.59674e-05	229.427
ukb-b-7337	Types of physical activity in last 4 weeks: Walking for pleasure (not as a means of transport) || id:ukb-b-7337	-9.84285	6.87453	0.152205	0.454551	93.0408	0.996156	-	-	-	-0.0608549	0.912848	0.227686	0.182776	-12.237	9.27681	0.187137	-26.0936	17.1647	0.144929	20	460376	0.000301303	680.331
ukb-b-19130	Types of spread used on bread/crackers: Olive spread on bread/crackers || id:ukb-b-19130	-	-	-	-	-	-	13.8624	14.1613	0.327632	-	-	-	-	-	-	-	-	-	-	1	64949	5.03399e-05	30.2711
ukb-b-319	Types of spread used on bread/crackers: Polyunsaturated margarine on bread/crackers || id:ukb-b-319	-	-	-	-	-	-	18.353	13.8716	0.185814	-	-	-	-	-	-	-	-	-	-	1	64949	8.16988e-05	31.4509
ukb-b-8102	Types of spreads/sauces consumed: Low fat mayonnaise || id:ukb-b-8102	-1.20238	15.1707	0.936828	-	-	-	-	-	-	-	-	-	-	-	-	-	-	-	-	2	64949	4.93206e-05	61.1787
ukb-b-16886	Types of transport used (excluding work): Car/motor vehicle || id:ukb-b-16886	-5.77003	13.3436	0.665436	-35.5866	125.658	0.79544	-	-	-	0.168009	0.826465	0.400525	0.265249	-17.0008	17.8397	0.340602	-20.2585	25.7473	0.475386	5	460491	6.12845e-05	169.373
ukb-b-17557	Types of transport used (excluding work): Cycle || id:ukb-b-17557	19.3636	17.0717	0.256689	-23.103	98.6375	0.821517	-	-	-	0.15794	0.674661	0.328205	0.258089	1.52818	22.9682	0.946952	-8.14874	35.0225	0.821859	9	460491	4.80093e-05	329.544
ukb-b-15957	Types of transport used (excluding work): Public transport || id:ukb-b-15957	20.7323	7.54769	0.00601715	-18.7978	36.6396	0.62371	-	-	-	0.305759	0.301348	0.733853	0.78268	24.8295	12.1878	0.0416258	32.4863	18.0731	0.109974	9	460491	0.000142592	308.042
ukb-b-14926	Types of transport used (excluding work): Walk || id:ukb-b-14926	10.7181	11.5476	0.353321	247.756	122.64	0.0993465	-	-	-	-1.55381	0.110256	0.128904	0.341572	-4.79509	12.7256	0.706317	-8.39419	20.2685	0.693162	7	460491	0.000134517	247.794
ukb-d-ULCERNAS	Ulcerative colitis, NAS || id:ukb-d-ULCERNAS	-126.492	32.1838	8.48452e-05	-	-	-	-	-	-	-	-	-	-	-	-	-	-	-	-	2	361194	1.09752e-06	74.8174
ukb-d-I9_UAP	Unstable angina pectoris || id:ukb-d-I9_UAP	-44.6231	99.1543	0.652684	-	-	-	-	-	-	-	-	-	-	-	-	-	-	-	-	2	361194	2.10213e-06	79.9606
ukb-b-11188	Used an inhaler for chest within last hour || id:ukb-b-11188	-	-	-	-	-	-	80.5619	167.718	0.630984	-	-	-	-	-	-	-	-	-	-	1	424873	5.32209e-07	31.4032
ukb-d-1150_1	Usual side of head for mobile phone use: Left || id:ukb-d-1150_1	-28.541	51.9215	0.582528	-	-	-	-	-	-	-	-	-	-	-	-	-	-	-	-	2	303009	4.94803e-05	65.2377
ukb-d-1150_2	Usual side of head for mobile phone use: Right || id:ukb-d-1150_2	41.6456	23.248	0.0732353	-	-	-	-	-	-	-	-	-	-	-	-	-	-	-	-	2	303009	5.67767e-05	70.136
finn-a-I9_VARICVE	Varicose veins || id:finn-a-I9_VARICVE	-	-	-	-	-	-	-1.1848	1.11192	0.28663	-	-	-	-	-	-	-	-	-	-	1	-	0.00916039	50.7656
ukb-b-8468	Vascular/heart problems diagnosed by doctor: Angina || id:ukb-b-8468	-0.324095	13.9327	0.981442	37.9275	36.4569	0.310012	-	-	-	-0.131757	0.269504	0.101825	0.115109	12.0371	18.3663	0.512217	-37.6126	43.9313	0.401133	23	461880	8.27281e-05	1228.82
ukb-b-11590	Vascular/heart problems diagnosed by doctor: Heart attack || id:ukb-b-11590	-0.396065	19.9864	0.98419	55.0767	54.8086	0.333288	-	-	-	-0.182377	0.297244	0.0714257	0.0833203	-30.4778	25.159	0.225739	-59.0771	48.3165	0.241624	15	461880	4.50878e-05	927.996
ukb-b-14177	Vascular/heart problems diagnosed by doctor: High blood pressure || id:ukb-b-14177	-0.191669	1.3727	0.888953	0.111358	4.16544	0.978696	-	-	-	-0.00261824	0.938477	0.672599	0.655348	2.44335	2.11431	0.247835	6.2379	4.95995	0.209821	226	461880	0.00563124	13511.2
ukb-b-13352	Vascular/heart problems diagnosed by doctor: None of the above || id:ukb-b-13352	-1.01888	1.38418	0.461677	-2.72033	4.23277	0.521108	-	-	-	0.0149251	0.67007	0.681383	0.667198	-3.4777	2.13884	0.103955	-6.17973	5.20524	0.236435	219	461880	0.00558712	12700.8
finn-a-I9_VTE	Venous thromboembolism || id:finn-a-I9_VTE	0.0688836	0.0374666	0.0659838	0.115819	0.488429	0.851779	-	-	-	-0.0211128	0.91911	0.986539	0.917286	0.0846689	0.343898	0.805525	0.0916836	0.379944	0.8318	3	-	0.107731	277.099
ukb-d-I9_VTE	Venous thromboembolism || id:ukb-d-I9_VTE	8.10042	20.3916	0.691188	7.36489	34.1805	0.834792	-	-	-	0.00408571	0.978511	0.0283122	0.0168417	5.33953	17.549	0.760926	-0.0497838	16.9767	0.997724	10	361194	5.4606e-05	1542.13
ukb-d-20531	Victim of sexual assault || id:ukb-d-20531	-	-	-	-	-	-	14.0703	25.0915	0.574962	-	-	-	-	-	-	-	-	-	-	1	116671	3.2669e-05	31.3801
ukb-b-3563	Vitamin and mineral supplements: Folic acid or Folate (Vit B9) || id:ukb-b-3563	-	-	-	-	-	-	-33.0171	67.8958	0.626761	-	-	-	-	-	-	-	-	-	-	1	460351	5.1709e-06	105.642
ukb-b-16812	Vitamin and mineral supplements: Multivitamins +/- minerals || id:ukb-b-16812	1.64646	9.99632	0.869175	-10.1443	176.971	0.957893	-	-	-	0.0703431	0.950936	0.679973	0.512538	12.0464	16.0379	0.452582	18.4964	23.8303	0.480985	5	460351	6.47916e-05	175.706
ukb-b-17381	Vitamin and mineral supplements: None of the above || id:ukb-b-17381	5.31583	7.47755	0.477143	-51.3545	56.0999	0.390421	-	-	-	0.369827	0.340903	0.613615	0.628696	-1.30925	10.8424	0.903887	-1.8362	15.4015	0.908039	9	460351	0.000159595	337.931
ukb-b-9596	Vitamin and mineral supplements: Vitamin A || id:ukb-b-9596	-	-	-	-	-	-	22.2566	101.122	0.825796	-	-	-	-	-	-	-	-	-	-	1	460351	1.27248e-06	30.6166
ukb-b-10188	Vitamin and mineral supplements: Vitamin B || id:ukb-b-10188	-	-	-	-	-	-	74.4096	55.5382	0.180313	-	-	-	-	-	-	-	-	-	-	1	460351	3.11563e-06	35.6024
ukb-b-15175	Vitamin and mineral supplements: Vitamin C || id:ukb-b-15175	-	-	-	-	-	-	16.1324	43.7082	0.712057	-	-	-	-	-	-	-	-	-	-	1	460351	5.14668e-06	29.9291
ukb-b-11138	Vitamin and/or mineral supplement use: Fish oil || id:ukb-b-11138	-	-	-	-	-	-	-5.38717	18.3782	0.769425	-	-	-	-	-	-	-	-	-	-	1	64949	8.99147e-05	32.2699
ukb-b-16507	Vitamin supplement user || id:ukb-b-16507	-	-	-	-	-	-	-1.18001	9.19535	0.897891	-	-	-	-	-	-	-	-	-	-	1	64949	0.000129934	35.1883
ukb-b-10852	Was blood sampling attempted || id:ukb-b-10852	19.0771	137.296	0.889491	-42.8341	337.062	0.899188	-	-	-	0.0308267	0.838097	0.846952	0.828136	73.5611	241.76	0.76092	3.24872	294.069	0.991212	84	463000	3.37915e-07	3053.3
ukb-b-14576	Wears glasses or contact lenses || id:ukb-b-14576	-15.653	20.0544	0.43508	-	-	-	-	-	-	-	-	-	-	-	-	-	-	-	-	2	462254	1.46455e-05	69.2338
ukb-d-20536_1	Weight change during worst episode of depression: Gained weight || id:ukb-d-20536_1	-	-	-	-	-	-	-13.067	10.6062	0.217943	-	-	-	-	-	-	-	-	-	-	1	56571	9.13101e-05	36.8223
ukb-b-18335	Wheeze or whistling in the chest in last year || id:ukb-b-18335	1.8877	3.40798	0.579644	5.01945	12.7363	0.695284	-	-	-	-0.0224727	0.798774	0.6822	0.646579	1.13704	5.1952	0.826756	0.638668	8.92362	0.943241	49	453959	0.000874526	2418.76
ukb-d-5855_1	Which eye(s) affected by astigmatism: Right eye || id:ukb-d-5855_1	-	-	-	-	-	-	2.01726	5.14571	0.695038	-	-	-	-	-	-	-	-	-	-	1	9749	0.000479725	33.6639
ukb-d-5832_2	Which eye(s) affected by hypermetropia (long sight): Left eye || id:ukb-d-5832_2	-	-	-	-	-	-	-8.20533	12.5704	0.513918	-	-	-	-	-	-	-	-	-	-	1	15090	0.000144827	30.636
ukb-d-5832_1	Which eye(s) affected by hypermetropia (long sight): Right eye || id:ukb-d-5832_1	-	-	-	-	-	-	0.0733808	8.49983	0.993112	-	-	-	-	-	-	-	-	-	-	1	15090	0.000161485	33.75
ukb-b-18765	Why stopped smoking: None of the above || id:ukb-b-18765	-	-	-	-	-	-	-7.13953	13.6404	0.60069	-	-	-	-	-	-	-	-	-	-	1	113988	4.83912e-05	34.1154
ukb-b-10857	Willing to attempt cognitive tests || id:ukb-b-10857	-	-	-	-	-	-	171.023	109.256	0.117504	-	-	-	-	-	-	-	-	-	-	1	462293	9.21446e-07	31.3512
ukb-d-20530	Witnessed sudden violent death || id:ukb-d-20530	-	-	-	-	-	-	5.43357	17.688	0.758698	-	-	-	-	-	-	-	-	-	-	1	117862	3.80949e-05	39.2962
ukb-d-22612_2	Worked with materials containing asbestos: Often || id:ukb-d-22612_2	-22.507	1.53772	1.64077e-48	-	-	-	-	-	-	-	-	-	-	-	-	-	-	-	-	2	76334	1.29149e-05	61.2852
ukb-d-22615_2	Workplace had a lot of diesel exhaust: Often || id:ukb-d-22615_2	29.4561	22.8181	0.196736	-	-	-	-	-	-	-	-	-	-	-	-	-	-	-	-	2	89046	3.11719e-05	72.3018
ukb-d-22607_1	Workplace very cold: Sometimes || id:ukb-d-22607_1	-	-	-	-	-	-	9.59894	10.3122	0.351941	-	-	-	-	-	-	-	-	-	-	1	90145	9.58462e-05	34.4557
ukb-d-22608_0	Workplace very hot: Rarely/never || id:ukb-d-22608_0	-2.80708	1.49449	0.060342	-	-	-	-	-	-	-	-	-	-	-	-	-	-	-	-	2	90105	0.000129696	63.4841
ukb-b-6519	Worrier / anxious feelings || id:ukb-b-6519	0.415855	2.52501	0.869184	-26.4964	14.5859	0.0739651	-	-	-	0.200768	0.0646282	0.865838	0.916237	-0.74677	3.94134	0.849724	-5.05799	9.92573	0.612069	66	450765	0.0014686	2749.23
ukb-b-13653	Worry too long after embarrassment || id:ukb-b-13653	-3.67982	3.19452	0.249355	-14.1857	21.0127	0.503926	-	-	-	0.0775045	0.61479	0.841468	0.819461	-2.15	5.19464	0.678957	-5.21853	11.0962	0.640901	38	443918	0.000848025	1535.78
ieu-b-2	Alzheimer<U+2019>s disease || id:ieu-b-2	-0.129637	0.203042	0.523166	-0.471071	0.287025	0.118108	-	-	-	0.105788	0.101245	0.516631	0.654834	-0.361468	0.288087	0.209581	-0.373261	0.272232	0.186319	20	63926	-	2547.93
ieu-b-13	childhood absence epilepsy || id:ieu-b-13	-	-	-	-	-	-	-1.94847	15.4738	0.899795	-	-	-	-	-	-	-	-	-	-	1	30470	4.56066e-05	38.8822
ieu-b-8	epilepsy, all documented cases || id:ieu-b-8	-0.213403	1.29787	0.869397	-3.3631	6.91138	0.711692	-	-	-	0.185894	0.719025	0.602004	0.37356	0.0548781	2.0834	0.978986	1.28751	2.72969	0.683612	3	44889	0.00324263	117.726
ieu-b-10	focal epilepsy, all documented cases || id:ieu-b-10	-	-	-	-	-	-	-2.16293	2.8994	0.455672	-	-	-	-	-	-	-	-	-	-	1	39348	0.00129465	33.4544
ieu-b-14	focal epilepsy, documented hippocampal sclerosis || id:ieu-b-14	-	-	-	-	-	-	-12.811	19.659	0.514619	-	-	-	-	-	-	-	-	-	-	1	30480	4.69493e-05	45.828
ieu-b-9	generalized epilepsy, all documented cases || id:ieu-b-9	0.258697	0.740811	0.726934	-8.60232	6.39552	0.211518	-	-	-	0.706359	0.196752	0.171803	0.240797	0.516851	0.881226	0.557531	0.400111	1.41385	0.782953	11	33446	0.0288297	371.556
ieu-b-17	juvenile myoclonic epilepsy || id:ieu-b-17	-	-	-	-	-	-	-10.0643	12.9161	0.435859	-	-	-	-	-	-	-	-	-	-	1	30858	7.5153e-05	44.496
ieu-b-7	Parkinson<U+2019>s disease || id:ieu-b-7	-0.184706	0.206923	0.372056	0.965609	0.806399	0.245864	-	-	-	-0.180338	0.148957	0.874236	0.930062	-0.0711311	0.370331	0.847684	-0.0444948	0.554479	0.936839	21	482730	0.178102	1119.3
ukb-b-4982	Able to confide || id:ukb-b-4982	0.263124	1.64851	0.873185	-9.19551	8.55916	0.305669	-	-	-	0.275619	0.283694	0.485057	0.508185	0.592973	2.34596	0.800451	3.26421	3.83954	0.41188	13	448858	0.00395115	503.665
ukb-b-1004	Added milk to espresso || id:ukb-b-1004	10.3426	1.64418	3.16613e-10	14.358	55.6084	0.839139	-	-	-	-0.0890048	0.950618	0.993635	0.934623	9.56255	24.1857	0.692563	8.98155	27.6372	0.776041	3	64949	3.47352e-05	99.4059
ukb-b-5332	Added milk to filtered coffee || id:ukb-b-5332	-3.95154	0.156524	1.26489e-140	-	-	-	-	-	-	-	-	-	-	-	-	-	-	-	-	2	64949	0.000454881	61.6838
ukb-b-11491	Added milk to rooibos tea || id:ukb-b-11491	-	-	-	-	-	-	8.44994	20.8288	0.684973	-	-	-	-	-	-	-	-	-	-	1	64949	3.77968e-05	30.7022
ukb-b-5209	Added milk to standard tea || id:ukb-b-5209	-	-	-	-	-	-	-3.02304	5.09802	0.553192	-	-	-	-	-	-	-	-	-	-	1	64949	0.000462374	32.68
ukb-b-6134	Age completed full time education || id:ukb-b-6134	1.22896	1.77358	0.488355	-1.51424	7.3957	0.838835	-	-	-	0.0410731	0.703828	0.598664	0.560635	1.12976	2.56542	0.659662	3.43261	5.19444	0.512514	41	307897	0.00328441	1518.91
ukb-b-3768	Age when periods started (menarche) || id:ukb-b-3768	-0.153834	0.667278	0.817672	2.4918	1.88759	0.18836	-	-	-	-0.0548798	0.135848	0.192449	0.211109	0.984118	1.15226	0.393062	2.66241	1.88604	0.15965	196	243944	0.0271949	12678.3
ukb-b-5359	Alcohol || id:ukb-b-5359	-	-	-	-	-	-	5.66235	2.97799	0.0572496	-	-	-	-	-	-	-	-	-	-	1	64979	0.00081763	79.7326
ukb-b-5779	Alcohol intake frequency. || id:ukb-b-5779	-0.870119	0.743853	0.242103	-2.47742	1.47145	0.0954976	-	-	-	0.0491545	0.209052	0.0390146	0.0438701	-2.41584	1.24669	0.0526466	-2.59664	1.12866	0.0235532	98	462346	0.0238621	5183.58
ukb-b-3460	Alcohol intake versus 10 years previously || id:ukb-b-3460	-4.20158	3.24105	0.19485	-16.5696	9.20084	0.096887	-	-	-	0.16196	0.165673	0.738093	0.839117	-7.07977	5.24511	0.177085	-11.4998	6.5708	0.103643	14	428117	0.000729121	587.753
ukb-b-2603	Average monthly fortified wine intake || id:ukb-b-2603	-	-	-	-	-	-	-6.92112	5.18584	0.182001	-	-	-	-	-	-	-	-	-	-	1	34270	0.000441081	33.9382
ukb-b-13978	Average monthly intake of other alcoholic drinks || id:ukb-b-13978	1.70814	6.59531	0.79564	-	-	-	-	-	-	-	-	-	-	-	-	-	-	-	-	2	34317	0.000674592	66.9098
ukb-b-7408	Average total household income before tax || id:ukb-b-7408	-0.227119	1.20058	0.849956	-6.04678	5.77551	0.300705	-	-	-	0.113929	0.30682	0.720722	0.725777	-1.9728	1.94066	0.30936	-4.2461	4.29541	0.328069	47	397751	0.00676565	1923.41
ukb-b-5174	Average weekly beer plus cider intake || id:ukb-b-5174	-0.597554	3.47093	0.863312	24.4087	8.8313	0.0119745	-	-	-	-0.340892	0.00700607	0.0465521	0.302896	1.04836	4.2388	0.804656	-5.61179	7.36169	0.454361	22	327634	0.00136392	927.798
ukb-b-5716	Average weekly champagne plus white wine intake || id:ukb-b-5716	3.23847	5.52473	0.557756	-28.8677	181.905	0.888484	-	-	-	0.402277	0.876073	0.507489	0.318123	-0.406854	7.73859	0.958071	-1.24953	11.1587	0.917912	4	326801	0.000287568	130.944
ukb-b-1070	Average weekly fortified wine intake || id:ukb-b-1070	5.20652	25.8641	0.840461	-	-	-	-	-	-	-	-	-	-	-	-	-	-	-	-	2	327563	4.21312e-05	62.2352
ukb-b-5239	Average weekly red wine intake || id:ukb-b-5239	1.24766	2.48789	0.616022	17.1757	6.82881	0.0222448	-	-	-	-0.267243	0.0229906	0.420873	0.782203	1.29586	3.5717	0.716745	6.6384	6.58836	0.327003	19	327026	0.00174487	816.316
ukb-b-1707	Average weekly spirits intake || id:ukb-b-1707	0.687728	7.18666	0.923763	-24.8604	39.7804	0.595806	-	-	-	0.388672	0.57943	0.184305	0.136724	-2.02131	7.25089	0.780424	-3.35483	8.91774	0.7318	4	326565	0.000353502	147.931
ukb-b-12236	Avocado intake || id:ukb-b-12236	17.0663	2.96277	8.3992e-09	-	-	-	-	-	-	-	-	-	-	-	-	-	-	-	-	2	64946	0.000160445	62.0506
ukb-b-4414	Bacon intake || id:ukb-b-4414	2.19259	2.81853	0.436616	8.47574	7.56776	0.464009	-	-	-	-0.275088	0.51294	0.577048	0.673301	2.57512	4.4961	0.566818	4.69244	5.9872	0.515269	3	64949	0.000896608	94.86
ukb-b-5277	Baguette intake || id:ukb-b-5277	-	-	-	-	-	-	6.08447	4.71728	0.197111	-	-	-	-	-	-	-	-	-	-	1	64941	0.000223983	31.7132
ukb-b-5362	Banana intake || id:ukb-b-5362	0.770005	7.6319	0.919635	-	-	-	-	-	-	-	-	-	-	-	-	-	-	-	-	2	64949	0.00117205	65.2351
ukb-b-2862	Beef intake || id:ukb-b-2862	1.71043	2.55505	0.503221	2.20899	18.4845	0.906461	-	-	-	-0.00627752	0.978505	0.869922	0.823761	3.15975	4.23607	0.455718	2.59537	6.60484	0.699543	17	461053	0.00103632	705.038
ukb-b-4961	Beer/cider intake || id:ukb-b-4961	4.99973	2.04795	0.0146331	-	-	-	-	-	-	-	-	-	-	-	-	-	-	-	-	2	64949	0.00126898	68.4326
ukb-b-3357	Birth weight of first child || id:ukb-b-3357	-0.695915	0.669117	0.298317	1.92107	2.29237	0.405087	-	-	-	-0.0883388	0.236706	0.505574	0.520674	-0.0432001	1.00322	0.965652	1.0845	2.12571	0.611624	67	200272	0.0245636	3394.12
ukb-b-6246	Bread roll intake || id:ukb-b-6246	-6.01416	0.285925	3.20375e-98	-	-	-	-	-	-	-	-	-	-	-	-	-	-	-	-	2	64940	0.000711676	64.3912
ukb-b-5753	Breaded fish intake || id:ukb-b-5753	-	-	-	-	-	-	-5.23466	13.4646	0.697444	-	-	-	-	-	-	-	-	-	-	1	64949	6.07098e-05	31.3592
ukb-b-15212	Broad bean intake || id:ukb-b-15212	-	-	-	-	-	-	-3.94454	11.49	0.731371	-	-	-	-	-	-	-	-	-	-	1	64949	8.06243e-05	31.5821
ukb-b-20341	Butternut squash intake || id:ukb-b-20341	-	-	-	-	-	-	23.7791	17.1148	0.164716	-	-	-	-	-	-	-	-	-	-	1	64943	5.1877e-05	30.8558
ukb-b-18788	Cereal bar intake || id:ukb-b-18788	-	-	-	-	-	-	0.432092	7.06499	0.951232	-	-	-	-	-	-	-	-	-	-	1	64944	0.000261707	30.5129
ukb-b-15926	Cereal intake || id:ukb-b-15926	-1.35493	1.71093	0.428404	7.52971	8.13027	0.359931	-	-	-	-0.125304	0.267559	0.816369	0.828769	-3.93519	2.72307	0.148422	-4.81778	5.3483	0.372953	42	441640	0.00300421	1873.77
ukb-b-1489	Cheese intake || id:ukb-b-1489	0.405619	1.16199	0.727036	-2.53731	5.64016	0.654352	-	-	-	0.0503904	0.593327	0.910929	0.900414	1.02802	1.9442	0.59697	0.416715	3.74213	0.911681	65	451486	0.0064103	2536.13
ukb-b-6185	Cheese spread intake || id:ukb-b-6185	-	-	-	-	-	-	-18.5828	18.0248	0.302563	-	-	-	-	-	-	-	-	-	-	1	64949	3.05158e-05	30.4257
ukb-b-19847	Cheesy biscuits intake || id:ukb-b-19847	-	-	-	-	-	-	-18.3808	22.4985	0.41394	-	-	-	-	-	-	-	-	-	-	1	64949	2.72724e-05	30.0266
ukb-b-2221	Cherry intake || id:ukb-b-2221	5.60444	17.2645	0.745468	-	-	-	-	-	-	-	-	-	-	-	-	-	-	-	-	2	64949	0.000117119	63.5943
ukb-b-13246	Childhood sunburn occasions || id:ukb-b-13246	-0.266109	0.646905	0.680811	0.0581654	0.912554	0.949355	-	-	-	-0.0157226	0.614086	0.223699	0.206339	0.647892	0.964458	0.501731	0.134686	0.791458	0.865344	74	346955	0.0283192	12498.3
ukb-b-117	Chocolate bar intake || id:ukb-b-117	-	-	-	-	-	-	8.36006	4.73056	0.0771875	-	-	-	-	-	-	-	-	-	-	1	64944	0.000374948	33.9113
ukb-b-9886	Chocolate biscuits intake || id:ukb-b-9886	-2.97164	1.98257	0.133904	-	-	-	-	-	-	-	-	-	-	-	-	-	-	-	-	2	64949	0.00158259	64.1962
ukb-b-1160	Chocolate-covered raisin intake || id:ukb-b-1160	-	-	-	-	-	-	1.3207	14.6461	0.928149	-	-	-	-	-	-	-	-	-	-	1	64949	3.62201e-05	29.9696
ukb-b-5237	Coffee intake || id:ukb-b-5237	3.35355	1.56594	0.0322286	6.93206	3.56123	0.0590112	-	-	-	-0.0652667	0.256425	0.798121	0.81363	4.32301	2.56676	0.092137	5.05969	2.63125	0.0618143	40	428860	0.00379836	2908.47
ukb-b-4650	Comparative body size at age 10 || id:ukb-b-4650	-0.176262	0.889347	0.842894	-1.39205	1.89719	0.463888	-	-	-	0.0193912	0.468793	0.065675	0.0631222	-0.859336	1.43846	0.550241	-0.663957	1.7431	0.703638	222	454718	0.0165256	16800.1
ukb-b-19206	Contra-indications for spirometry || id:ukb-b-19206	-1.76075	12.3071	0.886237	-	-	-	-	-	-	-	-	-	-	-	-	-	-	-	-	2	462551	4.12852e-05	60.0175
ukb-b-8089	Cooked vegetable intake || id:ukb-b-8089	-0.541053	4.69087	0.908174	-8.85552	52.539	0.868401	-	-	-	0.08571	0.875845	0.0689666	0.0498512	-1.62823	5.07969	0.748561	2.31479	8.5237	0.789425	17	448651	0.000788799	638.93
ukb-b-14171	Cottage cheese intake || id:ukb-b-14171	2.50802	22.2729	0.910345	-	-	-	-	-	-	-	-	-	-	-	-	-	-	-	-	2	64949	4.68092e-05	64.1604
ukb-b-7420	Courgette intake || id:ukb-b-7420	-	-	-	-	-	-	2.76912	8.27336	0.737849	-	-	-	-	-	-	-	-	-	-	1	64949	0.000193414	33.348
ukb-b-4007	Croissant intake || id:ukb-b-4007	-19.2516	8.56318	0.0245643	-	-	-	-	-	-	-	-	-	-	-	-	-	-	-	-	2	64943	9.45715e-05	64.3233
ukb-b-7641	Crumble intake || id:ukb-b-7641	-14.9127	10.3697	0.150404	-	-	-	-	-	-	-	-	-	-	-	-	-	-	-	-	2	64948	8.73683e-05	65.166
ukb-b-223	Current tobacco smoking || id:ukb-b-223	-1.48847	3.10983	0.632199	-2.60882	12.6809	0.838307	-	-	-	0.0096267	0.927497	0.734864	0.691535	-3.71079	4.90424	0.44926	0.166628	8.44583	0.984378	34	462434	0.00093936	1443.37
ukb-b-4955	Dairy smoothie intake || id:ukb-b-4955	3.88673	9.20067	0.672704	30.8316	53.666	0.668025	-	-	-	-1.80033	0.697652	0.01375	0.00921469	-2.80922	5.88422	0.633066	-4.35548	6.58012	0.57609	3	64941	0.000293162	109.62
ukb-b-16139	Dark chocolate intake || id:ukb-b-16139	-	-	-	-	-	-	0.295028	11.7733	0.980008	-	-	-	-	-	-	-	-	-	-	1	64945	8.49174e-05	31.0086
ukb-b-5776	Daytime dozing / sleeping (narcolepsy) || id:ukb-b-5776	-0.660186	3.58491	0.853891	-1.98927	18.484	0.915037	-	-	-	0.0101729	0.941816	0.750749	0.70613	0.644889	5.38486	0.904673	3.11641	9.54283	0.74626	31	460913	0.000731952	1366.39
ukb-b-12558	Decaffeinated coffee || id:ukb-b-12558	-	-	-	-	-	-	-3.92027	6.11659	0.521572	-	-	-	-	-	-	-	-	-	-	1	64949	0.000236899	32.0864
ukb-b-1572	Difficulty not smoking for 1 day || id:ukb-b-1572	4.37367	2.58325	0.0904392	13.1224	6.92438	0.309106	-	-	-	-0.622897	0.409959	0.0514103	0.143546	4.15824	1.81038	0.0216253	6.80026	1.80926	0.0640601	3	33404	0.00521127	212.735
ukb-b-16576	Dried fruit intake || id:ukb-b-16576	0.478309	1.95562	0.80678	-3.77045	9.44639	0.691911	-	-	-	0.052597	0.646779	0.75749	0.728977	0.0944153	3.18374	0.976342	-7.19739	7.34483	0.33287	42	421764	0.00244392	1744.99
ukb-b-3975	Drinking water intake || id:ukb-b-3975	-2.83754	1.20818	0.0188434	-	-	-	-	-	-	-	-	-	-	-	-	-	-	-	-	2	64949	0.00601935	98.7842
ukb-b-4549	Drive faster than motorway speed limit || id:ukb-b-4549	-0.298492	2.41482	0.901625	5.95795	13.0169	0.651456	-	-	-	-0.0819064	0.62756	0.778324	0.743578	-2.99461	4.00032	0.454104	-5.79134	7.13487	0.424944	25	418299	0.00156543	1037.48
ukb-b-2634	Duration of heavy DIY || id:ukb-b-2634	-5.30881	4.28091	0.214933	-	-	-	-	-	-	-	-	-	-	-	-	-	-	-	-	2	182778	0.00101591	61.3617
ukb-b-2993	Duration of light DIY || id:ukb-b-2993	-1.44225	3.87497	0.709746	-	-	-	-	-	-	-	-	-	-	-	-	-	-	-	-	2	227090	0.000633224	63.8544
ukb-b-2346	Duration of moderate activity || id:ukb-b-2346	-1.24318	5.31117	0.814931	-14.3003	24.0253	0.583737	-	-	-	0.184782	0.605633	0.37254	0.289446	4.47275	7.07283	0.527136	7.02577	10.0895	0.51725	6	343827	0.000408064	190.812
ukb-b-703	Duration walking for pleasure || id:ukb-b-703	-1.23098	2.63266	0.640084	-41.6409	42.4449	0.506086	-	-	-	0.999074	0.514292	0.632374	0.960425	-1.17577	4.27879	0.783478	-3.04854	5.68064	0.645214	3	328153	0.000749653	113.748
ukb-b-533	Ease of skin tanning || id:ukb-b-533	-0.841071	0.404166	0.0374337	-0.232433	0.562636	0.680164	-	-	-	-0.0352606	0.124204	0.367054	0.399322	-0.554319	0.595183	0.351676	-0.475014	0.584547	0.417827	140	453065	0.067921	33271.8
ukb-b-19142	Espresso intake || id:ukb-b-19142	-	-	-	-	-	-	-6.53634	7.93173	0.409897	-	-	-	-	-	-	-	-	-	-	1	64949	9.73058e-05	37.777
ukb-b-4439	Ever had eye surgery || id:ukb-b-4439	-2.12043	18.2778	0.907643	-	-	-	-	-	-	-	-	-	-	-	-	-	-	-	-	2	102471	0.000199005	64.7204
ukb-b-6244	Exposure to tobacco smoke outside home || id:ukb-b-6244	-4.86955	7.48663	0.515412	-6.02187	32.8031	0.861558	-	-	-	0.0103222	0.972463	0.392605	0.280102	-5.20247	10.1248	0.607369	-3.04107	13.4875	0.829095	7	391502	0.00019556	237.664
ukb-b-2148	Facial ageing || id:ukb-b-2148	0.752385	2.24435	0.737448	-0.373412	4.7882	0.93805	-	-	-	0.0127063	0.790488	0.105043	0.0923178	-2.21758	3.4459	0.519872	-0.123339	4.01978	0.975604	76	423999	0.00315317	5626.82
ukb-b-2535	Falls in the last year || id:ukb-b-2535	2.23061	6.5027	0.731577	-78.0986	98.5656	0.511212	-	-	-	0.620191	0.498372	0.786629	0.823669	7.62691	12.9716	0.556551	8.8563	17.2828	0.643689	4	461725	9.22968e-05	131.249
ukb-b-3666	Family relationship satisfaction || id:ukb-b-3666	3.06261	6.06465	0.613564	-29.3023	21.2491	0.301865	-	-	-	0.822413	0.257692	0.144838	0.297631	1.98257	5.56486	0.721641	0.682104	8.422	0.94055	4	151531	0.000662037	121.998
ukb-b-748	Filtered coffee intake || id:ukb-b-748	3.33906	2.12502	0.116111	32.6022	20.8465	0.362174	-	-	-	-1.33438	0.392715	0.311455	0.557074	4.3582	2.52161	0.0839272	5.08457	3.03907	0.236286	3	64949	0.00288098	130.579
ukb-b-2830	Financial situation satisfaction || id:ukb-b-2830	-3.53371	3.52702	0.316393	-	-	-	-	-	-	-	-	-	-	-	-	-	-	-	-	2	152153	0.00037672	63.395
ukb-b-12763	Flavoured milk intake || id:ukb-b-12763	-	-	-	-	-	-	-6.18732	15.6884	0.693294	-	-	-	-	-	-	-	-	-	-	1	64941	3.50141e-05	32.8106
ukb-b-5238	Fluid intelligence score || id:ukb-b-5238	0.086866	0.326569	0.790242	-1.14469	1.68584	0.499201	-	-	-	0.067503	0.457102	0.843336	0.835345	0.0660646	0.544964	0.903511	-0.293418	1.21921	0.810457	78	149051	0.0907137	3133.49
ukb-b-3822	Frequency of depressed mood in last 2 weeks || id:ukb-b-3822	-2.94376	5.93381	0.619824	-81.002	49.84	0.130069	-	-	-	0.667556	0.140955	0.201967	0.298416	-0.802968	7.05076	0.90933	2.01597	13.066	0.87975	14	442840	0.000431542	510.481
ukb-b-5379	Frequency of friend/family visits || id:ukb-b-5379	-0.429946	1.89752	0.820748	10.8873	12.213	0.382787	-	-	-	-0.184462	0.357159	0.76415	0.764046	-0.692302	3.07943	0.822124	-1.91484	5.66669	0.738634	23	459830	0.00239846	890.413
ukb-b-4210	Frequency of light DIY in last 4 weeks || id:ukb-b-4210	-	-	-	-	-	-	-3.33457	6.26248	0.594401	-	-	-	-	-	-	-	-	-	-	1	228298	0.00026687	34.1611
ukb-b-3502	Frequency of other exercises in last 4 weeks || id:ukb-b-3502	-2.22659	2.17641	0.306281	-	-	-	-	-	-	-	-	-	-	-	-	-	-	-	-	2	220207	0.000493332	70.0035
ukb-b-4943	Frequency of solarium/sunlamp use || id:ukb-b-4943	4.81834	19.7532	0.807287	118.747	54.2559	0.116401	-	-	-	-0.588234	0.117	0.131705	0.509836	2.66267	20.0138	0.89416	3.31391	29.0105	0.914559	5	436185	4.87774e-05	170.467
ukb-b-298	Frequency of stair climbing in last 4 weeks || id:ukb-b-298	-1.36945	1.90618	0.472493	-14.456	18.3229	0.44167	-	-	-	0.226014	0.482014	0.809039	0.788451	-2.92317	3.15812	0.35465	-3.96793	5.33501	0.467181	18	458309	0.00221805	600.656
ukb-b-5664	Frequency of tenseness / restlessness in last 2 weeks || id:ukb-b-5664	2.31173	6.83169	0.735074	5.6677	23.5558	0.813117	-	-	-	-0.0322462	0.883295	0.00978213	0.00638633	8.42552	7.64522	0.270434	11.9312	10.1468	0.256854	17	445194	0.000522194	614.612
ukb-b-929	Frequency of tiredness / lethargy in last 2 weeks || id:ukb-b-929	3.67147	2.18605	0.0930555	15.6793	12.1134	0.203556	-	-	-	-0.143418	0.319577	0.573371	0.575246	2.70324	3.30232	0.413021	-0.0752246	7.35211	0.99189	39	449019	0.00223424	1463.44
ukb-b-185	Frequency of travelling from home to job workplace || id:ukb-b-185	-	-	-	-	-	-	-18.9813	11.4533	0.0974619	-	-	-	-	-	-	-	-	-	-	1	263534	8.98868e-05	31.722
ukb-b-1419	Frequency of unenthusiasm / disinterest in last 2 weeks || id:ukb-b-1419	3.67622	4.80161	0.443901	-3.60628	17.9332	0.844294	-	-	-	0.0715134	0.680673	0.511377	0.441036	-3.59518	7.04161	0.609657	-5.62138	10.0664	0.586818	13	447403	0.000408071	503.263
ukb-b-4655	Frequency of walking for pleasure in last 4 weeks || id:ukb-b-4655	-1.52143	3.81759	0.690239	39.888	35.2987	0.301611	-	-	-	-0.963891	0.282783	0.0144147	0.0273832	1.4411	3.49537	0.680128	4.24574	5.24303	0.444714	8	328320	0.00186298	274.698
ukb-b-3881	Fresh fruit intake || id:ukb-b-3881	-2.00985	2.83767	0.478773	-1.73989	10.757	0.872134	-	-	-	-0.0025471	0.979327	0.0545416	0.0449854	-3.16921	3.91403	0.418111	-11.6978	8.25323	0.16223	54	446462	0.00187945	2492.23
ukb-b-12836	Fried potatoes intake || id:ukb-b-12836	-	-	-	-	-	-	2.33152	3.955	0.555518	-	-	-	-	-	-	-	-	-	-	1	64949	0.000648427	33.3634
ukb-b-3304	Friendships satisfaction || id:ukb-b-3304	-1.22494	6.87439	0.858574	-23.4814	30.7774	0.525204	-	-	-	0.407353	0.533776	0.137789	0.115577	-6.61636	6.37683	0.299474	-8.85146	8.77772	0.387543	4	151232	0.000469839	128.833
ukb-b-1780	Fruit smoothie intake || id:ukb-b-1780	-	-	-	-	-	-	2.2137	17.0701	0.896817	-	-	-	-	-	-	-	-	-	-	1	64942	5.36804e-05	30.7478
ukb-b-2772	Getting up in morning || id:ukb-b-2772	-2.48123	1.63923	0.130112	-12.2745	6.35585	0.0572356	-	-	-	0.125624	0.114917	0.488053	0.538653	-2.05157	2.41482	0.395563	-5.65755	5.38734	0.296974	77	461658	0.00420239	3274.53
ukb-b-14351	Grapefruit juice intake || id:ukb-b-14351	-	-	-	-	-	-	2.27572	14.9511	0.879021	-	-	-	-	-	-	-	-	-	-	1	64943	7.17851e-05	45.2607
ukb-b-2299	Green bean intake || id:ukb-b-2299	-	-	-	-	-	-	-4.34117	6.79441	0.522867	-	-	-	-	-	-	-	-	-	-	1	64949	0.00035369	29.8086
ukb-b-4078	Green tea intake || id:ukb-b-4078	0.0425489	0.0380843	0.263896	0.0116362	0.0906589	0.899576	-	-	-	0.0870186	0.693452	0.862322	0.824723	0.0523844	0.0666179	0.431667	0.0584173	0.113978	0.615282	17	64949	4.39577	570.891
ukb-b-20432	Hands-free device/speakerphone use with mobile phone in last 3 month || id:ukb-b-20432	10.4813	3.14573	0.000862474	-21.6233	48.6161	0.686613	-	-	-	0.391827	0.553402	0.891053	0.878482	8.17415	7.26037	0.260226	6.74608	9.57646	0.520008	5	388531	0.000317579	176.716
ukb-b-4062	Happiness || id:ukb-b-4062	-	-	-	-	-	-	11.2416	11.3889	0.323608	-	-	-	-	-	-	-	-	-	-	1	152348	0.000115018	35.9441
ukb-b-2053	Health satisfaction || id:ukb-b-2053	-2.50131	8.0279	0.755362	-	-	-	-	-	-	-	-	-	-	-	-	-	-	-	-	2	152420	0.000364153	67.0306
ukb-b-13344	Herbal tea intake || id:ukb-b-13344	-0.0233558	0.0414214	0.57285	0.134	0.245898	0.594367	-	-	-	-0.591	0.525655	0.622621	0.581173	-0.0697755	0.0638279	0.274314	-0.144371	0.109515	0.207188	16	64949	4.04265	537.228
ukb-b-14203	Hot drink temperature || id:ukb-b-14203	-1.58997	2.32371	0.493826	-13.3609	10.1602	0.193122	-	-	-	0.10663	0.238124	0.515764	0.530663	-0.028545	3.31231	0.993124	3.94115	7.24181	0.588123	67	457873	0.00211146	2992.39
ukb-b-17189	Ice-cream intake || id:ukb-b-17189	-	-	-	-	-	-	16.3356	10.5014	0.119811	-	-	-	-	-	-	-	-	-	-	1	64949	0.000170605	30.4013
ukb-b-282	Indian snacks intake || id:ukb-b-282	11.3294	15.0718	0.452233	-	-	-	-	-	-	-	-	-	-	-	-	-	-	-	-	2	64949	0.000108243	76.0756
ukb-b-930	Instant coffee intake || id:ukb-b-930	3.33847	0.745745	7.5807e-06	-	-	-	-	-	-	-	-	-	-	-	-	-	-	-	-	2	64949	0.00456263	76.3183
ukb-b-1338	Intake of artificial sweetener added to coffee || id:ukb-b-1338	-	-	-	-	-	-	0.196564	5.02018	0.968767	-	-	-	-	-	-	-	-	-	-	1	64949	0.000432881	75.036
ukb-b-5867	Intake of artificial sweetener added to tea || id:ukb-b-5867	-	-	-	-	-	-	-2.98125	5.12254	0.560576	-	-	-	-	-	-	-	-	-	-	1	64949	0.000404329	79.9337
ukb-b-8442	Intake of sugar added to tea || id:ukb-b-8442	-	-	-	-	-	-	6.12004	5.73436	0.285856	-	-	-	-	-	-	-	-	-	-	1	64949	0.000306938	43.2899
ukb-b-2002	Job involves heavy manual or physical work || id:ukb-b-2002	0.83631	2.2806	0.713838	10.1907	10.9466	0.361549	-	-	-	-0.161237	0.391196	0.202153	0.195892	1.11212	3.10355	0.72009	4.92953	5.41257	0.371482	25	263615	0.00278911	972.767
ukb-b-4461	Job involves mainly walking or standing || id:ukb-b-4461	2.12235	1.29922	0.102352	-6.64088	7.67964	0.401757	-	-	-	0.205692	0.259628	0.939921	0.961529	1.07871	2.32908	0.64326	0.521186	3.81067	0.893031	16	263556	0.00314864	679.713
ukb-b-1712	Job involves shift work || id:ukb-b-1712	1.65244	1.56169	0.290004	-	-	-	-	-	-	-	-	-	-	-	-	-	-	-	-	2	263315	0.000215407	81.5229
ukb-b-530	Lamb intake || id:ukb-b-530	-	-	-	-	-	-	-5.71351	6.84821	0.404108	-	-	-	-	-	-	-	-	-	-	1	64942	0.000141595	34.592
ukb-b-14179	Lamb/mutton intake || id:ukb-b-14179	-4.74836	2.89988	0.10154	-7.46866	11.0638	0.504812	-	-	-	0.0310687	0.800407	0.391055	0.346131	-1.85921	4.22844	0.66016	0.915968	7.83528	0.907691	32	460006	0.00136175	1267.03
ukb-b-3278	Length of menstrual cycle || id:ukb-b-3278	1.77719	1.44188	0.217744	0.612594	10.2386	0.954607	-	-	-	0.0496049	0.91283	0.375204	0.266754	0.0883094	1.89517	0.962834	0.0405286	2.57788	0.987966	7	43125	0.00544026	293.748
ukb-b-4094	Length of mobile phone use || id:ukb-b-4094	0.813655	1.08388	0.45284	-1.08249	7.84137	0.891156	-	-	-	0.0381154	0.807006	0.989101	0.984626	0.208216	2.0276	0.918208	-0.588304	3.81199	0.878383	31	456972	0.00483001	1187.69
ukb-b-2867	Lettuce intake || id:ukb-b-2867	-	-	-	-	-	-	5.06351	4.36633	0.246183	-	-	-	-	-	-	-	-	-	-	1	64949	0.00055641	29.7878
ukb-b-4256	Lifetime number of sexual partners || id:ukb-b-4256	0.969916	1.76874	0.58344	-3.27091	8.76684	0.710389	-	-	-	0.056003	0.623094	0.226298	0.206917	-0.0713316	2.42769	0.97656	-1.9137	6.28198	0.761683	62	378882	0.00408092	2380.45
ukb-b-6373	Liver intake || id:ukb-b-6373	-4.42464	9.58029	0.644191	-	-	-	-	-	-	-	-	-	-	-	-	-	-	-	-	2	64944	7.22794e-05	75.6936
ukb-b-14746	Lobster/crab intake || id:ukb-b-14746	39.4077	13.4291	0.00334084	-	-	-	-	-	-	-	-	-	-	-	-	-	-	-	-	2	64938	1.16311e-05	61.7777
ukb-b-1795	Low calorie hot chocolate intake || id:ukb-b-1795	-	-	-	-	-	-	-10.5059	21.4171	0.623754	-	-	-	-	-	-	-	-	-	-	1	64942	2.66267e-05	33.1572
ukb-b-6218	Mango intake || id:ukb-b-6218	-1.07929	2.60336	0.678451	3.21873	14.5282	0.861198	-	-	-	-0.138916	0.799561	0.832238	0.609294	0.0807036	6.69297	0.990379	0.147408	7.04141	0.985199	3	64949	0.000103668	90.5955
ukb-b-18683	Maximum digits remembered correctly || id:ukb-b-18683	-0.0888132	1.11367	0.936437	2.85562	6.25162	0.671533	-	-	-	-0.141851	0.6507	0.814908	0.735362	-0.285501	2.04241	0.888829	-0.297881	2.5543	0.911701	6	106162	0.004901	239.416
ukb-b-4956	Morning/evening person (chronotype) || id:ukb-b-4956	1.22957	0.865617	0.155475	2.87885	3.0392	0.344973	-	-	-	-0.0275705	0.57205	0.415372	0.400615	1.62177	1.26529	0.199937	-0.587849	3.44713	0.864809	159	413343	0.0153609	7376.81
ukb-b-13281	Naan bread intake || id:ukb-b-13281	-	-	-	-	-	-	-1.29223	16.2928	0.936783	-	-	-	-	-	-	-	-	-	-	1	64944	2.81263e-05	31.9188
ukb-b-4616	Nap during day || id:ukb-b-4616	-1.80051	1.84747	0.329766	2.92095	6.53132	0.655789	-	-	-	-0.0468605	0.452256	0.580706	0.568302	-0.0554346	2.85856	0.984528	1.53192	6.72131	0.820219	92	462400	0.00327193	4325.13
ukb-b-4630	Neuroticism score || id:ukb-b-4630	0.282473	0.293823	0.336366	-0.727086	1.50171	0.629193	-	-	-	0.0544764	0.494366	0.463316	0.449461	0.0848661	0.440492	0.847224	-0.484019	1.3695	0.724414	116	374323	0.129713	4712.69
ukb-b-2091	Noisy workplace || id:ukb-b-2091	-	-	-	-	-	-	1.88386	8.11939	0.816523	-	-	-	-	-	-	-	-	-	-	1	151624	0.000201058	30.8335
ukb-b-17627	Non-oily fish intake || id:ukb-b-17627	2.3052	4.4496	0.60441	32.3567	19.9113	0.138598	-	-	-	-0.372465	0.157101	0.32541	0.434205	2.77058	5.92068	0.639821	-0.3746	9.16823	0.968213	11	460880	0.00065736	492.825
ukb-b-5445	Number in household || id:ukb-b-5445	-8.90865	7.42659	0.230309	-27.6032	37.4796	0.538106	-	-	-	0.187345	0.657439	0.608176	0.457199	-6.07359	11.5965	0.600456	-0.19187	15.6738	0.991002	4	459988	0.000144237	129.516
ukb-b-3258	Number of attempts || id:ukb-b-3258	-10.5964	2.88863	0.000244164	-20.0748	27.1328	0.536439	-	-	-	0.133911	0.748854	0.947743	0.892026	-10.4383	9.64328	0.279054	-10.7829	12.768	0.460401	4	152605	0.000159913	147.467
ukb-b-13616	Number of baps with butter/margarine || id:ukb-b-13616	-	-	-	-	-	-	-8.87106	15.6903	0.571813	-	-	-	-	-	-	-	-	-	-	1	64942	3.90105e-05	29.8996
ukb-b-9568	Number of blood samples taken || id:ukb-b-9568	-	-	-	-	-	-	7.81558	31.7944	0.805824	-	-	-	-	-	-	-	-	-	-	1	463000	1.27792e-05	33.9012
ukb-b-3713	Number of bread slices with butter/margarine || id:ukb-b-3713	-	-	-	-	-	-	-2.47548	2.83878	0.383195	-	-	-	-	-	-	-	-	-	-	1	64949	0.0016875	30.936
ukb-b-2227	Number of children fathered || id:ukb-b-2227	-5.63735	0.79317	1.18285e-12	-4.09929	98.4307	0.973502	-	-	-	-0.0284886	0.990039	0.977332	0.830882	-6.35338	6.01812	0.291102	-6.54836	7.24427	0.461437	3	209872	0.000423145	131.856
ukb-b-469	Number of cigarettes currently smoked daily (current cigarette smokers) || id:ukb-b-469	4.194	2.37809	0.0777988	16.9319	6.52474	0.234159	-	-	-	-0.819537	0.294405	0.0726444	0.306928	4.05677	1.68667	0.0161639	6.18695	1.90759	0.0833509	3	33229	0.00489203	330.977
ukb-b-6019	Number of cigarettes previously smoked daily || id:ukb-b-6019	4.20516	2.36115	0.0749161	9.36719	4.66175	0.114881	-	-	-	-0.277444	0.275708	0.0321112	0.0682116	5.55203	1.91211	0.00368885	5.60689	1.73416	0.0231233	6	108946	0.00482729	751.331
ukb-b-2084	Number of correct matches in round || id:ukb-b-2084	-	-	-	-	-	-	-13.5246	18.982	0.476157	-	-	-	-	-	-	-	-	-	-	1	462302	2.53071e-05	30.1002
ukb-b-7030	Number of crackers/crispbreads with butter/margarine || id:ukb-b-7030	0.77803	4.38984	0.859324	-	-	-	-	-	-	-	-	-	-	-	-	-	-	-	-	2	64949	0.000776379	66.5587
ukb-b-4710	Number of days/week of moderate physical activity 10+ minutes || id:ukb-b-4710	0.971414	1.12824	0.389238	12.4439	8.20453	0.15013	-	-	-	-0.384887	0.17755	0.668819	0.748888	-0.879059	1.76257	0.617965	-1.79809	2.82324	0.533205	17	440266	0.0076385	612.083
ukb-b-151	Number of days/week of vigorous physical activity 10+ minutes || id:ukb-b-151	1.91363	1.25192	0.126377	-17.1696	14.5183	0.26726	-	-	-	0.550023	0.217936	0.901847	0.960975	1.82074	2.42397	0.452569	2.21362	4.04531	0.596237	11	440512	0.00374683	436.121
ukb-b-4886	Number of days/week walked 10+ minutes || id:ukb-b-4886	1.02027	1.47125	0.488012	-9.05587	17.4327	0.611009	-	-	-	0.265058	0.570419	0.403848	0.3589	2.80432	2.01008	0.162977	3.40909	2.75485	0.23376	17	454783	0.00523874	636.09
ukb-b-1355	Number of diet questionnaires completed || id:ukb-b-1355	-	-	-	-	-	-	2.35033	7.62973	0.758045	-	-	-	-	-	-	-	-	-	-	1	198623	0.000216275	30.4756
ukb-b-2988	Number of fluid intelligence questions attempted within time limit || id:ukb-b-2988	0.479212	0.597058	0.422194	-0.71439	3.48828	0.841471	-	-	-	0.0655017	0.729318	0.959223	0.93883	1.1219	1.14738	0.32818	1.29281	2.0613	0.542288	13	149051	0.0153168	540.554
ukb-b-4263	Number of full brothers || id:ukb-b-4263	1.48963	9.76309	0.878731	-136.551	75.0567	0.166436	-	-	-	1.45244	0.161448	0.20927	0.485226	-11.5834	10.3963	0.265197	-12.2349	13.2888	0.409313	5	455347	0.000208946	155.836
ukb-b-5593	Number of full sisters || id:ukb-b-5593	1.06903	3.42663	0.755059	-9.06144	19.7316	0.665341	-	-	-	0.132278	0.611371	0.938199	0.91378	1.57126	7.83528	0.841061	1.33873	11.0308	0.907366	7	455420	0.000306649	228.333
ukb-b-1209	Number of live births || id:ukb-b-1209	3.97873	2.04051	0.051192	2.93353	18.2698	0.875981	-	-	-	0.0251274	0.955306	0.563833	0.468744	3.7131	3.01766	0.218526	3.11878	5.44345	0.579338	11	250782	0.00240631	435.23
ukb-b-3376	Number of measurements made || id:ukb-b-3376	14.57	13.5052	0.280656	-87.821	58.9296	0.232932	-	-	-	0.67297	0.173938	0.288403	0.606792	28.5041	16.7666	0.0891207	35.7455	23.7365	0.206547	5	421986	7.33797e-05	160.04
ukb-b-2183	Number of oatcakes with butter/margarine || id:ukb-b-2183	-	-	-	-	-	-	20.0974	19.1019	0.292748	-	-	-	-	-	-	-	-	-	-	1	64949	4.74795e-05	31.9988
ukb-b-1997	Number of older siblings || id:ukb-b-1997	-6.22582	2.45197	0.0111134	-	-	-	-	-	-	-	-	-	-	-	-	-	-	-	-	2	133020	0.000305551	63.6236
ukb-b-4733	Number of operations, self-reported || id:ukb-b-4733	-1.84053	3.12607	0.556018	1.48257	16.5498	0.929666	-	-	-	-0.0382673	0.840095	0.575458	0.509495	-4.40881	4.51722	0.329064	-8.49262	9.84705	0.399783	19	462933	0.000971228	735.367
ukb-b-15564	Number of other bread types with butter/margarine || id:ukb-b-15564	-	-	-	-	-	-	-6.6995	15.1461	0.658254	-	-	-	-	-	-	-	-	-	-	1	64932	7.34026e-05	30.0701
ukb-b-660	Number of self-reported cancers || id:ukb-b-660	-7.05057	12.2151	0.563802	-16.2057	59.414	0.790589	-	-	-	0.0512077	0.877761	0.161046	0.116369	-2.46195	14.3469	0.863751	4.85431	23.369	0.83924	12	462925	0.000127886	614.507
ukb-b-4063	Number of self-reported non-cancer illnesses || id:ukb-b-4063	1.36958	1.89441	0.469707	8.89874	10.0903	0.38352	-	-	-	-0.0959584	0.449353	0.879392	0.871244	0.761635	3.13294	0.807924	6.77298	6.94985	0.335947	39	462933	0.00231436	1578.85
ukb-b-3656	Number of treatments/medications taken || id:ukb-b-3656	-0.525232	2.11219	0.803618	12.6495	7.78799	0.112182	-	-	-	-0.172172	0.0855869	0.596683	0.691431	-0.172271	3.14334	0.956294	-0.333973	6.16724	0.957077	42	462933	0.00255234	1830.21
ukb-b-4801	Number of unsuccessful stop-smoking attempts || id:ukb-b-4801	13.2041	8.77552	0.132413	9.61594	69.9562	0.913037	-	-	-	0.0853768	0.966852	0.0247103	0.00659157	15.9249	6.00398	0.00799255	22.6766	13.5331	0.235796	3	104420	0.000625431	106.212
ukb-b-3169	Number of vehicles in household || id:ukb-b-3169	-3.04293	3.77379	0.420051	-15.2862	13.4573	0.282484	-	-	-	0.168695	0.363664	0.527344	0.519997	-2.65025	5.44922	0.626716	-3.976	9.07141	0.669651	12	459696	0.000724314	448.407
ukb-b-6298	Oatcakes intake || id:ukb-b-6298	-	-	-	-	-	-	-10.1676	9.42109	0.28048	-	-	-	-	-	-	-	-	-	-	1	64949	0.000226731	30.5571
ukb-b-2209	Oily fish intake || id:ukb-b-2209	1.75098	1.28129	0.171758	2.15103	6.28747	0.733461	-	-	-	-0.00593809	0.947999	0.936995	0.924313	3.37471	2.19908	0.124882	8.05604	5.07417	0.117535	62	460443	0.00510448	2775.33
ukb-b-5232	Olives intake || id:ukb-b-5232	-	-	-	-	-	-	5.43189	10.8415	0.616353	-	-	-	-	-	-	-	-	-	-	1	64949	6.14267e-05	39.1044
ukb-b-1310	Other drink intake || id:ukb-b-1310	-	-	-	-	-	-	-2.55818	12.6785	0.840094	-	-	-	-	-	-	-	-	-	-	1	64949	8.2614e-05	32.7413
ukb-b-1252	Other fish intake || id:ukb-b-1252	-12.5943	10.1845	0.21623	-	-	-	-	-	-	-	-	-	-	-	-	-	-	-	-	2	64937	5.38248e-05	67.0849
ukb-b-8765	Other grain intake || id:ukb-b-8765	10.385	7.66534	0.175482	-	-	-	-	-	-	-	-	-	-	-	-	-	-	-	-	2	64949	1.6906e-05	65.4379
ukb-b-9857	Other milk-based pudding intake || id:ukb-b-9857	-	-	-	-	-	-	-15.7061	22.5805	0.486706	-	-	-	-	-	-	-	-	-	-	1	64944	3.59291e-05	30.0225
ukb-b-139	Other sweets intake || id:ukb-b-139	-1.8021	7.12002	0.800189	-	-	-	-	-	-	-	-	-	-	-	-	-	-	-	-	2	64949	0.000244223	62.6984
ukb-b-16150	Other vegetarian alternative intake || id:ukb-b-16150	-	-	-	-	-	-	10.0801	14.1193	0.475276	-	-	-	-	-	-	-	-	-	-	1	64943	1.83359e-05	33.3408
ukb-b-6306	Overall health rating || id:ukb-b-6306	-1.96691	1.4524	0.175657	-0.936956	7.96018	0.906528	-	-	-	-0.0111737	0.895343	0.774312	0.752954	-2.68618	2.18661	0.21927	-5.38104	5.85385	0.360082	106	460844	0.00485645	4291.54
ukb-b-6500	Pancake intake || id:ukb-b-6500	-23.6858	5.37222	1.03873e-05	-63.9333	65.3229	0.506844	-	-	-	1.30778	0.644929	0.758509	0.685809	-22.7147	12.3468	0.0658073	-21.9978	12.4289	0.218764	3	64949	6.80799e-05	112.144
ukb-b-2468	Parsnip intake || id:ukb-b-2468	-	-	-	-	-	-	1.60074	9.69122	0.868807	-	-	-	-	-	-	-	-	-	-	1	64949	0.000111964	30.2866
ukb-b-2134	Past tobacco smoking || id:ukb-b-2134	1.56491	0.90841	0.0849438	0.672742	3.98178	0.866177	-	-	-	0.0175864	0.818417	0.190158	0.172827	1.50836	1.27604	0.237182	4.3841	2.85617	0.127952	101	424960	0.01527	4178.16
ukb-b-6154	Peach/nectarine intake || id:ukb-b-6154	-	-	-	-	-	-	-0.849058	7.14799	0.905447	-	-	-	-	-	-	-	-	-	-	1	64949	0.000151403	30.4925
ukb-b-4779	Plays computer games || id:ukb-b-4779	-3.56009	3.09209	0.249587	3.50341	17.7409	0.844289	-	-	-	-0.0532517	0.686862	0.783188	0.757004	-4.50364	4.77814	0.345911	-5.05408	11.2984	0.656611	50	462433	0.00103771	1915.57
ukb-b-14182	Plum intake || id:ukb-b-14182	-	-	-	-	-	-	-9.96022	8.42706	0.237232	-	-	-	-	-	-	-	-	-	-	1	64949	0.000230704	35.7756
ukb-b-5640	Pork intake || id:ukb-b-5640	-0.0851988	3.69764	0.981617	56.1764	29.3382	0.079658	-	-	-	-0.583664	0.0762577	0.767593	0.946917	0.659405	5.86933	0.910548	1.90598	9.96227	0.851231	14	460162	0.000580057	527.599
ukb-b-8006	Poultry intake || id:ukb-b-8006	-5.42096	9.40856	0.564498	-257.164	298.634	0.422238	-	-	-	2.73848	0.431328	0.00114868	0.00152993	-6.77736	7.33048	0.355202	-8.23907	9.24852	0.402588	8	461900	0.000431232	260.309
ukb-b-17553	Pregnant || id:ukb-b-17553	-77.9654	17.05	4.81374e-06	-127.543	131.123	0.433301	-	-	-	0.45508	0.731074	0.894053	0.796739	-79.8198	43.512	0.0665899	-81.5009	44.1158	0.161837	4	250880	1.62016e-06	140.857
ukb-b-6324	Processed meat intake || id:ukb-b-6324	-0.81576	2.6085	0.754485	-9.57679	12.784	0.462092	-	-	-	0.134178	0.491364	0.207823	0.18903	-1.62822	3.45426	0.63738	-0.56963	6.96531	0.93556	23	461981	0.00196872	886.333
ukb-b-4282	Prospective memory result || id:ukb-b-4282	-6.37697	7.47605	0.393667	-55.9074	55.4011	0.497104	-	-	-	0.808212	0.532059	0.437145	0.360056	-9.48749	9.47532	0.316689	-11.0422	11.4599	0.436936	3	152605	0.000193649	109.235
ukb-b-19069	Quorn intake || id:ukb-b-19069	-	-	-	-	-	-	-3.23005	28.4122	0.909487	-	-	-	-	-	-	-	-	-	-	1	64944	2.77594e-05	32.8626
ukb-b-13556	Red wine intake || id:ukb-b-13556	-	-	-	-	-	-	5.82101	3.06143	0.0572496	-	-	-	-	-	-	-	-	-	-	1	64949	0.000773614	37.3177
ukb-b-5945	Relative age of first facial hair || id:ukb-b-5945	-0.281108	1.38094	0.838695	-2.2209	3.34222	0.507647	-	-	-	0.0270276	0.52491	0.0793579	0.0743306	-0.255922	2.13336	0.904513	1.19864	2.91105	0.681248	122	204568	0.00730222	7835.92
ukb-b-5262	Relative age voice broke || id:ukb-b-5262	3.37792	3.87371	0.383202	-3.97675	13.2176	0.765404	-	-	-	0.063328	0.564173	0.210216	0.189236	5.74757	5.18151	0.267325	8.73215	7.39233	0.245703	35	195644	0.000928186	1767.87
ukb-b-5394	Reported occurrences of cancer || id:ukb-b-5394	-	-	-	-	-	-	-3.40169	8.48904	0.688629	-	-	-	-	-	-	-	-	-	-	1	73231	0.000314025	50.2066
ukb-b-16872	Round of numeric memory test || id:ukb-b-16872	-	-	-	-	-	-	-0.255541	4.81488	0.957674	-	-	-	-	-	-	-	-	-	-	1	48080	0.000473682	31.0597
ukb-b-1996	Salad / raw vegetable intake || id:ukb-b-1996	5.02135	3.97827	0.206879	-19.0109	18.9263	0.32715	-	-	-	0.249139	0.209107	0.338629	0.379304	7.20374	5.72391	0.208198	9.17154	11.1178	0.418678	22	435435	0.000860952	843.33
ukb-b-8121	Salt added to food || id:ukb-b-8121	-0.38447	1.12519	0.732581	-0.491526	3.9825	0.902014	-	-	-	0.00158079	0.977607	0.721815	0.697641	-1.93887	1.77396	0.274411	-3.33925	3.43658	0.333466	105	462630	0.00825279	5292.23
ukb-b-15960	Salted nuts intake || id:ukb-b-15960	-	-	-	-	-	-	-8.48859	15.2138	0.576877	-	-	-	-	-	-	-	-	-	-	1	64949	4.7735e-05	36.9575
ukb-b-11563	Satsuma intake || id:ukb-b-11563	-0.8479	0.367095	0.0209018	-	-	-	-	-	-	-	-	-	-	-	-	-	-	-	-	2	64949	0.000736366	69.1132
ukb-b-1503	Savoury biscuits intake || id:ukb-b-1503	-	-	-	-	-	-	-0.622355	28.7919	0.982755	-	-	-	-	-	-	-	-	-	-	1	64949	1.79677e-05	30.5582
ukb-b-13516	Scotch egg intake || id:ukb-b-13516	7.80782	13.3588	0.558905	31.7488	25.1918	0.231524	-	-	-	-0.269941	0.285918	0.352336	0.371724	3.6136	17.5408	0.836782	1.55245	23.6721	0.948709	14	64949	7.51372e-05	486.286
ukb-b-2035	Scotch pancake intake || id:ukb-b-2035	7.7451	8.19057	0.344346	-	-	-	-	-	-	-	-	-	-	-	-	-	-	-	-	2	64949	4.30953e-05	68.3594
ukb-b-143	Shellfish intake || id:ukb-b-143	-11.654	12.5228	0.352049	80.9289	168.519	0.714978	-	-	-	-3.02953	0.679034	0.326245	0.190026	-6.43101	15.7638	0.683303	-0.776733	20.328	0.972991	3	64939	5.06532e-05	100.464
ukb-b-2024	Single crust pastry intake || id:ukb-b-2024	0.0771008	0.755985	0.918767	-	-	-	-	-	-	-	-	-	-	-	-	-	-	-	-	2	64949	0.000167775	65.011
ukb-b-19560	Skin colour || id:ukb-b-19560	0.903718	0.625439	0.148476	0.0275633	0.940501	0.976658	-	-	-	0.0277024	0.184072	0.890568	0.900284	0.241166	1.01601	0.812374	-0.0438109	0.938911	0.962843	156	456692	0.0228768	31246.4
ukb-b-4424	Sleep duration || id:ukb-b-4424	-2.92344	1.98289	0.140392	5.34682	7.64567	0.486769	-	-	-	-0.0998431	0.26677	0.0376249	0.0406748	-3.16117	2.72088	0.245309	-2.26223	4.50374	0.617078	69	460099	0.00380021	2953.4
ukb-b-3957	Sleeplessness / insomnia || id:ukb-b-3957	4.49733	2.07575	0.0302648	-1.29671	7.98514	0.871816	-	-	-	0.0674742	0.452477	0.827147	0.816301	6.06154	3.38508	0.0733471	7.71862	6.06506	0.210316	42	462341	0.00210873	1887.26
ukb-b-12912	Snackpot intake || id:ukb-b-12912	-0.364696	19.9859	0.985441	28.4247	65.234	0.670765	-	-	-	-0.296574	0.65014	0.0743815	0.0572642	26.2321	23.0324	0.254734	28.6473	26.2955	0.295744	14	64946	3.64873e-05	487.677
ukb-b-8007	Soft cheese intake || id:ukb-b-8007	-	-	-	-	-	-	2.8474	15.3006	0.852368	-	-	-	-	-	-	-	-	-	-	1	64949	5.61269e-05	32.0102
ukb-b-998	Soya dessert intake || id:ukb-b-998	28.4533	24.664	0.248649	-	-	-	-	-	-	-	-	-	-	-	-	-	-	-	-	2	64947	2.28714e-05	63.4889
ukb-b-1260	Spells in hospital || id:ukb-b-1260	12.3543	6.82427	0.0702416	-19.2647	35.1884	0.638986	-	-	-	0.43532	0.455341	0.451507	0.408453	15.0436	8.98333	0.0940098	16.3082	11.8363	0.262048	4	303963	0.000303639	141.709
ukb-b-8793	Squash intake || id:ukb-b-8793	-	-	-	-	-	-	21.675	9.42978	0.0215297	-	-	-	-	-	-	-	-	-	-	1	64949	0.000369246	31.253
ukb-b-3291	Standard tea intake || id:ukb-b-3291	0.0280287	0.0157751	0.0756073	-	-	-	-	-	-	-	-	-	-	-	-	-	-	-	-	2	64949	55.244	132.01
ukb-b-5213	Sushi intake || id:ukb-b-5213	22.5025	9.42117	0.016917	46.4513	57.4333	0.463997	-	-	-	-0.523813	0.692211	0.652656	0.536884	23.8664	14.3314	0.0958483	27.3214	19.0507	0.210991	6	64949	5.49696e-05	200.347
ukb-b-3646	Sweet biscuits intake || id:ukb-b-3646	-	-	-	-	-	-	0.554099	2.73998	0.839739	-	-	-	-	-	-	-	-	-	-	1	64949	0.00133938	30.8768
ukb-b-9686	Sweet potato intake || id:ukb-b-9686	-	-	-	-	-	-	-12.9825	15.2988	0.396106	-	-	-	-	-	-	-	-	-	-	1	64945	4.99926e-05	31.0108
ukb-b-10217	Sweets intake || id:ukb-b-10217	-	-	-	-	-	-	-10.2124	6.02852	0.0902622	-	-	-	-	-	-	-	-	-	-	1	64949	0.00026057	32.1395
ukb-b-3841	Symbol digit completion status || id:ukb-b-3841	-	-	-	-	-	-	-7.31433	20.8799	0.72611	-	-	-	-	-	-	-	-	-	-	1	114724	2.84156e-05	30.3017
ukb-b-2732	Time from waking to first cigarette || id:ukb-b-2732	-4.79196	1.08127	9.34606e-06	-14.1189	8.00203	0.328254	-	-	-	0.726364	0.447304	0.493659	0.895661	-4.51496	1.48998	0.00244383	-6.08319	1.69222	0.0694224	3	33304	0.00660519	161.013
ukb-b-969	Time spend outdoors in summer || id:ukb-b-969	2.88693	1.75594	0.100156	4.68549	8.5298	0.58551	-	-	-	-0.0253526	0.830163	0.57669	0.536727	2.37114	2.74062	0.386938	2.86341	5.06491	0.574588	47	419314	0.00348452	1865.38
ukb-b-8865	Time spent doing light physical activity || id:ukb-b-8865	0.0107868	0.0381931	0.777615	0.159597	0.0955139	0.343324	-	-	-	-1.16744	0.346303	0.239847	0.726852	0.0205443	0.0388283	0.596733	0.0403778	0.0470446	0.481174	3	64949	11.4694	95.0567
ukb-b-3793	Time spent driving || id:ukb-b-3793	-0.531825	4.06298	0.895858	-25.0388	53.714	0.66071	-	-	-	0.297663	0.665934	0.710048	0.616891	-2.46537	6.72662	0.713985	-6.1411	9.88761	0.557383	7	310555	0.00041907	238.268
ukb-b-6811	Time spent outdoors in winter || id:ukb-b-6811	2.21357	7.4445	0.766204	73.7913	67.5315	0.38859	-	-	-	-0.7115	0.397341	0.492067	0.530534	5.25314	9.81724	0.592585	9.0371	12.9769	0.536287	4	364465	0.000174605	199.096
ukb-b-4522	Time spent using computer || id:ukb-b-4522	-1.58067	1.43921	0.272079	-16.3341	7.25474	0.0270616	-	-	-	0.192454	0.0410991	0.525598	0.6298	0.100609	2.19196	0.963391	2.35613	5.46497	0.667503	83	360895	0.00539123	3212.77
ukb-b-5192	Time spent watching television (TV) || id:ukb-b-5192	1.08661	1.44259	0.451306	-9.56796	6.52616	0.14545	-	-	-	0.126236	0.0970794	0.259493	0.301242	3.57993	2.06361	0.0827779	8.62153	6.29017	0.17323	113	437887	0.00590625	4636.09
ukb-b-14254	Tinnitus severity/nuisance || id:ukb-b-14254	-	-	-	-	-	-	-1.33508	0.99877	0.181312	-	-	-	-	-	-	-	-	-	-	1	43349	0.0119301	30.7489
ukb-b-5522	Tofu intake || id:ukb-b-5522	22.5487	5.68537	7.30607e-05	34.9565	80.4726	0.739115	-	-	-	-0.281978	0.900451	0.891706	0.651207	19.8529	19.2998	0.303641	30.3696	21.0365	0.285645	3	64945	3.78016e-05	100.769
ukb-b-9554	Total traffic load on major roads || id:ukb-b-9554	-	-	-	-	-	-	-22.6731	25.8629	0.380669	-	-	-	-	-	-	-	-	-	-	1	456380	2.4432e-05	33.0957
ukb-b-18959	Traffic intensity on the nearest road || id:ukb-b-18959	-	-	-	-	-	-	-25.5189	20.9091	0.222288	-	-	-	-	-	-	-	-	-	-	1	456380	1.03164e-05	30.6382
ukb-b-15555	Unsalted peanuts intake || id:ukb-b-15555	11.1299	8.25548	0.177601	49.2117	39.0812	0.335006	-	-	-	-0.890037	0.412722	0.714303	0.856525	15.5976	14.4961	0.281932	17.3607	17.825	0.401914	4	64949	6.93562e-05	133.104
ukb-b-7422	Use of sun/uv protection || id:ukb-b-7422	-0.962798	1.23808	0.436774	-0.673429	1.8064	0.711046	-	-	-	-0.00933445	0.825261	0.274201	0.242556	0.784971	1.72858	0.649747	0.08989	1.64105	0.956554	47	459416	0.00986612	6138.37
ukb-b-4711	Usual walking pace || id:ukb-b-4711	2.53153	2.03238	0.212913	11.3876	9.48072	0.234846	-	-	-	-0.0851694	0.337862	0.962375	0.963412	4.82977	3.34696	0.149011	8.82819	6.67146	0.191121	57	459915	0.00185504	2300.3
ukb-b-2909	Variation in diet || id:ukb-b-2909	-4.15987	4.74836	0.380996	-24.3338	39.9062	0.55178	-	-	-	0.161747	0.618374	0.534694	0.478397	-13.4652	6.84477	0.0491572	-17.2879	12.4798	0.186223	16	460884	0.000465562	607.763
ukb-b-3383	Vegetarian sausages/burgers intake || id:ukb-b-3383	0.496054	8.53687	0.953663	-	-	-	-	-	-	-	-	-	-	-	-	-	-	-	-	2	64949	7.4671e-05	61.7556
ukb-b-5143	Volume level set by participant (right) || id:ukb-b-5143	-	-	-	-	-	-	0.571469	0.328751	0.0821577	-	-	-	-	-	-	-	-	-	-	1	148695	0.0932322	30.0213
ukb-b-14898	Water intake || id:ukb-b-14898	-3.82091	1.86726	0.0407306	-4.18829	5.46149	0.447773	-	-	-	0.00575404	0.943205	0.458042	0.413825	-5.11787	2.85756	0.073294	-6.86332	3.66265	0.0682663	41	427588	0.00333904	2022.48
ukb-b-17999	Weekly usage of mobile phone in last 3 months || id:ukb-b-17999	0.403337	2.56274	0.874941	1.75558	16.99	0.919744	-	-	-	-0.0270277	0.937346	0.385967	0.30559	1.98504	3.31121	0.548847	2.21026	5.03885	0.669411	12	386626	0.00191142	438.403
ukb-b-2094	Weight change compared with 1 year ago || id:ukb-b-2094	-	-	-	-	-	-	9.67621	11.8683	0.414901	-	-	-	-	-	-	-	-	-	-	1	455085	7.8977e-05	86.303
ukb-b-5605	Yorkshire pudding intake || id:ukb-b-5605	-	-	-	-	-	-	-6.50207	13.504	0.630167	-	-	-	-	-	-	-	-	-	-	1	64949	0.000101365	35.2342
ukb-b-7288	3mm asymmetry angle (left) || id:ukb-b-7288	-2.29908	1.09764	0.0362087	7.06798	13.8601	0.660788	-	-	-	-0.308502	0.562084	0.918519	0.986516	-2.72113	3.05574	0.373199	-3.08654	3.71487	0.466997	4	94008	0.00166923	154.842
ukb-b-1732	3mm asymmetry angle (right) || id:ukb-b-1732	-	-	-	-	-	-	8.34299	5.56605	0.133898	-	-	-	-	-	-	-	-	-	-	1	94258	0.000339205	32.1842
ukb-b-11182	3mm cylindrical power (left) || id:ukb-b-11182	2.31154	3.13197	0.460486	21.5146	23.1176	0.394747	-	-	-	-0.706344	0.439826	0.00761896	0.00900818	1.39177	2.85973	0.626485	0.618982	4.26646	0.889398	7	95998	0.00348944	337.909
ukb-b-9099	3mm cylindrical power (right) || id:ukb-b-9099	0.179249	2.49221	0.942663	3.1786	13.3124	0.816106	-	-	-	-0.103643	0.822915	0.000901792	0.000507656	-1.06492	2.14448	0.619481	-0.566415	3.18343	0.862015	12	96007	0.00551914	534.45
ukb-b-14695	3mm cylindrical power angle (right) || id:ukb-b-14695	-6.11363	4.28045	0.153214	-14.7506	11.1623	0.317257	-	-	-	0.411734	0.486853	0.0405225	0.0473242	-2.8342	3.36348	0.399431	-1.92395	3.65221	0.634807	4	95996	0.00145138	136.648
ukb-b-4482	3mm regularity index (left) || id:ukb-b-4482	1.31263	0.0413273	2.18343e-221	-	-	-	-	-	-	-	-	-	-	-	-	-	-	-	-	2	94021	0.00100862	95.9359
ukb-b-14664	3mm strong meridian (left) || id:ukb-b-14664	0.0454661	0.31739	0.886093	0.490103	0.753986	0.516413	-	-	-	-0.0204257	0.516218	0.0617252	0.0585858	0.390927	0.479758	0.415162	0.938801	0.795874	0.239533	206	95998	0.12959	13972.6
ukb-b-6852	3mm strong meridian (right) || id:ukb-b-6852	-0.0933844	0.299235	0.754982	0.805406	0.702393	0.252846	-	-	-	-0.0418609	0.158971	0.268777	0.285835	0.159534	0.468453	0.733438	1.01378	0.812382	0.213469	209	96007	0.132213	14253.7
ukb-b-3549	3mm strong meridian angle (left) || id:ukb-b-3549	-7.6097	2.94153	0.00968201	-23.4977	9.84959	0.0627244	-	-	-	0.541441	0.155493	0.0623251	0.174277	-5.66742	3.18959	0.075593	-4.09419	5.4298	0.479371	7	95998	0.00266797	260.268
ukb-b-4514	3mm strong meridian angle (right) || id:ukb-b-4514	9.01713	3.06752	0.00328691	9.60248	9.33615	0.350862	-	-	-	-0.0218103	0.94903	0.0417795	0.0227459	9.61229	3.22023	0.00283603	12.1742	5.26024	0.0599078	7	96007	0.00291271	282.601
ukb-b-11113	3mm weak meridian (left) || id:ukb-b-11113	-0.00817735	0.308286	0.978838	0.631651	0.740835	0.39485	-	-	-	-0.0300009	0.343291	0.0805251	0.0802588	0.580876	0.476414	0.222742	1.16796	0.841192	0.166474	210	95998	0.133971	14398.3
ukb-b-13506	3mm weak meridian (right) || id:ukb-b-13506	0.114403	0.293469	0.696663	0.438909	0.693963	0.527793	-	-	-	-0.0152667	0.606256	0.389835	0.376069	0.446932	0.449794	0.320399	1.30277	0.815483	0.111691	205	96007	0.134074	14411
ukb-b-3386	3mm weak meridian angle (right) || id:ukb-b-3386	-6.09446	4.27358	0.153845	-14.8968	11.1967	0.31479	-	-	-	0.419864	0.481459	0.0403351	0.0482459	-2.79232	3.34486	0.403826	-1.884	3.78888	0.653174	4	96007	0.00146089	137.587
prot-c-2516_57_3	6Ckine || id:prot-c-2516_57_3	-	-	-	-	-	-	1.09959	0.449638	0.0144655	-	-	-	-	-	-	-	-	-	-	1	991	-	53.5239
ukb-b-14067	6mm asymmetry angle (left) || id:ukb-b-14067	-3.98927	4.1551	0.33701	-54.1933	20.71	0.232382	-	-	-	1.98618	0.247554	0.0508681	0.993789	-0.404075	3.57992	0.910132	0.408157	4.1713	0.930975	3	51739	0.0020779	104.192
ukb-b-4874	6mm asymmetry angle (right) || id:ukb-b-4874	-	-	-	-	-	-	-1.58059	3.88848	0.684389	-	-	-	-	-	-	-	-	-	-	1	52647	0.00056782	29.8531
ukb-b-10629	6mm asymmetry index (left) || id:ukb-b-10629	-3.64993	1.22756	0.00294605	-5.0805	7.54041	0.525548	-	-	-	0.0658213	0.853547	0.525018	0.413277	-4.25069	1.755	0.0154338	-5.07625	2.29056	0.062229	8	51739	0.00660746	344.562
ukb-b-20486	6mm asymmetry index (right) || id:ukb-b-20486	-1.99568	0.999066	0.0457659	-4.17854	4.31507	0.358166	-	-	-	0.104733	0.612784	0.649398	0.583702	-2.0653	1.58666	0.193032	-4.88537	2.44935	0.0740567	11	52647	0.00851582	450.946
ukb-b-11207	6mm cylindrical power (left) || id:ukb-b-11207	1.69973	3.35205	0.612105	-33.9031	17.4277	0.146938	-	-	-	1.30142	0.130988	0.0253657	0.204372	0.520292	2.77581	0.851318	-0.587042	3.63568	0.879553	5	83410	0.00282588	236.325
ukb-b-16677	6mm cylindrical power (right) || id:ukb-b-16677	-1.51697	2.51027	0.545642	15.9366	27.101	0.616058	-	-	-	-0.602925	0.583721	0.357553	0.263159	-1.7254	2.92179	0.554836	-4.82255	4.84698	0.393092	4	84303	0.0019842	167.549
ukb-b-4526	6mm cylindrical power angle (left) || id:ukb-b-4526	-	-	-	-	-	-	21.3617	6.12398	0.000486267	-	-	-	-	-	-	-	-	-	-	1	83387	0.000356867	29.849
ukb-b-17772	6mm cylindrical power angle (right) || id:ukb-b-17772	-	-	-	-	-	-	-18.2857	5.24213	0.000486267	-	-	-	-	-	-	-	-	-	-	1	84278	0.000485628	40.9818
ukb-b-5309	6mm regularity index (left) || id:ukb-b-5309	-	-	-	-	-	-	1.1972	4.96687	0.809527	-	-	-	-	-	-	-	-	-	-	1	51767	0.000697418	36.2662
ukb-b-1733	6mm regularity index (right) || id:ukb-b-1733	-	-	-	-	-	-	1.31897	5.47209	0.809527	-	-	-	-	-	-	-	-	-	-	1	52728	0.0005704	30.0967
ukb-b-645	6mm strong meridian (left) || id:ukb-b-645	0.178876	0.298323	0.548769	0.66193	0.709746	0.352234	-	-	-	-0.0238806	0.454052	0.227098	0.220693	0.418334	0.467435	0.370811	0.923281	0.7784	0.237093	186	83410	0.134168	12778.9
ukb-b-11452	6mm strong meridian (right) || id:ukb-b-11452	-0.0986855	0.289216	0.73294	0.76573	0.678983	0.260821	-	-	-	-0.0425402	0.161225	0.329731	0.348388	0.414354	0.457252	0.364839	0.987589	0.681682	0.149021	195	84303	0.138193	13207.6
ukb-b-2846	6mm strong meridian angle (left) || id:ukb-b-2846	-	-	-	-	-	-	-7.56646	4.85735	0.119296	-	-	-	-	-	-	-	-	-	-	1	83410	0.000445275	36.9365
ukb-b-1138	6mm strong meridian angle (right) || id:ukb-b-1138	6.80489	7.0494	0.334387	26.0189	14.4237	0.322245	-	-	-	-0.778265	0.384674	0.0052162	0.0654698	8.06903	4.98559	0.105561	11.2643	6.47747	0.224164	3	84303	0.00139915	117.353
ukb-b-13538	6mm weak meridian (left) || id:ukb-b-13538	0.023012	0.292327	0.937255	0.67226	0.695925	0.335255	-	-	-	-0.0319066	0.305241	0.253875	0.255309	0.547397	0.475716	0.249864	1.17375	0.746097	0.117304	195	83410	0.1377	12973.9
ukb-b-13416	6mm weak meridian (right) || id:ukb-b-13416	0.0842814	0.295588	0.775543	0.859688	0.695882	0.218226	-	-	-	-0.0386279	0.220059	0.251808	0.260979	0.533028	0.432994	0.218313	1.16147	0.760074	0.12816	190	84303	0.135617	12878.1
ukb-b-791	6mm weak meridian angle (right) || id:ukb-b-791	-	-	-	-	-	-	-18.3398	5.25767	0.000486267	-	-	-	-	-	-	-	-	-	-	1	84303	0.000482743	40.7194
prot-c-2879_9_2	a1-Antichymotrypsin || id:prot-c-2879_9_2	-	-	-	-	-	-	-0.406529	0.530281	0.443303	-	-	-	-	-	-	-	-	-	-	1	995	-	49.8012
prot-c-3580_25_8	a1-Antitrypsin || id:prot-c-3580_25_8	-	-	-	-	-	-	-0.219754	0.402859	0.585419	-	-	-	-	-	-	-	-	-	-	1	997	-	63.0118
prot-c-3581_53_3	a2-HS-Glycoprotein || id:prot-c-3581_53_3	-	-	-	-	-	-	-0.223472	0.271621	0.410658	-	-	-	-	-	-	-	-	-	-	1	994	-	189.062
prot-c-5261_13_3	ABL2 || id:prot-c-5261_13_3	-	-	-	-	-	-	0.486857	0.549747	0.375831	-	-	-	-	-	-	-	-	-	-	1	995	-	41.1393
prot-c-3168_8_2	ADAMTS-5 || id:prot-c-3168_8_2	-	-	-	-	-	-	-0.107558	0.181594	0.553649	-	-	-	-	-	-	-	-	-	-	1	996	-	601.23
prot-c-4763_31_3	Afamin || id:prot-c-4763_31_3	-	-	-	-	-	-	-0.148358	0.53776	0.78264	-	-	-	-	-	-	-	-	-	-	1	989	-	49.9143
ukb-b-4575	Age asthma diagnosed || id:ukb-b-4575	0.0118173	0.727281	0.987036	-0.785217	1.71532	0.651821	-	-	-	0.0557364	0.611925	0.0597435	0.0491779	-0.149366	0.886696	0.866227	0.0717425	0.990021	0.942886	23	47222	0.0320118	1500.27
ukb-b-18436	Age asthma diagnosed by doctor || id:ukb-b-18436	0.072774	0.98499	0.941104	-	-	-	-	-	-	-	-	-	-	-	-	-	-	-	-	2	14283	0.00651578	94.424
ukb-b-3018	Age at death || id:ukb-b-3018	-	-	-	-	-	-	0.59558	2.26105	0.792236	-	-	-	-	-	-	-	-	-	-	1	11856	0.00259074	31.2875
ukb-b-12405	Age at first live birth || id:ukb-b-12405	0.130556	1.31966	0.921192	-0.196046	7.83602	0.980191	-	-	-	0.00747535	0.966513	0.240211	0.204619	0.444361	1.77057	0.801837	2.30194	3.8464	0.553495	35	170498	0.00746541	1319.64
ukb-b-4643	Age at hysterectomy || id:ukb-b-4643	-0.835386	3.45074	0.808711	25.4704	13.2647	0.305666	-	-	-	-1.26628	0.293501	0.101556	0.470198	0.43932	3.14738	0.88899	1.64159	4.21009	0.734204	3	46207	0.00230222	104.698
ukb-b-8727	Age at last live birth || id:ukb-b-8727	4.57234	2.58572	0.0770094	3.35504	9.08619	0.73066	-	-	-	0.032069	0.894481	0.533286	0.393642	4.69593	3.65859	0.199304	5.2277	4.33622	0.281912	6	170248	0.00139111	241.94
ukb-b-17422	Age at menopause (last menstrual period) || id:ukb-b-17422	0.471135	0.456088	0.301609	1.42371	0.908669	0.12006	-	-	-	-0.0463226	0.228442	0.0346013	0.037912	1.03645	0.643689	0.107359	1.3447	0.797747	0.0947041	111	143819	0.0662956	9728.49
ukb-d-4700_irnt	Age cataract diagnosed || id:ukb-d-4700_irnt	-	-	-	-	-	-	1.53575	1.72077	0.372138	-	-	-	-	-	-	-	-	-	-	1	5020	0.00388713	33.1965
ukb-b-7435	Age diabetes diagnosed || id:ukb-b-7435	-1.38706	0.495803	0.00514824	-10.7228	15.1643	0.608174	-	-	-	0.858147	0.647909	0.822494	0.921405	-1.70172	1.26047	0.176991	-1.80035	1.47681	0.347081	3	20911	0.00847218	180.465
ukb-b-6591	Age first had sexual intercourse || id:ukb-b-6591	0.142533	0.764678	0.852134	-4.92549	3.45992	0.156148	-	-	-	0.0855546	0.134781	0.212581	0.232265	-0.169207	1.06155	0.873357	5.55601	3.82535	0.147968	199	406457	0.0211784	9044.7
ukb-b-7556	Age hay fever, rhinitis or eczema diagnosed || id:ukb-b-7556	-0.625004	1.1554	0.588547	-1.91576	3.5604	0.594138	-	-	-	0.0521532	0.703549	0.000203075	0.000147203	-1.12563	1.28057	0.379401	-0.539513	2.01444	0.790454	35	91982	0.0189226	1714.11
ukb-b-18290	Age hayfever or allergic rhinitis diagnosed by doctor || id:ukb-b-18290	1.67924	3.96862	0.6722	-	-	-	-	-	-	-	-	-	-	-	-	-	-	-	-	2	25486	0.00615952	150.747
ukb-b-1061	Age high blood pressure diagnosed || id:ukb-b-1061	1.33809	1.42659	0.348264	-6.4377	6.23043	0.328444	-	-	-	0.260187	0.227697	0.684617	0.764553	0.281807	2.13955	0.895211	-0.421744	2.84188	0.884975	11	111148	0.00427694	472.649
ukb-b-4564	Age last used hormone-replacement therapy (HRT) || id:ukb-b-4564	0.939732	1.7434	0.58987	4.49324	5.63103	0.508594	-	-	-	-0.172952	0.561453	0.624631	0.527445	-0.092867	2.70915	0.972655	-0.641698	3.81897	0.877249	4	72982	0.00213377	157.463
ukb-b-16927	Age of primiparous women at birth of child || id:ukb-b-16927	-	-	-	-	-	-	-3.99565	3.38691	0.238106	-	-	-	-	-	-	-	-	-	-	1	33147	0.000974394	31.657
ukb-b-9487	Age started hormone-replacement therapy (HRT) || id:ukb-b-9487	0.7382	1.15004	0.520944	4.4417	3.39005	0.203637	-	-	-	-0.147132	0.258398	0.0620806	0.0733237	1.82186	1.36417	0.18171	2.17675	1.90319	0.264497	24	87834	0.0125859	1114.53
ukb-b-9433	Age started oral contraceptive pill || id:ukb-b-9433	-3.58925	3.65233	0.325742	-0.425582	14.6714	0.979493	-	-	-	-0.0868836	0.84211	0.477794	0.297572	-2.57141	4.90073	0.599793	-0.992462	6.39219	0.886473	4	198213	0.000651433	128.565
ukb-b-2047	Age started smoking in former smokers || id:ukb-b-2047	-	-	-	-	-	-	-2.17893	6.22856	0.726467	-	-	-	-	-	-	-	-	-	-	1	114449	0.000293691	35.3041
ukb-b-5801	Age started wearing glasses or contact lenses || id:ukb-b-5801	-0.768772	1.04723	0.462889	-2.55822	2.82146	0.367254	-	-	-	0.0369939	0.496319	0.140524	0.13226	-0.932945	1.50918	0.536458	-1.11822	2.28868	0.626438	83	397498	0.0118048	4684.42
ukb-b-7138	Age stopped smoking || id:ukb-b-7138	-	-	-	-	-	-	-2.49709	5.35748	0.641149	-	-	-	-	-	-	-	-	-	-	1	114431	0.000364418	44.0795
ukb-b-4206	Age when last used oral contraceptive pill || id:ukb-b-4206	-	-	-	-	-	-	6.1873	7.07936	0.382123	-	-	-	-	-	-	-	-	-	-	1	180068	0.000189241	34.0738
prot-c-4192_10_2	AK1A1 || id:prot-c-4192_10_2	-	-	-	-	-	-	0.77309	0.533753	0.147504	-	-	-	-	-	-	-	-	-	-	1	984	-	43.8641
prot-c-2795_23_3	Alkaline phosphatase, bone || id:prot-c-2795_23_3	-	-	-	-	-	-	-0.0298654	0.330086	0.927908	-	-	-	-	-	-	-	-	-	-	1	995	-	117.94
prot-c-4153_11_2	alpha-1-antichymotrypsin complex || id:prot-c-4153_11_2	-	-	-	-	-	-	-0.354337	0.462202	0.443303	-	-	-	-	-	-	-	-	-	-	1	995	-	65.2541
prot-c-4322_28_3	AMNLS || id:prot-c-4322_28_3	-	-	-	-	-	-	0.633307	0.59638	0.288273	-	-	-	-	-	-	-	-	-	-	1	995	-	30.947
prot-c-3170_6_1	AMPM2 || id:prot-c-3170_6_1	-	-	-	-	-	-	1.13735	0.552422	0.03951	-	-	-	-	-	-	-	-	-	-	1	995	-	37.6627
prot-c-4874_3_1	Angiogenin || id:prot-c-4874_3_1	-	-	-	-	-	-	-0.612153	0.273214	0.0250546	-	-	-	-	-	-	-	-	-	-	1	997	-	183.331
prot-c-3710_49_2	Angiostatin || id:prot-c-3710_49_2	-	-	-	-	-	-	0.611212	0.680734	0.369254	-	-	-	-	-	-	-	-	-	-	1	997	-	44.957
prot-c-3484_60_2	Angiotensinogen || id:prot-c-3484_60_2	-	-	-	-	-	-	0.11052	0.51908	0.831394	-	-	-	-	-	-	-	-	-	-	1	994	-	45.8193
ukb-b-4080	Ankle spacing width || id:ukb-b-4080	0.335234	0.409402	0.412878	0.727359	0.997155	0.466209	-	-	-	-0.00971676	0.666459	0.278957	0.268989	0.249183	0.64675	0.700026	0.753289	1.21529	0.535753	363	265753	0.0686399	26676.4
ukb-b-2122	Ankle spacing width (left) || id:ukb-b-2122	-0.0200273	0.449249	0.964442	-0.0304104	1.20617	0.979911	-	-	-	0.00032193	0.992606	0.37203	0.353094	0.701526	0.704356	0.319259	1.21342	1.37335	0.378029	196	146226	0.05665	11780
ukb-b-8607	Ankle spacing width (right) || id:ukb-b-8607	-0.0820325	0.422926	0.846204	0.439951	1.17303	0.708003	-	-	-	-0.0160853	0.633125	0.594373	0.579629	0.654021	0.666907	0.326751	1.41633	1.37421	0.303896	210	146181	0.0602679	12231.5
prot-c-4960_72_1	annexin I || id:prot-c-4960_72_1	-	-	-	-	-	-	0.232397	0.471588	0.622155	-	-	-	-	-	-	-	-	-	-	1	995	-	44.0893
prot-c-4961_17_1	annexin II || id:prot-c-4961_17_1	-	-	-	-	-	-	-0.00866299	0.223	0.969012	-	-	-	-	-	-	-	-	-	-	1	996	-	342.25
prot-c-2797_56_2	Apo B || id:prot-c-2797_56_2	-	-	-	-	-	-	-0.573689	0.473558	0.225724	-	-	-	-	-	-	-	-	-	-	1	996	-	52.9546
prot-c-5312_49_3	Apo E2 || id:prot-c-5312_49_3	-	-	-	-	-	-	-0.0561674	0.440353	0.898504	-	-	-	-	-	-	-	-	-	-	1	994	-	55.5919
ukb-b-8338	Arm fat mass (left) || id:ukb-b-8338	-0.14229	0.467605	0.760903	0.56127	1.2949	0.664914	-	-	-	-0.0134184	0.560398	0.482346	0.473256	-0.534547	0.770616	0.487894	-0.758568	1.39056	0.585691	420	454684	0.0513574	26427.2
ukb-b-6704	Arm fat mass (right) || id:ukb-b-6704	-0.170022	0.475936	0.720915	0.515785	1.31238	0.694505	-	-	-	-0.0129631	0.575223	0.284736	0.27692	-0.578651	0.804938	0.472217	-0.6492	1.51289	0.668058	426	454757	0.0515104	26518.9
ukb-b-20188	Arm fat percentage (left) || id:ukb-b-20188	0.371534	0.627346	0.553696	-0.326224	1.92157	0.86528	-	-	-	0.00986206	0.700074	0.775279	0.765984	-0.299577	1.02831	0.7708	-1.23508	2.04435	0.546099	391	454724	0.0269797	23162.3
ukb-b-12854	Arm fat percentage (right) || id:ukb-b-12854	-0.00974153	0.653503	0.988107	1.38245	1.94767	0.478254	-	-	-	-0.0197423	0.448408	0.327517	0.322185	-0.438858	1.08594	0.686119	-1.42858	2.15419	0.507617	391	454789	0.0270202	22928
ukb-b-19925	Arm fat-free mass (left) || id:ukb-b-19925	0.213947	0.600331	0.721555	0.111972	1.52062	0.941329	-	-	-	0.00142959	0.941832	0.448738	0.436494	-0.279455	0.964533	0.772022	-2.43027	2.39002	0.309708	515	454672	0.0312106	39039.6
ukb-b-19520	Arm fat-free mass (right) || id:ukb-b-19520	-0.358065	0.613542	0.559487	0.145523	1.56188	0.925804	-	-	-	-0.00696057	0.725986	0.393026	0.382538	-0.776177	0.945167	0.411529	-2.5716	2.49784	0.30372	511	454753	0.0301514	39205.1
ukb-b-9093	Arm predicted mass (left) || id:ukb-b-9093	0.354526	0.615297	0.564489	0.126953	1.5626	0.935279	-	-	-	0.00316795	0.874153	0.228978	0.219885	-0.268438	0.960036	0.779775	-2.44839	2.45554	0.319197	509	454655	0.0306977	38703.9
ukb-b-16698	Arm predicted mass (right) || id:ukb-b-16698	-0.186761	0.603703	0.757048	0.968101	1.55084	0.532744	-	-	-	-0.0157975	0.418147	0.649392	0.645496	-0.721917	1.01131	0.475326	-2.83137	2.49902	0.257743	518	454746	0.0298636	39095
prot-c-3172_28_2	ARSB || id:prot-c-3172_28_2	-	-	-	-	-	-	0.107396	0.472961	0.820368	-	-	-	-	-	-	-	-	-	-	1	996	-	68.7405
prot-c-2813_11_2	ART || id:prot-c-2813_11_2	-	-	-	-	-	-	-0.0195349	0.3737	0.95831	-	-	-	-	-	-	-	-	-	-	1	997	-	77.2114
prot-c-4964_67_1	ARTS1 || id:prot-c-4964_67_1	-0.123252	0.0061395	1.21473e-89	-	-	-	-	-	-	-	-	-	-	-	-	-	-	-	-	2	996	-	855.089
prot-c-3212_30_3	ASAH2 || id:prot-c-3212_30_3	-	-	-	-	-	-	-0.704457	0.29225	0.0159325	-	-	-	-	-	-	-	-	-	-	1	996	-	159.264
prot-c-3173_49_2	ASAHL || id:prot-c-3173_49_2	0.231189	0.0182724	1.086e-36	-	-	-	-	-	-	-	-	-	-	-	-	-	-	-	-	2	997	-	278.464
prot-c-4771_10_3	ASM3A || id:prot-c-4771_10_3	-	-	-	-	-	-	0.338815	0.349426	0.33223	-	-	-	-	-	-	-	-	-	-	1	993	-	75.221
ukb-b-5090	Astigmatism angle (left) || id:ukb-b-5090	3.33899	7.543	0.658011	-	-	-	-	-	-	-	-	-	-	-	-	-	-	-	-	2	99071	0.000659624	66.4326
ukb-b-8882	Astigmatism angle (right) || id:ukb-b-8882	-	-	-	-	-	-	10.8898	5.9212	0.0658976	-	-	-	-	-	-	-	-	-	-	1	99380	0.000299481	30.1315
prot-c-3175_51_5	ATS13 || id:prot-c-3175_51_5	-	-	-	-	-	-	0.159767	0.363574	0.660347	-	-	-	-	-	-	-	-	-	-	1	991	-	90.4783
prot-c-2558_51_3	b-Endorphin || id:prot-c-2558_51_3	-	-	-	-	-	-	0.501123	0.316298	0.113117	-	-	-	-	-	-	-	-	-	-	1	995	-	120.341
prot-c-3485_28_2	b2-Microglobulin || id:prot-c-3485_28_2	-	-	-	-	-	-	-1.24136	0.665029	0.0619531	-	-	-	-	-	-	-	-	-	-	1	997	-	31.5844
prot-c-5383_14_3	BAFF Receptor || id:prot-c-5383_14_3	-	-	-	-	-	-	0.0244523	0.634311	0.96925	-	-	-	-	-	-	-	-	-	-	1	997	-	30.283
ukb-b-16446	Basal metabolic rate || id:ukb-b-16446	-0.4498	0.55672	0.419121	0.576701	1.35652	0.67091	-	-	-	-0.0154215	0.406981	0.274208	0.271197	-1.60459	0.940194	0.0878852	-2.68856	2.02107	0.183991	541	454874	0.0372979	43416.4
ukb-d-30220_irnt	Basophill percentage || id:ukb-d-30220_irnt	0.261415	0.680237	0.700756	1.11221	1.2915	0.391158	-	-	-	-0.0281892	0.439805	0.180173	0.173732	0.507124	1.02488	0.620733	0.630559	1.23134	0.609682	104	349861	0.0269433	9370.22
prot-c-2816_50_2	BCAM || id:prot-c-2816_50_2	-	-	-	-	-	-	-0.238533	0.428055	0.577357	-	-	-	-	-	-	-	-	-	-	1	995	-	46.5669
prot-c-5262_57_3	BCAR3 || id:prot-c-5262_57_3	-	-	-	-	-	-	0.419956	0.474204	0.375831	-	-	-	-	-	-	-	-	-	-	1	995	-	56.3702
prot-c-3025_50_1	bFGF || id:prot-c-3025_50_1	-	-	-	-	-	-	0.132071	0.273524	0.629203	-	-	-	-	-	-	-	-	-	-	1	996	-	186.05
prot-c-3413_50_2	BFL1 || id:prot-c-3413_50_2	-	-	-	-	-	-	-0.171397	0.586414	0.770073	-	-	-	-	-	-	-	-	-	-	1	995	-	34.751
prot-c-3283_21_1	BGH3 || id:prot-c-3283_21_1	-	-	-	-	-	-	0.25889	0.325423	0.426294	-	-	-	-	-	-	-	-	-	-	1	995	-	133.634
ukb-b-13378	Birth weight || id:ukb-b-13378	-1.08537	0.726557	0.135214	-1.80666	2.22329	0.417845	-	-	-	0.0177816	0.73182	0.00692662	0.00602593	-1.11484	1.04894	0.287864	-1.18409	2.11442	0.576376	140	261932	0.0282523	7654.1
prot-c-3587_53_1	BMP10 || id:prot-c-3587_53_1	-	-	-	-	-	-	-0.114992	0.582533	0.843515	-	-	-	-	-	-	-	-	-	-	1	996	-	32.1489
ukb-b-8909	Body fat percentage || id:ukb-b-8909	0.718535	0.631821	0.255436	-0.525152	2.05793	0.798714	-	-	-	0.0176478	0.52531	0.612671	0.604513	0.636666	0.988266	0.519429	-1.32682	2.24999	0.555731	393	454633	0.0273982	22939.5
ukb-b-19953	Body mass index (BMI) || id:ukb-b-19953	-0.0281412	0.461999	0.951429	-0.71795	1.25149	0.566473	-	-	-	0.0133741	0.553379	0.129817	0.125464	-0.593734	0.772603	0.442199	-1.0817	1.42612	0.44855	455	461460	0.0570935	29062.4
ukb-b-2303	Body mass index (BMI) || id:ukb-b-2303	-0.227434	0.45316	0.615749	-0.174741	1.22453	0.886591	-	-	-	-0.00102888	0.96307	0.347835	0.335595	-0.711327	0.773607	0.357837	-1.39191	1.37407	0.31162	446	454884	0.0567353	28447.4
prot-c-4126_22_1	BPI || id:prot-c-4126_22_1	-	-	-	-	-	-	0.0964064	0.512103	0.850676	-	-	-	-	-	-	-	-	-	-	1	995	-	41.8351
ukb-b-11348	Bread intake || id:ukb-b-11348	-3.24	2.02024	0.108764	21.2701	9.78806	0.0378023	-	-	-	-0.350778	0.0156515	0.554463	0.82671	-3.63648	3.11677	0.243313	4.355	6.60738	0.51469	32	452236	0.00265908	1338.05
prot-c-4535_50_2	BST1 || id:prot-c-4535_50_2	0.0376122	0.0943253	0.690078	-	-	-	-	-	-	-	-	-	-	-	-	-	-	-	-	2	997	-	735.941
prot-c-4479_14_2	C1-Esterase Inhibitor || id:prot-c-4479_14_2	-	-	-	-	-	-	-0.00287746	0.167756	0.986315	-	-	-	-	-	-	-	-	-	-	1	995	-	542.425
prot-c-2753_2_2	C1q || id:prot-c-2753_2_2	-	-	-	-	-	-	-0.235965	0.437792	0.589894	-	-	-	-	-	-	-	-	-	-	1	996	-	65.1088
prot-c-3285_23_2	C1r || id:prot-c-3285_23_2	-	-	-	-	-	-	-0.154072	0.285854	0.589894	-	-	-	-	-	-	-	-	-	-	1	996	-	165.894
prot-c-3590_8_3	C1s || id:prot-c-3590_8_3	-	-	-	-	-	-	0.277688	0.284281	0.328665	-	-	-	-	-	-	-	-	-	-	1	995	-	190.44
prot-c-3186_2_2	C2 || id:prot-c-3186_2_2	-	-	-	-	-	-	-0.968932	0.500406	0.0528321	-	-	-	-	-	-	-	-	-	-	1	997	-	34.7275
prot-c-4792_51_2	C34 gp41 HIV Fragment || id:prot-c-4792_51_2	0.440355	0.395853	0.265958	-	-	-	-	-	-	-	-	-	-	-	-	-	-	-	-	2	996	-	176.56
prot-c-4481_34_2	C4 || id:prot-c-4481_34_2	0.832803	0.211807	8.42817e-05	-	-	-	-	-	-	-	-	-	-	-	-	-	-	-	-	2	996	-	112.756
prot-c-2182_54_1	C4b || id:prot-c-2182_54_1	-	-	-	-	-	-	0.531815	0.292908	0.0694262	-	-	-	-	-	-	-	-	-	-	1	993	-	132.48
prot-c-2888_49_2	C7 || id:prot-c-2888_49_2	-	-	-	-	-	-	0.496423	0.405308	0.220649	-	-	-	-	-	-	-	-	-	-	1	985	-	76.5975
prot-c-2429_27_4	C8 || id:prot-c-2429_27_4	-	-	-	-	-	-	0.95998	0.612505	0.117044	-	-	-	-	-	-	-	-	-	-	1	997	-	52.3453
prot-c-2819_23_2	Cadherin-5 || id:prot-c-2819_23_2	-	-	-	-	-	-	-0.10889	0.195406	0.577357	-	-	-	-	-	-	-	-	-	-	1	995	-	264.713
prot-c-4903_72_1	Calcineurin || id:prot-c-4903_72_1	-	-	-	-	-	-	-0.357919	0.404917	0.376733	-	-	-	-	-	-	-	-	-	-	1	997	-	66.896
prot-c-2668_70_2	Calpain I || id:prot-c-2668_70_2	-	-	-	-	-	-	-0.161562	0.394968	0.682503	-	-	-	-	-	-	-	-	-	-	1	995	-	81.2521
prot-c-3026_5_2	Calpastatin || id:prot-c-3026_5_2	-	-	-	-	-	-	0.986017	0.517332	0.0566546	-	-	-	-	-	-	-	-	-	-	1	995	-	51.4663
prot-c-3592_4_3	CAMK1 || id:prot-c-3592_4_3	-0.487756	0.0419503	3.00473e-31	-	-	-	-	-	-	-	-	-	-	-	-	-	-	-	-	2	997	-	888.77
prot-c-3418_12_2	CAMK1D || id:prot-c-3418_12_2	-	-	-	-	-	-	-0.286842	0.337211	0.394976	-	-	-	-	-	-	-	-	-	-	1	993	-	108.785
prot-c-4968_50_1	CAPG || id:prot-c-4968_50_1	-	-	-	-	-	-	0.788203	0.600515	0.189336	-	-	-	-	-	-	-	-	-	-	1	995	-	34.1641
prot-c-3352_80_3	Carbonic anhydrase 6 || id:prot-c-3352_80_3	-0.0391709	0.13679	0.774604	-	-	-	-	-	-	-	-	-	-	-	-	-	-	-	-	2	996	-	208.026
prot-c-3420_21_2	Carbonic anhydrase XIII || id:prot-c-3420_21_2	-	-	-	-	-	-	0.191722	0.460409	0.677106	-	-	-	-	-	-	-	-	-	-	1	997	-	86.6948
prot-c-3593_72_3	Caspase-3 || id:prot-c-3593_72_3	-	-	-	-	-	-	0.171032	0.516637	0.740608	-	-	-	-	-	-	-	-	-	-	1	995	-	46.2536
prot-c-3488_64_2	Catalase || id:prot-c-3488_64_2	0.418612	0.51673	0.417873	-	-	-	-	-	-	-	-	-	-	-	-	-	-	-	-	2	996	-	159.777
prot-c-3179_51_2	Cathepsin A || id:prot-c-3179_51_2	-	-	-	-	-	-	0.144058	0.498937	0.772789	-	-	-	-	-	-	-	-	-	-	1	997	-	45.8465
prot-c-3061_61_2	Cathepsin B || id:prot-c-3061_61_2	-	-	-	-	-	-	-0.131364	0.340687	0.699803	-	-	-	-	-	-	-	-	-	-	1	997	-	125.664
prot-c-3181_50_2	Cathepsin S || id:prot-c-3181_50_2	-	-	-	-	-	-	0.245714	0.304468	0.419651	-	-	-	-	-	-	-	-	-	-	1	997	-	192.377
prot-c-4971_1_1	CATZ || id:prot-c-4971_1_1	-	-	-	-	-	-	0.131518	0.455508	0.772789	-	-	-	-	-	-	-	-	-	-	1	997	-	56.25
prot-c-2890_59_2	CCL28 || id:prot-c-2890_59_2	-	-	-	-	-	-	0.138772	0.509697	0.785419	-	-	-	-	-	-	-	-	-	-	1	994	-	42.302
prot-c-3290_50_2	CD109 || id:prot-c-3290_50_2	-0.202081	0.0208361	3.05714e-22	-	-	-	-	-	-	-	-	-	-	-	-	-	-	-	-	2	978	-	273.153
prot-c-3291_30_2	CD23 || id:prot-c-3291_30_2	-	-	-	-	-	-	0.610619	0.49228	0.214831	-	-	-	-	-	-	-	-	-	-	1	994	-	58.9365
prot-c-5412_53_3	CD27 || id:prot-c-5412_53_3	-	-	-	-	-	-	-0.226952	0.268228	0.397489	-	-	-	-	-	-	-	-	-	-	1	997	-	222.308
prot-c-3421_54_2	CD30 Ligand || id:prot-c-3421_54_2	-	-	-	-	-	-	0.213443	0.546345	0.696038	-	-	-	-	-	-	-	-	-	-	1	996	-	38.4275
prot-c-2973_15_2	CD36 ANTIGEN || id:prot-c-2973_15_2	-	-	-	-	-	-	0.103438	0.34133	0.761857	-	-	-	-	-	-	-	-	-	-	1	997	-	136.423
prot-c-4541_49_2	CDON || id:prot-c-4541_49_2	-	-	-	-	-	-	-0.0739561	0.304477	0.808087	-	-	-	-	-	-	-	-	-	-	1	993	-	112.997
prot-c-3600_2_3	Chitotriosidase-1 || id:prot-c-3600_2_3	-	-	-	-	-	-	-0.10293	0.183978	0.575844	-	-	-	-	-	-	-	-	-	-	1	996	-	628.004
prot-c-3028_36_2	Ck-b-8-1 || id:prot-c-3028_36_2	-	-	-	-	-	-	0.0488823	0.384136	0.89874	-	-	-	-	-	-	-	-	-	-	1	995	-	85.2113
prot-c-4332_6_2	CLC1B || id:prot-c-4332_6_2	-	-	-	-	-	-	-0.932582	0.511337	0.0681807	-	-	-	-	-	-	-	-	-	-	1	992	-	40.9472
prot-c-5066_134_3	CLM6 || id:prot-c-5066_134_3	-0.399521	0.274467	0.145495	-	-	-	-	-	-	-	-	-	-	-	-	-	-	-	-	2	993	-	124.175
prot-c-3604_6_4	CNDP1 || id:prot-c-3604_6_4	-	-	-	-	-	-	0.271834	0.452171	0.547723	-	-	-	-	-	-	-	-	-	-	1	995	-	63.3456
prot-c-3296_92_2	CNTN2 || id:prot-c-3296_92_2	-	-	-	-	-	-	-0.210042	0.279687	0.452658	-	-	-	-	-	-	-	-	-	-	1	993	-	188.513
prot-c-4906_35_1	Coagulation Factor V || id:prot-c-4906_35_1	-	-	-	-	-	-	-0.36481	0.347208	0.293399	-	-	-	-	-	-	-	-	-	-	1	997	-	112.572
prot-c-3184_25_2	Coagulation Factor VII || id:prot-c-3184_25_2	-0.0804868	0.0191943	2.74959e-05	-	-	-	-	-	-	-	-	-	-	-	-	-	-	-	-	2	994	-	367.134
prot-c-2190_55_1	Coagulation Factor XI || id:prot-c-2190_55_1	0.372678	0.270632	0.168492	-	-	-	-	-	-	-	-	-	-	-	-	-	-	-	-	2	996	-	306.207
prot-c-4430_44_3	Collectin Kidney 1 || id:prot-c-4430_44_3	-	-	-	-	-	-	-0.0510253	0.258487	0.843515	-	-	-	-	-	-	-	-	-	-	1	996	-	195.44
prot-c-3666_17_4	complement factor H-related 5 || id:prot-c-3666_17_4	0.205057	0.253824	0.419164	-	-	-	-	-	-	-	-	-	-	-	-	-	-	-	-	2	995	-	119.324
prot-c-3298_52_2	Contactin-4 || id:prot-c-3298_52_2	-0.339815	0.0900197	0.000160072	-	-	-	-	-	-	-	-	-	-	-	-	-	-	-	-	2	995	-	64.8877
prot-c-3299_29_2	Contactin-5 || id:prot-c-3299_29_2	-	-	-	-	-	-	-0.0294387	0.384973	0.939046	-	-	-	-	-	-	-	-	-	-	1	995	-	79.5308
ukb-b-11650	Corneal hysteresis (left) || id:ukb-b-11650	0.20869	0.449549	0.64249	1.08028	1.00431	0.285094	-	-	-	-0.0450452	0.334475	0.208455	0.208329	0.134382	0.69114	0.845835	-0.328044	0.979265	0.738439	88	97465	0.063901	6437.25
ukb-b-11480	Corneal hysteresis (right) || id:ukb-b-11480	0.493375	0.405023	0.22317	0.44408	0.947114	0.640129	-	-	-	0.00240865	0.954146	0.257717	0.236319	0.317394	0.654134	0.627526	0.0866593	0.972905	0.929192	107	97653	0.075041	7600.12
ukb-b-4717	Corneal resistance factor (left) || id:ukb-b-4717	0.502118	0.356541	0.159041	0.535625	0.820498	0.515062	-	-	-	-0.00170729	0.963872	0.328058	0.305956	0.486319	0.557139	0.382725	0.256971	0.988712	0.795355	129	97465	0.0945606	9633.62
ukb-b-15178	Corneal resistance factor (right) || id:ukb-b-15178	0.587119	0.31187	0.0597577	0.0178296	0.772546	0.98162	-	-	-	0.0294225	0.416886	0.794644	0.789346	0.203473	0.517491	0.694179	0.0935537	0.94928	0.921635	141	97653	0.105002	10781.4
prot-c-5346_24_3	CPNE1 || id:prot-c-5346_24_3	-	-	-	-	-	-	-0.228723	0.195688	0.242479	-	-	-	-	-	-	-	-	-	-	1	997	-	388.09
prot-c-2672_60_1	Cripto || id:prot-c-2672_60_1	-	-	-	-	-	-	-0.21849	0.145335	0.132746	-	-	-	-	-	-	-	-	-	-	1	997	-	934.523
ukb-b-14670	Cylindrical power (left) || id:ukb-b-14670	-2.50968	3.28785	0.445272	-7.19756	19.6847	0.738893	-	-	-	0.163714	0.823945	0.0678473	0.0355091	-2.84269	2.99189	0.342046	-3.48899	3.89281	0.420775	5	99071	0.00239392	235.884
ukb-b-10250	Cylindrical power (right) || id:ukb-b-10250	-2.27831	3.51462	0.51683	12.0658	34.0178	0.74629	-	-	-	-0.465117	0.699789	0.0663929	0.0402384	-1.77718	3.1048	0.567054	-0.93869	5.03231	0.861106	5	99380	0.00207808	206.265
prot-c-2609_59_2	Cystatin C || id:prot-c-2609_59_2	-	-	-	-	-	-	-0.579269	0.481493	0.22895	-	-	-	-	-	-	-	-	-	-	1	992	-	61.874
prot-c-3303_23_2	Cystatin M || id:prot-c-3303_23_2	-	-	-	-	-	-	0.421092	0.741286	0.569997	-	-	-	-	-	-	-	-	-	-	1	992	-	30.2281
prot-c-3803_10_2	CYTD || id:prot-c-3803_10_2	-	-	-	-	-	-	0.344928	0.279822	0.217699	-	-	-	-	-	-	-	-	-	-	1	997	-	205.349
prot-c-3302_58_1	CYTF || id:prot-c-3302_58_1	-	-	-	-	-	-	0.296787	0.265762	0.264105	-	-	-	-	-	-	-	-	-	-	1	997	-	264.063
prot-c-4786_58_3	Cytidylate kinase || id:prot-c-4786_58_3	-	-	-	-	-	-	0.473575	0.556736	0.394976	-	-	-	-	-	-	-	-	-	-	1	993	-	38.5145
prot-c-5459_33_3	CYTN || id:prot-c-5459_33_3	0.239512	0.251219	0.340387	-	-	-	-	-	-	-	-	-	-	-	-	-	-	-	-	2	997	-	214.189
prot-c-4324_33_2	CYTT || id:prot-c-4324_33_2	0.263904	0.270792	0.329777	-	-	-	-	-	-	-	-	-	-	-	-	-	-	-	-	2	997	-	178.199
prot-c-5069_9_3	DAF || id:prot-c-5069_9_3	-	-	-	-	-	-	-0.266157	0.293643	0.364727	-	-	-	-	-	-	-	-	-	-	1	995	-	157.001
prot-c-4355_13_1	DAPK2 || id:prot-c-4355_13_1	-	-	-	-	-	-	-0.0171287	0.403848	0.966169	-	-	-	-	-	-	-	-	-	-	1	994	-	78.872
prot-c-3029_52_2	DC-SIGN || id:prot-c-3029_52_2	-0.183708	0.0974782	0.0594834	-	-	-	-	-	-	-	-	-	-	-	-	-	-	-	-	2	996	-	525.752
prot-c-4979_34_2	DERM || id:prot-c-4979_34_2	-	-	-	-	-	-	0.204569	0.44859	0.648372	-	-	-	-	-	-	-	-	-	-	1	997	-	61.5755
ukb-b-7992	Diastolic blood pressure, automated reading || id:ukb-b-7992	0.585388	0.586234	0.318009	-0.795889	1.81358	0.661143	-	-	-	0.0264889	0.420777	0.630217	0.624474	1.04259	0.902088	0.247784	2.77938	2.27938	0.223836	256	436424	0.0312069	14458.4
ukb-b-18240	Diastolic blood pressure, manual reading || id:ukb-b-18240	-0.0211998	1.81026	0.990656	2.34585	10.3034	0.841054	-	-	-	-0.119606	0.836015	0.409223	0.245329	1.13545	2.2039	0.606413	1.70461	2.7616	0.580753	4	39749	0.00326898	134.383
prot-c-3365_7_2	Dkk-4 || id:prot-c-3365_7_2	-	-	-	-	-	-	-0.294738	0.416698	0.479368	-	-	-	-	-	-	-	-	-	-	1	996	-	73.3249
prot-c-3607_71_1	DKK3 || id:prot-c-3607_71_1	-	-	-	-	-	-	-0.0079618	0.493784	0.987135	-	-	-	-	-	-	-	-	-	-	1	992	-	54.8044
prot-c-3845_51_2	DLRB1 || id:prot-c-3845_51_2	0.238307	0.467964	0.610582	-	-	-	-	-	-	-	-	-	-	-	-	-	-	-	-	2	996	-	196.528
prot-c-5249_31_3	DRAK2 || id:prot-c-5249_31_3	-	-	-	-	-	-	0.532977	0.601823	0.375831	-	-	-	-	-	-	-	-	-	-	1	995	-	33.6864
ukb-b-13932	Duration of vigorous activity || id:ukb-b-13932	-4.99836	4.80784	0.298513	-6.53924	17.9397	0.739655	-	-	-	0.0394642	0.93373	0.309876	0.189125	-4.15024	5.98699	0.488179	-4.97653	7.42364	0.539342	5	251501	0.000650197	163.875
ukb-b-16998	Duration of walks || id:ukb-b-16998	2.35959	3.25187	0.468077	15.5719	13.1773	0.260205	-	-	-	-0.210203	0.321311	0.317869	0.325705	3.06822	4.36063	0.48167	0.789123	7.66882	0.919613	14	395831	0.0012452	492.493
ukb-b-15418	Duration screen displayed || id:ukb-b-15418	0.173625	1.45539	0.905039	-8.5989	9.2258	0.375638	-	-	-	0.236327	0.355463	0.871581	0.88817	1.53738	2.66388	0.563857	4.15422	4.55762	0.383484	11	152605	0.00290011	478.515
ukb-b-20140	Duration to complete alphanumeric path (trail #2) || id:ukb-b-20140	0.289527	1.23091	0.814043	1.49895	10.5451	0.891617	-	-	-	-0.0397465	0.910822	0.915193	0.85263	-0.732583	2.56183	0.774908	-2.39492	3.33461	0.495899	8	99477	0.00303631	306.557
ukb-b-19585	Duration to entering value || id:ukb-b-19585	2.3311	2.67709	0.383885	13.7434	12.3355	0.327652	-	-	-	-0.327299	0.396709	0.349249	0.335965	2.72337	3.50158	0.436713	2.57889	5.69992	0.669904	6	113410	0.00187116	212.54
ukb-b-19373	Duration to first press of snap-button in each round || id:ukb-b-19373	0.196459	1.29101	0.879049	5.34224	6.21779	0.39294	-	-	-	-0.0795892	0.400039	0.514329	0.505173	-0.779098	1.85319	0.674187	-5.27768	5.0716	0.301302	78	459281	0.00667496	3186.04
ukb-b-11361	ECG, heart rate || id:ukb-b-11361	-0.449291	0.862341	0.602358	4.79317	3.18801	0.176418	-	-	-	-0.294879	0.120901	0.816107	0.987969	0.00482095	1.48715	0.997413	0.738762	2.03197	0.725599	9	68160	0.00811364	571.704
prot-c-3366_51_2	ECM1 || id:prot-c-3366_51_2	-	-	-	-	-	-	0.313493	0.181408	0.0839684	-	-	-	-	-	-	-	-	-	-	1	996	-	584.189
prot-c-2977_7_2	EDAR || id:prot-c-2977_7_2	-0.293623	0.255301	0.250102	-0.612322	1.75641	0.786448	-	-	-	0.112128	0.883374	0.40352	0.185271	-0.391731	0.310727	0.207419	-0.513906	0.379325	0.308227	3	996	-	163.234
prot-c-4982_54_1	Elafin || id:prot-c-4982_54_1	-	-	-	-	-	-	-0.0580114	0.478153	0.903434	-	-	-	-	-	-	-	-	-	-	1	994	-	59.3208
prot-c-2714_78_2	EMAP-2 || id:prot-c-2714_78_2	-	-	-	-	-	-	-0.690745	0.648226	0.286608	-	-	-	-	-	-	-	-	-	-	1	996	-	34.0356
prot-c-4546_27_3	EMR2 || id:prot-c-4546_27_3	-	-	-	-	-	-	0.693601	0.587167	0.237497	-	-	-	-	-	-	-	-	-	-	1	996	-	44.0895
prot-c-2979_8_2	ENA-78 || id:prot-c-2979_8_2	-	-	-	-	-	-	-0.164392	0.595099	0.782362	-	-	-	-	-	-	-	-	-	-	1	995	-	35.904
prot-c-4908_6_1	Endoglin || id:prot-c-4908_6_1	-	-	-	-	-	-	0.103207	0.340567	0.761857	-	-	-	-	-	-	-	-	-	-	1	997	-	117.506
prot-c-3611_70_4	Endothelin-converting enzyme 1 || id:prot-c-3611_70_4	-	-	-	-	-	-	-0.201163	0.378933	0.595511	-	-	-	-	-	-	-	-	-	-	1	995	-	84.6768
prot-c-4437_56_3	ENTP5 || id:prot-c-4437_56_3	-	-	-	-	-	-	0.00042522	0.210172	0.998386	-	-	-	-	-	-	-	-	-	-	1	991	-	310.464
ukb-d-30210_irnt	Eosinophill percentage || id:ukb-d-30210_irnt	0.00908969	0.351527	0.979371	0.156807	0.719559	0.827642	-	-	-	-0.00518873	0.814067	0.355507	0.341188	-0.109691	0.578179	0.84953	-0.225624	0.765076	0.768275	296	349861	0.0954954	33493.2
prot-c-3431_54_2	EphA1 || id:prot-c-3431_54_2	-	-	-	-	-	-	-0.107173	0.205789	0.602514	-	-	-	-	-	-	-	-	-	-	1	997	-	434.305
prot-c-5077_28_3	EPHB2 || id:prot-c-5077_28_3	-	-	-	-	-	-	-0.026195	0.450444	0.953626	-	-	-	-	-	-	-	-	-	-	1	994	-	49.6462
prot-c-5078_82_3	EphB6 || id:prot-c-5078_82_3	-	-	-	-	-	-	-0.831891	0.578262	0.150262	-	-	-	-	-	-	-	-	-	-	1	997	-	33.9657
prot-c-2945_25_1	ER || id:prot-c-2945_25_1	-	-	-	-	-	-	-0.216787	0.395612	0.583707	-	-	-	-	-	-	-	-	-	-	1	997	-	77.3696
prot-c-2855_49_2	ERK-1 || id:prot-c-2855_49_2	-	-	-	-	-	-	-0.849625	0.54488	0.118928	-	-	-	-	-	-	-	-	-	-	1	994	-	38.1554
prot-c-2981_9_3	ESAM || id:prot-c-2981_9_3	-	-	-	-	-	-	-0.236483	0.505229	0.639733	-	-	-	-	-	-	-	-	-	-	1	995	-	47.9694
prot-c-4984_83_1	Esterase D || id:prot-c-4984_83_1	-	-	-	-	-	-	-0.497861	0.233845	0.033253	-	-	-	-	-	-	-	-	-	-	1	992	-	261.469
prot-c-3847_56_2	ETHE1 || id:prot-c-3847_56_2	-	-	-	-	-	-	-1.12019	0.44084	0.0110528	-	-	-	-	-	-	-	-	-	-	1	997	-	64.2723
prot-c-4129_72_1	Factor B || id:prot-c-4129_72_1	-	-	-	-	-	-	-0.344692	0.326479	0.291065	-	-	-	-	-	-	-	-	-	-	1	997	-	127.69
prot-c-2567_5_6	Factor I || id:prot-c-2567_5_6	-	-	-	-	-	-	0.165751	0.411691	0.687235	-	-	-	-	-	-	-	-	-	-	1	996	-	75.3249
ukb-b-12379	Fat || id:ukb-b-12379	-	-	-	-	-	-	1.04773	4.72123	0.824378	-	-	-	-	-	-	-	-	-	-	1	64979	0.000473914	32.1423
ukb-b-5991	Father's age || id:ukb-b-5991	-	-	-	-	-	-	3.85791	4.73189	0.414901	-	-	-	-	-	-	-	-	-	-	1	103181	0.000487542	50.5924
ukb-b-11303	Father's age at death || id:ukb-b-11303	0.238706	3.89838	0.951174	-12.4705	12.5928	0.345389	-	-	-	0.231439	0.31375	0.0216742	0.0282707	5.46319	4.11576	0.184382	7.22761	5.15778	0.188701	12	341118	0.00152649	528.835
prot-c-3310_62_1	FCG2A/B || id:prot-c-3310_62_1	-	-	-	-	-	-	0.141014	0.155195	0.363548	-	-	-	-	-	-	-	-	-	-	1	987	-	864.361
prot-c-3311_27_1	FCG3B || id:prot-c-3311_27_1	-	-	-	-	-	-	0.443641	0.335533	0.186102	-	-	-	-	-	-	-	-	-	-	1	992	-	129.05
prot-c-3613_62_5	FCN1 || id:prot-c-3613_62_5	-	-	-	-	-	-	0.780348	0.377582	0.0387627	-	-	-	-	-	-	-	-	-	-	1	994	-	72.4883
prot-c-3313_21_2	FCN2 || id:prot-c-3313_21_2	-	-	-	-	-	-	-0.437897	0.442152	0.32199	-	-	-	-	-	-	-	-	-	-	1	995	-	56.4151
prot-c-4440_15_2	FCRL3 || id:prot-c-4440_15_2	-	-	-	-	-	-	-0.111532	0.214059	0.602345	-	-	-	-	-	-	-	-	-	-	1	994	-	288.659
prot-c-3031_66_1	Ferritin || id:prot-c-3031_66_1	-	-	-	-	-	-	-0.298327	0.437595	0.495402	-	-	-	-	-	-	-	-	-	-	1	996	-	68.4922
prot-c-3367_8_3	FETUB || id:prot-c-3367_8_3	-	-	-	-	-	-	-1.53216	0.602968	0.0110528	-	-	-	-	-	-	-	-	-	-	1	997	-	37.3321
prot-c-4131_72_2	Fibronectin || id:prot-c-4131_72_2	-0.0938072	0.114049	0.410784	-	-	-	-	-	-	-	-	-	-	-	-	-	-	-	-	2	996	-	278.531
prot-c-3434_34_1	FN1.3 || id:prot-c-3434_34_1	-	-	-	-	-	-	-0.160539	0.273558	0.5573	-	-	-	-	-	-	-	-	-	-	1	996	-	205.349
prot-c-3435_53_2	FN1.4 || id:prot-c-3435_53_2	-	-	-	-	-	-	-0.346572	0.590556	0.5573	-	-	-	-	-	-	-	-	-	-	1	996	-	37.6137
ukb-b-11349	Folate || id:ukb-b-11349	-	-	-	-	-	-	4.05396	4.75761	0.394159	-	-	-	-	-	-	-	-	-	-	1	64979	0.000467166	31.1158
ukb-b-19657	Forced expiratory volume in 1-second (FEV1) || id:ukb-b-19657	0.300483	0.737559	0.683713	1.88356	2.28426	0.410377	-	-	-	-0.0254909	0.464635	0.322453	0.315344	0.777136	1.09806	0.47911	0.863411	3.10719	0.781332	258	421986	0.0223016	14682.1
ukb-b-11141	Forced expiratory volume in 1-second (FEV1), Best measure || id:ukb-b-11141	-0.578242	0.721261	0.42272	2.71678	2.27475	0.2336	-	-	-	-0.0570588	0.128195	0.307664	0.330456	-0.336635	1.08333	0.755997	0.0987255	3.00665	0.973834	229	345665	0.0233578	12804.8
ukb-b-8428	Forced expiratory volume in 1-second (FEV1), predicted || id:ukb-b-8428	0.1922	0.842609	0.819567	-0.941832	2.53553	0.710949	-	-	-	0.02504	0.636072	0.169281	0.157453	-1.23918	1.29627	0.339094	-5.37018	3.37554	0.114218	123	148653	0.0184527	6765.55
ukb-b-13405	Forced expiratory volume in 1-second (FEV1), predicted percentage || id:ukb-b-13405	-0.0667578	0.736447	0.927772	7.91913	3.32982	0.0196103	-	-	-	-0.218494	0.0160714	0.11745	0.213186	-0.477621	1.05664	0.651256	-0.678897	2.43489	0.781045	88	148653	0.0250515	4020.84
ukb-b-7953	Forced vital capacity (FVC) || id:ukb-b-7953	-0.299939	0.650506	0.644737	0.951496	1.79667	0.596772	-	-	-	-0.0205415	0.455439	0.495256	0.488222	0.0105156	1.0332	0.991879	0.626255	2.79733	0.822999	316	421986	0.0272824	20063.6
ukb-b-14713	Forced vital capacity (FVC), Best measure || id:ukb-b-14713	-0.350839	0.653281	0.591239	2.15546	1.78358	0.227834	-	-	-	-0.0443305	0.132218	0.147108	0.160343	-0.0589686	0.994985	0.95274	0.904499	2.52287	0.720213	293	345665	0.0294671	18073.7
prot-c-3032_11_2	FSH || id:prot-c-3032_11_2	-	-	-	-	-	-	-0.285131	0.888799	0.748358	-	-	-	-	-	-	-	-	-	-	1	994	-	32.7412
prot-c-4548_4_2	Fucosyltransferase 3 || id:prot-c-4548_4_2	-	-	-	-	-	-	-0.298225	0.199129	0.134224	-	-	-	-	-	-	-	-	-	-	1	996	-	385.729
prot-c-4549_78_2	FUT5 || id:prot-c-4549_78_2	-	-	-	-	-	-	0.275904	0.588003	0.638911	-	-	-	-	-	-	-	-	-	-	1	995	-	31.3936
prot-c-4840_73_1	G-CSF || id:prot-c-4840_73_1	-	-	-	-	-	-	0.00800507	0.207657	0.96925	-	-	-	-	-	-	-	-	-	-	1	997	-	364.047
prot-c-3066_12_1	Galectin-3 || id:prot-c-3066_12_1	-	-	-	-	-	-	0.209911	0.444187	0.636517	-	-	-	-	-	-	-	-	-	-	1	992	-	68.2936
prot-c-3495_15_2	GCP-2 || id:prot-c-3495_15_2	-	-	-	-	-	-	0.0164312	0.18326	0.928557	-	-	-	-	-	-	-	-	-	-	1	984	-	556.017
prot-c-3314_74_2	GFRa-1 || id:prot-c-3314_74_2	-0.39789	0.211664	0.0601329	-	-	-	-	-	-	-	-	-	-	-	-	-	-	-	-	2	978	-	72.5839
prot-c-2515_14_3	GFRa-2 || id:prot-c-2515_14_3	-	-	-	-	-	-	0.1319	0.366295	0.718778	-	-	-	-	-	-	-	-	-	-	1	996	-	84.5481
prot-c-4842_62_2	Glypican 3 || id:prot-c-4842_62_2	-	-	-	-	-	-	0.316116	0.570111	0.57925	-	-	-	-	-	-	-	-	-	-	1	993	-	35.0346
prot-c-4912_17_1	GOT1 || id:prot-c-4912_17_1	-	-	-	-	-	-	-0.0102101	0.534579	0.984762	-	-	-	-	-	-	-	-	-	-	1	996	-	48.1913
prot-c-2620_4_2	gp130, soluble || id:prot-c-2620_4_2	-	-	-	-	-	-	-0.824228	0.404211	0.0414394	-	-	-	-	-	-	-	-	-	-	1	993	-	64.6255
prot-c-4991_12_1	GPC5 || id:prot-c-4991_12_1	-0.228015	0.0734336	0.00190246	-	-	-	-	-	-	-	-	-	-	-	-	-	-	-	-	2	993	-	511.956
prot-c-5080_131_3	GPNMB || id:prot-c-5080_131_3	-	-	-	-	-	-	0.257044	0.507243	0.612332	-	-	-	-	-	-	-	-	-	-	1	996	-	57.3957
prot-c-3194_36_2	GPVI || id:prot-c-3194_36_2	-	-	-	-	-	-	-0.0176603	0.315095	0.955304	-	-	-	-	-	-	-	-	-	-	1	996	-	143.042
prot-c-3195_50_2	Granulysin || id:prot-c-3195_50_2	-	-	-	-	-	-	0.423972	0.189582	0.0253289	-	-	-	-	-	-	-	-	-	-	1	995	-	406.022
prot-c-3440_7_2	granzyme A || id:prot-c-3440_7_2	-	-	-	-	-	-	1.23587	0.512159	0.0158192	-	-	-	-	-	-	-	-	-	-	1	994	-	49.7025
prot-c-5265_12_3	GRB2-related adapter protein 2 || id:prot-c-5265_12_3	-	-	-	-	-	-	0.533188	0.602062	0.375831	-	-	-	-	-	-	-	-	-	-	1	995	-	32.6384
prot-c-4992_49_1	GRN || id:prot-c-4992_49_1	0.473675	0.143938	0.000998936	-	-	-	-	-	-	-	-	-	-	-	-	-	-	-	-	2	996	-	299.186
prot-c-2985_35_1	Gro-a || id:prot-c-2985_35_1	-	-	-	-	-	-	-0.0724985	0.150375	0.629722	-	-	-	-	-	-	-	-	-	-	1	996	-	724.687
ukb-d-30030_irnt	Haematocrit percentage || id:ukb-d-30030_irnt	-0.426993	0.513943	0.406076	-0.954567	1.0989	0.385876	-	-	-	0.0126934	0.583959	0.753332	0.743326	-0.992691	0.852376	0.244174	-0.704449	1.11062	0.52648	249	350475	0.0423286	22223.3
prot-c-5256_86_3	PDE5A || id:prot-c-5256_86_3	-	-	-	-	-	-	-0.118812	0.457325	0.79502	-	-	-	-	-	-	-	-	-	-	1	995	-	49.5335
prot-c-3459_49_2	PDGF Rb || id:prot-c-3459_49_2	-	-	-	-	-	-	-0.158743	0.166465	0.340282	-	-	-	-	-	-	-	-	-	-	1	995	-	669.774
prot-c-4149_8_2	PDGF-BB || id:prot-c-4149_8_2	-	-	-	-	-	-	0.556471	0.600241	0.353885	-	-	-	-	-	-	-	-	-	-	1	997	-	31.7195
prot-c-5227_60_3	PDK1 || id:prot-c-5227_60_3	-	-	-	-	-	-	-0.201347	0.303148	0.506571	-	-	-	-	-	-	-	-	-	-	1	991	-	129.732
ukb-b-12019	Peak expiratory flow (PEF) || id:ukb-b-12019	-1.16291	0.972461	0.231759	2.30439	3.41963	0.501554	-	-	-	-0.0548122	0.291241	0.617179	0.620552	-1.70572	1.53443	0.266298	-2.0282	3.48263	0.561284	136	421986	0.0114582	6755.21
ukb-d-22641_irnt	Period spent working mix of day and night shifts || id:ukb-d-22641_irnt	-	-	-	-	-	-	-0.610146	1.55259	0.694329	-	-	-	-	-	-	-	-	-	-	1	6708	0.00459623	30.8053
prot-c-3457_57_1	Periostin || id:prot-c-3457_57_1	-	-	-	-	-	-	0.697911	0.592959	0.239197	-	-	-	-	-	-	-	-	-	-	1	995	-	34.3983
prot-c-5019_16_2	PGP9.5 || id:prot-c-5019_16_2	-	-	-	-	-	-	-0.0415858	0.535774	0.938132	-	-	-	-	-	-	-	-	-	-	1	997	-	40.5005
prot-c-4272_46_2	PHI || id:prot-c-4272_46_2	-	-	-	-	-	-	0.432947	0.667892	0.516837	-	-	-	-	-	-	-	-	-	-	1	996	-	34.6448
prot-c-3216_2_2	PIGR || id:prot-c-3216_2_2	-	-	-	-	-	-	0.0401808	0.490961	0.934773	-	-	-	-	-	-	-	-	-	-	1	994	-	46.854
ukb-b-13231	Place of birth in UK - east co-ordinate || id:ukb-b-13231	0.883489	1.36367	0.517065	-0.457801	3.47572	0.89546	-	-	-	0.0236516	0.675453	0.431274	0.409286	0.197183	1.96691	0.920146	-4.15781	5.70568	0.467769	108	434576	0.00658544	3767.43
ukb-b-1431	Place of birth in UK - north co-ordinate || id:ukb-b-1431	0.858492	0.963774	0.373058	1.4212	2.16947	0.513044	-	-	-	-0.00974368	0.771892	0.574279	0.557724	1.72723	1.57237	0.27199	1.91742	3.14546	0.542717	240	434576	0.0125755	9017.54
prot-c-4151_6_2	Plasminogen || id:prot-c-4151_6_2	0.246594	0.486476	0.612225	-	-	-	-	-	-	-	-	-	-	-	-	-	-	-	-	2	995	-	102.449
ukb-d-30080_irnt	Platelet count || id:ukb-d-30080_irnt	-0.275468	0.269964	0.307545	-0.338627	0.529136	0.522554	-	-	-	0.00234529	0.887564	0.920746	0.915488	-0.48576	0.452884	0.283454	-0.569608	0.623109	0.36118	412	350474	0.147918	54926.2
ukb-d-30090_irnt	Platelet crit || id:ukb-d-30090_irnt	-0.0856566	0.319349	0.788528	-1.05112	0.597483	0.079358	-	-	-	0.0335563	0.0555426	0.610601	0.64861	-0.298226	0.561101	0.595071	-0.471081	0.691989	0.496443	374	350471	0.108528	41704.8
ukb-d-30110_irnt	Platelet distribution width || id:ukb-d-30110_irnt	0.0645976	0.291567	0.824661	0.794525	0.498915	0.11228	-	-	-	-0.0327453	0.0728787	0.433937	0.469275	0.78842	0.485978	0.104731	0.916558	0.589844	0.121216	315	350470	0.136525	48341.4
prot-c-4564_2_2	PLXC1 || id:prot-c-4564_2_2	-	-	-	-	-	-	0.00868091	0.325804	0.978743	-	-	-	-	-	-	-	-	-	-	1	994	-	121.882
prot-c-3858_5_1	PPAC || id:prot-c-3858_5_1	-	-	-	-	-	-	0.0647979	0.130178	0.61865	-	-	-	-	-	-	-	-	-	-	1	996	-	2257.2
prot-c-5021_13_1	PPase || id:prot-c-5021_13_1	-	-	-	-	-	-	0.2769	0.371717	0.456319	-	-	-	-	-	-	-	-	-	-	1	995	-	80.3532
prot-c-5202_4_3	PPID || id:prot-c-5202_4_3	-	-	-	-	-	-	0.622431	0.347515	0.0732792	-	-	-	-	-	-	-	-	-	-	1	988	-	118.81
prot-c-5238_26_3	PPIE || id:prot-c-5238_26_3	-	-	-	-	-	-	-0.00824869	0.33503	0.980357	-	-	-	-	-	-	-	-	-	-	1	993	-	106.502
prot-c-4152_58_2	Prekallikrein || id:prot-c-4152_58_2	0.268456	0.427393	0.529922	-	-	-	-	-	-	-	-	-	-	-	-	-	-	-	-	2	996	-	299.205
prot-c-2960_66_2	Properdin || id:prot-c-2960_66_2	-	-	-	-	-	-	-0.277775	0.351764	0.429724	-	-	-	-	-	-	-	-	-	-	1	993	-	99.2814
prot-c-3217_74_2	Protease nexin I || id:prot-c-3217_74_2	-	-	-	-	-	-	0.791612	0.809126	0.327899	-	-	-	-	-	-	-	-	-	-	1	996	-	34.3396
prot-c-2961_1_2	Protein C || id:prot-c-2961_1_2	-	-	-	-	-	-	0.144607	0.287879	0.615442	-	-	-	-	-	-	-	-	-	-	1	997	-	180.903
prot-c-2962_50_2	PTHrP || id:prot-c-2962_50_2	-	-	-	-	-	-	-1.17689	0.551423	0.0328194	-	-	-	-	-	-	-	-	-	-	1	996	-	39.2376
ukb-b-15892	Pulse rate || id:ukb-b-15892	-0.486499	0.532896	0.361277	2.13899	1.46831	0.149192	-	-	-	-0.0972295	0.0558984	0.785604	0.851595	-0.453354	0.826167	0.583181	-0.418766	1.35587	0.758246	80	151546	0.0344876	5329.82
ukb-b-7710	Pulse rate (during blood-pressure measurement) || id:ukb-b-7710	-0.478956	0.785337	0.541946	4.40056	3.07918	0.174898	-	-	-	-0.289247	0.124285	0.379247	0.49774	-0.329132	1.07526	0.759532	-0.74622	1.90725	0.701112	16	39749	0.0193322	765.722
ukb-b-18103	Pulse rate, automated reading || id:ukb-b-18103	-0.234748	0.449687	0.601652	-1.48404	1.00443	0.140634	-	-	-	0.0316577	0.16342	0.652162	0.66729	-0.343371	0.752954	0.648367	-0.194933	1.17558	0.868415	291	436424	0.0537523	24301.4
ukb-b-11971	Pulse wave Arterial Stiffness index || id:ukb-b-11971	-0.478073	3.36883	0.88715	51.8034	52.808	0.506113	-	-	-	-1.51971	0.50245	0.415365	0.379454	-1.63463	4.19608	0.696862	4.33123	4.6898	0.453222	3	151053	0.000908394	144.258
ukb-b-8778	Pulse wave peak to peak time || id:ukb-b-8778	0.475009	3.2851	0.885031	-93.9857	71.4706	0.413899	-	-	-	2.81207	0.411984	0.415504	0.940898	1.28171	4.08021	0.753423	-4.22552	4.57363	0.453078	3	151466	0.000950034	145.493
ukb-b-11598	Pulse wave reflection index || id:ukb-b-11598	-0.44656	0.945984	0.636885	-0.213995	9.01861	0.981987	-	-	-	-0.00666515	0.979652	0.989582	0.971312	0.621456	2.89794	0.830198	0.810208	4.07477	0.848958	7	151546	0.00179388	295.281
ukb-d-12340_irnt	QRS duration || id:ukb-d-12340_irnt	-1.61017	0.444245	0.000289514	-0.794663	3.31108	0.825794	-	-	-	-0.0898967	0.816797	0.838886	0.713389	-1.5503	0.887006	0.0804996	-1.52951	1.15682	0.25665	5	10815	0.0190452	238.886
prot-c-2523_31_3	RANTES || id:prot-c-2523_31_3	-	-	-	-	-	-	0.517091	0.549682	0.346854	-	-	-	-	-	-	-	-	-	-	1	996	-	43.2437
prot-c-3640_14_3	RAP || id:prot-c-3640_14_3	0.36479	0.188475	0.0529306	-	-	-	-	-	-	-	-	-	-	-	-	-	-	-	-	2	997	-	360.895
ukb-d-30010_irnt	Red blood cell (erythrocyte) count || id:ukb-d-30010_irnt	-0.369449	0.403955	0.360413	-0.556733	0.852405	0.514146	-	-	-	0.00513626	0.802695	0.566171	0.551428	-0.443478	0.700347	0.526586	-0.756405	0.820493	0.357286	318	350475	0.0681307	32569.3
ukb-d-30070_irnt	Red blood cell (erythrocyte) distribution width || id:ukb-d-30070_irnt	0.0905813	0.315362	0.773937	-0.131514	0.589358	0.823586	-	-	-	0.00896403	0.653157	0.674006	0.661657	-0.152093	0.525921	0.772433	-0.11153	0.624274	0.858339	278	350473	0.113195	39939.7
prot-c-5115_31_3	RELT || id:prot-c-5115_31_3	-	-	-	-	-	-	0.49854	0.447117	0.264846	-	-	-	-	-	-	-	-	-	-	1	993	-	67.7987
prot-c-3220_40_2	RET || id:prot-c-3220_40_2	-	-	-	-	-	-	0.201885	0.383859	0.598932	-	-	-	-	-	-	-	-	-	-	1	993	-	83.9971
ukb-d-30250_irnt	Reticulocyte count || id:ukb-d-30250_irnt	0.0322016	0.365339	0.929764	0.439389	0.660966	0.506802	-	-	-	-0.0150302	0.46027	0.441709	0.433851	-0.334993	0.61698	0.58716	-1.83772	0.893708	0.0407728	256	344729	0.0878155	30991.8
ukb-d-30240_irnt	Reticulocyte percentage || id:ukb-d-30240_irnt	0.34311	0.363258	0.344895	0.358695	0.665235	0.590232	-	-	-	-0.000608966	0.977693	0.281889	0.26706	0.0224789	0.638684	0.971924	-1.54082	0.944789	0.104183	250	344728	0.0926307	31892.6
prot-c-3332_57_1	RGM-C || id:prot-c-3332_57_1	-	-	-	-	-	-	0.0416855	0.454374	0.926902	-	-	-	-	-	-	-	-	-	-	1	992	-	58.6143
prot-c-3833_10_2	RGMA || id:prot-c-3833_10_2	-	-	-	-	-	-	1.25113	0.536206	0.0196327	-	-	-	-	-	-	-	-	-	-	1	996	-	39.4008
prot-c-2590_69_4	ROR1 || id:prot-c-2590_69_4	-	-	-	-	-	-	0.453627	0.562408	0.419909	-	-	-	-	-	-	-	-	-	-	1	996	-	34.129
prot-c-5494_52_3	RUXF || id:prot-c-5494_52_3	-	-	-	-	-	-	0.0542025	0.424948	0.898504	-	-	-	-	-	-	-	-	-	-	1	994	-	59.4903
prot-c-4336_2_1	SAA || id:prot-c-4336_2_1	-	-	-	-	-	-	0.0765365	0.168004	0.648704	-	-	-	-	-	-	-	-	-	-	1	997	-	610.09
prot-c-2474_54_5	SAP || id:prot-c-2474_54_5	-	-	-	-	-	-	-0.344238	0.54516	0.52775	-	-	-	-	-	-	-	-	-	-	1	994	-	43.6654
ukb-b-8369	Saturated fat || id:ukb-b-8369	-	-	-	-	-	-	1.05361	4.74773	0.824378	-	-	-	-	-	-	-	-	-	-	1	64979	0.000468638	31.7106
prot-c-5028_59_1	sCD163 || id:prot-c-5028_59_1	-	-	-	-	-	-	0.640957	0.617003	0.298887	-	-	-	-	-	-	-	-	-	-	1	996	-	40.1068
prot-c-3470_1_2	sE-Selectin || id:prot-c-3470_1_2	-	-	-	-	-	-	0.0586689	0.193599	0.761857	-	-	-	-	-	-	-	-	-	-	1	997	-	546.624
prot-c-3222_11_2	Semaphorin 3A || id:prot-c-3222_11_2	-0.24987	0.102214	0.0145018	-	-	-	-	-	-	-	-	-	-	-	-	-	-	-	-	2	997	-	275.332
prot-c-5363_51_3	Semaphorin 3E || id:prot-c-5363_51_3	0.189806	0.0688998	0.00587264	-	-	-	-	-	-	-	-	-	-	-	-	-	-	-	-	2	991	-	393.216
prot-c-5029_3_1	SEPR || id:prot-c-5029_3_1	-	-	-	-	-	-	0.0472682	0.602152	0.937431	-	-	-	-	-	-	-	-	-	-	1	996	-	30.7914
prot-c-2841_13_2	sFRP-3 || id:prot-c-2841_13_2	-	-	-	-	-	-	0.200802	0.37992	0.597126	-	-	-	-	-	-	-	-	-	-	1	995	-	127.013
prot-c-4342_10_3	sICAM-1 || id:prot-c-4342_10_3	-	-	-	-	-	-	0.211241	0.12576	0.0930133	-	-	-	-	-	-	-	-	-	-	1	997	-	2396.1
prot-c-2842_68_1	sICAM-2 || id:prot-c-2842_68_1	-	-	-	-	-	-	0.137849	0.45488	0.761857	-	-	-	-	-	-	-	-	-	-	1	997	-	62.3784
prot-c-5124_69_3	sICAM-5 || id:prot-c-5124_69_3	-	-	-	-	-	-	-0.503388	0.299687	0.0930133	-	-	-	-	-	-	-	-	-	-	1	997	-	150.799
prot-c-5125_6_3	SIG14 || id:prot-c-5125_6_3	-	-	-	-	-	-	-0.165106	0.176309	0.349038	-	-	-	-	-	-	-	-	-	-	1	994	-	446.477
prot-c-3166_92_1	Siglec-3 || id:prot-c-3166_92_1	-	-	-	-	-	-	0.152401	0.141147	0.280264	-	-	-	-	-	-	-	-	-	-	1	995	-	1124.26
prot-c-2741_22_2	Siglec-6 || id:prot-c-2741_22_2	-	-	-	-	-	-	0.0786447	0.220919	0.721849	-	-	-	-	-	-	-	-	-	-	1	993	-	226.804
prot-c-3007_7_2	Siglec-9 || id:prot-c-3007_7_2	-	-	-	-	-	-	-0.294342	0.194931	0.131049	-	-	-	-	-	-	-	-	-	-	1	993	-	388.879
ukb-b-43	Signal-to-noise-ratio (SNR) of triplet (left) || id:ukb-b-43	-10.929	6.63008	0.0992727	-	-	-	-	-	-	-	-	-	-	-	-	-	-	-	-	2	148728	0.000407316	61.7768
prot-c-5030_52_1	SIRT2 || id:prot-c-5030_52_1	-	-	-	-	-	-	-0.78288	0.366873	0.0328487	-	-	-	-	-	-	-	-	-	-	1	996	-	83.942
ukb-b-16881	Sitting height || id:ukb-b-16881	-0.0403077	0.421754	0.923861	1.5106	0.977532	0.122801	-	-	-	-0.030875	0.079269	0.0577805	0.0654938	0.175373	0.676662	0.795501	1.49725	1.77511	0.399306	597	461536	0.069456	61295
prot-c-4831_4_2	sL-Selectin || id:prot-c-4831_4_2	-	-	-	-	-	-	0.493842	0.349425	0.157568	-	-	-	-	-	-	-	-	-	-	1	994	-	112.997
prot-c-5487_7_3	SLAF7 || id:prot-c-5487_7_3	-	-	-	-	-	-	-0.113139	0.228551	0.620581	-	-	-	-	-	-	-	-	-	-	1	996	-	291.727
prot-c-5400_52_3	sLeptin R || id:prot-c-5400_52_3	-	-	-	-	-	-	0.0572921	0.139579	0.681465	-	-	-	-	-	-	-	-	-	-	1	993	-	1855.88
prot-c-4467_49_2	SPARCL1 || id:prot-c-4467_49_2	-	-	-	-	-	-	0.506412	0.226206	0.0251741	-	-	-	-	-	-	-	-	-	-	1	997	-	266.995
ukb-b-9052	Speech-reception-threshold (SRT) estimate (left) || id:ukb-b-9052	-	-	-	-	-	-	7.70259	6.12486	0.208538	-	-	-	-	-	-	-	-	-	-	1	146131	0.000285759	32.2317
ukb-b-8316	Speech-reception-threshold (SRT) estimate (right) || id:ukb-b-8316	-	-	-	-	-	-	-5.95022	6.89401	0.388082	-	-	-	-	-	-	-	-	-	-	1	146031	0.000227283	33.4233
ukb-b-7500	Spherical power (left) || id:ukb-b-7500	-0.479184	0.366614	0.191194	-0.688965	0.994487	0.489618	-	-	-	0.00915639	0.820723	0.275544	0.256987	-0.682609	0.544827	0.210246	-0.712708	0.75792	0.348682	139	99071	0.0892569	9016.44
ukb-b-19994	Spherical power (right) || id:ukb-b-19994	-0.344009	0.377947	0.362715	-0.906814	1.01952	0.375297	-	-	-	0.02416	0.553077	0.166923	0.157868	-0.545417	0.56488	0.334272	-0.612965	0.760935	0.421873	141	99380	0.0884103	8970.83
prot-c-2843_13_2	SPINT2 || id:prot-c-2843_13_2	-	-	-	-	-	-	0.0433147	0.166029	0.794181	-	-	-	-	-	-	-	-	-	-	1	997	-	491.066
prot-c-4297_62_3	Spondin-1 || id:prot-c-4297_62_3	-	-	-	-	-	-	-0.104841	0.425755	0.805492	-	-	-	-	-	-	-	-	-	-	1	997	-	81.559
prot-c-4125_52_2	sRAGE || id:prot-c-4125_52_2	-	-	-	-	-	-	-0.0789972	0.658889	0.904567	-	-	-	-	-	-	-	-	-	-	1	995	-	31.3713
prot-c-5129_12_3	SREC-I || id:prot-c-5129_12_3	-	-	-	-	-	-	-0.095223	0.297456	0.748874	-	-	-	-	-	-	-	-	-	-	1	997	-	142.325
prot-c-4469_78_2	ST4S6 || id:prot-c-4469_78_2	-	-	-	-	-	-	0.151713	0.50063	0.761857	-	-	-	-	-	-	-	-	-	-	1	997	-	53.0274
ukb-b-10787	Standing height || id:ukb-b-10787	-0.0617077	0.363437	0.865176	0.674511	0.74916	0.368215	-	-	-	-0.0155799	0.261465	0.101637	0.103007	0.464595	0.578335	0.421783	1.15351	1.44276	0.424242	764	461950	0.091128	106038
prot-c-2844_53_2	sTie-1 || id:prot-c-2844_53_2	-0.132395	0.0755059	0.0795278	-	-	-	-	-	-	-	-	-	-	-	-	-	-	-	-	2	995	-	287.023
prot-c-3773_15_4	sTie-2 || id:prot-c-3773_15_4	-0.245595	0.192966	0.20311	-	-	-	-	-	-	-	-	-	-	-	-	-	-	-	-	2	995	-	261.564
prot-c-2652_15_1	suPAR || id:prot-c-2652_15_1	-	-	-	-	-	-	-0.6453	0.676148	0.339893	-	-	-	-	-	-	-	-	-	-	1	996	-	33.5125
ukb-b-20175	Systolic blood pressure, automated reading || id:ukb-b-20175	0.515269	0.612779	0.400419	2.52275	1.91619	0.189257	-	-	-	-0.0380852	0.268957	0.642749	0.647026	0.709742	0.964495	0.46181	-3.00194	2.88576	0.29927	240	436419	0.0287103	13260.8
ukb-b-6503	Systolic blood pressure, manual reading || id:ukb-b-6503	-2.02257	3.13421	0.518718	-	-	-	-	-	-	-	-	-	-	-	-	-	-	-	-	2	39749	0.00193661	80.0132
prot-c-3518_54_2	TAFI || id:prot-c-3518_54_2	-	-	-	-	-	-	-0.0348916	0.178269	0.844825	-	-	-	-	-	-	-	-	-	-	1	995	-	454.542
prot-c-3519_3_2	TARC || id:prot-c-3519_3_2	0.163245	0.10356	0.11495	0.634263	0.936567	0.621037	-	-	-	-0.221683	0.691395	0.870495	0.99797	0.239571	0.321414	0.45605	0.25873	0.354238	0.541126	3	995	-	158.598
prot-c-5132_71_3	TCCR || id:prot-c-5132_71_3	-	-	-	-	-	-	-0.245423	0.440419	0.577357	-	-	-	-	-	-	-	-	-	-	1	995	-	43.1124
ukb-b-6066	Tea intake || id:ukb-b-6066	1.68962	1.3748	0.219076	3.34355	3.25879	0.31121	-	-	-	-0.0342164	0.574803	0.630231	0.600876	3.26618	2.41846	0.17685	4.57754	2.91193	0.123829	41	447485	0.00561964	2493.3
prot-c-2705_5_2	TECK || id:prot-c-2705_5_2	-	-	-	-	-	-	-0.174349	0.454322	0.70116	-	-	-	-	-	-	-	-	-	-	1	993	-	91.7572
prot-c-4155_3_2	Tenascin || id:prot-c-4155_3_2	-0.0215767	0.1626	0.894432	-	-	-	-	-	-	-	-	-	-	-	-	-	-	-	-	2	994	-	427.563
prot-c-4721_54_2	TFF3 || id:prot-c-4721_54_2	-	-	-	-	-	-	-0.14255	0.521269	0.784494	-	-	-	-	-	-	-	-	-	-	1	995	-	51.782
prot-c-3336_50_1	TFPI || id:prot-c-3336_50_1	-	-	-	-	-	-	-0.0354578	0.575036	0.950832	-	-	-	-	-	-	-	-	-	-	1	995	-	42.8108
prot-c-3474_19_2	Thrombospondin-1 || id:prot-c-3474_19_2	-	-	-	-	-	-	0.460302	0.645946	0.476092	-	-	-	-	-	-	-	-	-	-	1	996	-	30.6362
prot-c-3079_62_2	TIG2 || id:prot-c-3079_62_2	-	-	-	-	-	-	0.201584	0.431299	0.640223	-	-	-	-	-	-	-	-	-	-	1	987	-	69.1226
prot-c-5134_52_2	TIMD3 || id:prot-c-5134_52_2	-	-	-	-	-	-	0.309263	0.281124	0.271291	-	-	-	-	-	-	-	-	-	-	1	997	-	188.788
ukb-b-14360	Time to answer || id:ukb-b-14360	6.19112	7.06233	0.380682	-	-	-	-	-	-	-	-	-	-	-	-	-	-	-	-	2	152605	0.000519106	81.8702
ukb-b-10412	Time to complete round || id:ukb-b-10412	5.53263	1.66513	0.000891677	37.5855	55.6371	0.568968	-	-	-	-1.03908	0.622154	0.861081	0.811318	5.68719	3.952	0.150131	5.40415	4.58742	0.323721	4	110323	0.00123728	137.076
ukb-b-13823	Time to complete round || id:ukb-b-13823	2.17949	1.34727	0.105725	5.11054	6.27942	0.418205	-	-	-	-0.0437338	0.633977	0.392531	0.369291	2.06098	1.87797	0.272444	2.07872	4.56395	0.650025	80	454157	0.00687428	3220.17
prot-c-2480_58_3	TIMP-3 || id:prot-c-2480_58_3	-0.0185617	0.120424	0.877503	-	-	-	-	-	-	-	-	-	-	-	-	-	-	-	-	2	992	-	596.802
prot-c-3647_49_4	TLR4:MD-2 complex || id:prot-c-3647_49_4	0.287615	0.0530086	5.76923e-08	-	-	-	-	-	-	-	-	-	-	-	-	-	-	-	-	2	997	-	300.263
ukb-b-10011	Townsend deprivation index at recruitment || id:ukb-b-10011	0.141405	3.13375	0.964009	-0.578654	20.2623	0.97757	-	-	-	0.00984071	0.97173	0.353821	0.291725	-4.1909	4.16313	0.314092	-6.91958	7.87772	0.391987	18	462464	0.00132145	637.781
prot-c-3403_1_2	TPSB2 || id:prot-c-3403_1_2	-	-	-	-	-	-	-0.128949	0.329263	0.695332	-	-	-	-	-	-	-	-	-	-	1	996	-	124.323
prot-c-3232_28_2	TrATPase || id:prot-c-3232_28_2	-	-	-	-	-	-	-0.559452	0.571272	0.327427	-	-	-	-	-	-	-	-	-	-	1	993	-	33.8956
ukb-b-20044	Trunk fat mass || id:ukb-b-20044	-0.429471	0.468241	0.359037	0.474624	1.31693	0.718729	-	-	-	-0.0176335	0.463012	0.223253	0.218713	-0.651166	0.730683	0.372836	-1.56106	1.48606	0.294106	421	454588	0.053749	26337.9
ukb-b-16407	Trunk fat percentage || id:ukb-b-16407	0.406306	0.531682	0.444755	-0.182078	1.72929	0.9162	-	-	-	0.0100346	0.720415	0.659866	0.648261	0.58486	0.822767	0.47718	-1.97793	2.1067	0.348381	388	454613	0.0385269	22373.3
ukb-b-17409	Trunk fat-free mass || id:ukb-b-17409	-0.496109	0.543866	0.361669	0.0968774	1.3154	0.941316	-	-	-	-0.00872499	0.619786	0.658024	0.649738	-0.899082	0.917406	0.327073	-3.10858	2.35669	0.18769	565	454508	0.037199	48229.3
ukb-b-9685	Trunk predicted mass || id:ukb-b-9685	-0.486627	0.547967	0.374508	0.191832	1.31986	0.884492	-	-	-	-0.00990395	0.571263	0.653677	0.646191	-1.36402	0.89816	0.128841	-3.57605	2.5642	0.163685	565	454463	0.0367384	47942.2
prot-c-3479_71_2	TRY3 || id:prot-c-3479_71_2	-	-	-	-	-	-	0.281397	0.561234	0.616098	-	-	-	-	-	-	-	-	-	-	1	983	-	37.7857
prot-c-5034_79_1	Trypsin 2 || id:prot-c-5034_79_1	-	-	-	-	-	-	0.391393	0.467457	0.402434	-	-	-	-	-	-	-	-	-	-	1	995	-	54.0224
prot-c-5036_50_1	TSG-6 || id:prot-c-5036_50_1	-	-	-	-	-	-	0.165664	0.399696	0.678527	-	-	-	-	-	-	-	-	-	-	1	994	-	94.5756
prot-c-3339_33_1	TSP2 || id:prot-c-3339_33_1	-	-	-	-	-	-	-0.328005	0.425667	0.440964	-	-	-	-	-	-	-	-	-	-	1	994	-	81.5952
prot-c-3340_53_1	TSP4 || id:prot-c-3340_53_1	-	-	-	-	-	-	1.32169	0.669757	0.0484514	-	-	-	-	-	-	-	-	-	-	1	995	-	31.6069
prot-c-4815_25_3	TXD12 || id:prot-c-4815_25_3	0.214773	0.0208367	6.52198e-25	-	-	-	-	-	-	-	-	-	-	-	-	-	-	-	-	2	996	-	310.279
prot-c-5260_80_3	TYK2 || id:prot-c-5260_80_3	-	-	-	-	-	-	0.527333	0.595451	0.375831	-	-	-	-	-	-	-	-	-	-	1	995	-	34.5039
prot-c-4158_54_2	uPA || id:prot-c-4158_54_2	-	-	-	-	-	-	0.344862	0.533578	0.518072	-	-	-	-	-	-	-	-	-	-	1	995	-	42.172
prot-c-3651_50_5	VEGF sR2 || id:prot-c-3651_50_5	0.282494	0.0993037	0.0044447	-	-	-	-	-	-	-	-	-	-	-	-	-	-	-	-	2	996	-	147.479
prot-c-2358_19_2	VEGF sR3 || id:prot-c-2358_19_2	-0.0535154	0.105509	0.612007	-	-	-	-	-	-	-	-	-	-	-	-	-	-	-	-	2	995	-	513.476
prot-c-4867_15_2	VEGF121 || id:prot-c-4867_15_2	-	-	-	-	-	-	-0.114434	0.559499	0.83794	-	-	-	-	-	-	-	-	-	-	1	996	-	40.386
ukb-d-12336_irnt	Ventricular rate || id:ukb-d-12336_irnt	-	-	-	-	-	-	1.18379	1.75536	0.500066	-	-	-	-	-	-	-	-	-	-	1	10817	0.00288813	31.0194
ukb-b-7864	Vitamin B6 || id:ukb-b-7864	-	-	-	-	-	-	-0.77975	5.10257	0.878544	-	-	-	-	-	-	-	-	-	-	1	64979	0.000487806	32.759
prot-c-3050_7_2	vWF || id:prot-c-3050_7_2	-	-	-	-	-	-	-0.554484	0.371894	0.135969	-	-	-	-	-	-	-	-	-	-	1	996	-	90.8589
ukb-b-9405	Waist circumference || id:ukb-b-9405	-0.752409	0.562077	0.180693	2.20024	1.63067	0.178072	-	-	-	-0.0482969	0.0540698	0.632177	0.670324	-0.781321	0.948483	0.410077	-1.03374	1.73722	0.552173	371	462166	0.0342892	21315.2
ukb-b-12039	Weight || id:ukb-b-12039	0.357287	0.478528	0.455282	0.50346	1.23049	0.682607	-	-	-	-0.00266494	0.897438	0.121968	0.115776	-0.433647	0.779432	0.577962	-1.71899	1.47406	0.244122	487	454893	0.0521978	33964.1
ukb-b-11842	Weight || id:ukb-b-11842	0.0678914	0.478077	0.887073	0.934219	1.22637	0.446559	-	-	-	-0.0157261	0.443353	0.107401	0.105161	-0.655495	0.783302	0.402685	-1.9004	1.4631	0.194587	495	461632	0.0526072	34709.8
prot-c-3235_50_2	WFKN2 || id:prot-c-3235_50_2	-	-	-	-	-	-	0.0257054	0.278109	0.926357	-	-	-	-	-	-	-	-	-	-	1	997	-	194.881
ukb-d-30000_irnt	White blood cell (leukocyte) count || id:ukb-d-30000_irnt	-0.386087	0.41516	0.352386	-0.570151	0.928044	0.53944	-	-	-	0.00528313	0.82458	0.160508	0.151409	-0.35269	0.716072	0.622341	-1.04513	0.97364	0.28393	305	350470	0.0723747	25413.5
ukb-b-19393	Whole body fat mass || id:ukb-b-19393	-0.28654	0.47245	0.544185	0.800004	1.33074	0.548042	-	-	-	-0.0203757	0.382917	0.349811	0.346955	-0.152591	0.763972	0.841689	-0.50278	1.56252	0.747778	434	454137	0.0515001	26827.2
ukb-b-13354	Whole body fat-free mass || id:ukb-b-13354	-0.22551	0.568417	0.691564	-0.344748	1.37097	0.80155	-	-	-	0.00174394	0.923878	0.253501	0.244071	-1.02213	0.90754	0.260052	-3.15792	2.29452	0.169295	549	454850	0.0359415	46270
ukb-b-14540	Whole body water mass || id:ukb-b-14540	-0.473732	0.56594	0.402552	-0.599159	1.37181	0.662452	-	-	-	0.00182224	0.920072	0.2778	0.267991	-1.40992	0.919527	0.1252	-3.06813	2.29611	0.18202	558	454888	0.036154	46380.2
prot-c-2848_2_2	WIF-1 || id:prot-c-2848_2_2	-	-	-	-	-	-	-0.205191	0.67372	0.760698	-	-	-	-	-	-	-	-	-	-	1	995	-	30.6473
prot-c-3057_55_1	WISP-1 || id:prot-c-3057_55_1	-	-	-	-	-	-	-0.444306	0.522326	0.394976	-	-	-	-	-	-	-	-	-	-	1	993	-	42.5365
ukb-b-2709	Year ended full time education || id:ukb-b-2709	-	-	-	-	-	-	-4.03781	4.95255	0.414901	-	-	-	-	-	-	-	-	-	-	1	112569	0.00044126	50.4611
ubm-a-2757	a2009s lh G cuneus area || id:ubm-a-2757	-	-	-	-	-	-	-0.503849	1.32882	0.704562	-	-	-	-	-	-	-	-	-	-	1	7916	0.00580725	62.3108
ubm-a-2758	a2009s lh G front inf-Opercular area || id:ubm-a-2758	-	-	-	-	-	-	-0.4029	1.26746	0.750576	-	-	-	-	-	-	-	-	-	-	1	7916	0.00323035	35.5966
ubm-a-2974	a2009s lh G front sup thickness || id:ubm-a-2974	-	-	-	-	-	-	-1.4286	1.91942	0.456701	-	-	-	-	-	-	-	-	-	-	1	7916	0.00292797	31.1857
ubm-a-2976	a2009s lh G insular short thickness || id:ubm-a-2976	-	-	-	-	-	-	-1.29119	1.93646	0.504916	-	-	-	-	-	-	-	-	-	-	1	7916	0.00409681	34.2208
ubm-a-2768	a2009s lh G oc-temp med-Lingual area || id:ubm-a-2768	-	-	-	-	-	-	-0.461884	1.88405	0.806336	-	-	-	-	-	-	-	-	-	-	1	7916	0.00285079	30.0916
ubm-a-2765	a2009s lh G occipital middle area || id:ubm-a-2765	-	-	-	-	-	-	2.29977	2.09389	0.272062	-	-	-	-	-	-	-	-	-	-	1	7916	0.00272808	31.3033
ubm-a-2772	a2009s lh G pariet inf-Supramar area || id:ubm-a-2772	-	-	-	-	-	-	-0.398581	2.04853	0.84573	-	-	-	-	-	-	-	-	-	-	1	7916	0.00273167	36.5854
ubm-a-2773	a2009s lh G parietal sup area || id:ubm-a-2773	-	-	-	-	-	-	-3.68961	1.80693	0.0411586	-	-	-	-	-	-	-	-	-	-	1	7916	0.00341785	38.4081
ubm-a-2774	a2009s lh G postcentral area || id:ubm-a-2774	3.37304	0.30266	7.60462e-29	-	-	-	-	-	-	-	-	-	-	-	-	-	-	-	-	2	7916	0.0056331	71.8092
ubm-a-2986	a2009s lh G postcentral thickness || id:ubm-a-2986	-	-	-	-	-	-	1.13513	0.870173	0.192066	-	-	-	-	-	-	-	-	-	-	1	7916	0.0151214	147.78
ubm-a-2775	a2009s lh G precentral area || id:ubm-a-2775	-	-	-	-	-	-	1.29567	1.03062	0.20869	-	-	-	-	-	-	-	-	-	-	1	7916	0.0108839	144.107
ubm-a-2776	a2009s lh G precuneus area || id:ubm-a-2776	0.391273	0.246255	0.112085	-	-	-	-	-	-	-	-	-	-	-	-	-	-	-	-	2	7916	0.00709282	85.0388
ubm-a-2988	a2009s lh G precuneus thickness || id:ubm-a-2988	-	-	-	-	-	-	-0.684624	1.94104	0.724306	-	-	-	-	-	-	-	-	-	-	1	7916	0.00319832	30.0313
ubm-a-2777	a2009s lh G rectus area || id:ubm-a-2777	-	-	-	-	-	-	-1.02815	2.52056	0.683341	-	-	-	-	-	-	-	-	-	-	1	7916	0.00283495	31.2929
ubm-a-2780	a2009s lh G temp sup-Lateral area || id:ubm-a-2780	-	-	-	-	-	-	1.01292	2.22182	0.648465	-	-	-	-	-	-	-	-	-	-	1	7916	0.00223064	31.1436
ubm-a-2754	a2009s lh G&S cingul-Mid-Post area || id:ubm-a-2754	-	-	-	-	-	-	-1.47966	2.0361	0.467401	-	-	-	-	-	-	-	-	-	-	1	7916	0.00255191	31.5267
ubm-a-2959	a2009s lh G&S frontomargin thickness || id:ubm-a-2959	-	-	-	-	-	-	-0.104986	1.96947	0.957488	-	-	-	-	-	-	-	-	-	-	1	7916	0.0035463	30.0882
ubm-a-2750	a2009s lh G&S subcentral area || id:ubm-a-2750	-	-	-	-	-	-	2.12612	1.69119	0.20869	-	-	-	-	-	-	-	-	-	-	1	7916	0.00404197	55.9776
ubm-a-2787	a2009s lh Lat Fis-post area || id:ubm-a-2787	-	-	-	-	-	-	1.1275	2.07411	0.586713	-	-	-	-	-	-	-	-	-	-	1	7916	0.00244767	29.6606
ubm-a-3000	a2009s lh Pole occipital thickness || id:ubm-a-3000	-	-	-	-	-	-	2.29442	1.74455	0.188445	-	-	-	-	-	-	-	-	-	-	1	7916	0.00363753	30.4672
ubm-a-2790	a2009s lh S calcarine area || id:ubm-a-2790	-1.54339	1.62932	0.343504	-	-	-	-	-	-	-	-	-	-	-	-	-	-	-	-	2	7916	0.00856203	84.762
ubm-a-2791	a2009s lh S central area || id:ubm-a-2791	-	-	-	-	-	-	1.02594	0.786464	0.192066	-	-	-	-	-	-	-	-	-	-	1	7916	0.0185116	238.892
ubm-a-2796	a2009s lh S collat transv ant area || id:ubm-a-2796	-	-	-	-	-	-	1.58194	1.75329	0.366914	-	-	-	-	-	-	-	-	-	-	1	7916	0.0037395	37.7251
ubm-a-2802	a2009s lh S intrapariet&P trans area || id:ubm-a-2802	-	-	-	-	-	-	-3.69729	1.81069	0.0411586	-	-	-	-	-	-	-	-	-	-	1	7916	0.00340366	36.9685
ubm-a-2804	a2009s lh S oc sup&transversal area || id:ubm-a-2804	-	-	-	-	-	-	0.0523652	2.00518	0.979166	-	-	-	-	-	-	-	-	-	-	1	7916	0.00303655	30.1804
ubm-a-2808	a2009s lh S orbital lateral area || id:ubm-a-2808	-	-	-	-	-	-	1.14173	1.89767	0.547406	-	-	-	-	-	-	-	-	-	-	1	7916	0.00330351	31.7221
ubm-a-2813	a2009s lh S postcentral area || id:ubm-a-2813	-	-	-	-	-	-	0.101521	2.20743	0.963318	-	-	-	-	-	-	-	-	-	-	1	7916	0.002501	31.3161
ubm-a-3025	a2009s lh S postcentral thickness || id:ubm-a-3025	1.32272	1.12556	0.239926	-	-	-	-	-	-	-	-	-	-	-	-	-	-	-	-	2	7916	0.00618534	65.359
ubm-a-2814	a2009s lh S precentral-inf-part area || id:ubm-a-2814	-	-	-	-	-	-	-2.54413	1.85268	0.169686	-	-	-	-	-	-	-	-	-	-	1	7916	0.00298805	30.195
ubm-a-2817	a2009s lh S subparietal area || id:ubm-a-2817	-	-	-	-	-	-	0.374031	1.52569	0.806336	-	-	-	-	-	-	-	-	-	-	1	7916	0.00434727	50.6398
ubm-a-2862	a2009s rh G cingul-Post-ventral area || id:ubm-a-2862	-	-	-	-	-	-	-0.704807	1.85408	0.703842	-	-	-	-	-	-	-	-	-	-	1	7916	0.00297748	32.2957
ubm-a-2863	a2009s rh G cuneus area || id:ubm-a-2863	-0.408619	0.00343611	0	-	-	-	-	-	-	-	-	-	-	-	-	-	-	-	-	2	7916	0.00635007	73.1483
ubm-a-3075	a2009s rh G cuneus thickness || id:ubm-a-3075	-	-	-	-	-	-	1.65182	1.45998	0.257886	-	-	-	-	-	-	-	-	-	-	1	7916	0.0047535	40.4722
ubm-a-2874	a2009s rh G oc-temp med-Lingual area || id:ubm-a-2874	-	-	-	-	-	-	-0.420166	1.6996	0.804743	-	-	-	-	-	-	-	-	-	-	1	7916	0.00350601	38.0779
ubm-a-2872	a2009s rh G occipital sup area || id:ubm-a-2872	-	-	-	-	-	-	2.13989	2.57269	0.405537	-	-	-	-	-	-	-	-	-	-	1	7916	0.00264527	29.8394
ubm-a-3084	a2009s rh G occipital sup thickness || id:ubm-a-3084	-	-	-	-	-	-	1.90297	1.68195	0.257886	-	-	-	-	-	-	-	-	-	-	1	7916	0.00358161	30.9151
ubm-a-3088	a2009s rh G orbital thickness || id:ubm-a-3088	-	-	-	-	-	-	1.50727	2.19493	0.492268	-	-	-	-	-	-	-	-	-	-	1	7916	0.00360006	31.638
ubm-a-2877	a2009s rh G pariet inf-Angular area || id:ubm-a-2877	-	-	-	-	-	-	0.442552	1.87262	0.813178	-	-	-	-	-	-	-	-	-	-	1	7916	0.00262724	30.25
ubm-a-3090	a2009s rh G pariet inf-Supramar thickness || id:ubm-a-3090	-0.924438	1.2567	0.461969	-	-	-	-	-	-	-	-	-	-	-	-	-	-	-	-	2	7916	0.00645618	62.8247
ubm-a-2879	a2009s rh G parietal sup area || id:ubm-a-2879	-	-	-	-	-	-	-0.690363	1.88312	0.713913	-	-	-	-	-	-	-	-	-	-	1	7916	0.00323494	34.6543
ubm-a-3092	a2009s rh G postcentral thickness || id:ubm-a-3092	-	-	-	-	-	-	1.22543	1.02929	0.233828	-	-	-	-	-	-	-	-	-	-	1	7916	0.0140983	134.818
ubm-a-2881	a2009s rh G precentral area || id:ubm-a-2881	-	-	-	-	-	-	1.51498	1.20506	0.20869	-	-	-	-	-	-	-	-	-	-	1	7916	0.00796082	104.474
ubm-a-2882	a2009s rh G precuneus area || id:ubm-a-2882	-	-	-	-	-	-	1.0491	1.95489	0.591506	-	-	-	-	-	-	-	-	-	-	1	7916	0.00275483	33.2573
ubm-a-2887	a2009s rh G temp sup-Plan polar area || id:ubm-a-2887	-	-	-	-	-	-	-4.03857	2.36069	0.0871256	-	-	-	-	-	-	-	-	-	-	1	7916	0.00308615	30.1118
ubm-a-3100	a2009s rh G temp sup-Plan tempo thickness || id:ubm-a-3100	-	-	-	-	-	-	-0.62404	1.62246	0.700514	-	-	-	-	-	-	-	-	-	-	1	7916	0.00312679	30.884
ubm-a-3071	a2009s rh G&S cingul-Mid-Ant thickness || id:ubm-a-3071	-	-	-	-	-	-	0.935488	1.98398	0.637269	-	-	-	-	-	-	-	-	-	-	1	7916	0.00362966	33.2682
ubm-a-2860	a2009s rh G&S cingul-Mid-Post area || id:ubm-a-2860	-	-	-	-	-	-	-1.37349	2.10046	0.513177	-	-	-	-	-	-	-	-	-	-	1	7916	0.00246	33.1382
ubm-a-2856	a2009s rh G&S subcentral area || id:ubm-a-2856	-	-	-	-	-	-	2.00188	1.53461	0.192066	-	-	-	-	-	-	-	-	-	-	1	7916	0.00486193	64.4274
ubm-a-3068	a2009s rh G&S subcentral thickness || id:ubm-a-3068	-	-	-	-	-	-	-1.69827	1.92417	0.377451	-	-	-	-	-	-	-	-	-	-	1	7916	0.00328852	31.2828
ubm-a-3105	a2009s rh Lat Fis-post thickness || id:ubm-a-3105	-	-	-	-	-	-	4.67179	1.89187	0.0135337	-	-	-	-	-	-	-	-	-	-	1	7916	0.00305925	30.2885
ubm-a-2894	a2009s rh Pole occipital area || id:ubm-a-2894	-	-	-	-	-	-	-0.410764	1.67553	0.806336	-	-	-	-	-	-	-	-	-	-	1	7916	0.00360452	42.4151
ubm-a-3106	a2009s rh Pole occipital thickness || id:ubm-a-3106	-	-	-	-	-	-	1.6248	1.43609	0.257886	-	-	-	-	-	-	-	-	-	-	1	7916	0.00491292	44.2108
ubm-a-2896	a2009s rh S calcarine area || id:ubm-a-2896	-	-	-	-	-	-	-0.356958	1.44392	0.804743	-	-	-	-	-	-	-	-	-	-	1	7916	0.0048576	49.7994
ubm-a-2897	a2009s rh S central area || id:ubm-a-2897	-	-	-	-	-	-	1.02059	0.811811	0.20869	-	-	-	-	-	-	-	-	-	-	1	7916	0.0175416	224.215
ubm-a-3109	a2009s rh S central thickness || id:ubm-a-3109	-	-	-	-	-	-	3.34234	2.31426	0.148672	-	-	-	-	-	-	-	-	-	-	1	7916	0.00339818	31.3132
ubm-a-2899	a2009s rh S circular insula ant area || id:ubm-a-2899	-	-	-	-	-	-	-2.51406	2.03778	0.217307	-	-	-	-	-	-	-	-	-	-	1	7916	0.00339451	32.1248
ubm-a-3113	a2009s rh S circular insula sup thickness || id:ubm-a-3113	-	-	-	-	-	-	-0.996688	2.32599	0.668286	-	-	-	-	-	-	-	-	-	-	1	7916	0.00298682	29.9251
ubm-a-2902	a2009s rh S collat transv ant area || id:ubm-a-2902	-	-	-	-	-	-	1.53815	1.70476	0.366914	-	-	-	-	-	-	-	-	-	-	1	7916	0.00395546	37.4104
ubm-a-3116	a2009s rh S front inf thickness || id:ubm-a-3116	-	-	-	-	-	-	0.804651	1.76795	0.649015	-	-	-	-	-	-	-	-	-	-	1	7916	0.00314887	32.7658
ubm-a-2905	a2009s rh S front middle area || id:ubm-a-2905	-	-	-	-	-	-	-1.86036	2.64862	0.482438	-	-	-	-	-	-	-	-	-	-	1	7916	0.00272116	29.911
ubm-a-2910	a2009s rh S oc sup&transversal area || id:ubm-a-2910	-	-	-	-	-	-	-0.159123	1.74896	0.927507	-	-	-	-	-	-	-	-	-	-	1	7916	0.00296565	29.8693
ubm-a-3122	a2009s rh S oc sup&transversal thickness || id:ubm-a-3122	-	-	-	-	-	-	-1.28648	1.81093	0.477456	-	-	-	-	-	-	-	-	-	-	1	7916	0.00350904	34.0804
ubm-a-2915	a2009s rh S orbital med-olfact area || id:ubm-a-2915	1.82975	0.62119	0.00322385	-	-	-	-	-	-	-	-	-	-	-	-	-	-	-	-	2	7916	0.00604276	65.1637
ubm-a-2917	a2009s rh S parieto occipital area || id:ubm-a-2917	-	-	-	-	-	-	0.00956189	2.45243	0.996889	-	-	-	-	-	-	-	-	-	-	1	7916	0.00268027	30.9571
ubm-a-2919	a2009s rh S postcentral area || id:ubm-a-2919	-	-	-	-	-	-	2.91756	2.14732	0.174242	-	-	-	-	-	-	-	-	-	-	1	7916	0.00278258	31.9396
ubm-a-2921	a2009s rh S precentral-sup-part area || id:ubm-a-2921	-	-	-	-	-	-	2.40357	1.91188	0.20869	-	-	-	-	-	-	-	-	-	-	1	7916	0.00316269	31.8481
ubm-a-2923	a2009s rh S subparietal area || id:ubm-a-2923	-	-	-	-	-	-	0.726646	1.91642	0.704562	-	-	-	-	-	-	-	-	-	-	1	7916	0.00279207	31.4599
ubm-a-2717	DKTatlas lh cuneus area || id:ubm-a-2717	-	-	-	-	-	-	-0.515119	1.35508	0.703842	-	-	-	-	-	-	-	-	-	-	1	7916	0.00557408	62.8904
ubm-a-2719	DKTatlas lh fusiform area || id:ubm-a-2719	-	-	-	-	-	-	0.0193924	2.52321	0.993868	-	-	-	-	-	-	-	-	-	-	1	7916	0.001992	30.0147
ubm-a-2720	DKTatlas lh inferiorparietal area || id:ubm-a-2720	-	-	-	-	-	-	-0.262413	2.27629	0.908222	-	-	-	-	-	-	-	-	-	-	1	7916	0.00243813	30.8929
ubm-a-2933	DKTatlas lh inferiortemporal thickness || id:ubm-a-2933	-	-	-	-	-	-	-2.19683	1.82894	0.229692	-	-	-	-	-	-	-	-	-	-	1	7916	0.0033306	31.0698
ubm-a-2745	DKTatlas lh insula area || id:ubm-a-2745	-	-	-	-	-	-	-0.60107	2.80144	0.830112	-	-	-	-	-	-	-	-	-	-	1	7916	0.00193762	30.6896
ubm-a-2722	DKTatlas lh isthmuscingulate area || id:ubm-a-2722	-	-	-	-	-	-	-3.95843	2.36908	0.0947471	-	-	-	-	-	-	-	-	-	-	1	7916	0.00225591	32.8193
ubm-a-2723	DKTatlas lh lateraloccipital area || id:ubm-a-2723	-0.58794	0.138584	2.21064e-05	-	-	-	-	-	-	-	-	-	-	-	-	-	-	-	-	2	7916	0.00504171	69.0489
ubm-a-2935	DKTatlas lh lateraloccipital thickness || id:ubm-a-2935	-	-	-	-	-	-	1.89745	1.7789	0.286133	-	-	-	-	-	-	-	-	-	-	1	7916	0.00337294	30.1288
ubm-a-2725	DKTatlas lh lingual area || id:ubm-a-2725	-	-	-	-	-	-	-0.417268	1.70206	0.806336	-	-	-	-	-	-	-	-	-	-	1	7916	0.00349302	39.0934
ubm-a-2937	DKTatlas lh lingual thickness || id:ubm-a-2937	-	-	-	-	-	-	2.56865	1.8186	0.157821	-	-	-	-	-	-	-	-	-	-	1	7916	0.00340952	30.4277
ubm-a-2730	DKTatlas lh parsopercularis area || id:ubm-a-2730	-	-	-	-	-	-	-2.35809	1.8917	0.212564	-	-	-	-	-	-	-	-	-	-	1	7916	0.0027742	31.05
ubm-a-2732	DKTatlas lh parstriangularis area || id:ubm-a-2732	-	-	-	-	-	-	-1.43104	1.72191	0.40593	-	-	-	-	-	-	-	-	-	-	1	7916	0.00336092	37.5156
ubm-a-2733	DKTatlas lh pericalcarine area || id:ubm-a-2733	-1.49704	1.57325	0.341323	-	-	-	-	-	-	-	-	-	-	-	-	-	-	-	-	2	7916	0.00874658	87.0991
ubm-a-2734	DKTatlas lh postcentral area || id:ubm-a-2734	2.89089	0.433151	2.48756e-11	4.75334	4.25492	0.464812	-	-	-	-0.175087	0.727791	0.874646	0.806165	2.88739	1.47834	0.0508045	3.15341	1.64792	0.195791	3	7916	0.00744209	123.422
ubm-a-2946	DKTatlas lh postcentral thickness || id:ubm-a-2946	-	-	-	-	-	-	1.73068	1.32671	0.192066	-	-	-	-	-	-	-	-	-	-	1	7916	0.00650504	66.5882
ubm-a-2735	DKTatlas lh posteriorcingulate area || id:ubm-a-2735	-	-	-	-	-	-	-2.13598	2.06452	0.300848	-	-	-	-	-	-	-	-	-	-	1	7916	0.00311488	40.795
ubm-a-2736	DKTatlas lh precentral area || id:ubm-a-2736	-	-	-	-	-	-	1.26843	1.00895	0.20869	-	-	-	-	-	-	-	-	-	-	1	7916	0.0113563	184.719
ubm-a-2737	DKTatlas lh precuneus area || id:ubm-a-2737	0.977995	1.12089	0.382925	5.70128	4.91988	0.453248	-	-	-	-0.421712	0.498891	0.541901	0.640298	0.386635	1.59013	0.807891	0.295502	1.82679	0.886359	3	7916	0.00651273	95.4575
ubm-a-2741	DKTatlas lh superiorparietal area || id:ubm-a-2741	-	-	-	-	-	-	-3.61301	1.76795	0.0409921	-	-	-	-	-	-	-	-	-	-	1	7916	0.00357129	43.809
ubm-a-2742	DKTatlas lh superiortemporal area || id:ubm-a-2742	-	-	-	-	-	-	-4.70354	2.36985	0.0471729	-	-	-	-	-	-	-	-	-	-	1	7916	0.00209465	38.322
ubm-a-2954	DKTatlas lh superiortemporal thickness || id:ubm-a-2954	-	-	-	-	-	-	0.548067	1.85178	0.767254	-	-	-	-	-	-	-	-	-	-	1	7916	0.00298559	31.0408
ubm-a-2743	DKTatlas lh supramarginal area || id:ubm-a-2743	-	-	-	-	-	-	-0.43721	2.24706	0.84573	-	-	-	-	-	-	-	-	-	-	1	7916	0.00227029	33.0261
ubm-a-2744	DKTatlas lh transversetemporal area || id:ubm-a-2744	-	-	-	-	-	-	-2.54041	1.9352	0.189271	-	-	-	-	-	-	-	-	-	-	1	7916	0.00309036	34.4937
ubm-a-2746	DKTatlas lh WhiteSurfArea area || id:ubm-a-2746	-2.23657	1.79142	0.211852	-	-	-	-	-	-	-	-	-	-	-	-	-	-	-	-	2	7916	0.00209325	76.0848
ubm-a-2823	DKTatlas rh cuneus area || id:ubm-a-2823	-	-	-	-	-	-	-0.459468	1.87419	0.806336	-	-	-	-	-	-	-	-	-	-	1	7916	0.00288085	35.6882
ubm-a-2825	DKTatlas rh fusiform area || id:ubm-a-2825	-	-	-	-	-	-	0.182189	2.30052	0.936878	-	-	-	-	-	-	-	-	-	-	1	7916	0.00196689	30.0366
ubm-a-2827	DKTatlas rh inferiortemporal area || id:ubm-a-2827	-	-	-	-	-	-	0.609792	2.37	0.79695	-	-	-	-	-	-	-	-	-	-	1	7916	0.00181972	30.25
ubm-a-2829	DKTatlas rh lateraloccipital area || id:ubm-a-2829	0.67934	1.51233	0.653288	-	-	-	-	-	-	-	-	-	-	-	-	-	-	-	-	2	7916	0.00558892	74.5263
ubm-a-3041	DKTatlas rh lateraloccipital thickness || id:ubm-a-3041	0.623943	1.83606	0.733987	-	-	-	-	-	-	-	-	-	-	-	-	-	-	-	-	2	7916	0.00748223	63.7961
ubm-a-2830	DKTatlas rh lateralorbitofrontal area || id:ubm-a-2830	-	-	-	-	-	-	1.45714	2.39836	0.54348	-	-	-	-	-	-	-	-	-	-	1	7916	0.00168834	30.1015
ubm-a-3042	DKTatlas rh lateralorbitofrontal thickness || id:ubm-a-3042	-	-	-	-	-	-	1.5391	2.24128	0.492268	-	-	-	-	-	-	-	-	-	-	1	7916	0.00345269	30.9203
ubm-a-2831	DKTatlas rh lingual area || id:ubm-a-2831	-	-	-	-	-	-	-0.387116	1.56591	0.804743	-	-	-	-	-	-	-	-	-	-	1	7916	0.00413022	47.1282
ubm-a-3046	DKTatlas rh parahippocampal thickness || id:ubm-a-3046	-	-	-	-	-	-	-0.573735	1.7932	0.749007	-	-	-	-	-	-	-	-	-	-	1	7916	0.00343754	30.0164
ubm-a-3048	DKTatlas rh parsopercularis thickness || id:ubm-a-3048	-	-	-	-	-	-	3.25872	2.42073	0.178247	-	-	-	-	-	-	-	-	-	-	1	7916	0.00322112	32.5256
ubm-a-2838	DKTatlas rh parstriangularis area || id:ubm-a-2838	-	-	-	-	-	-	-1.9732	1.60984	0.220309	-	-	-	-	-	-	-	-	-	-	1	7916	0.00362878	39.6205
ubm-a-3050	DKTatlas rh parstriangularis thickness || id:ubm-a-3050	-	-	-	-	-	-	-0.573321	2.25945	0.799693	-	-	-	-	-	-	-	-	-	-	1	7916	0.00320525	33.5982
ubm-a-2839	DKTatlas rh pericalcarine area || id:ubm-a-2839	-0.42931	0.0787045	4.90522e-08	-	-	-	-	-	-	-	-	-	-	-	-	-	-	-	-	2	7916	0.00811505	82.143
ubm-a-3051	DKTatlas rh pericalcarine thickness || id:ubm-a-3051	-	-	-	-	-	-	1.12359	1.96243	0.566948	-	-	-	-	-	-	-	-	-	-	1	7916	0.00337253	30.1587
ubm-a-2840	DKTatlas rh postcentral area || id:ubm-a-2840	2.77917	0.203355	1.60651e-42	-	-	-	-	-	-	-	-	-	-	-	-	-	-	-	-	2	7916	0.0042671	64.4956
ubm-a-3052	DKTatlas rh postcentral thickness || id:ubm-a-3052	-	-	-	-	-	-	1.81496	1.39132	0.192066	-	-	-	-	-	-	-	-	-	-	1	7916	0.00591496	59.6128
ubm-a-3053	DKTatlas rh posteriorcingulate thickness || id:ubm-a-3053	-	-	-	-	-	-	-0.169194	1.90483	0.929222	-	-	-	-	-	-	-	-	-	-	1	7916	0.00373482	35.427
ubm-a-2842	DKTatlas rh precentral area || id:ubm-a-2842	1.03802	0.83735	0.215103	-	-	-	-	-	-	-	-	-	-	-	-	-	-	-	-	2	7916	0.0124327	196.192
ubm-a-3057	DKTatlas rh rostralmiddlefrontal thickness || id:ubm-a-3057	-	-	-	-	-	-	-0.583175	2.29828	0.799693	-	-	-	-	-	-	-	-	-	-	1	7916	0.00309785	32.6404
ubm-a-3058	DKTatlas rh superiorfrontal thickness || id:ubm-a-3058	-	-	-	-	-	-	-0.598329	2.358	0.799693	-	-	-	-	-	-	-	-	-	-	1	7916	0.00294291	31.825
ubm-a-3059	DKTatlas rh superiorparietal thickness || id:ubm-a-3059	-	-	-	-	-	-	1.23952	0.688548	0.0718292	-	-	-	-	-	-	-	-	-	-	1	7916	0.00314397	30.6882
ubm-a-2849	DKTatlas rh supramarginal area || id:ubm-a-2849	-	-	-	-	-	-	-0.0426123	2.32421	0.985372	-	-	-	-	-	-	-	-	-	-	1	7916	0.00227952	32.1738
ubm-a-3061	DKTatlas rh supramarginal thickness || id:ubm-a-3061	-	-	-	-	-	-	-2.06777	2.0688	0.317551	-	-	-	-	-	-	-	-	-	-	1	7916	0.00310375	32.2831
ubm-a-2852	DKTatlas rh WhiteSurfArea area || id:ubm-a-2852	-2.1937	1.52418	0.150077	-	-	-	-	-	-	-	-	-	-	-	-	-	-	-	-	2	7916	0.00197993	71.3424
ubm-a-628	IDP dMRI ProbtrackX FA ar l || id:ubm-a-628	1.84448	0.49471	0.000192703	-	-	-	-	-	-	-	-	-	-	-	-	-	-	-	-	2	7916	0.0078442	66.251
ubm-a-629	IDP dMRI ProbtrackX FA ar r || id:ubm-a-629	3.39441	1.00062	0.000693077	-	-	-	-	-	-	-	-	-	-	-	-	-	-	-	-	2	7916	0.00750254	62.328
ubm-a-630	IDP dMRI ProbtrackX FA atr l || id:ubm-a-630	-	-	-	-	-	-	1.79931	1.25788	0.152595	-	-	-	-	-	-	-	-	-	-	1	7916	0.0063992	55.5563
ubm-a-631	IDP dMRI ProbtrackX FA atr r || id:ubm-a-631	-	-	-	-	-	-	1.02599	1.61007	0.523975	-	-	-	-	-	-	-	-	-	-	1	7916	0.00623493	53.0283
ubm-a-633	IDP dMRI ProbtrackX FA cgc r || id:ubm-a-633	-	-	-	-	-	-	0.712464	2.18069	0.743884	-	-	-	-	-	-	-	-	-	-	1	7916	0.00380309	30.098
ubm-a-638	IDP dMRI ProbtrackX FA fma || id:ubm-a-638	-	-	-	-	-	-	1.12242	1.7614	0.523975	-	-	-	-	-	-	-	-	-	-	1	7916	0.0052096	43.4127
ubm-a-639	IDP dMRI ProbtrackX FA fmi || id:ubm-a-639	0.742086	0.668028	0.266628	3.32395	3.24147	0.41298	-	-	-	-0.317234	0.500113	0.440771	0.36369	1.17369	0.90026	0.192327	1.34717	1.02313	0.279488	4	7916	0.0218351	181.803
ubm-a-640	IDP dMRI ProbtrackX FA ifo l || id:ubm-a-640	-0.0925916	1.14654	0.935635	-	-	-	-	-	-	-	-	-	-	-	-	-	-	-	-	2	7916	0.0150704	127.432
ubm-a-641	IDP dMRI ProbtrackX FA ifo r || id:ubm-a-641	-0.142901	1.1563	0.901644	-	-	-	-	-	-	-	-	-	-	-	-	-	-	-	-	2	7916	0.0136244	111.649
ubm-a-642	IDP dMRI ProbtrackX FA ilf l || id:ubm-a-642	-0.0144369	0.652925	0.982359	3.94024	4.1962	0.52002	-	-	-	-0.629744	0.511343	0.591922	0.731692	0.0124656	1.02396	0.990287	0.539287	1.18634	0.693983	3	7916	0.0193484	168.388
ubm-a-643	IDP dMRI ProbtrackX FA ilf r || id:ubm-a-643	-0.258915	0.779137	0.739655	3.8164	3.33817	0.45751	-	-	-	-0.596549	0.426008	0.447229	0.917494	-0.537771	0.958529	0.574771	0.751086	1.08405	0.560042	3	7916	0.0206538	172.424
ubm-a-645	IDP dMRI ProbtrackX FA ml l || id:ubm-a-645	-	-	-	-	-	-	0.0120673	1.58507	0.993926	-	-	-	-	-	-	-	-	-	-	1	7916	0.00405602	33.0625
ubm-a-646	IDP dMRI ProbtrackX FA ml r || id:ubm-a-646	-	-	-	-	-	-	-1.13962	1.65312	0.490585	-	-	-	-	-	-	-	-	-	-	1	7916	0.0035115	30.1429
ubm-a-647	IDP dMRI ProbtrackX FA ptr l || id:ubm-a-647	-0.247733	1.18994	0.835081	-	-	-	-	-	-	-	-	-	-	-	-	-	-	-	-	2	7916	0.0119422	102.113
ubm-a-648	IDP dMRI ProbtrackX FA ptr r || id:ubm-a-648	-	-	-	-	-	-	0.981505	1.02567	0.3386	-	-	-	-	-	-	-	-	-	-	1	7916	0.00939264	80.5367
ubm-a-649	IDP dMRI ProbtrackX FA slf l || id:ubm-a-649	-0.189226	1.30478	0.884692	-	-	-	-	-	-	-	-	-	-	-	-	-	-	-	-	2	7916	0.0105929	89.5793
ubm-a-650	IDP dMRI ProbtrackX FA slf r || id:ubm-a-650	-	-	-	-	-	-	1.07125	1.6811	0.523975	-	-	-	-	-	-	-	-	-	-	1	7916	0.00571917	48.1466
ubm-a-651	IDP dMRI ProbtrackX FA str l || id:ubm-a-651	-1.08544	0.395646	0.0060796	0.70918	3.30214	0.865323	-	-	-	-0.212941	0.670549	0.850282	0.985463	-1.32172	1.08294	0.222279	-1.3443	1.32275	0.416431	3	7916	0.0122582	99.9453
ubm-a-652	IDP dMRI ProbtrackX FA str r || id:ubm-a-652	-0.933526	0.718436	0.193811	-	-	-	-	-	-	-	-	-	-	-	-	-	-	-	-	2	7916	0.00772775	64.4617
ubm-a-653	IDP dMRI ProbtrackX FA unc l || id:ubm-a-653	1.78832	0.38206	2.85864e-06	-	-	-	-	-	-	-	-	-	-	-	-	-	-	-	-	2	7916	0.0084717	73.091
ubm-a-654	IDP dMRI ProbtrackX FA unc r || id:ubm-a-654	-	-	-	-	-	-	1.90888	1.33448	0.152595	-	-	-	-	-	-	-	-	-	-	1	7916	0.00568566	46.9122
ubm-a-790	IDP dMRI ProbtrackX ICVF ar l || id:ubm-a-790	0.469496	0.970573	0.628577	2.42384	2.58723	0.52075	-	-	-	-0.33424	0.559853	0.0797813	0.0832078	1.05718	0.711774	0.13747	1.07178	0.710101	0.270271	3	7916	0.0287142	240.664
ubm-a-791	IDP dMRI ProbtrackX ICVF ar r || id:ubm-a-791	0.453838	1.02197	0.656984	2.49178	2.92832	0.551164	-	-	-	-0.331354	0.587484	0.0764743	0.0706223	1.03991	0.720266	0.1488	1.12938	0.766657	0.278616	3	7916	0.0263871	221.014
ubm-a-792	IDP dMRI ProbtrackX ICVF atr l || id:ubm-a-792	0.4624	0.734229	0.528841	2.61164	1.71735	0.26771	-	-	-	-0.283728	0.307464	0.301984	0.405467	0.744074	0.779126	0.339572	1.20899	0.869598	0.258633	4	7916	0.0239198	224.38
ubm-a-793	IDP dMRI ProbtrackX ICVF atr r || id:ubm-a-793	0.431772	0.75921	0.569551	2.84969	1.79044	0.252462	-	-	-	-0.315749	0.282761	0.275563	0.416106	1.26006	0.819712	0.124246	1.22854	0.880178	0.257142	4	7916	0.0238123	223.477
ubm-a-794	IDP dMRI ProbtrackX ICVF cgc l || id:ubm-a-794	-0.610186	1.6398	0.709811	-	-	-	-	-	-	-	-	-	-	-	-	-	-	-	-	2	7916	0.0159838	141.228
ubm-a-795	IDP dMRI ProbtrackX ICVF cgc r || id:ubm-a-795	-0.439561	1.56697	0.779081	-	-	-	-	-	-	-	-	-	-	-	-	-	-	-	-	2	7916	0.0189344	166.066
ubm-a-796	IDP dMRI ProbtrackX ICVF cgh l || id:ubm-a-796	0.692036	0.692736	0.3178	2.05829	2.15886	0.515178	-	-	-	-0.229878	0.618687	0.306363	0.20394	1.1113	0.700556	0.112669	1.11566	0.78191	0.289756	3	7916	0.0265219	220.412
ubm-a-797	IDP dMRI ProbtrackX ICVF cgh r || id:ubm-a-797	0.660179	1.09033	0.544857	-	-	-	-	-	-	-	-	-	-	-	-	-	-	-	-	2	7916	0.0193048	166.687
ubm-a-798	IDP dMRI ProbtrackX ICVF cst l || id:ubm-a-798	0.412491	1.10906	0.709946	3.33051	3.84774	0.545793	-	-	-	-0.429767	0.570455	0.0712482	0.0726766	1.20286	0.81001	0.137545	1.24362	0.814918	0.266523	3	7916	0.0233256	188.877
ubm-a-799	IDP dMRI ProbtrackX ICVF cst r || id:ubm-a-799	1.12544	0.808866	0.164109	0.751011	3.21567	0.837064	-	-	-	0.048094	0.913811	0.220067	0.111835	1.32885	0.837436	0.112556	1.41852	0.965097	0.237955	4	7916	0.0242344	204.472
ubm-a-800	IDP dMRI ProbtrackX ICVF fma || id:ubm-a-800	0.103036	0.399759	0.796602	0.966467	1.99919	0.66188	-	-	-	-0.122651	0.680701	0.793006	0.686585	0.560985	0.711729	0.430579	0.582568	0.886496	0.546969	5	7916	0.0336882	270.784
ubm-a-801	IDP dMRI ProbtrackX ICVF fmi || id:ubm-a-801	0.791039	0.492658	0.10835	0.790675	1.70649	0.674669	-	-	-	5.25638e-05	0.999834	0.495241	0.335693	1.11661	0.640723	0.0813791	1.05736	0.803409	0.258496	5	7916	0.0370865	315.479
ubm-a-802	IDP dMRI ProbtrackX ICVF ifo l || id:ubm-a-802	0.802726	0.61056	0.188598	0.593201	1.76767	0.769118	-	-	-	0.0331044	0.907978	0.32472	0.179042	1.07299	0.676286	0.112603	1.12329	0.758971	0.235435	4	7916	0.0327711	278.719
ubm-a-803	IDP dMRI ProbtrackX ICVF ifo r || id:ubm-a-803	0.470539	0.578251	0.415801	1.61875	1.70273	0.442107	-	-	-	-0.18724	0.543375	0.394572	0.307371	0.650019	0.675693	0.336048	1.03982	0.796348	0.282747	4	7916	0.0315058	271.244
ubm-a-804	IDP dMRI ProbtrackX ICVF ilf l || id:ubm-a-804	0.764882	0.606999	0.207631	0.461546	1.75139	0.816808	-	-	-	0.0489263	0.86622	0.311034	0.172732	1.05132	0.639596	0.100234	1.11481	0.706163	0.212522	4	7916	0.0342593	285.811
ubm-a-805	IDP dMRI ProbtrackX ICVF ilf r || id:ubm-a-805	0.398343	1.00287	0.691219	-1.05065	3.0256	0.787225	-	-	-	0.231372	0.691565	0.123262	0.0701876	0.177399	0.802471	0.825041	0.111659	0.939412	0.916248	3	7916	0.0294786	253.802
ubm-a-806	IDP dMRI ProbtrackX ICVF mcp || id:ubm-a-806	0.596516	0.494909	0.228085	1.94244	3.88199	0.704643	-	-	-	-0.146724	0.78134	0.76349	0.521057	0.847939	1.11962	0.448844	1.0482	1.33587	0.514838	3	7916	0.0141887	138.421
ubm-a-807	IDP dMRI ProbtrackX ICVF ml l || id:ubm-a-807	1.58929	0.950175	0.0943998	-	-	-	-	-	-	-	-	-	-	-	-	-	-	-	-	2	7916	0.0119491	129.429
ubm-a-808	IDP dMRI ProbtrackX ICVF ml r || id:ubm-a-808	0.936508	1.13961	0.411203	3.58403	3.73043	0.438054	-	-	-	-0.296127	0.530541	0.11718	0.100738	1.70439	0.937722	0.0691269	1.63875	1.11057	0.236525	4	7916	0.0162976	193.562
ubm-a-809	IDP dMRI ProbtrackX ICVF ptr l || id:ubm-a-809	-0.236181	0.699445	0.735613	0.581246	2.47181	0.835976	-	-	-	-0.114049	0.759011	0.398864	0.24884	-0.195655	0.840562	0.815943	0.462256	1.00256	0.676118	4	7916	0.0274572	236.309
ubm-a-810	IDP dMRI ProbtrackX ICVF ptr r || id:ubm-a-810	-0.0752635	0.653497	0.90831	2.68637	2.48853	0.475674	-	-	-	-0.470017	0.450784	0.491787	0.814004	0.0078599	0.861898	0.992724	0.528373	1.02668	0.658032	3	7916	0.0256382	228.549
ubm-a-811	IDP dMRI ProbtrackX ICVF slf l || id:ubm-a-811	0.602247	0.74169	0.416796	1.81771	3.00598	0.653765	-	-	-	-0.198523	0.743122	0.263519	0.133093	1.1706	0.738591	0.112988	1.17648	0.819069	0.28742	3	7916	0.0263696	217.503
ubm-a-812	IDP dMRI ProbtrackX ICVF slf r || id:ubm-a-812	-0.769242	1.20311	0.522577	2.54165	3.83943	0.576053	-	-	-	-0.436283	0.458435	0.0293744	0.0416703	-0.106809	0.920572	0.907633	0.358017	1.02657	0.750317	4	7916	0.027857	230.322
ubm-a-813	IDP dMRI ProbtrackX ICVF str l || id:ubm-a-813	0.713256	0.82299	0.386127	2.76805	3.31001	0.556616	-	-	-	-0.294747	0.633218	0.275507	0.178142	1.25976	0.871537	0.148332	1.3145	0.894115	0.279311	3	7916	0.0207786	183.589
ubm-a-814	IDP dMRI ProbtrackX ICVF str r || id:ubm-a-814	0.700389	0.848147	0.408925	2.4313	3.54519	0.617306	-	-	-	-0.244514	0.698744	0.266496	0.147738	1.31094	0.887761	0.13976	1.34628	0.97297	0.300651	3	7916	0.0200544	185.168
ubm-a-815	IDP dMRI ProbtrackX ICVF unc l || id:ubm-a-815	0.721441	0.575192	0.209747	2.18661	1.76823	0.341745	-	-	-	-0.22155	0.466991	0.502505	0.458637	1.04828	0.736234	0.154492	1.18623	0.839107	0.252358	4	7916	0.0248742	230.1
ubm-a-816	IDP dMRI ProbtrackX ICVF unc r || id:ubm-a-816	0.638377	1.04326	0.540598	-	-	-	-	-	-	-	-	-	-	-	-	-	-	-	-	2	7916	0.020954	190.84
ubm-a-844	IDP dMRI ProbtrackX ISOVF ar l || id:ubm-a-844	-	-	-	-	-	-	-1.14141	1.78304	0.522076	-	-	-	-	-	-	-	-	-	-	1	7916	0.00381925	31.4694
ubm-a-846	IDP dMRI ProbtrackX ISOVF atr l || id:ubm-a-846	-	-	-	-	-	-	-1.5299	1.87953	0.415655	-	-	-	-	-	-	-	-	-	-	1	7916	0.00316547	29.7695
ubm-a-847	IDP dMRI ProbtrackX ISOVF atr r || id:ubm-a-847	-	-	-	-	-	-	2.4453	1.70949	0.152595	-	-	-	-	-	-	-	-	-	-	1	7916	0.00346475	34.1775
ubm-a-848	IDP dMRI ProbtrackX ISOVF cgc l || id:ubm-a-848	-0.0357749	1.2238	0.976679	4.1159	4.62293	0.536895	-	-	-	-0.547912	0.521819	0.239621	0.216631	0.660088	1.35684	0.626621	1.14275	1.71605	0.573989	3	7916	0.0110088	95.6937
ubm-a-855	IDP dMRI ProbtrackX ISOVF fmi || id:ubm-a-855	-	-	-	-	-	-	-2.50368	1.76347	0.155681	-	-	-	-	-	-	-	-	-	-	1	7916	0.0032152	31.8022
ubm-a-856	IDP dMRI ProbtrackX ISOVF ifo l || id:ubm-a-856	-0.12886	0.59389	0.828227	-3.12645	3.76271	0.55863	-	-	-	0.320058	0.560201	0.70563	0.906377	0.241808	1.20718	0.841239	0.398433	1.40588	0.803509	3	7916	0.0118806	96.9214
ubm-a-857	IDP dMRI ProbtrackX ISOVF ifo r || id:ubm-a-857	0.0853276	1.05985	0.935833	-	-	-	-	-	-	-	-	-	-	-	-	-	-	-	-	2	7916	0.00951669	82.0823
ubm-a-858	IDP dMRI ProbtrackX ISOVF ilf l || id:ubm-a-858	-0.133661	0.579774	0.817672	-3.05484	3.65267	0.556591	-	-	-	0.316867	0.558729	0.708193	0.991476	0.215478	1.13156	0.848976	0.368743	1.38538	0.815038	3	7916	0.0122282	104.757
ubm-a-859	IDP dMRI ProbtrackX ISOVF ilf r || id:ubm-a-859	0.419308	0.716539	0.558423	-5.68167	10.0201	0.595203	-	-	-	0.593513	0.568138	0.268375	0.21486	0.268434	0.873354	0.758569	0.320569	1.22801	0.802784	7	7916	0.0265817	236.207
ubm-a-865	IDP dMRI ProbtrackX ISOVF slf l || id:ubm-a-865	-0.914225	0.550958	0.0970483	-3.6112	2.90364	0.281526	-	-	-	0.262493	0.390471	0.754297	0.786943	-0.843972	0.962869	0.380749	-0.587707	1.32097	0.674987	6	7916	0.0201976	200.185
ubm-a-866	IDP dMRI ProbtrackX ISOVF slf r || id:ubm-a-866	0.559543	0.568267	0.324797	10.4147	13.4944	0.520961	-	-	-	-0.815405	0.540253	0.78517	0.767033	0.456087	1.09128	0.675991	0.277427	1.53553	0.868141	4	7916	0.0124527	139.435
ubm-a-869	IDP dMRI ProbtrackX ISOVF unc l || id:ubm-a-869	-	-	-	-	-	-	0.497505	1.46445	0.734066	-	-	-	-	-	-	-	-	-	-	1	7916	0.00558155	49.838
ubm-a-870	IDP dMRI ProbtrackX ISOVF unc r || id:ubm-a-870	-	-	-	-	-	-	0.399369	1.25604	0.750516	-	-	-	-	-	-	-	-	-	-	1	7916	0.0076887	62.6903
ubm-a-711	IDP dMRI ProbtrackX L1 atr l || id:ubm-a-711	1.83926	1.30778	0.159604	4.08548	14.8298	0.828862	-	-	-	-0.197834	0.903576	0.375736	0.166612	2.60466	1.62475	0.108911	2.88961	1.83078	0.25523	3	7916	0.00714183	92.7305
ubm-a-715	IDP dMRI ProbtrackX L1 cgh l || id:ubm-a-715	-	-	-	-	-	-	1.48463	1.69046	0.379813	-	-	-	-	-	-	-	-	-	-	1	7916	0.00355114	32.093
ubm-a-717	IDP dMRI ProbtrackX L1 cst l || id:ubm-a-717	-	-	-	-	-	-	-1.88947	1.97158	0.337885	-	-	-	-	-	-	-	-	-	-	1	7916	0.00343217	30.3562
ubm-a-720	IDP dMRI ProbtrackX L1 fmi || id:ubm-a-720	-	-	-	-	-	-	-0.969144	2.00787	0.629327	-	-	-	-	-	-	-	-	-	-	1	7916	0.00409357	44.2149
ubm-a-721	IDP dMRI ProbtrackX L1 ifo l || id:ubm-a-721	1.00938	1.04901	0.335937	-0.511461	7.07836	0.95408	-	-	-	0.173731	0.86244	0.427017	0.202586	1.6055	1.47287	0.275689	2.1492	1.81379	0.357767	3	7916	0.0109128	109.669
ubm-a-722	IDP dMRI ProbtrackX L1 ifo r || id:ubm-a-722	-	-	-	-	-	-	-0.929768	1.92629	0.629327	-	-	-	-	-	-	-	-	-	-	1	7916	0.00444764	47.4918
ubm-a-723	IDP dMRI ProbtrackX L1 ilf l || id:ubm-a-723	-1.05833	1.24606	0.395694	-5.17378	10.916	0.718231	-	-	-	0.395867	0.768049	0.210156	0.0988707	-1.98695	1.24793	0.111339	-2.09776	1.53636	0.305416	3	7916	0.0104892	104.857
ubm-a-724	IDP dMRI ProbtrackX L1 ilf r || id:ubm-a-724	-1.72623	0.844968	0.0410567	-	-	-	-	-	-	-	-	-	-	-	-	-	-	-	-	2	7916	0.007716	80.8402
ubm-a-730	IDP dMRI ProbtrackX L1 slf l || id:ubm-a-730	-	-	-	-	-	-	-2.26638	1.58441	0.152595	-	-	-	-	-	-	-	-	-	-	1	7916	0.00403341	42.546
ubm-a-731	IDP dMRI ProbtrackX L1 slf r || id:ubm-a-731	-2.11882	0.871128	0.0150044	-	-	-	-	-	-	-	-	-	-	-	-	-	-	-	-	2	7916	0.006755	77.9765
ubm-a-733	IDP dMRI ProbtrackX L1 str r || id:ubm-a-733	-	-	-	-	-	-	-0.628204	2.09641	0.764439	-	-	-	-	-	-	-	-	-	-	1	7916	0.0023614	33.0863
ubm-a-734	IDP dMRI ProbtrackX L1 unc l || id:ubm-a-734	-0.434883	1.53545	0.777002	-0.300676	11.5103	0.983374	-	-	-	-0.0139998	0.992442	0.1109	0.0359888	-1.28227	1.34163	0.339196	-1.74746	1.51034	0.366791	3	7916	0.0098199	119.207
ubm-a-735	IDP dMRI ProbtrackX L1 unc r || id:ubm-a-735	0.744706	1.12148	0.506665	-0.896815	6.38777	0.911202	-	-	-	0.17676	0.835255	0.337513	0.154216	0.363807	1.33263	0.784854	-0.102803	1.79404	0.959514	3	7916	0.0117386	131.004
ubm-a-736	IDP dMRI ProbtrackX L2 ar l || id:ubm-a-736	-	-	-	-	-	-	-2.23715	1.56397	0.152595	-	-	-	-	-	-	-	-	-	-	1	7916	0.00413951	35.5705
ubm-a-737	IDP dMRI ProbtrackX L2 ar r || id:ubm-a-737	-	-	-	-	-	-	-2.26243	1.58165	0.152595	-	-	-	-	-	-	-	-	-	-	1	7916	0.00404748	36.2517
ubm-a-738	IDP dMRI ProbtrackX L2 atr l || id:ubm-a-738	-	-	-	-	-	-	-1.96511	1.37379	0.152595	-	-	-	-	-	-	-	-	-	-	1	7916	0.00536494	57.24
ubm-a-739	IDP dMRI ProbtrackX L2 atr r || id:ubm-a-739	-	-	-	-	-	-	-2.05351	1.4356	0.152595	-	-	-	-	-	-	-	-	-	-	1	7916	0.00491295	53.0218
ubm-a-740	IDP dMRI ProbtrackX L2 cgc l || id:ubm-a-740	-	-	-	-	-	-	-0.839296	1.73885	0.629327	-	-	-	-	-	-	-	-	-	-	1	7916	0.00545818	51.5926
ubm-a-741	IDP dMRI ProbtrackX L2 cgc r || id:ubm-a-741	-	-	-	-	-	-	-0.726231	1.5046	0.629327	-	-	-	-	-	-	-	-	-	-	1	7916	0.00729004	67.4495
ubm-a-742	IDP dMRI ProbtrackX L2 cgh l || id:ubm-a-742	-0.115051	0.985751	0.907087	-	-	-	-	-	-	-	-	-	-	-	-	-	-	-	-	2	7916	0.00826444	66.2387
ubm-a-746	IDP dMRI ProbtrackX L2 fma || id:ubm-a-746	-	-	-	-	-	-	-1.09743	1.6724	0.511696	-	-	-	-	-	-	-	-	-	-	1	7916	0.00390172	33.1382
ubm-a-747	IDP dMRI ProbtrackX L2 fmi || id:ubm-a-747	-0.783086	0.707609	0.268438	-2.16517	3.34943	0.584276	-	-	-	0.165716	0.711629	0.421097	0.275192	-1.32618	0.885779	0.134343	-1.47223	1.03115	0.248658	4	7916	0.0203656	182.921
ubm-a-748	IDP dMRI ProbtrackX L2 ifo l || id:ubm-a-748	0.289662	0.988108	0.769409	-	-	-	-	-	-	-	-	-	-	-	-	-	-	-	-	2	7916	0.0162293	147.251
ubm-a-749	IDP dMRI ProbtrackX L2 ifo r || id:ubm-a-749	0.350237	1.06608	0.742511	-	-	-	-	-	-	-	-	-	-	-	-	-	-	-	-	2	7916	0.0135241	123.98
ubm-a-750	IDP dMRI ProbtrackX L2 ilf l || id:ubm-a-750	0.294869	1.07586	0.784026	-	-	-	-	-	-	-	-	-	-	-	-	-	-	-	-	2	7916	0.0139055	134.961
ubm-a-751	IDP dMRI ProbtrackX L2 ilf r || id:ubm-a-751	0.54146	0.760486	0.47647	-3.67126	3.54245	0.488634	-	-	-	0.569686	0.43554	0.460261	0.825865	0.801992	0.978621	0.412494	1.54226	1.42514	0.392293	3	7916	0.018616	178.106
ubm-a-755	IDP dMRI ProbtrackX L2 ptr l || id:ubm-a-755	-	-	-	-	-	-	-1.90329	1.33058	0.152595	-	-	-	-	-	-	-	-	-	-	1	7916	0.00571908	54.6001
ubm-a-756	IDP dMRI ProbtrackX L2 ptr r || id:ubm-a-756	-	-	-	-	-	-	-1.69075	1.20423	0.160317	-	-	-	-	-	-	-	-	-	-	1	7916	0.00702987	69.1091
ubm-a-757	IDP dMRI ProbtrackX L2 slf l || id:ubm-a-757	-0.540255	1.57487	0.731563	-	-	-	-	-	-	-	-	-	-	-	-	-	-	-	-	2	7916	0.0116676	103.477
ubm-a-758	IDP dMRI ProbtrackX L2 slf r || id:ubm-a-758	0.44873	1.22501	0.714137	-	-	-	-	-	-	-	-	-	-	-	-	-	-	-	-	2	7916	0.0098959	92.1455
ubm-a-759	IDP dMRI ProbtrackX L2 str l || id:ubm-a-759	-	-	-	-	-	-	-1.04518	1.60898	0.515958	-	-	-	-	-	-	-	-	-	-	1	7916	0.00398139	42.1598
ubm-a-760	IDP dMRI ProbtrackX L2 str r || id:ubm-a-760	-	-	-	-	-	-	-1.10174	1.69605	0.515958	-	-	-	-	-	-	-	-	-	-	1	7916	0.0035831	42.5373
ubm-a-761	IDP dMRI ProbtrackX L2 unc l || id:ubm-a-761	-	-	-	-	-	-	-1.88947	1.32092	0.152595	-	-	-	-	-	-	-	-	-	-	1	7916	0.00580306	62.6281
ubm-a-762	IDP dMRI ProbtrackX L2 unc r || id:ubm-a-762	-0.958072	0.968456	0.322527	-	-	-	-	-	-	-	-	-	-	-	-	-	-	-	-	2	7916	0.0123949	117.81
ubm-a-763	IDP dMRI ProbtrackX L3 ar l || id:ubm-a-763	-	-	-	-	-	-	-2.11528	1.47878	0.152595	-	-	-	-	-	-	-	-	-	-	1	7916	0.00463019	40.1982
ubm-a-764	IDP dMRI ProbtrackX L3 ar r || id:ubm-a-764	-	-	-	-	-	-	-2.20866	1.54406	0.152595	-	-	-	-	-	-	-	-	-	-	1	7916	0.00424697	38.44
ubm-a-765	IDP dMRI ProbtrackX L3 atr l || id:ubm-a-765	-	-	-	-	-	-	-1.8881	1.31996	0.152595	-	-	-	-	-	-	-	-	-	-	1	7916	0.00581149	61.3018
ubm-a-766	IDP dMRI ProbtrackX L3 atr r || id:ubm-a-766	-	-	-	-	-	-	-1.97555	1.38109	0.152595	-	-	-	-	-	-	-	-	-	-	1	7916	0.00530836	55.3637
ubm-a-767	IDP dMRI ProbtrackX L3 cgc l || id:ubm-a-767	-	-	-	-	-	-	-1.00893	1.58331	0.523975	-	-	-	-	-	-	-	-	-	-	1	7916	0.00644747	55.4027
ubm-a-768	IDP dMRI ProbtrackX L3 cgc r || id:ubm-a-768	-	-	-	-	-	-	-0.969328	1.52116	0.523975	-	-	-	-	-	-	-	-	-	-	1	7916	0.0069851	60.6462
ubm-a-769	IDP dMRI ProbtrackX L3 cgh l || id:ubm-a-769	-	-	-	-	-	-	-1.25256	1.72071	0.466654	-	-	-	-	-	-	-	-	-	-	1	7916	0.00380294	30.1813
ubm-a-774	IDP dMRI ProbtrackX L3 fmi || id:ubm-a-774	-0.706838	0.935277	0.449798	-2.92899	4.80939	0.651755	-	-	-	0.286192	0.716667	0.251739	0.133837	-1.37598	0.945061	0.145402	-1.49432	1.08129	0.301089	3	7916	0.0173733	150.31
ubm-a-775	IDP dMRI ProbtrackX L3 ifo l || id:ubm-a-775	-0.526164	1.21491	0.66495	-	-	-	-	-	-	-	-	-	-	-	-	-	-	-	-	2	7916	0.0182327	160.854
[truncated: 4,200 more rows]

## Sheet: All_4_B1
Sheet 2. All MR results based on the release 4 HGI B1 dataset.
b: causal effect size; se: standard error; pval: p-value; IVW_MRE: inverse-variance weighted random-effects model; Egger: MR-Egger; Wald: Wald ratio; Het: heterogeneity; W_Med: weighted median; W_Mod: weighted mode; nsnps: number of SNPs retained for this analysis.
GWAS ID	trait	b_IVW_MRE	se_IVW_MRE	pval_IVW_MRE	b_Egger	se_Egger	pval_Egger	b_Wald	se_Wald	pval_Wald	Egger_intercept	pval_intercept	Het_IVW_pval	Het_Egger_pval	b_W_Med	se_W_Med	pval_W_Med	b_W_Mod	se_W_Mod	pval_W_Mod	nsnps	samplesize.exposure	Total_R_Square	F_statistic
ukb-d-M13_ARTHROSIS	#Arthrosis || id:ukb-d-M13_ARTHROSIS	3.53505	5.63407	0.530369	60.9948	52.4456	0.288983	-	-	-	-0.227663	0.312775	0.0909644	0.115124	10.7455	6.02252	0.074388	13.2631	8.15799	0.148022	8	361194	5.01751e-05	283.149
ukb-d-M13_OTHERJOINT	#Other joint disorders || id:ukb-d-M13_OTHERJOINT	-	-	-	-	-	-	2.55045	6.99683	0.715474	-	-	-	-	-	-	-	-	-	-	1	361194	1.49067e-05	77.0271
ukb-d-M13_POLYARTHROPATHIES	#Polyarthropathies || id:ukb-d-M13_POLYARTHROPATHIES	-1.54922	20.9371	0.941015	-	-	-	-	-	-	-	-	-	-	-	-	-	-	-	-	2	361194	7.20111e-06	281.962
ukb-d-M13_SPONDYLOPATHY	#Spondylopathies || id:ukb-d-M13_SPONDYLOPATHY	-	-	-	-	-	-	33.2459	28.2681	0.239557	-	-	-	-	-	-	-	-	-	-	1	361194	9.94358e-07	29.742
ukb-d-L12_ACTINKERA	Actinic keratosis || id:ukb-d-L12_ACTINKERA	2.4802	22.8861	0.913701	-	-	-	-	-	-	-	-	-	-	-	-	-	-	-	-	2	361194	8.05283e-07	77.3618
finn-a-L12_ACTINKERA	Actinic keratosis || id:finn-a-L12_ACTINKERA	-	-	-	-	-	-	-0.0462218	0.0842714	0.583357	-	-	-	-	-	-	-	-	-	-	1	-	0.0288983	34.7356
ukb-d-20554_6	Actions taken following self-harm: Receive help from friends / family / neighbours || id:ukb-d-20554_6	-	-	-	-	-	-	-12.616	17.0408	0.459094	-	-	-	-	-	-	-	-	-	-	1	117733	4.37581e-06	39.8558
ukb-d-20550_1	Activities undertaken to treat anxiety: Talking therapies, such as psychotherapy, counselling, group therapy or CBT || id:ukb-d-20550_1	-	-	-	-	-	-	-8.62633	6.25061	0.167562	-	-	-	-	-	-	-	-	-	-	1	98990	3.45855e-05	30.9286
ukb-d-20547_3	Activities undertaken to treat depression: Other therapeutic activities such as mindfulness, yoga or art classes || id:ukb-d-20547_3	-8.69852	2.18294	6.75421e-05	-	-	-	-	-	-	-	-	-	-	-	-	-	-	-	-	2	117763	3.8113e-05	61.3303
ukb-d-20547_1	Activities undertaken to treat depression: Talking therapies, such as psychotherapy, counselling, group therapy or CBT || id:ukb-d-20547_1	-3.22318	3.65022	0.377231	-	-	-	-	-	-	-	-	-	-	-	-	-	-	-	-	2	117763	8.8076e-05	62.31
finn-a-H7_IRIDOACUTE	Acute and subacute iridocyclitis || id:finn-a-H7_IRIDOACUTE	0.109479	0.0690361	0.112781	0.208763	0.10039	0.285355	-	-	-	-0.147292	0.43045	0.153509	0.225696	0.119266	0.053245	0.0250943	0.117706	0.0589758	0.184072	3	-	0.964482	851.895
ukb-d-M13_ADHCAPSULITIS	Adhesive capsulitis of shoulder || id:ukb-d-M13_ADHCAPSULITIS	-	-	-	-	-	-	39.1804	38.3598	0.307068	-	-	-	-	-	-	-	-	-	-	1	361194	4.82616e-07	52.8618
ukb-d-STILL_ADULT	Adult-onset Still disease || id:ukb-d-STILL_ADULT	6.55882	15.3712	0.669601	-35.1913	54.3067	0.583436	-	-	-	0.119405	0.504745	0.35566	0.29412	-0.881565	16.4965	0.957382	-8.0319	17.8265	0.682877	4	361194	7.65838e-06	658.433
finn-a-STILL_ADULT	Adult-onset Still disease || id:finn-a-STILL_ADULT	-	-	-	-	-	-	-0.06504	0.10546	0.537417	-	-	-	-	-	-	-	-	-	-	1	-	0.178052	132.25
ukb-b-11158	Aide-memoire completed || id:ukb-b-11158	-5.07226	3.80379	0.182376	-2.53422	12.5942	0.853396	-	-	-	-0.0170964	0.843648	0.552486	0.393816	-4.83349	5.4563	0.375695	0.952875	8.5278	0.916414	5	462933	5.87551e-05	163.889
ukb-b-10923	Alcohol consumed || id:ukb-b-10923	-	-	-	-	-	-	2.27406	2.19476	0.300139	-	-	-	-	-	-	-	-	-	-	1	64949	0.0002371	63.8237
ukb-d-20117_2	Alcohol drinker status: Current || id:ukb-d-20117_2	11.7881	5.38342	0.0285455	10.5628	19.0149	0.677199	-	-	-	0.00643718	0.955325	0.59633	0.310432	12.7506	9.35529	0.172904	14.2647	10.4628	0.305953	3	360726	1.65162e-05	97.1393
ukb-b-16878	Alcohol usually taken with meals || id:ukb-b-16878	0.0126794	0.851546	0.98812	-0.0496418	6.33219	0.993792	-	-	-	0.000547959	0.99213	0.578203	0.529105	-0.472424	1.25285	0.706114	-0.686157	2.22993	0.760185	35	235645	0.00116253	1343.84
ukb-d-41219_2	Anaesthetics administered during delivery: Epidural or caudal anaesthetic || id:ukb-d-41219_2	-	-	-	-	-	-	0.0404961	0.693297	0.953421	-	-	-	-	-	-	-	-	-	-	1	3345	0.00217044	32.4079
finn-a-M13_ANKYLOSPON	Ankylosing spondylitis || id:finn-a-M13_ANKYLOSPON	0.073142	0.0362386	0.0435553	-	-	-	-	-	-	-	-	-	-	-	-	-	-	-	-	2	-	2.77951	911.537
ukb-b-8446	Answered sexual history questions || id:ukb-b-8446	12.8657	13.8484	0.35287	-	-	-	-	-	-	-	-	-	-	-	-	-	-	-	-	2	462725	1.05037e-05	63.4869
ukb-d-ICDMAIN_ANY_ENTRY	Any ICDMAIN event in hilmo or causes of death || id:ukb-d-ICDMAIN_ANY_ENTRY	4.72796	2.55127	0.0638566	-27.6201	27.1593	0.384045	-	-	-	0.213957	0.31598	0.70377	0.865629	6.34277	4.28955	0.139232	7.96253	5.5026	0.221434	5	361194	7.76158e-05	166.576
ukb-d-KRA_PSY_ANYMENTAL	Any mental disorder || id:ukb-d-KRA_PSY_ANYMENTAL	-	-	-	-	-	-	39.0816	34.4027	0.255955	-	-	-	-	-	-	-	-	-	-	1	361194	1.08821e-06	32.8283
finn-a-J10_ASTHMA	Asthma || id:finn-a-J10_ASTHMA	-	-	-	-	-	-	0.416818	0.497707	0.402325	-	-	-	-	-	-	-	-	-	-	1	-	0.00482923	30.25
ukb-d-J10_ASTHMA	Asthma || id:ukb-d-J10_ASTHMA	-1.46592	11.9488	0.902357	-58.9919	106.064	0.676861	-	-	-	0.0699911	0.678233	0.724441	0.560705	-6.76462	24.3714	0.781347	-11.9135	29.6955	0.727086	3	361194	2.34597e-06	143.643
finn-a-J10_ASTHMA_EXMORE	Asthma || id:finn-a-J10_ASTHMA_EXMORE	-	-	-	-	-	-	0.413892	0.494213	0.402325	-	-	-	-	-	-	-	-	-	-	1	-	0.00489752	30.3412
finn-a-ASTHMA_MODE	Asthma (mode) || id:finn-a-ASTHMA_MODE	-	-	-	-	-	-	-0.087762	0.400731	0.826646	-	-	-	-	-	-	-	-	-	-	1	-	0.00578459	35.618
finn-a-ASTHMA_COMORB	Asthma associated co-morbidites || id:finn-a-ASTHMA_COMORB	-0.0416455	0.151491	0.78339	-	-	-	-	-	-	-	-	-	-	-	-	-	-	-	-	2	-	0.0131002	185.355
ukb-d-ASTHMA_HOSPITAL1	Asthma, hospital admissions 1 || id:ukb-d-ASTHMA_HOSPITAL1	6.39992	19.6012	0.744041	-75.327	116.118	0.633646	-	-	-	0.0999475	0.603804	0.417358	0.282766	-6.82987	26.2062	0.794385	-12.9477	33.1462	0.733756	3	361194	2.33017e-06	143.32
ukb-b-1867	Attendance/disability/mobility allowance: Blue badge || id:ukb-b-1867	17.3468	14.6206	0.235442	-	-	-	-	-	-	-	-	-	-	-	-	-	-	-	-	2	459354	4.94648e-06	65.3316
ukb-b-20214	Attendance/disability/mobility allowance: Disability living allowance || id:ukb-b-20214	-3.54246	8.40344	0.673354	-74.437	32.4969	0.0618941	-	-	-	0.199269	0.0672973	0.104152	0.369188	-1.90503	9.08035	0.833826	-1.92611	13.4451	0.890123	8	459354	2.40274e-05	257.453
ukb-b-3855	Attendance/disability/mobility allowance: None of the above || id:ukb-b-3855	-3.68984	5.72863	0.519507	49.3867	27.2257	0.112558	-	-	-	-0.179091	0.0879376	0.202811	0.425382	-6.18072	6.21879	0.320282	-7.1175	8.33162	0.417798	9	459354	3.94285e-05	324.481
ukb-b-8463	Back pain for 3+ months || id:ukb-b-8463	-	-	-	-	-	-	0.203921	2.29174	0.929097	-	-	-	-	-	-	-	-	-	-	1	117404	5.83533e-05	31.0852
ukb-d-20526	Been in serious accident believed to be life-threatening || id:ukb-d-20526	-	-	-	-	-	-	-1.39573	5.78266	0.809273	-	-	-	-	-	-	-	-	-	-	1	117922	2.17644e-05	29.7654
ukb-d-20552_2	Behavioural and miscellaneous addictions: A behaviour || id:ukb-d-20552_2	-	-	-	-	-	-	28.2735	22.2502	0.203834	-	-	-	-	-	-	-	-	-	-	1	116746	2.66228e-06	30.0269
finn-a-CD2_BENIGN	Benign neoplasms || id:finn-a-CD2_BENIGN	0.666541	0.0476403	1.76655e-44	-	-	-	-	-	-	-	-	-	-	-	-	-	-	-	-	2	-	0.00496109	66.7813
finn-a-CD2_BENIGN_EXALLC	Benign neoplasms (ICD C excluded) || id:finn-a-CD2_BENIGN_EXALLC	0.665868	0.0385649	8.46084e-67	-	-	-	-	-	-	-	-	-	-	-	-	-	-	-	-	2	-	0.00501512	64.7521
ukb-b-17868	Bilateral oophorectomy (both ovaries removed) || id:ukb-b-17868	-2.35624	3.76914	0.53188	3.30177	15.069	0.837291	-	-	-	-0.0385522	0.716093	0.257472	0.178086	-3.09756	4.26838	0.468023	-5.95037	6.89518	0.427595	6	247538	8.08519e-05	266.627
ukb-d-20126_0	Bipolar and major depression status: No Bipolar or Depression || id:ukb-d-20126_0	-	-	-	-	-	-	-1.44881	3.27333	0.658047	-	-	-	-	-	-	-	-	-	-	1	86895	7.66316e-05	34.222
ukb-b-20296	Blood clot, DVT, bronchitis, emphysema, asthma, rhinitis, eczema, allergy diagnosed by doctor: Asthma || id:ukb-b-20296	0.129196	0.700545	0.853683	0.734447	1.78544	0.681711	-	-	-	-0.00457563	0.711546	0.659609	0.636613	-1.04028	1.21695	0.392644	-1.73315	1.63606	0.292021	100	462013	0.00166596	7565.08
ukb-b-11411	Blood clot, DVT, bronchitis, emphysema, asthma, rhinitis, eczema, allergy diagnosed by doctor: Blood clot in the leg (DVT) || id:ukb-b-11411	10.8174	3.03512	0.000365118	8.90667	9.45106	0.370596	-	-	-	0.00767478	0.820156	0.944635	0.911119	6.83197	5.94772	0.250692	6.06495	6.81391	0.39433	11	462013	4.60336e-05	1036.13
ukb-b-13704	Blood clot, DVT, bronchitis, emphysema, asthma, rhinitis, eczema, allergy diagnosed by doctor: Blood clot in the lung || id:ukb-b-13704	9.71776	10.3852	0.349414	10.6882	33.69	0.766923	-	-	-	-0.00220565	0.976992	0.303584	0.197233	11.4204	11.9769	0.340322	11.5319	14.1622	0.452508	6	462013	9.27668e-06	521.561
ukb-b-16207	Blood clot, DVT, bronchitis, emphysema, asthma, rhinitis, eczema, allergy diagnosed by doctor: Emphysema/chronic bronchitis || id:ukb-b-16207	-	-	-	-	-	-	24.4579	24.7711	0.323468	-	-	-	-	-	-	-	-	-	-	1	462013	1.09538e-06	30.2162
ukb-b-17241	Blood clot, DVT, bronchitis, emphysema, asthma, rhinitis, eczema, allergy diagnosed by doctor: Hayfever, allergic rhinitis or eczema || id:ukb-b-17241	0.447546	0.486058	0.357172	1.042	1.14623	0.364804	-	-	-	-0.00577738	0.567563	0.273369	0.260842	0.478551	0.735258	0.515136	0.468512	1.20209	0.697283	149	462013	0.00402168	10468.9
ukb-b-18200	Blood clot, DVT, bronchitis, emphysema, asthma, rhinitis, eczema, allergy diagnosed by doctor: None of the above || id:ukb-b-18200	-0.311411	0.4016	0.438088	-1.47178	0.936229	0.11793	-	-	-	0.0129686	0.172242	0.427457	0.446942	-0.581961	0.595651	0.328561	-1.41579	1.09089	0.196213	161	462013	0.0056593	12012.6
ukb-b-11262	Blood sample #, note contents: Poor venous access/flow || id:ukb-b-11262	-	-	-	-	-	-	24.0584	29.5693	0.415859	-	-	-	-	-	-	-	-	-	-	1	463000	8.59491e-07	30.0887
ukb-d-5182_1	Both eyes present: Yes || id:ukb-d-5182_1	-0.756896	7.43326	0.918895	16.9348	13.2769	0.224451	-	-	-	-0.160985	0.135173	0.405107	0.521473	4.63023	9.01465	0.607508	4.90644	9.15468	0.600406	15	80386	9.56153e-06	555.248
ukb-d-1448_4	Bread type: Other type of bread || id:ukb-d-1448_4	-9.43777	12.925	0.465271	33.3417	18.4263	0.321414	-	-	-	-0.203941	0.240105	0.0411791	0.93539	-5.9875	9.34131	0.521542	3.18397	9.65797	0.772973	3	348424	1.47922e-05	130.141
ukb-d-1448_1	Bread type: White || id:ukb-d-1448_1	-0.195801	1.73229	0.910007	-1.28216	11.4183	0.911713	-	-	-	0.00776932	0.924231	0.1284	0.0999166	0.903311	1.97337	0.647132	0.665164	3.18004	0.836333	22	348424	0.000432098	792.012
ukb-d-1448_3	Bread type: Wholemeal or wholegrain || id:ukb-d-1448_3	1.03164	2.09841	0.622982	11.7165	16.6754	0.49381	-	-	-	-0.0829002	0.528664	0.013399	0.0112775	1.12381	2.01262	0.576584	0.72427	2.7919	0.798839	16	348424	0.000432511	624.764
ukb-b-13423	Breastfed as a baby || id:ukb-b-13423	-1.5521	3.40417	0.648433	20.8959	54.8853	0.722767	-	-	-	-0.152956	0.702851	0.149468	0.0992793	-2.43251	3.54507	0.492608	-3.01902	5.79096	0.624394	6	352094	0.000112452	195.316
ukb-d-22616_0	Breathing problems during period of job: No || id:ukb-d-22616_0	-	-	-	-	-	-	-15.3154	14.1618	0.279494	-	-	-	-	-	-	-	-	-	-	1	91149	5.69886e-06	30.9212
ukb-d-22616_1	Breathing problems during period of job: Yes || id:ukb-d-22616_1	-5.76979	5.46107	0.290726	-	-	-	-	-	-	-	-	-	-	-	-	-	-	-	-	2	91149	5.20478e-05	65.6179
ukb-d-22618_0	Breathing problems improved/stopped away from workplace or on holiday: No || id:ukb-d-22618_0	-1.72648	8.90391	0.846254	-	-	-	-	-	-	-	-	-	-	-	-	-	-	-	-	2	91149	3.76243e-05	70.8263
ukb-d-22619_0	Breathing problems responsible for leaving job: No || id:ukb-d-22619_0	-	-	-	-	-	-	-12.6437	7.27669	0.0822891	-	-	-	-	-	-	-	-	-	-	1	91149	2.13907e-05	33.2589
ukb-b-12841	Bring up phlegm/sputum/mucus on most days || id:ukb-b-12841	-5.10142	2.69758	0.05861	19.0925	15.7941	0.350246	-	-	-	-0.216899	0.260287	0.389755	0.742513	-5.81698	3.28161	0.0762952	-6.49648	4.9148	0.277983	4	112583	0.000122832	176
ukb-d-BRONCHITIS	Bronchitis || id:ukb-d-BRONCHITIS	-	-	-	-	-	-	-13.6482	25.8059	0.596889	-	-	-	-	-	-	-	-	-	-	1	361194	1.04193e-06	31.8699
finn-a-L12_BULLOUS	Bullous disorders || id:finn-a-L12_BULLOUS	-	-	-	-	-	-	0.00995067	0.16867	0.952956	-	-	-	-	-	-	-	-	-	-	1	-	0.14573	35.2735
ukb-b-8837	Cancer code, self-reported: basal cell carcinoma || id:ukb-b-8837	6.22993	6.44071	0.333407	-16.1961	26.9248	0.556469	-	-	-	0.0432579	0.401795	0.641885	0.627401	9.6371	9.89723	0.330197	6.9898	15.8513	0.665143	17	462933	2.04271e-05	1022.26
ukb-b-8193	Cancer code, self-reported: bladder cancer || id:ukb-b-8193	-	-	-	-	-	-	-37.6009	84.6306	0.65683	-	-	-	-	-	-	-	-	-	-	1	462933	1.7779e-07	34.2706
ukb-b-16890	Cancer code, self-reported: breast cancer || id:ukb-b-16890	-0.702747	4.19896	0.867085	0.486002	11.2179	0.965948	-	-	-	-0.00391592	0.909933	0.108179	0.0815845	8.14218	5.26811	0.122211	10.3927	6.24956	0.113636	19	462933	6.66695e-05	1437.13
ukb-b-8777	Cancer code, self-reported: cervical cancer || id:ukb-b-8777	-	-	-	-	-	-	-150.774	58.6695	0.0101729	-	-	-	-	-	-	-	-	-	-	1	462933	4.22785e-07	47.6617
ukb-b-12915	Cancer code, self-reported: malignant melanoma || id:ukb-b-12915	6.699	11.0638	0.544855	19.2755	27.333	0.51958	-	-	-	-0.0252521	0.634485	0.529704	0.423303	8.09669	15.3068	0.596833	8.92582	17.1777	0.625507	6	462933	7.29017e-06	431.943
ukb-b-13348	Cancer code, self-reported: prostate cancer || id:ukb-b-13348	5.28898	6.4412	0.41158	-13.8343	44.7088	0.761249	-	-	-	0.0263462	0.669291	0.904389	0.876308	3.48107	11.4518	0.761146	2.91775	18.598	0.877298	17	462933	1.23097e-05	814.513
ukb-b-16855	Cancer diagnosed by doctor || id:ukb-b-16855	-4.14198	4.07499	0.30942	12.5133	15.4761	0.437584	-	-	-	-0.0759533	0.291066	0.196755	0.219595	-2.08993	5.07481	0.680468	4.13845	8.80383	0.647484	12	461311	7.58467e-05	483.947
ukb-d-C_DIGESTIVE_ORGANS	Cancer of digestive organs || id:ukb-d-C_DIGESTIVE_ORGANS	3.95974	1.32406	0.00278429	-	-	-	-	-	-	-	-	-	-	-	-	-	-	-	-	2	361194	3.23358e-06	74.2514
[truncated: 6,452 more rows]

## Sheet: All_5_B1
Sheet 3. All MR results based on the release 5 HGI B1 dataset.
[truncated: 6,234 more rows]
