# Supplementary material for: Extensive Mendelian randomization study identifies potential causal risk factors for severe COVID-19
Source: Commun Med (Lond). 2021 Dec 9;1:59. doi: 10.1038/s43856-021-00061-9 (PMC9053245; doi:10.1038/s43856-021-00061-9)
Supplement: Supplementary file 11 — Supplementary Data 11 [file 43856_2021_61_MOESM11_ESM.xlsx]

## Sheet: Genetic correlation
Supplementary Data 11. Genetic correlation of COVID-19 GWAS across phenotype definitions and data releases.
Note: Because the mean chi-square was below 1.02, we couldn’t apply LDSC regression to assess the genetic correlations of release 4 (A1, B1, and C1) and 5 (B1and B1 leaving out UK Biobank). Some of the genetic correlation estimates were out of bounds (e.g., rg > 1), because the heritability estimates (h2) were very low for some COVID-19 phenotypes.
rg: genetic correlation estimates; se: standard error; pval: p-value; h2_obs: total observed heritability of phenotype 1; int: intercept; gcov: genetic covariance; R4: release 4; R5: release 5; NO_UKB: leaving out UK Biobank.
Phenotype 1	Phenotype 2	rg	SE	pval	h2_obs	h2_obs_se	h2_int	h2_int_se	rg intercept	SE intercept
R4_C2	R5_C2	1.1722	0.1418	1.3704e-16	0.0013	0.0003	1.0068	0.0062	0.6065	0.0052
R5_A2	R5_A2_NO_UKB	1.145	0.0326	6.3237e-271	0.0073	0.0015	0.9993	0.0068	0.9198	0.0067
R5_A2	R5_C2	1.0225	0.134	2.3659e-14	0.0013	0.0003	1.0064	0.0063	0.2941	0.0052
R5_A2_NO_UKB	R5_A2	1.145	0.0326	6.3237e-271	0.0039	0.0008	1.0003	0.0071	0.9198	0.0067
R5_A2_NO_UKB	R5_C2	1.0353	0.1463	1.4572e-12	0.0013	0.0003	1.0064	0.0063	0.2688	0.0052
R5_B2	R5_B2_NO_UKB	1.1004	0.0436	1.1152e-140	0.0032	0.0007	0.992	0.0075	0.8205	0.007
R5_B2	R5_C2	0.9375	0.1003	8.9838e-21	0.0013	0.0003	1.0069	0.0063	0.4597	0.0054
R5_B2	R5_C2_NO_UKB	1.0879	0.1741	4.0996e-10	0.001	0.0004	1.0041	0.0062	0.3601	0.0054
R5_B2_NO_UKB	R5_B2	1.1004	0.0436	1.1152e-140	0.0021	0.0006	0.9968	0.0077	0.8205	0.007
R5_B2_NO_UKB	R5_C2	0.8501	0.1086	4.9198e-15	0.0013	0.0003	1.0066	0.0063	0.3655	0.005
R5_B2_NO_UKB	R5_C2_NO_UKB	0.9334	0.1445	1.0381e-10	0.001	0.0004	1.0039	0.0061	0.4342	0.0052
R5_C2	R4_C2	1.1722	0.1418	1.3704e-16	0.001	0.0004	1.0068	0.0065	0.6065	0.0052
R5_C2	R5_A2	1.0225	0.134	2.3659e-14	0.0038	0.0008	1.0015	0.007	0.2941	0.0052
R5_C2	R5_A2_NO_UKB	1.0353	0.1463	1.4572e-12	0.0071	0.0015	1.0007	0.0068	0.2688	0.0052
R5_C2	R5_B2	0.9375	0.1003	8.9838e-21	0.0021	0.0006	0.997	0.0076	0.4597	0.0054
R5_C2	R5_B2_NO_UKB	0.8501	0.1086	4.9198e-15	0.0031	0.0007	0.9923	0.0075	0.3655	0.005
R5_C2	R5_C2_NO_UKB	1.0558	0.0656	2.6193e-58	0.001	0.0004	1.004	0.0062	0.8451	0.0057
R5_C2_NO_UKB	R5_B2	1.0879	0.1741	4.0996e-10	0.0021	0.0006	0.9968	0.0076	0.3601	0.0054
R5_C2_NO_UKB	R5_B2_NO_UKB	0.9334	0.1445	1.0381e-10	0.0032	0.0007	0.9921	0.0075	0.4342	0.0052
R5_C2_NO_UKB	R5_C2	1.0558	0.0656	2.6193e-58	0.0013	0.0003	1.0066	0.0063	0.8451	0.0057
