# Supplementary material for: Extensive Mendelian randomization study identifies potential causal risk factors for severe COVID-19
Source: Commun Med (Lond). 2021 Dec 9;1:59. doi: 10.1038/s43856-021-00061-9 (PMC9053245; doi:10.1038/s43856-021-00061-9)
Supplement: Supplementary file 12 — Supplementary Data 12 [file 43856_2021_61_MOESM12_ESM.xlsx]

## Sheet: All_4_C2
Supplementary Data 12. All MR results based on release 4 HGI C2, and release 5 HGI C2 and C2 leaving out UK Biobank.
Sheet 1. All MR results based on the release 4 HGI C2 dataset.
b: causal effect size; se: standard error; pval: p-value; IVW_MRE: inverse-variance weighted random-effects model; Egger: MR-Egger; Wald: Wald ratio; Het: heterogeneity; W_Med: weighted median; W_Mod: weighted mode; nsnps: number of SNPs retained for this analysis.
GWAS ID	trait	b_IVW_MRE	se_IVW_MRE	pval_IVW_MRE	b_Egger	se_Egger	pval_Egger	b_Wald	se_Wald	pval_Wald	Egger_intercept	pval_intercept	Het_IVW_pval	Het_Egger_pval	b_W_Med	se_W_Med	pval_W_Med	b_W_Mod	se_W_Mod	pval_W_Mod	nsnps	samplesize.exposure	Total_R_Square	F_statistic
ukb-d-M13_ARTHROSIS	#Arthrosis || id:ukb-d-M13_ARTHROSIS	2.38811	1.92685	0.215202	-26.7087	16.3853	0.154214	-	-	-	0.115063	0.124474	0.160667	0.332605	4.18374	2.10903	0.0472855	4.66373	3.04499	0.169478	8	361194	5.01751e-05	283.149
ukb-d-M13_OTHERJOINT	#Other joint disorders || id:ukb-d-M13_OTHERJOINT	-	-	-	-	-	-	-1.08163	2.74435	0.693484	-	-	-	-	-	-	-	-	-	-	1	361194	1.49067e-05	77.0271
ukb-d-M13_POLYARTHROPATHIES	#Polyarthropathies || id:ukb-d-M13_POLYARTHROPATHIES	-	-	-	-	-	-	-5.4504	7.06378	0.440353	-	-	-	-	-	-	-	-	-	-	1	361194	5.96886e-06	238.635
ukb-d-M13_SPONDYLOPATHY	#Spondylopathies || id:ukb-d-M13_SPONDYLOPATHY	-	-	-	-	-	-	3.17121	11.5446	0.783553	-	-	-	-	-	-	-	-	-	-	1	361194	9.94358e-07	29.742
ukb-d-L12_ACTINKERA	Actinic keratosis || id:ukb-d-L12_ACTINKERA	15.4382	11.8539	0.19279	-	-	-	-	-	-	-	-	-	-	-	-	-	-	-	-	2	361194	8.05283e-07	77.3618
finn-a-L12_ACTINKERA	Actinic keratosis || id:finn-a-L12_ACTINKERA	-	-	-	-	-	-	0.0490135	0.0310513	0.114458	-	-	-	-	-	-	-	-	-	-	1	-	0.0288983	34.7356
ukb-d-20554_6	Actions taken following self-harm: Receive help from friends / family / neighbours || id:ukb-d-20554_6	-	-	-	-	-	-	-1.18507	5.49635	0.829291	-	-	-	-	-	-	-	-	-	-	1	117733	4.37581e-06	39.8558
ukb-d-20550_1	Activities undertaken to treat anxiety: Talking therapies, such as psychotherapy, counselling, group therapy or CBT || id:ukb-d-20550_1	-	-	-	-	-	-	0.106157	1.8359	0.95389	-	-	-	-	-	-	-	-	-	-	1	98990	3.45855e-05	30.9286
ukb-d-20547_3	Activities undertaken to treat depression: Other therapeutic activities such as mindfulness, yoga or art classes || id:ukb-d-20547_3	-1.85712	1.07205	0.0832188	-	-	-	-	-	-	-	-	-	-	-	-	-	-	-	-	2	117763	3.8113e-05	61.3303
ukb-d-20547_1	Activities undertaken to treat depression: Talking therapies, such as psychotherapy, counselling, group therapy or CBT || id:ukb-d-20547_1	0.954228	0.879017	0.277673	-	-	-	-	-	-	-	-	-	-	-	-	-	-	-	-	2	117763	8.8076e-05	62.31
finn-a-H7_IRIDOACUTE	Acute and subacute iridocyclitis || id:finn-a-H7_IRIDOACUTE	0.0234025	0.0345514	0.498199	0.125364	0.0470451	0.22855	-	-	-	-0.175385	0.25117	0.0547477	0.83808	0.0294414	0.0210644	0.162208	0.0295444	0.0215547	0.304034	3	-	0.964482	851.895
ukb-d-M13_ADHCAPSULITIS	Adhesive capsulitis of shoulder || id:ukb-d-M13_ADHCAPSULITIS	-	-	-	-	-	-	-19.8848	15.4942	0.199361	-	-	-	-	-	-	-	-	-	-	1	361194	4.82616e-07	52.8618
ukb-d-STILL_ADULT	Adult-onset Still disease || id:ukb-d-STILL_ADULT	-6.19256	2.49014	0.0128886	2.95874	19.4878	0.904078	-	-	-	-0.0270582	0.708411	0.838491	0.740988	-5.95799	6.58844	0.365831	-5.59622	7.05899	0.511012	3	361194	6.46469e-06	566.386
finn-a-STILL_ADULT	Adult-onset Still disease || id:finn-a-STILL_ADULT	-	-	-	-	-	-	-0.032265	0.0418159	0.440353	-	-	-	-	-	-	-	-	-	-	1	-	0.178052	132.25
ukb-b-11158	Aide-memoire completed || id:ukb-b-11158	-1.85322	1.7615	0.292769	0.0205213	6.03544	0.997501	-	-	-	-0.0121264	0.763777	0.243325	0.153111	-3.27873	2.05362	0.110364	-4.03305	2.75424	0.216962	5	462933	5.87551e-05	163.889
ukb-b-10923	Alcohol consumed || id:ukb-b-10923	-	-	-	-	-	-	1.46041	0.688974	0.0340326	-	-	-	-	-	-	-	-	-	-	1	64949	0.0002371	63.8237
ukb-d-20117_2	Alcohol drinker status: Current || id:ukb-d-20117_2	-0.2086	5.23838	0.968235	14.4618	6.92521	0.284312	-	-	-	-0.0800844	0.257546	0.0120249	0.241848	-1.40586	3.6066	0.696683	-5.49245	6.3426	0.477795	3	360726	1.65162e-05	97.1393
ukb-b-16878	Alcohol usually taken with meals || id:ukb-b-16878	0.0684051	0.28771	0.81207	-3.57262	2.42411	0.150016	-	-	-	0.0317462	0.139222	0.779359	0.834377	0.00471559	0.453963	0.991712	-0.253854	0.907841	0.78146	35	235645	0.00116253	1343.84
ukb-d-41219_2	Anaesthetics administered during delivery: Epidural or caudal anaesthetic || id:ukb-d-41219_2	-	-	-	-	-	-	-0.0823358	0.247326	0.739207	-	-	-	-	-	-	-	-	-	-	1	3345	0.00217044	32.4079
finn-a-M13_ANKYLOSPON	Ankylosing spondylitis || id:finn-a-M13_ANKYLOSPON	0.0169173	0.0010369	7.69488e-60	-	-	-	-	-	-	-	-	-	-	-	-	-	-	-	-	2	-	2.77951	911.537
ukb-b-8446	Answered sexual history questions || id:ukb-b-8446	-4.20589	1.02907	4.36855e-05	-	-	-	-	-	-	-	-	-	-	-	-	-	-	-	-	2	462725	1.05037e-05	63.4869
ukb-d-ICDMAIN_ANY_ENTRY	Any ICDMAIN event in hilmo or causes of death || id:ukb-d-ICDMAIN_ANY_ENTRY	0.321787	1.10396	0.770681	1.21154	9.70626	0.90856	-	-	-	-0.00592005	0.932156	0.502822	0.343596	0.730309	1.54958	0.63743	1.23985	1.97216	0.563673	5	361194	7.76158e-05	166.576
ukb-d-KRA_PSY_ANYMENTAL	Any mental disorder || id:ukb-d-KRA_PSY_ANYMENTAL	-	-	-	-	-	-	-5.1992	11.6236	0.65466	-	-	-	-	-	-	-	-	-	-	1	361194	1.08821e-06	32.8283
finn-a-J10_ASTHMA	Asthma || id:finn-a-J10_ASTHMA	-	-	-	-	-	-	0.132889	0.22699	0.558252	-	-	-	-	-	-	-	-	-	-	1	-	0.00482923	30.25
ukb-d-J10_ASTHMA	Asthma || id:ukb-d-J10_ASTHMA	19.1733	11.6648	0.100242	-	-	-	-	-	-	-	-	-	-	-	-	-	-	-	-	2	361194	1.05612e-06	69.5209
finn-a-J10_ASTHMA_EXMORE	Asthma || id:finn-a-J10_ASTHMA_EXMORE	-	-	-	-	-	-	0.131956	0.225396	0.558252	-	-	-	-	-	-	-	-	-	-	1	-	0.00489752	30.3412
finn-a-ASTHMA_MODE	Asthma (mode) || id:finn-a-ASTHMA_MODE	-	-	-	-	-	-	-0.0394002	0.14598	0.787237	-	-	-	-	-	-	-	-	-	-	1	-	0.00578459	35.618
finn-a-ASTHMA_COMORB	Asthma associated co-morbidites || id:finn-a-ASTHMA_COMORB	-0.0237711	0.0853925	0.780725	-	-	-	-	-	-	-	-	-	-	-	-	-	-	-	-	2	-	0.0131002	185.355
ukb-d-ASTHMA_HOSPITAL1	Asthma, hospital admissions 1 || id:ukb-d-ASTHMA_HOSPITAL1	11.0792	21.4204	0.604999	-	-	-	-	-	-	-	-	-	-	-	-	-	-	-	-	2	361194	1.04293e-06	69.0881
ukb-b-1867	Attendance/disability/mobility allowance: Blue badge || id:ukb-b-1867	0.533371	1.76367	0.762331	-	-	-	-	-	-	-	-	-	-	-	-	-	-	-	-	2	459354	4.94648e-06	65.3316
ukb-b-20214	Attendance/disability/mobility allowance: Disability living allowance || id:ukb-b-20214	-0.277711	2.51998	0.912248	-7.17098	12.7937	0.599316	-	-	-	0.0191657	0.605328	0.328762	0.258914	2.09523	3.10817	0.500245	3.25488	4.53627	0.50002	7	459354	2.01531e-05	217.43
ukb-b-3855	Attendance/disability/mobility allowance: None of the above || id:ukb-b-3855	-2.10992	1.62094	0.193029	-0.749167	9.51014	0.939773	-	-	-	-0.00459609	0.888935	0.571637	0.456622	-3.53276	2.3298	0.129435	-4.21413	3.22403	0.232476	8	459354	3.43627e-05	284.624
ukb-b-8463	Back pain for 3+ months || id:ukb-b-8463	-	-	-	-	-	-	2.30393	1.40165	0.100233	-	-	-	-	-	-	-	-	-	-	1	117404	5.83533e-05	31.0852
ukb-d-20526	Been in serious accident believed to be life-threatening || id:ukb-d-20526	-	-	-	-	-	-	4.24466	2.30202	0.0652003	-	-	-	-	-	-	-	-	-	-	1	117922	2.17644e-05	29.7654
ukb-d-20552_2	Behavioural and miscellaneous addictions: A behaviour || id:ukb-d-20552_2	-	-	-	-	-	-	-12.3125	7.28212	0.0908773	-	-	-	-	-	-	-	-	-	-	1	116746	2.66228e-06	30.0269
finn-a-CD2_BENIGN	Benign neoplasms || id:finn-a-CD2_BENIGN	-0.100437	0.190634	0.598292	-	-	-	-	-	-	-	-	-	-	-	-	-	-	-	-	2	-	0.00496109	66.7813
finn-a-CD2_BENIGN_EXALLC	Benign neoplasms (ICD C excluded) || id:finn-a-CD2_BENIGN_EXALLC	-0.102142	0.187731	0.586381	-	-	-	-	-	-	-	-	-	-	-	-	-	-	-	-	2	-	0.00501512	64.7521
ukb-b-17868	Bilateral oophorectomy (both ovaries removed) || id:ukb-b-17868	1.92733	0.757058	0.0109023	6.10707	4.53272	0.2706	-	-	-	-0.0289478	0.408623	0.825255	0.898819	2.01166	1.52354	0.186708	2.07136	2.01942	0.363001	5	247538	7.12554e-05	234.779
ukb-d-20126_0	Bipolar and major depression status: No Bipolar or Depression || id:ukb-d-20126_0	-	-	-	-	-	-	-1.0174	1.15173	0.377038	-	-	-	-	-	-	-	-	-	-	1	86895	7.66316e-05	34.222
ukb-b-20296	Blood clot, DVT, bronchitis, emphysema, asthma, rhinitis, eczema, allergy diagnosed by doctor: Asthma || id:ukb-b-20296	-0.555003	0.266349	0.0371835	-0.357604	0.662899	0.590797	-	-	-	-0.0014844	0.745519	0.410676	0.386196	-0.323419	0.412112	0.43258	-0.09365	0.659277	0.887329	100	462013	0.00166596	7565.08
ukb-b-11411	Blood clot, DVT, bronchitis, emphysema, asthma, rhinitis, eczema, allergy diagnosed by doctor: Blood clot in the leg (DVT) || id:ukb-b-11411	-1.36688	1.82845	0.454725	-6.1479	3.14608	0.082416	-	-	-	0.0200911	0.107472	0.273203	0.438737	-5.49589	2.25362	0.0147404	-5.53932	2.54393	0.0544785	11	462013	4.60336e-05	1036.13
ukb-b-13704	Blood clot, DVT, bronchitis, emphysema, asthma, rhinitis, eczema, allergy diagnosed by doctor: Blood clot in the lung || id:ukb-b-13704	9.67158	6.37591	0.129293	36.0864	16.0559	0.0878827	-	-	-	-0.0594229	0.15579	0.00546257	0.0521219	11.6071	5.56467	0.0369921	18.9791	5.23045	0.015083	6	462013	9.27668e-06	521.561
ukb-b-16207	Blood clot, DVT, bronchitis, emphysema, asthma, rhinitis, eczema, allergy diagnosed by doctor: Emphysema/chronic bronchitis || id:ukb-b-16207	-	-	-	-	-	-	-6.2501	9.82516	0.52469	-	-	-	-	-	-	-	-	-	-	1	462013	1.09538e-06	30.2162
ukb-b-17241	Blood clot, DVT, bronchitis, emphysema, asthma, rhinitis, eczema, allergy diagnosed by doctor: Hayfever, allergic rhinitis or eczema || id:ukb-b-17241	-0.512376	0.186962	0.006134	-0.728207	0.470074	0.12356	-	-	-	0.00204139	0.617371	0.0926565	0.0858706	-0.560618	0.283821	0.0482399	-0.47921	0.475377	0.315115	145	462013	0.00388267	10126
ukb-b-18200	Blood clot, DVT, bronchitis, emphysema, asthma, rhinitis, eczema, allergy diagnosed by doctor: None of the above || id:ukb-b-18200	0.231743	0.166237	0.163304	0.557738	0.39985	0.165038	-	-	-	-0.00361828	0.371336	0.0050034	0.00494383	0.439212	0.241383	0.0688253	0.435574	0.374584	0.246667	158	462013	0.00559949	11897.4
ukb-b-11262	Blood sample #, note contents: Poor venous access/flow || id:ukb-b-11262	-	-	-	-	-	-	0.731838	11.8505	0.950757	-	-	-	-	-	-	-	-	-	-	1	463000	8.59491e-07	30.0887
ukb-d-5182_1	Both eyes present: Yes || id:ukb-d-5182_1	-5.07148	3.03115	0.094304	3.41227	9.67179	0.730353	-	-	-	-0.047782	0.354417	0.876018	0.886011	-3.22619	5.56081	0.561803	1.41635	7.3847	0.850866	14	80386	8.89815e-06	513.545
ukb-d-1448_4	Bread type: Other type of bread || id:ukb-d-1448_4	-0.509835	3.04562	0.867056	-11.4965	10.2717	0.464219	-	-	-	0.0438422	0.460198	0.448611	0.572676	0.665471	4.20382	0.874219	2.45792	4.67079	0.651259	3	348424	1.47922e-05	130.141
ukb-d-1448_1	Bread type: White || id:ukb-d-1448_1	0.710418	0.638733	0.26604	-0.827972	3.94448	0.835975	-	-	-	0.0110382	0.696908	0.114937	0.0926041	0.436177	0.802764	0.586893	0.349255	1.33075	0.795658	21	348424	0.000414569	759.945
ukb-d-1448_3	Bread type: Wholemeal or wholegrain || id:ukb-d-1448_3	-0.847021	0.71509	0.236217	6.54549	5.17563	0.226636	-	-	-	-0.0578501	0.171514	0.0347754	0.0615691	-0.900885	0.840505	0.283793	-2.12798	1.75984	0.245306	16	348424	0.000432511	624.764
ukb-b-13423	Breastfed as a baby || id:ukb-b-13423	-0.180112	1.01486	0.859135	-7.46412	16.7508	0.678943	-	-	-	0.0494462	0.685469	0.380388	0.281231	-0.20624	1.27006	0.871001	-0.234814	1.97499	0.909989	6	352094	0.000112452	195.316
ukb-d-22616_0	Breathing problems during period of job: No || id:ukb-d-22616_0	-	-	-	-	-	-	0.562812	4.95786	0.909619	-	-	-	-	-	-	-	-	-	-	1	91149	5.69886e-06	30.9212
ukb-d-22616_1	Breathing problems during period of job: Yes || id:ukb-d-22616_1	-	-	-	-	-	-	0.438241	2.23565	0.844591	-	-	-	-	-	-	-	-	-	-	1	91149	2.3318e-05	31.2823
ukb-d-22618_0	Breathing problems improved/stopped away from workplace or on holiday: No || id:ukb-d-22618_0	-	-	-	-	-	-	5.63373	2.33347	0.0157648	-	-	-	-	-	-	-	-	-	-	1	91149	1.90796e-05	37.8957
ukb-d-22618_1	Breathing problems improved/stopped away from workplace or on holiday: Yes || id:ukb-d-22618_1	-	-	-	-	-	-	-2.0076	4.32863	0.642793	-	-	-	-	-	-	-	-	-	-	1	91149	9.99296e-06	29.7825
ukb-d-22619_0	Breathing problems responsible for leaving job: No || id:ukb-d-22619_0	-	-	-	-	-	-	-8.22245	2.9004	0.00458347	-	-	-	-	-	-	-	-	-	-	1	91149	2.13907e-05	33.2589
ukb-b-12841	Bring up phlegm/sputum/mucus on most days || id:ukb-b-12841	-1.16733	0.509385	0.0219263	3.11837	5.68179	0.638204	-	-	-	-0.0384904	0.523683	0.852403	0.904475	-1.20342	1.15224	0.296294	-1.41301	1.60374	0.443156	4	112583	0.000122832	176
ukb-d-BRONCHITIS	Bronchitis || id:ukb-d-BRONCHITIS	-	-	-	-	-	-	9.06595	9.08008	0.318064	-	-	-	-	-	-	-	-	-	-	1	361194	1.04193e-06	31.8699
finn-a-L12_BULLOUS	Bullous disorders || id:finn-a-L12_BULLOUS	-	-	-	-	-	-	0.192204	0.0664434	0.00381881	-	-	-	-	-	-	-	-	-	-	1	-	0.14573	35.2735
ukb-b-8837	Cancer code, self-reported: basal cell carcinoma || id:ukb-b-8837	4.45956	3.31112	0.178031	20.4439	11.7853	0.106426	-	-	-	-0.0310403	0.182233	0.0671124	0.105526	7.68898	3.7323	0.0393873	11.6987	5.11143	0.0381562	15	462933	1.88293e-05	946.051
ukb-b-8193	Cancer code, self-reported: bladder cancer || id:ukb-b-8193	-	-	-	-	-	-	-38.2142	27.5587	0.165549	-	-	-	-	-	-	-	-	-	-	1	462933	1.7779e-07	34.2706
ukb-b-16890	Cancer code, self-reported: breast cancer || id:ukb-b-16890	-0.673823	1.2811	0.598908	1.44576	3.33226	0.669841	-	-	-	-0.0070663	0.498997	0.430372	0.396066	-0.481911	1.79234	0.788028	-0.701182	1.94069	0.722077	19	462933	6.66695e-05	1437.13
ukb-b-8777	Cancer code, self-reported: cervical cancer || id:ukb-b-8777	-	-	-	-	-	-	-21.3751	19.2097	0.265827	-	-	-	-	-	-	-	-	-	-	1	462933	4.22785e-07	47.6617
ukb-b-12915	Cancer code, self-reported: malignant melanoma || id:ukb-b-12915	-1.62427	5.7285	0.776761	0.175647	14.9958	0.991215	-	-	-	-0.00358018	0.900854	0.128713	0.0747006	-4.27237	6.29231	0.497148	-8.5367	8.73326	0.373218	6	462933	7.29017e-06	431.943
ukb-b-13348	Cancer code, self-reported: prostate cancer || id:ukb-b-13348	-0.948233	3.67067	0.796154	8.70287	20.2078	0.672833	-	-	-	-0.0131621	0.633929	0.12518	0.101704	0.353159	4.57807	0.938511	1.37665	6.78079	0.841678	17	462933	1.23097e-05	814.513
ukb-b-16855	Cancer diagnosed by doctor || id:ukb-b-16855	-0.09373	1.78191	0.95805	-0.361411	6.81796	0.958769	-	-	-	0.00124336	0.968239	0.0260537	0.0162321	1.20921	1.93153	0.531289	2.14908	3.19146	0.514602	12	461311	7.58467e-05	483.947
ukb-d-C_DIGESTIVE_ORGANS	Cancer of digestive organs || id:ukb-d-C_DIGESTIVE_ORGANS	-0.193496	4.55118	0.966088	-	-	-	-	-	-	-	-	-	-	-	-	-	-	-	-	2	361194	3.23358e-06	74.2514
ukb-d-C_MALE_GENITAL	Cancer of male genital || id:ukb-d-C_MALE_GENITAL	-0.788969	1.26093	0.531509	2.152	3.31555	0.522462	-	-	-	-0.00955621	0.34695	0.274213	0.273127	0.0188759	1.7241	0.991265	0.836412	2.69453	0.758822	26	361194	8.66654e-05	1742.95
ukb-d-C_PRIMARY_LYMPHOID_HEMATOPOIETIC	Cancer of primary lymphoid hematopoietic || id:ukb-d-C_PRIMARY_LYMPHOID_HEMATOPOIETIC	2.90633	6.09406	0.633425	-	-	-	-	-	-	-	-	-	-	-	-	-	-	-	-	2	361194	1.44185e-06	62.5058
ukb-d-C_RESPIRATORY_INTRATHORACIC	Cancer of respiratory intrathoracic || id:ukb-d-C_RESPIRATORY_INTRATHORACIC	-9.65098	6.76252	0.153543	-17.846	20.7897	0.548411	-	-	-	0.0129755	0.737082	0.574265	0.33818	-13.9423	11.1071	0.209382	-16.2598	13.04	0.338653	3	361194	1.48704e-06	97.437
ukb-d-C_SKIN	Cancer of skin || id:ukb-d-C_SKIN	0.382437	0.583647	0.512304	1.39223	1.47077	0.349674	-	-	-	-0.00608179	0.458492	0.234321	0.221055	0.170738	0.86762	0.843993	-0.750863	1.54432	0.629472	41	361194	0.000406231	3373.89
ukb-d-CARDIAC_ARRHYTM	Cardiac arrhytmias, COPD co-morbidities || id:ukb-d-CARDIAC_ARRHYTM	1.03072	1.47067	0.483396	0.306502	3.31212	0.927418	-	-	-	0.00313252	0.808959	0.0508197	0.037042	-0.221615	1.62032	0.891211	-0.401412	1.78913	0.825151	18	361194	8.15278e-05	1240.74
ukb-b-5855	Carer support indicators: No || id:ukb-b-5855	-	-	-	-	-	-	2.22692	2.32274	0.337687	-	-	-	-	-	-	-	-	-	-	1	54277	2.22817e-05	31.6674
ukb-d-G6_CARPTU	Carpal tunnel syndrome || id:ukb-d-G6_CARPTU	5.61496	1.46914	0.000132415	3.73659	12.0077	0.766189	-	-	-	0.00511762	0.877884	0.949119	0.904833	7.25315	3.19095	0.023024	8.3061	4.51369	0.108313	8	361194	1.83351e-05	303.813
ukb-d-1468_2	Cereal type: Biscuit cereal (e.g. Weetabix) || id:ukb-d-1468_2	0.333524	1.96843	0.865454	-	-	-	-	-	-	-	-	-	-	-	-	-	-	-	-	2	299898	3.17281e-05	64.5292
ukb-d-1468_1	Cereal type: Bran cereal (e.g. All Bran, Branflakes) || id:ukb-d-1468_1	-	-	-	-	-	-	-6.58979	2.63347	0.0123382	-	-	-	-	-	-	-	-	-	-	1	299898	1.48867e-05	31.7703
ukb-d-1468_4	Cereal type: Muesli || id:ukb-d-1468_4	-2.28843	1.00114	0.0222651	-2.46879	5.4709	0.663784	-	-	-	0.00141834	0.974014	0.0555196	0.034689	-2.3883	1.08549	0.0277929	-2.68151	1.75527	0.160936	10	299898	0.000201817	371.286
ukb-d-1468_5	Cereal type: Other (e.g. Cornflakes, Frosties) || id:ukb-d-1468_5	1.36735	1.15883	0.238022	2.81678	8.5868	0.752478	-	-	-	-0.0102153	0.869384	0.0593466	0.0369384	1.79507	1.20029	0.134776	2.82997	1.84059	0.16272	9	299898	0.000173615	333.333
finn-a-AB1_INFECTIONS	Certain infectious and parasitic diseases || id:finn-a-AB1_INFECTIONS	-	-	-	-	-	-	-0.400985	0.265651	0.131186	-	-	-	-	-	-	-	-	-	-	1	-	0.0030864	38.6674
ukb-d-M13_CERVICALGIA	Cervicalgia || id:ukb-d-M13_CERVICALGIA	4.11793	6.65296	0.535941	-	-	-	-	-	-	-	-	-	-	-	-	-	-	-	-	2	361194	6.0545e-07	70.5868
ukb-d-H7_CHALAZION	Chalazion || id:ukb-d-H7_CHALAZION	-24.2179	2.43955	3.16963e-23	-	-	-	-	-	-	-	-	-	-	-	-	-	-	-	-	2	361194	7.11872e-07	65.1699
ukb-b-10591	Chest pain or discomfort || id:ukb-b-10591	-0.118373	1.16226	0.918878	-11.1074	10.4171	0.335063	-	-	-	0.0604455	0.336418	0.551772	0.577342	0.0373033	1.69693	0.982462	0.214791	2.41148	0.931925	7	458012	6.79043e-05	231.598
ukb-d-ASTHMA_CHILD	Childhood asthma (age<16) || id:ukb-d-ASTHMA_CHILD	19.1733	11.6648	0.100242	-	-	-	-	-	-	-	-	-	-	-	-	-	-	-	-	2	361194	1.05612e-06	69.5209
finn-a-H7_IRIDOCHRONIC	Chronic iridocyclitis || id:finn-a-H7_IRIDOCHRONIC	0.0332844	0.00359496	2.07089e-20	-	-	-	-	-	-	-	-	-	-	-	-	-	-	-	-	2	-	0.665438	121.204
ukb-b-1100	Close to major road || id:ukb-b-1100	-	-	-	-	-	-	0.976341	5.3424	0.854992	-	-	-	-	-	-	-	-	-	-	1	456380	5.66469e-06	36.2664
finn-a-K11_COELIAC	Coeliac disease || id:finn-a-K11_COELIAC	0.0751674	0.0724849	0.299732	0.163058	0.155001	0.483877	-	-	-	-0.104042	0.620867	0.0134382	0.0150804	0.0886322	0.0382702	0.0205605	0.111711	0.0410613	0.112717	3	-	0.619624	513.898
ukb-b-9508	Coffee consumed || id:ukb-b-9508	-0.412585	0.409872	0.314118	-4.21518	3.71651	0.460028	-	-	-	0.0759718	0.489551	0.538845	0.681191	-0.392801	0.640253	0.53954	-0.378681	0.783932	0.676766	3	64949	0.00040624	127.893
ukb-d-1508_1	Coffee type: Decaffeinated coffee (any type) || id:ukb-d-1508_1	-0.0628989	3.33891	0.98497	-	-	-	-	-	-	-	-	-	-	-	-	-	-	-	-	2	283449	5.27626e-05	95.4986
ukb-d-1508_3	Coffee type: Ground coffee (include espresso, filter etc) || id:ukb-d-1508_3	-1.04072	0.50883	0.0408226	1.53151	3.17983	0.636208	-	-	-	-0.0198065	0.423362	0.548118	0.526324	-0.520222	0.761792	0.494675	0.214191	1.07948	0.84494	19	283449	0.000453968	727.957
ukb-d-1508_2	Coffee type: Instant coffee || id:ukb-d-1508_2	0.758369	1.81757	0.676501	13.1586	11.0188	0.318216	-	-	-	-0.107692	0.3371	0.00959199	0.0251981	1.46539	1.54197	0.341942	-1.62625	2.64717	0.572217	5	283449	0.000173342	197.175
ukb-d-6020_33	Completion status of test: Heart rate reached safety level || id:ukb-d-6020_33	-2.08344	1.02156	0.0414022	-3.07664	2.57785	0.443988	-	-	-	0.020178	0.731683	0.449011	0.248203	-1.73985	1.43553	0.225518	-0.982218	1.94485	0.663688	3	54007	9.13151e-05	95.0807
finn-a-I9_CONDUCTIO	Conduction disorders || id:finn-a-I9_CONDUCTIO	-	-	-	-	-	-	-0.178019	0.0649858	0.00615612	-	-	-	-	-	-	-	-	-	-	1	-	0.0264487	34.8864
ukb-d-XVII_MALFORMAT_ABNORMAL	Congenital malformations, deformations and chromosomal abnormalities || id:ukb-d-XVII_MALFORMAT_ABNORMAL	-	-	-	-	-	-	-16.0273	13.6809	0.241394	-	-	-	-	-	-	-	-	-	-	1	361194	6.31249e-07	37.2132
ukb-d-COPD_EARLYANDLATER	COPD, early/later onset || id:ukb-d-COPD_EARLYANDLATER	-	-	-	-	-	-	-8.80589	17.9855	0.624409	-	-	-	-	-	-	-	-	-	-	1	361194	4.95509e-07	34.333
ukb-d-I9_CORATHER	Coronary atherosclerosis || id:ukb-d-I9_CORATHER	-0.28668	0.806846	0.722358	-0.0110528	1.79051	0.995118	-	-	-	-0.00151877	0.863738	0.306174	0.263209	-0.583429	1.13264	0.606481	-0.750535	1.30502	0.56965	30	361194	0.000202453	1976.37
ukb-b-16858	Cough on most days || id:ukb-b-16858	0.738089	0.925855	0.425337	6.12672	5.16585	0.445961	-	-	-	-0.0633189	0.480384	0.430781	0.457074	0.525209	1.26611	0.678273	0.27245	1.41971	0.865534	3	112583	0.00010763	102.886
ukb-d-COX_ARTHROSIS	Coxarthrosis [arthrosis of hip](FG) || id:ukb-d-COX_ARTHROSIS	-1.43237	2.20622	0.516182	8.42775	7.26773	0.273145	-	-	-	-0.0292052	0.186634	0.185218	0.256682	-1.62553	2.6616	0.541376	-2.30786	4.12065	0.586655	12	361194	3.24927e-05	465.019
ukb-b-8810	Current employment status: Doing unpaid or voluntary work || id:ukb-b-8810	-	-	-	-	-	-	-12.5608	6.31697	0.0467651	-	-	-	-	-	-	-	-	-	-	1	461242	3.03725e-06	38.8941
ukb-b-20437	Current employment status: Full or part-time student || id:ukb-b-20437	-	-	-	-	-	-	-4.9113	13.4206	0.714401	-	-	-	-	-	-	-	-	-	-	1	461242	5.61923e-07	32.3224
ukb-b-6740	Current employment status: In paid employment or self-employed || id:ukb-b-6740	-	-	-	-	-	-	3.42333	2.6107	0.189767	-	-	-	-	-	-	-	-	-	-	1	461242	1.72857e-05	32.193
ukb-b-19852	Current employment status: Retired || id:ukb-b-19852	0.881311	2.87603	0.759275	-	-	-	-	-	-	-	-	-	-	-	-	-	-	-	-	2	461242	3.18684e-05	63.4705
ukb-b-14080	Current employment status: Unable to work because of sickness or disability || id:ukb-b-14080	-1.45077	0.890204	0.103163	3.60018	14.6659	0.82192	-	-	-	-0.0136296	0.748204	0.986281	0.973068	-0.486969	3.72543	0.896001	0.0597924	4.43208	0.989882	5	461242	1.29789e-05	158.273
ukb-d-22630_0	Day shifts worked: Shift pattern was worked for some (but not all) of job || id:ukb-d-22630_0	-	-	-	-	-	-	1.38906	1.25425	0.268084	-	-	-	-	-	-	-	-	-	-	1	25697	7.68506e-05	30.6508
ukb-d-20079_2	Day-of-week questionnaire completion requested: Tuesday || id:ukb-d-20079_2	-	-	-	-	-	-	2.3646	1.29335	0.0675068	-	-	-	-	-	-	-	-	-	-	1	51427	8.55932e-05	30.3379
ukb-d-I9_K_CARDIAC	Death due to cardiac causes || id:ukb-d-I9_K_CARDIAC	-	-	-	-	-	-	-0.944658	23.5579	0.968014	-	-	-	-	-	-	-	-	-	-	1	361194	4.14384e-07	31.4544
ukb-d-H7_MACULADEGEN	Degeneration of macula and posterior pole || id:ukb-d-H7_MACULADEGEN	-	-	-	-	-	-	8.37778	22.4437	0.70894	-	-	-	-	-	-	-	-	-	-	1	361194	2.52472e-07	32.1938
ukb-b-16958	Delivery methods: Spontaneous vertex || id:ukb-b-16958	-	-	-	-	-	-	0.619166	0.376964	0.100485	-	-	-	-	-	-	-	-	-	-	1	10487	0.000836486	35.9408
ukb-b-2399	Destinations on discharge from hospital (recoded): Transfer to other NHS provider: General ward, young physically disabled, A&E || id:ukb-b-2399	10.7591	12.9356	0.405555	-	-	-	-	-	-	-	-	-	-	-	-	-	-	-	-	2	461036	2.31472e-06	74.4897
ukb-b-9253	Destinations on discharge from hospital (recoded): Transfer within NHS provider || id:ukb-b-9253	-	-	-	-	-	-	-11.9797	17.9504	0.504533	-	-	-	-	-	-	-	-	-	-	1	460758	3.74929e-07	35.2036
ukb-b-11749	Destinations on discharge from hospital (recoded): Usual Place of residence || id:ukb-b-11749	-1.23539	0.604069	0.040843	0.825346	2.90288	0.787564	-	-	-	-0.0171225	0.483177	0.904924	0.903446	-0.778687	1.28827	0.545548	-0.874811	1.7948	0.64326	7	462837	0.000116038	235.726
ukb-b-10143	Destinations on discharge from hospital (recoded): Usual Place of residence: Living alone || id:ukb-b-10143	-	-	-	-	-	-	-64.0045	15.2656	2.75615e-05	-	-	-	-	-	-	-	-	-	-	1	460756	4.34496e-07	32.9341
ukb-b-13065	Destinations on discharge from hospital (recoded): Usual Place of residence: Living with relatives || id:ukb-b-13065	1.79024	1.83287	0.328698	1.58847	5.9906	0.79475	-	-	-	0.000596792	0.971923	0.674277	0.60137	1.03195	2.7992	0.712383	2.78775	4.7385	0.565071	16	460758	2.97083e-05	540.765
ukb-d-41215_1	Detention categories: Formally detained under Part II, Mental Health Act 1983 || id:ukb-d-41215_1	-	-	-	-	-	-	-2.33186	13.2925	0.860744	-	-	-	-	-	-	-	-	-	-	1	361194	6.40679e-07	35.3599
ukb-b-10753	Diabetes diagnosed by doctor || id:ukb-b-10753	-0.0370208	0.522145	0.943476	-1.79732	1.19882	0.138509	-	-	-	0.0088052	0.108492	0.125882	0.160606	-1.03275	0.800047	0.19675	-0.865599	0.916619	0.34834	69	461578	0.00048912	4889.27
ukb-d-A41	Diagnoses - main ICD10: A41 Other septicaemia || id:ukb-d-A41	-	-	-	-	-	-	31.6013	14.1404	0.0254291	-	-	-	-	-	-	-	-	-	-	1	361194	4.25315e-07	35.154
ukb-d-C18	Diagnoses - main ICD10: C18 Malignant neoplasm of colon || id:ukb-d-C18	-	-	-	-	-	-	-15.0499	12.4636	0.227238	-	-	-	-	-	-	-	-	-	-	1	361194	6.66625e-07	35.1374
ukb-d-C34	Diagnoses - main ICD10: C34 Malignant neoplasm of bronchus and lung || id:ukb-d-C34	-	-	-	-	-	-	6.74437	16.8044	0.688167	-	-	-	-	-	-	-	-	-	-	1	361194	4.32356e-07	33.7012
ukb-d-C43	Diagnoses - main ICD10: C43 Malignant melanoma of skin || id:ukb-d-C43	2.23002	7.36796	0.762146	-11.0449	17.3839	0.559728	-	-	-	0.0220267	0.443888	0.149861	0.142409	2.14449	7.91713	0.786493	0.867572	10.1491	0.935195	6	361194	3.76677e-06	278.732
ukb-b-4141	Diagnoses - main ICD10: C44.3 Skin of other and unspecified parts of face || id:ukb-b-4141	6.56753	4.24117	0.121498	19.8569	15.8856	0.242826	-	-	-	-0.0223753	0.407468	0.1265	0.122954	9.19998	4.82219	0.0564114	9.84505	6.22058	0.144582	11	463010	1.12597e-05	635.616
ukb-b-3145	Diagnoses - main ICD10: C44.5 Skin of trunk || id:ukb-b-3145	16.8609	5.33447	0.00157369	-	-	-	-	-	-	-	-	-	-	-	-	-	-	-	-	2	463010	3.71015e-07	66.8989
ukb-b-12115	Diagnoses - main ICD10: C50.4 Upper-outer quadrant of breast || id:ukb-b-12115	-	-	-	-	-	-	-8.05662	19.5768	0.680677	-	-	-	-	-	-	-	-	-	-	1	463010	2.61745e-07	38.9946
ukb-b-2307	Diagnoses - main ICD10: C50.9 Breast, unspecified || id:ukb-b-2307	2.2052	1.66707	0.185904	-3.13962	7.31734	0.677963	-	-	-	0.0127145	0.460783	0.882283	0.872657	1.63156	3.09629	0.598236	1.16397	3.45947	0.743479	11	463010	2.03583e-05	710.885
ukb-b-2160	Diagnoses - main ICD10: C61 Malignant neoplasm of prostate || id:ukb-b-2160	2.26074	4.5797	0.621558	18.9811	18.7948	0.338916	-	-	-	-0.02593	0.38269	0.102161	0.104033	4.92713	5.23834	0.346915	8.33368	8.96129	0.374294	11	463010	9.20653e-06	576.783
ukb-d-C67	Diagnoses - main ICD10: C67 Malignant neoplasm of bladder || id:ukb-d-C67	-3.92238	18.5105	0.832185	-	-	-	-	-	-	-	-	-	-	-	-	-	-	-	-	2	361194	1.00753e-06	73.3346
ukb-b-5421	Diagnoses - main ICD10: C67.9 Bladder, unspecified || id:ukb-b-5421	-2.3381	17.9207	0.896195	-1075.8	2341.18	0.725785	-	-	-	0.67994	0.726298	0.18915	0.0971426	-17.3221	18.5643	0.350776	-18.9352	21.1802	0.465659	3	463010	5.9153e-07	92.2127
ukb-d-C79	Diagnoses - main ICD10: C79 Secondary malignant neoplasm of other sites || id:ukb-d-C79	-	-	-	-	-	-	-18.5248	21.341	0.385374	-	-	-	-	-	-	-	-	-	-	1	361194	3.3917e-07	30.6463
ukb-d-D05	Diagnoses - main ICD10: D05 Carcinoma in situ of breast || id:ukb-d-D05	-7.19779	16.1238	0.655303	-	-	-	-	-	-	-	-	-	-	-	-	-	-	-	-	2	361194	7.79465e-07	67.6966
ukb-d-D12	Diagnoses - main ICD10: D12 Benign neoplasm of colon, rectum, anus and anal canal || id:ukb-d-D12	0.669893	1.05571	0.525728	3.5776	5.95983	0.56048	-	-	-	-0.00942626	0.623768	0.927423	0.903912	0.874691	2.00338	0.662396	2.42926	3.18331	0.46013	13	361194	4.80272e-05	659.403
ukb-b-10623	Diagnoses - main ICD10: D12.5 Sigmoid colon || id:ukb-b-10623	-	-	-	-	-	-	10.3722	15.5993	0.506106	-	-	-	-	-	-	-	-	-	-	1	463010	4.75119e-07	41.5558
ukb-b-9321	Diagnoses - main ICD10: D12.8 Rectum || id:ukb-b-9321	4.53183	25.8317	0.860736	-	-	-	-	-	-	-	-	-	-	-	-	-	-	-	-	2	463010	4.82542e-07	68.7069
ukb-d-D17	Diagnoses - main ICD10: D17 Benign lipomatous neoplasm || id:ukb-d-D17	-	-	-	-	-	-	10.2956	9.09437	0.257601	-	-	-	-	-	-	-	-	-	-	1	361194	1.15666e-06	33.8455
ukb-d-D22	Diagnoses - main ICD10: D22 Melanocytic naevi || id:ukb-d-D22	1.25659	3.38192	0.71022	9.98048	10.9752	0.404859	-	-	-	-0.0179482	0.435873	0.568116	0.535746	2.65545	4.82866	0.582363	4.46489	6.66285	0.527718	7	361194	8.05454e-06	293.193
ukb-b-3596	Diagnoses - main ICD10: D22.3 Melanocytic naevi of other and unspecified parts of face || id:ukb-b-3596	-9.14397	17.253	0.596116	-	-	-	-	-	-	-	-	-	-	-	-	-	-	-	-	2	463010	1.05096e-06	148.739
ukb-b-8549	Diagnoses - main ICD10: D24 Benign neoplasm of breast || id:ukb-b-8549	-	-	-	-	-	-	-16.0893	21.046	0.44458	-	-	-	-	-	-	-	-	-	-	1	463010	2.60659e-07	45.1601
ukb-b-9536	Diagnoses - main ICD10: D25.9 Leiomyoma of uterus, unspecified || id:ukb-b-9536	3.82168	12.66	0.762751	50.7936	85.9299	0.660138	-	-	-	-0.0804367	0.676991	0.0262153	0.0183395	1.27583	8.97614	0.886973	-6.7938	18.1013	0.743488	3	463010	2.86377e-06	115.185
ukb-d-D50	Diagnoses - main ICD10: D50 Iron deficiency anaemia || id:ukb-d-D50	-	-	-	-	-	-	-16.5783	12.2291	0.175212	-	-	-	-	-	-	-	-	-	-	1	361194	1.11714e-06	35.5482
ukb-b-14765	Diagnoses - main ICD10: D64.9 Anaemia, unspecified || id:ukb-b-14765	-	-	-	-	-	-	-15.9975	13.9202	0.250461	-	-	-	-	-	-	-	-	-	-	1	463010	7.84323e-07	43.829
ukb-b-3965	Diagnoses - main ICD10: G56.0 Carpal tunnel syndrome || id:ukb-b-3965	4.82083	2.34196	0.039546	6.43276	15.628	0.691426	-	-	-	-0.00332558	0.919006	0.744843	0.653988	2.60928	3.83392	0.496138	2.58495	5.77021	0.664756	10	463010	1.42764e-05	375.079
ukb-b-4637	Diagnoses - main ICD10: H00.1 Chalazion || id:ukb-b-4637	-	-	-	-	-	-	-31.9525	20.8002	0.124499	-	-	-	-	-	-	-	-	-	-	1	463010	2.47856e-07	34.3571
ukb-d-H02	Diagnoses - main ICD10: H02 Other disorders of eyelid || id:ukb-d-H02	-	-	-	-	-	-	5.52132	9.55271	0.563274	-	-	-	-	-	-	-	-	-	-	1	361194	1.29504e-06	36.1165
ukb-d-H04	Diagnoses - main ICD10: H04 Disorders of lachrymal system || id:ukb-d-H04	-	-	-	-	-	-	8.54553	18.1941	0.638578	-	-	-	-	-	-	-	-	-	-	1	361194	3.62028e-07	29.8151
ukb-b-12397	Diagnoses - main ICD10: H26.9 Cataract, unspecified || id:ukb-b-12397	1.50812	2.89012	0.601796	-2.49518	8.77167	0.78429	-	-	-	0.0103374	0.641464	0.339356	0.271909	4.32842	3.64218	0.234669	4.79542	5.00928	0.366444	9	463010	1.70036e-05	409.766
ukb-d-H33	Diagnoses - main ICD10: H33 Retinal detachments and breaks || id:ukb-d-H33	-2.93847	2.24563	0.190695	-16.0729	39.9207	0.756325	-	-	-	0.0212179	0.795116	0.886511	0.718689	-1.56054	7.24776	0.829523	-1.1222	8.50215	0.907073	3	361194	2.69537e-06	129.748
ukb-d-H35	Diagnoses - main ICD10: H35 Other retinal disorders || id:ukb-d-H35	-	-	-	-	-	-	6.63384	17.7718	0.70894	-	-	-	-	-	-	-	-	-	-	1	361194	4.02663e-07	32.1117
ukb-d-H40	Diagnoses - main ICD10: H40 Glaucoma || id:ukb-d-H40	-0.112724	3.58986	0.97495	-66.6553	82.9887	0.506151	-	-	-	0.0706736	0.505171	0.884128	0.9976	-2.22319	8.88745	0.802472	-4.02974	11.8901	0.757008	4	361194	1.98694e-06	146.44
ukb-b-12047	Diagnoses - main ICD10: I20.0 Unstable angina || id:ukb-b-12047	5.82478	0.649953	3.19288e-19	-3.13074	75.9166	0.970852	-	-	-	0.0140569	0.916589	0.998494	0.991061	5.83479	7.18844	0.416969	5.80371	8.74549	0.554374	4	463010	2.8955e-06	167.164
ukb-b-5126	Diagnoses - main ICD10: I21.1 Acute transmural myocardial infarction of inferior wall || id:ukb-b-5126	-6.51943	29.7294	0.826422	-	-	-	-	-	-	-	-	-	-	-	-	-	-	-	-	2	463010	4.97105e-07	63.7739
ukb-b-3469	Diagnoses - main ICD10: I21.9 Acute myocardial infarction, unspecified || id:ukb-b-3469	-	-	-	-	-	-	12.2323	15.8074	0.439028	-	-	-	-	-	-	-	-	-	-	1	463010	4.09707e-07	38.1388
ukb-b-1668	Diagnoses - main ICD10: I25.1 Atherosclerotic heart disease || id:ukb-b-1668	-0.747658	1.0699	0.484672	-3.06459	2.66453	0.260554	-	-	-	0.00804811	0.350165	0.494417	0.489009	-1.34309	1.53711	0.382243	-1.58237	1.78713	0.383746	28	463010	9.45862e-05	1722.74
ukb-d-I26	Diagnoses - main ICD10: I26 Pulmonary embolism || id:ukb-d-I26	8.88027	5.31807	0.0949534	18.4947	13.5433	0.221042	-	-	-	-0.0236722	0.467129	0.0061006	0.0063294	10.115	5.39424	0.0607721	12.454	11.3054	0.307067	8	361194	1.17115e-05	650.167
ukb-b-18366	Diagnoses - main ICD10: I26.9 Pulmonary embolism without mention of acute cor pulmonale || id:ukb-b-18366	18.6617	17.8549	0.295937	83.7058	93.4038	0.464733	-	-	-	-0.0947234	0.550256	4.35017e-06	1.63826e-05	8.23337	10.0114	0.410849	-11.4556	17.1979	0.552988	4	463010	3.27548e-06	381.876
ukb-d-I47	Diagnoses - main ICD10: I47 Paroxysmal tachycardia || id:ukb-d-I47	13.5031	17.754	0.446915	-	-	-	-	-	-	-	-	-	-	-	-	-	-	-	-	2	361194	8.6124e-07	60.2206
ukb-b-964	Diagnoses - main ICD10: I48 Atrial fibrillation and flutter || id:ukb-b-964	1.21513	2.30702	0.598397	1.31511	5.0017	0.795432	-	-	-	-0.000276681	0.982133	0.00166552	0.00104911	-0.656987	2.30745	0.775855	-0.438992	2.45326	0.859783	21	463010	4.39265e-05	1677.67
ukb-d-I50	Diagnoses - main ICD10: I50 Heart failure || id:ukb-d-I50	6.51476	8.49812	0.443312	-	-	-	-	-	-	-	-	-	-	-	-	-	-	-	-	2	361194	6.79887e-07	62.9558
ukb-d-I63	Diagnoses - main ICD10: I63 Cerebral infarction || id:ukb-d-I63	-	-	-	-	-	-	-9.05896	14.9127	0.543541	-	-	-	-	-	-	-	-	-	-	1	361194	5.89634e-07	29.8974
ukb-b-12267	Diagnoses - main ICD10: I80.2 Phlebitis and thrombophlebitis of other deep vessels of lower extremities || id:ukb-b-12267	21.7301	14.9864	0.147061	82.1561	38.9133	0.125217	-	-	-	-0.0848038	0.199396	2.18014e-05	0.00273825	38.4293	12.948	0.00299772	47.1187	8.72985	0.00570195	5	463010	3.42424e-06	400.564
ukb-b-6720	Diagnoses - main ICD10: I83.9 Varicose veins of lower extremities without ulcer or inflammation || id:ukb-b-6720	-0.18774	1.50876	0.900972	0.605723	4.48628	0.893773	-	-	-	-0.00226162	0.852288	0.131563	0.105036	-2.31332	1.99837	0.247025	-2.27574	2.60819	0.391562	25	463010	7.22727e-05	1561.37
ukb-b-7211	Diagnoses - main ICD10: J33.9 Nasal polyp, unspecified || id:ukb-b-7211	8.61573	13.3667	0.519208	108.772	46.3718	0.143609	-	-	-	-0.0882067	0.158001	0.118355	0.608581	2.77266	14.0818	0.843909	-12.9924	21.8949	0.594679	4	463010	1.30103e-06	201.905
ukb-b-3770	Diagnoses - main ICD10: J34.2 Deviated nasal septum || id:ukb-b-3770	-	-	-	-	-	-	13.0981	17.2818	0.448504	-	-	-	-	-	-	-	-	-	-	1	463010	4.70601e-07	30.8144
ukb-d-J38	Diagnoses - main ICD10: J38 Diseases of vocal cords and larynx, not elsewhere classified || id:ukb-d-J38	-24.6105	25.1947	0.328663	-	-	-	-	-	-	-	-	-	-	-	-	-	-	-	-	2	361194	6.00762e-07	62.6118
ukb-d-J45	Diagnoses - main ICD10: J45 Asthma || id:ukb-d-J45	-	-	-	-	-	-	30.402	13.9276	0.0290461	-	-	-	-	-	-	-	-	-	-	1	361194	5.34585e-07	37.4711
ukb-b-20208	Diagnoses - main ICD10: J45.9 Asthma, unspecified || id:ukb-b-20208	13.249	24.912	0.594843	-	-	-	-	-	-	-	-	-	-	-	-	-	-	-	-	2	463010	6.41226e-07	73.1695
ukb-d-K01	Diagnoses - main ICD10: K01 Embedded and impacted teeth || id:ukb-d-K01	-1.18453	10.0156	0.905855	-	-	-	-	-	-	-	-	-	-	-	-	-	-	-	-	2	361194	8.00878e-07	66.8543
ukb-b-1386	Diagnoses - main ICD10: K21.9 Gastro-oesophageal reflux disease without oesophagitis || id:ukb-b-1386	-	-	-	-	-	-	-26.0015	13.0139	0.0457183	-	-	-	-	-	-	-	-	-	-	1	463010	6.62887e-07	30.6793
ukb-d-K26	Diagnoses - main ICD10: K26 Duodenal ulcer || id:ukb-d-K26	-	-	-	-	-	-	-20.4233	18.9564	0.28131	-	-	-	-	-	-	-	-	-	-	1	361194	3.973e-07	37.6593
ukb-d-K31	Diagnoses - main ICD10: K31 Other diseases of stomach and duodenum || id:ukb-d-K31	-10.7494	1.94856	3.4568e-08	-	-	-	-	-	-	-	-	-	-	-	-	-	-	-	-	2	361194	1.23744e-06	60.779
ukb-b-7330	Diagnoses - main ICD10: K31.7 Polyp of stomach and duodenum || id:ukb-b-7330	-	-	-	-	-	-	-45.6931	30.0583	0.128473	-	-	-	-	-	-	-	-	-	-	1	463010	1.52546e-07	30.4646
ukb-b-686	Diagnoses - main ICD10: K35.9 Acute appendicitis, unspecified || id:ukb-b-686	-	-	-	-	-	-	-10.4781	19.4242	0.589585	-	-	-	-	-	-	-	-	-	-	1	463010	3.03558e-07	41.4379
ukb-b-11369	Diagnoses - main ICD10: K40.2 Bilateral inguinal hernia, without obstruction or gangrene || id:ukb-b-11369	-	-	-	-	-	-	10.4407	22.439	0.641723	-	-	-	-	-	-	-	-	-	-	1	463010	2.01042e-07	38.4522
ukb-b-5369	Diagnoses - main ICD10: K40.9 Unilateral or unspecified inguinal hernia, without obstruction or gangrene || id:ukb-b-5369	0.435601	2.15482	0.839798	-5.26558	6.99871	0.466334	-	-	-	0.016021	0.408164	0.0507193	0.0500253	-0.055226	2.34422	0.981205	-0.755111	2.65996	0.780973	14	463010	4.15738e-05	790.075
ukb-d-K42	Diagnoses - main ICD10: K42 Umbilical hernia || id:ukb-d-K42	-	-	-	-	-	-	13.639	8.23809	0.0978034	-	-	-	-	-	-	-	-	-	-	1	361194	1.53334e-06	77.0827
ukb-b-14541	Diagnoses - main ICD10: K42.9 Umbilical hernia without obstruction or gangrene || id:ukb-b-14541	11.8138	10.8559	0.276489	-	-	-	-	-	-	-	-	-	-	-	-	-	-	-	-	2	463010	9.04913e-07	84.1605
ukb-b-677	Diagnoses - main ICD10: K43.9 Ventral hernia without obstruction or gangrene || id:ukb-b-677	-	-	-	-	-	-	27.4624	16.5876	0.0978034	-	-	-	-	-	-	-	-	-	-	1	463010	3.76748e-07	37.1167
ukb-b-8848	Diagnoses - main ICD10: K44.9 Diaphragmatic hernia without obstruction or gangrene || id:ukb-b-8848	-	-	-	-	-	-	2.79432	9.76955	0.77486	-	-	-	-	-	-	-	-	-	-	1	463010	1.35568e-06	36.4357
ukb-b-19386	Diagnoses - main ICD10: K51.9 Ulcerative colitis, unspecified || id:ukb-b-19386	-4.27473	6.19398	0.490104	14.2783	30.5136	0.656346	-	-	-	-0.0179045	0.556677	0.38974	0.326517	-3.0645	8.25526	0.710476	-1.72281	10.2132	0.870815	8	463010	3.21499e-06	345.677
ukb-b-10859	Diagnoses - main ICD10: K57.3 Diverticular disease of large intestine without perforation or abscess || id:ukb-b-10859	7.74651	8.36855	0.354618	10.3968	43.842	0.851768	-	-	-	-0.00724254	0.96009	0.0118327	0.00294869	4.1644	5.09261	0.413509	2.6161	5.39219	0.675501	3	463010	7.88826e-06	198.634
ukb-b-7166	Diagnoses - main ICD10: K57.9 Diverticular disease of intestine, part unspecified, without perforation or abscess || id:ukb-b-7166	-	-	-	-	-	-	11.6759	18.0764	0.518333	-	-	-	-	-	-	-	-	-	-	1	463010	3.59843e-07	33.0462
ukb-b-17961	Diagnoses - main ICD10: K58.9 Irritable bowel syndrome without diarrhoea || id:ukb-b-17961	-	-	-	-	-	-	23.5863	29.7966	0.428608	-	-	-	-	-	-	-	-	-	-	1	463010	1.56854e-07	32.0276
ukb-d-K61	Diagnoses - main ICD10: K61 Abscess of anal and rectal regions || id:ukb-d-K61	-	-	-	-	-	-	-19.0702	18.888	0.312664	-	-	-	-	-	-	-	-	-	-	1	361194	2.71376e-07	31.6206
ukb-b-19805	Diagnoses - main ICD10: K62.1 Rectal polyp || id:ukb-b-19805	13.1793	3.98188	0.00093358	-	-	-	-	-	-	-	-	-	-	-	-	-	-	-	-	2	463010	1.2235e-06	93.8399
ukb-b-11582	Diagnoses - main ICD10: K62.5 Haemorrhage of anus and rectum || id:ukb-b-11582	-	-	-	-	-	-	17.7998	11.2766	0.114458	-	-	-	-	-	-	-	-	-	-	1	463010	1.30874e-06	30.8004
ukb-d-K63	Diagnoses - main ICD10: K63 Other diseases of intestine || id:ukb-d-K63	5.09347	3.53641	0.149785	18.6456	33.3512	0.675465	-	-	-	-0.0350903	0.752123	0.419543	0.222705	7.56944	4.64777	0.103394	8.18566	5.90949	0.300267	3	361194	8.6702e-06	135.787
ukb-b-1968	Diagnoses - main ICD10: K63.5 Polyp of colon || id:ukb-b-1968	11.9012	7.99045	0.136376	-	-	-	-	-	-	-	-	-	-	-	-	-	-	-	-	2	463010	2.04831e-06	91.3312
ukb-b-10362	Diagnoses - main ICD10: K80.0 Calculus of gallbladder with acute cholecystitis || id:ukb-b-10362	-	-	-	-	-	-	-6.58867	20.4919	0.747813	-	-	-	-	-	-	-	-	-	-	1	463010	2.94789e-07	57.3279
ukb-b-8988	Diagnoses - main ICD10: K80.1 Calculus of gallbladder with other cholecystitis || id:ukb-b-8988	0.374251	5.75598	0.948158	14.6495	13.4085	0.354475	-	-	-	-0.0345771	0.327248	0.0356802	0.0693818	-0.487417	4.4677	0.913125	2.65517	4.94886	0.620048	5	463010	8.29469e-06	454.936
ukb-b-11020	Diagnoses - main ICD10: K80.2 Calculus of gallbladder without cholecystitis || id:ukb-b-11020	-0.655765	2.86032	0.818665	4.84621	3.46806	0.221142	-	-	-	-0.0204741	0.0887944	0.151933	0.420574	1.57597	2.65446	0.552708	2.33646	2.82235	0.439437	7	463010	1.95812e-05	737.986
ukb-b-8268	Diagnoses - main ICD10: K80.5 Calculus of bile duct without cholangitis or cholecystitis || id:ukb-b-8268	-	-	-	-	-	-	2.12087	15.572	0.891666	-	-	-	-	-	-	-	-	-	-	1	463010	4.75707e-07	59.5946
ukb-d-K81	Diagnoses - main ICD10: K81 Cholecystitis || id:ukb-d-K81	5.77873	0.871966	3.42025e-11	-	-	-	-	-	-	-	-	-	-	-	-	-	-	-	-	2	361194	1.91861e-06	119.512
ukb-d-L02	Diagnoses - main ICD10: L02 Cutaneous abscess, furuncle and carbuncle || id:ukb-d-L02	-	-	-	-	-	-	-21.9014	15.4991	0.157633	-	-	-	-	-	-	-	-	-	-	1	361194	4.33331e-07	30.8514
ukb-b-11908	Diagnoses - main ICD10: L03.1 Cellulitis of other parts of limb || id:ukb-b-11908	-	-	-	-	-	-	41.5672	12.0154	0.000541203	-	-	-	-	-	-	-	-	-	-	1	463010	8.33034e-07	53.2572
ukb-d-L57	Diagnoses - main ICD10: L57 Skin changes due to chronic exposure to nonionising radiation || id:ukb-d-L57	14.348	12.0575	0.234059	-	-	-	-	-	-	-	-	-	-	-	-	-	-	-	-	2	361194	8.61924e-07	74.5813
ukb-d-L72	Diagnoses - main ICD10: L72 Follicular cysts of skin and subcutaneous tissue || id:ukb-d-L72	0.858442	1.43336	0.549237	1.78435	1.61751	0.331866	-	-	-	-0.0153082	0.321317	0.285233	0.317869	0.596224	1.34119	0.656645	0.80477	1.386	0.586668	6	361194	7.72205e-05	1483.51
ukb-d-M06	Diagnoses - main ICD10: M06 Other rheumatoid arthritis || id:ukb-d-M06	-6.19137	2.54265	0.0148916	2.9545	19.0556	0.902074	-	-	-	-0.0269842	0.702121	0.833753	0.742121	-5.89591	6.48146	0.363003	-5.56951	7.53749	0.536913	3	361194	6.41911e-06	564.617
ukb-b-19829	Diagnoses - main ICD10: M16.9 Coxarthrosis, unspecified || id:ukb-b-19829	-12.2993	9.11253	0.177108	-	-	-	-	-	-	-	-	-	-	-	-	-	-	-	-	2	463010	1.3679e-06	69.0822
ukb-b-18379	Diagnoses - main ICD10: M17.9 Gonarthrosis, unspecified || id:ukb-b-18379	-	-	-	-	-	-	1.77114	10.5282	0.866404	-	-	-	-	-	-	-	-	-	-	1	463010	1.02442e-06	34.3169
ukb-b-6026	Diagnoses - main ICD10: M20.1 Hallux valgus (acquired) || id:ukb-b-6026	-1.63265	2.85254	0.567085	27.9325	54.7404	0.699622	-	-	-	-0.049492	0.682986	0.812381	0.729032	-0.087203	7.28059	0.990444	0.908794	8.79217	0.927105	3	463010	3.12543e-06	127.399
ukb-d-M47	Diagnoses - main ICD10: M47 Spondylosis || id:ukb-d-M47	-	-	-	-	-	-	-6.54182	19.765	0.74066	-	-	-	-	-	-	-	-	-	-	1	361194	5.09719e-07	30.1221
ukb-d-M48	Diagnoses - main ICD10: M48 Other spondylopathies || id:ukb-d-M48	-	-	-	-	-	-	-25.9457	16.7151	0.120607	-	-	-	-	-	-	-	-	-	-	1	361194	4.82429e-07	30.7599
ukb-d-M65	Diagnoses - main ICD10: M65 Synovitis and tenosynovitis || id:ukb-d-M65	-	-	-	-	-	-	-14.1567	12.3987	0.253543	-	-	-	-	-	-	-	-	-	-	1	361194	6.85485e-07	30.9019
ukb-b-8085	Diagnoses - main ICD10: M65.3 Trigger finger || id:ukb-b-8085	-18.8809	8.07783	0.0194201	-	-	-	-	-	-	-	-	-	-	-	-	-	-	-	-	2	463010	3.4259e-07	69.1945
ukb-b-12364	Diagnoses - main ICD10: M67.4 Ganglion || id:ukb-b-12364	-	-	-	-	-	-	38.5094	20.1193	0.0556136	-	-	-	-	-	-	-	-	-	-	1	463010	2.99288e-07	29.7855
ukb-d-M70	Diagnoses - main ICD10: M70 Soft tissue disorders related to use, overuse and pressure || id:ukb-d-M70	-	-	-	-	-	-	32.1764	23.947	0.179062	-	-	-	-	-	-	-	-	-	-	1	361194	2.78953e-07	31.5583
ukb-b-13517	Diagnoses - main ICD10: M72.0 Palmar fascial fibromatosis [Dupuytren] || id:ukb-b-13517	-1.4414	3.27651	0.659996	-9.81548	6.6081	0.175748	-	-	-	0.0146454	0.163945	0.637342	0.794307	-5.95238	4.50661	0.186565	-6.21072	4.85953	0.233209	10	463010	8.6666e-06	1354.87
ukb-b-4772	Diagnoses - main ICD10: M72.04 Palmar fascial fibromatosis [Dupuytren]-Hand || id:ukb-b-4772	-5.56554	3.15623	0.077841	-8.93073	5.4772	0.134043	-	-	-	0.00610483	0.460707	0.513799	0.476554	-7.01186	4.15046	0.0911398	-7.60518	4.15753	0.0945741	12	463010	1.11492e-05	1553.61
ukb-b-4921	Diagnoses - main ICD10: M75.0 Adhesive capsulitis of shoulder || id:ukb-b-4921	-	-	-	-	-	-	9.73487	26.9215	0.71765	-	-	-	-	-	-	-	-	-	-	1	463010	1.63131e-07	32.0599
ukb-d-M79	Diagnoses - main ICD10: M79 Other soft tissue disorders, not elsewhere classified || id:ukb-d-M79	-	-	-	-	-	-	-0.826375	7.58398	0.913232	-	-	-	-	-	-	-	-	-	-	1	361194	2.99916e-06	53.6823
ukb-d-M84	Diagnoses - main ICD10: M84 Disorders of continuity of bone || id:ukb-d-M84	-	-	-	-	-	-	-45.5318	23.5693	0.0533813	-	-	-	-	-	-	-	-	-	-	1	361194	2.84075e-07	31.2823
ukb-d-N13	Diagnoses - main ICD10: N13 Obstructive and reflux uropathy || id:ukb-d-N13	16.2257	3.92161	3.5107e-05	-	-	-	-	-	-	-	-	-	-	-	-	-	-	-	-	2	361194	7.05638e-07	61.0719
ukb-b-18372	Diagnoses - main ICD10: N20.0 Calculus of kidney || id:ukb-b-18372	-16.5395	8.47698	0.0510441	-50.6964	34.7112	0.382211	-	-	-	0.0387216	0.495324	0.368372	0.325302	-20.1805	9.99879	0.0435602	-23.6767	11.7654	0.181827	3	463010	1.45084e-06	142.315
ukb-b-18629	Diagnoses - main ICD10: N20.1 Calculus of ureter || id:ukb-b-18629	-11.9793	6.78873	0.0776332	-	-	-	-	-	-	-	-	-	-	-	-	-	-	-	-	2	463010	6.5322e-07	69.9875
ukb-b-16313	Diagnoses - main ICD10: N23 Unspecified renal colic || id:ukb-b-16313	-	-	-	-	-	-	-7.78294	21.6022	0.718634	-	-	-	-	-	-	-	-	-	-	1	463010	2.54003e-07	32.018
ukb-d-N30	Diagnoses - main ICD10: N30 Cystitis || id:ukb-d-N30	-	-	-	-	-	-	-5.01618	20.4642	0.806364	-	-	-	-	-	-	-	-	-	-	1	361194	4.30286e-07	29.9989
ukb-d-N39	Diagnoses - main ICD10: N39 Other disorders of urinary system || id:ukb-d-N39	-	-	-	-	-	-	-1.1737	6.61365	0.859142	-	-	-	-	-	-	-	-	-	-	1	361194	2.86912e-06	33.1169
ukb-b-9873	Diagnoses - main ICD10: N39.3 Stress incontinence || id:ukb-b-9873	-	-	-	-	-	-	11.6452	11.0855	0.293491	-	-	-	-	-	-	-	-	-	-	1	463010	8.46253e-07	42.3202
ukb-b-11601	Diagnoses - main ICD10: N40 Hyperplasia of prostate || id:ukb-b-11601	-4.18628	3.08853	0.175282	-27.9153	18.4105	0.160406	-	-	-	0.0403311	0.220197	0.463352	0.527149	-6.79897	4.31375	0.114999	-11.3284	6.15393	0.0927538	12	463010	1.15282e-05	536.355
ukb-b-10668	Diagnoses - main ICD10: N47 Redundant prepuce, phimosis and paraphimosis || id:ukb-b-10668	-	-	-	-	-	-	-8.67371	20.4066	0.670804	-	-	-	-	-	-	-	-	-	-	1	463010	2.54674e-07	35.6061
ukb-b-3802	Diagnoses - main ICD10: N50.8 Other specified disorders of male genital organs || id:ukb-b-3802	-	-	-	-	-	-	-29.9363	21.4114	0.16207	-	-	-	-	-	-	-	-	-	-	1	463010	2.31791e-07	35.3801
ukb-d-N60	Diagnoses - main ICD10: N60 Benign mammary dysplasia || id:ukb-d-N60	-	-	-	-	-	-	-25.1779	23.2602	0.279055	-	-	-	-	-	-	-	-	-	-	1	361194	2.86202e-07	30.9989
ukb-d-N80	Diagnoses - main ICD10: N80 Endometriosis || id:ukb-d-N80	-	-	-	-	-	-	12.2697	17.6869	0.487861	-	-	-	-	-	-	-	-	-	-	1	361194	3.69432e-07	30.4465
ukb-b-11298	Diagnoses - main ICD10: N81.1 Cystocele || id:ukb-b-11298	-1.16193	20.0656	0.953823	-	-	-	-	-	-	-	-	-	-	-	-	-	-	-	-	2	463010	7.79665e-07	65.8206
ukb-b-5118	Diagnoses - main ICD10: N81.2 Incomplete uterovaginal prolapse || id:ukb-b-5118	-	-	-	-	-	-	-41.0543	16.6078	0.0134364	-	-	-	-	-	-	-	-	-	-	1	463010	3.70024e-07	34.4618
ukb-b-6082	Diagnoses - main ICD10: N81.6 Rectocele || id:ukb-b-6082	-	-	-	-	-	-	-4.04462	25.1095	0.872031	-	-	-	-	-	-	-	-	-	-	1	463010	2.318e-07	29.9833
ukb-d-N84	Diagnoses - main ICD10: N84 Polyp of female genital tract || id:ukb-d-N84	-	-	-	-	-	-	-6.29421	7.74712	0.416529	-	-	-	-	-	-	-	-	-	-	1	361194	1.7058e-06	32.8382
ukb-b-12944	Diagnoses - main ICD10: N84.0 Polyp of corpus uteri || id:ukb-b-12944	-	-	-	-	-	-	-7.25945	9.57652	0.448423	-	-	-	-	-	-	-	-	-	-	1	463010	1.11525e-06	44.9958
ukb-d-N85	Diagnoses - main ICD10: N85 Other noninflammatory disorders of uterus, except cervix || id:ukb-d-N85	-	-	-	-	-	-	0.759962	18.7289	0.967633	-	-	-	-	-	-	-	-	-	-	1	361194	4.19643e-07	30.4099
ukb-d-N92	Diagnoses - main ICD10: N92 Excessive, frequent and irregular menstruation || id:ukb-d-N92	-	-	-	-	-	-	11.7524	6.94874	0.0907791	-	-	-	-	-	-	-	-	-	-	1	361194	2.16765e-06	35.3135
ukb-b-11572	Diagnoses - main ICD10: N92.0 Excessive and frequent menstruation with regular cycle || id:ukb-b-11572	-	-	-	-	-	-	14.8266	8.93212	0.0969306	-	-	-	-	-	-	-	-	-	-	1	463010	1.31102e-06	43.3652
ukb-d-N94	Diagnoses - main ICD10: N94 Pain and other conditions associated with female genital organs and menstrual cycle || id:ukb-d-N94	-	-	-	-	-	-	16.3867	16.7026	0.326553	-	-	-	-	-	-	-	-	-	-	1	361194	4.80581e-07	43.7594
ukb-d-O68	Diagnoses - main ICD10: O68 Labour and delivery complicated by foetal stress [distress] || id:ukb-d-O68	-	-	-	-	-	-	16.516	16.267	0.309958	-	-	-	-	-	-	-	-	-	-	1	361194	4.37069e-07	30.7557
ukb-b-10712	Diagnoses - main ICD10: O70.1 Second degree perineal laceration during delivery || id:ukb-b-10712	-	-	-	-	-	-	26.9816	18.6529	0.148033	-	-	-	-	-	-	-	-	-	-	1	463010	3.9404e-07	33.7413
ukb-b-11412	Diagnoses - main ICD10: R04.0 Epistaxis || id:ukb-b-11412	-	-	-	-	-	-	-49.533	22.2327	0.0258849	-	-	-	-	-	-	-	-	-	-	1	463010	2.32981e-07	32.9757
ukb-b-20386	Diagnoses - main ICD10: R07.2 Precordial pain || id:ukb-b-20386	-	-	-	-	-	-	-15.2798	17.7928	0.390471	-	-	-	-	-	-	-	-	-	-	1	463010	3.73149e-07	37.2427
ukb-b-10771	Diagnoses - main ICD10: R07.4 Chest pain, unspecified || id:ukb-b-10771	-	-	-	-	-	-	-5.06184	7.31978	0.489233	-	-	-	-	-	-	-	-	-	-	1	463010	2.70223e-06	32.1623
ukb-b-6608	Diagnoses - main ICD10: R10.1 Pain localised to upper abdomen || id:ukb-b-6608	-	-	-	-	-	-	6.24319	10.0271	0.533528	-	-	-	-	-	-	-	-	-	-	1	463010	1.0004e-06	36.2233
ukb-b-6223	Diagnoses - main ICD10: R10.4 Other and unspecified abdominal pain || id:ukb-b-6223	-	-	-	-	-	-	-1.05906	9.29978	0.909333	-	-	-	-	-	-	-	-	-	-	1	463010	1.70541e-06	31.5426
ukb-b-17885	Diagnoses - main ICD10: R31 Unspecified haematuria || id:ukb-b-17885	2.23268	3.2335	0.48989	9.74813	12.6696	0.497677	-	-	-	-0.0213334	0.580636	0.35268	0.270493	1.35796	4.00833	0.734771	-0.115218	5.14547	0.983208	5	463010	1.29516e-05	249.155
ukb-d-R39	Diagnoses - main ICD10: R39 Other symptoms and signs involving the urinary system || id:ukb-d-R39	28.8558	1.41712	3.60773e-92	-	-	-	-	-	-	-	-	-	-	-	-	-	-	-	-	2	361194	1.30639e-06	61.459
ukb-b-1977	Diagnoses - main ICD10: R51 Headache || id:ukb-b-1977	-	-	-	-	-	-	-18.6117	14.9545	0.213296	-	-	-	-	-	-	-	-	-	-	1	463010	6.19941e-07	30.6804
ukb-d-R59	Diagnoses - main ICD10: R59 Enlarged lymph nodes || id:ukb-d-R59	-	-	-	-	-	-	5.8734	23.3537	0.80143	-	-	-	-	-	-	-	-	-	-	1	361194	2.42759e-07	30.6791
ukb-d-R79	Diagnoses - main ICD10: R79 Other abnormal findings of blood chemistry || id:ukb-d-R79	3.29937	5.93177	0.57806	25.2847	19.6396	0.420421	-	-	-	-0.0411097	0.44583	0.43584	0.614842	3.34112	7.68825	0.663871	8.17527	8.80335	0.451105	3	361194	2.42763e-06	120.457
ukb-b-11052	Diagnoses - main ICD10: R79.8 Other specified abnormal findings of blood chemistry || id:ukb-b-11052	-	-	-	-	-	-	9.56808	15.1729	0.528299	-	-	-	-	-	-	-	-	-	-	1	463010	5.03818e-07	54.4561
ukb-d-R93	Diagnoses - main ICD10: R93 Abnormal findings on diagnostic imaging of other body structures || id:ukb-d-R93	-	-	-	-	-	-	8.29414	19.7301	0.674207	-	-	-	-	-	-	-	-	-	-	1	361194	3.88042e-07	34.1443
ukb-d-S02	Diagnoses - main ICD10: S02 Fracture of skull and facial bones || id:ukb-d-S02	-	-	-	-	-	-	-4.39607	22.0754	0.842154	-	-	-	-	-	-	-	-	-	-	1	361194	3.09886e-07	29.7372
ukb-d-S42	Diagnoses - main ICD10: S42 Fracture of shoulder and upper arm || id:ukb-d-S42	-	-	-	-	-	-	2.25262	16.4834	0.8913	-	-	-	-	-	-	-	-	-	-	1	361194	4.77788e-07	31.88
ukb-b-2804	Diagnoses - main ICD10: S52.50 Fracture of lower end of radius (closed) || id:ukb-b-2804	6.91612	0.786866	1.50295e-18	-	-	-	-	-	-	-	-	-	-	-	-	-	-	-	-	2	463010	1.42006e-06	113.15
ukb-d-T84	Diagnoses - main ICD10: T84 Complications of internal orthopaedic prosthetic devices, implants and grafts || id:ukb-d-T84	-	-	-	-	-	-	9.00521	11.129	0.418419	-	-	-	-	-	-	-	-	-	-	1	361194	1.01122e-06	33.0419
ukb-d-T85	Diagnoses - main ICD10: T85 Complications of other internal prosthetic devices, implants and grafts || id:ukb-d-T85	-	-	-	-	-	-	-21.7982	19.4894	0.263369	-	-	-	-	-	-	-	-	-	-	1	361194	4.46359e-07	33.225
ukb-b-14479	Diagnoses - main ICD10: Z09.8 Follow-up examination after other treatment for other conditions || id:ukb-b-14479	-	-	-	-	-	-	17.6644	19.6635	0.369008	-	-	-	-	-	-	-	-	-	-	1	463010	3.31975e-07	30.0283
ukb-b-18897	Diagnoses - main ICD10: Z42.1 Follow-up care involving plastic surgery of breast || id:ukb-b-18897	-	-	-	-	-	-	27.0303	18.2623	0.138844	-	-	-	-	-	-	-	-	-	-	1	463010	3.02714e-07	42.848
ukb-d-Z43	Diagnoses - main ICD10: Z43 Attention to artificial openings || id:ukb-d-Z43	-	-	-	-	-	-	10.5235	21.1087	0.618107	-	-	-	-	-	-	-	-	-	-	1	361194	3.52852e-07	30.761
ukb-d-Z46	Diagnoses - main ICD10: Z46 Fitting and adjustment of other devices || id:ukb-d-Z46	-	-	-	-	-	-	-9.91771	10.3157	0.336342	-	-	-	-	-	-	-	-	-	-	1	361194	9.79333e-07	34.6249
ukb-d-Z53	Diagnoses - main ICD10: Z53 Persons encountering health services for specifie procedures, not carried out || id:ukb-d-Z53	-	-	-	-	-	-	-13.6748	18.8622	0.468462	-	-	-	-	-	-	-	-	-	-	1	361194	4.19365e-07	30.6883
ukb-b-7660	Diagnoses - main ICD9: 4549 Varicose veins of lower extremity without ulcer/inflammation || id:ukb-b-7660	-	-	-	-	-	-	-22.6975	24.9167	0.36233	-	-	-	-	-	-	-	-	-	-	1	463010	2.23584e-07	41.0563
ukb-b-9107	Diagnoses - secondary ICD10: C50.9 Breast, unspecified || id:ukb-b-9107	-	-	-	-	-	-	11.4503	20.1664	0.570177	-	-	-	-	-	-	-	-	-	-	1	463010	2.7757e-07	43.6078
ukb-b-18843	Diagnoses - secondary ICD10: C61 Malignant neoplasm of prostate || id:ukb-b-18843	-13.3337	15.2978	0.383422	-	-	-	-	-	-	-	-	-	-	-	-	-	-	-	-	2	463010	4.89629e-07	80.0155
ukb-b-1702	Diagnoses - secondary ICD10: C77.3 Axillary and upper limb lymph nodes || id:ukb-b-1702	1.00887	21.4214	0.962436	-	-	-	-	-	-	-	-	-	-	-	-	-	-	-	-	2	463010	7.41532e-07	100.764
ukb-b-6528	Diagnoses - secondary ICD10: D25.9 Leiomyoma of uterus, unspecified || id:ukb-b-6528	-	-	-	-	-	-	5.6052	13.6962	0.682355	-	-	-	-	-	-	-	-	-	-	1	463010	5.36904e-07	38.545
ukb-b-4226	Diagnoses - secondary ICD10: E03.9 Hypothyroidism, unspecified || id:ukb-b-4226	-0.232749	1.29474	0.857337	-0.962351	3.58682	0.790189	-	-	-	0.00214975	0.828346	0.0340905	0.0265981	-2.62968	1.7597	0.135073	-3.49275	2.56375	0.182311	34	463010	9.83966e-05	2237.66
ukb-b-10694	Diagnoses - secondary ICD10: E10.9 Without complications || id:ukb-b-10694	5.74597	7.34916	0.434301	-4.51817	38.2293	0.91672	-	-	-	0.0165419	0.80848	0.155397	0.0803516	4.54075	6.75541	0.501479	3.47058	8.36471	0.706096	4	463010	3.63915e-06	376.427
ukb-b-970	Diagnoses - secondary ICD10: E11.9 Without complications || id:ukb-b-970	-1.00707	1.11383	0.365915	-2.32636	2.79888	0.411673	-	-	-	0.00399854	0.609993	0.206457	0.183475	-2.16339	1.65167	0.190256	-1.69454	1.77085	0.345178	36	463010	0.0001048	1913.76
ukb-b-17532	Diagnoses - secondary ICD10: E14.9 Without complications || id:ukb-b-17532	-	-	-	-	-	-	-33.5209	23.5231	0.154152	-	-	-	-	-	-	-	-	-	-	1	463010	2.09701e-07	34.4703
ukb-b-15541	Diagnoses - secondary ICD10: E66.9 Obesity, unspecified || id:ukb-b-15541	-	-	-	-	-	-	-4.32122	11.5639	0.708641	-	-	-	-	-	-	-	-	-	-	1	463010	8.75719e-07	40.3118
ukb-b-12651	Diagnoses - secondary ICD10: E78.0 Pure hypercholesterolaemia || id:ukb-b-12651	0.963905	1.219	0.429098	0.12144	2.59324	0.963165	-	-	-	0.00496898	0.715276	0.000768484	0.000521504	0.986586	1.17956	0.402929	1.23571	1.44536	0.403232	20	463010	0.000175271	1753.32
ukb-b-17462	Diagnoses - secondary ICD10: E78.5 Hyperlipidaemia, unspecified || id:ukb-b-17462	14.0889	6.91338	0.0415588	-	-	-	-	-	-	-	-	-	-	-	-	-	-	-	-	2	463010	1.2772e-06	78.6384
ukb-b-20045	Diagnoses - secondary ICD10: F32.9 Depressive episode, unspecified || id:ukb-b-20045	-	-	-	-	-	-	-24.9243	12.9961	0.0551327	-	-	-	-	-	-	-	-	-	-	1	463010	8.10263e-07	29.9816
ukb-b-12493	Diagnoses - secondary ICD10: I10 Essential (primary) hypertension || id:ukb-b-12493	0.382291	0.424964	0.368342	1.34088	1.6645	0.423382	-	-	-	-0.00524953	0.553319	0.226739	0.211067	-0.206478	0.574487	0.719287	-0.737445	1.46486	0.616318	68	463010	0.000713026	3188.99
ukb-b-10756	Diagnoses - secondary ICD10: I20.0 Unstable angina || id:ukb-b-10756	-	-	-	-	-	-	29.6806	23.9586	0.21541	-	-	-	-	-	-	-	-	-	-	1	463010	2.48924e-07	34.5787
ukb-b-15686	Diagnoses - secondary ICD10: I20.9 Angina pectoris, unspecified || id:ukb-b-15686	1.00313	1.84843	0.587342	-2.10683	4.83343	0.673187	-	-	-	0.00988578	0.50046	0.517692	0.469252	-0.242271	2.5791	0.92516	-3.05973	3.61689	0.41736	11	463010	2.97911e-05	649.489
ukb-b-7436	Diagnoses - secondary ICD10: I25.1 Atherosclerotic heart disease || id:ukb-b-7436	-2.69126	2.68375	0.315958	3.38399	6.91247	0.645173	-	-	-	-0.0148878	0.372367	0.590088	0.595487	-2.69262	3.96875	0.497483	-3.91176	4.65803	0.433208	7	463010	1.22405e-05	461.77
ukb-b-16662	Diagnoses - secondary ICD10: I25.2 Old myocardial infarction || id:ukb-b-16662	-2.98422	4.1155	0.46838	43.9099	53.0235	0.559679	-	-	-	-0.0752989	0.536648	0.665528	0.886328	-2.86455	7.31101	0.695197	-3.01665	8.9297	0.767661	3	463010	2.90364e-06	185.715
ukb-b-16606	Diagnoses - secondary ICD10: I25.8 Other forms of chronic ischaemic heart disease || id:ukb-b-16606	-0.935199	2.42742	0.700042	-7.56844	9.78188	0.482281	-	-	-	0.0152045	0.5088	0.779759	0.744362	-2.6782	4.02937	0.506262	-3.27285	4.9664	0.539031	6	463010	9.59525e-06	363.866
ukb-b-8184	Diagnoses - secondary ICD10: I25.9 Chronic ischaemic heart disease, unspecified || id:ukb-b-8184	-4.91952	0.724088	1.08997e-11	-8.11102	18.4737	0.73662	-	-	-	0.00668933	0.886701	0.980381	0.932032	-4.6244	5.68551	0.416008	-4.25298	6.90242	0.600575	3	463010	4.16691e-06	154.622
ukb-b-6217	Diagnoses - secondary ICD10: I48 Atrial fibrillation and flutter || id:ukb-b-6217	-0.484861	2.02994	0.811218	-0.00419584	4.11742	0.999202	-	-	-	-0.00162567	0.894033	0.0922271	0.0662504	-0.640535	2.23035	0.773966	-0.64523	2.21732	0.775322	15	463010	4.06225e-05	1280.35
ukb-b-10555	Diagnoses - secondary ICD10: I50.1 Left ventricular failure || id:ukb-b-10555	-	-	-	-	-	-	11.3435	18.9901	0.550281	-	-	-	-	-	-	-	-	-	-	1	463010	2.85747e-07	30.1497
ukb-b-4929	Diagnoses - secondary ICD10: I73.9 Peripheral vascular disease, unspecified || id:ukb-b-4929	-	-	-	-	-	-	19.5015	18.3508	0.287916	-	-	-	-	-	-	-	-	-	-	1	463010	3.07582e-07	45.431
ukb-b-16751	Diagnoses - secondary ICD10: J44.9 Chronic obstructive pulmonary disease, unspecified || id:ukb-b-16751	-	-	-	-	-	-	17.0772	16.5932	0.303401	-	-	-	-	-	-	-	-	-	-	1	463010	5.71677e-07	32.3659
ukb-b-17219	Diagnoses - secondary ICD10: J45.9 Asthma, unspecified || id:ukb-b-17219	0.219301	1.17062	0.851396	3.83856	4.10912	0.361944	-	-	-	-0.0146183	0.369524	0.150623	0.149343	0.123769	1.55132	0.93641	-1.19998	2.73224	0.665229	21	463010	0.000112972	1323.12
ukb-b-20017	Diagnoses - secondary ICD10: K29.8 Duodenitis || id:ukb-b-20017	-	-	-	-	-	-	-14.1183	12.0459	0.24118	-	-	-	-	-	-	-	-	-	-	1	463010	7.90861e-07	36.9494
ukb-b-3672	Diagnoses - secondary ICD10: K44.9 Diaphragmatic hernia without obstruction or gangrene || id:ukb-b-3672	-2.11428	4.38991	0.630073	-14.2824	17.8698	0.507985	-	-	-	0.0328531	0.552833	0.210011	0.163594	0.616231	4.51162	0.891357	1.96535	5.60965	0.749231	4	463010	9.31877e-06	142.667
ukb-b-7421	Diagnoses - secondary ICD10: K51.9 Ulcerative colitis, unspecified || id:ukb-b-7421	-3.70446	6.40375	0.562939	-	-	-	-	-	-	-	-	-	-	-	-	-	-	-	-	2	463010	5.67629e-07	96.503
ukb-b-13392	Diagnoses - secondary ICD10: K57.3 Diverticular disease of large intestine without perforation or abscess || id:ukb-b-13392	-4.54525	5.71682	0.426575	23.2624	46.3537	0.703894	-	-	-	-0.0539659	0.652839	0.353601	0.217651	-4.48914	7.29052	0.53806	-4.7239	7.95858	0.612994	3	463010	3.57895e-06	108.456
ukb-b-4303	Diagnoses - secondary ICD10: K80.2 Calculus of gallbladder without cholecystitis || id:ukb-b-4303	-	-	-	-	-	-	-5.44822	17.6449	0.757496	-	-	-	-	-	-	-	-	-	-	1	463010	3.71447e-07	38.1597
ukb-b-11874	Diagnoses - secondary ICD10: M06.99 Rheumatoid arthritis, unspecified (Site unspecified) || id:ukb-b-11874	-	-	-	-	-	-	-23.7239	8.37642	0.00462265	-	-	-	-	-	-	-	-	-	-	1	463010	2.04719e-06	288.717
ukb-b-12765	Diagnoses - secondary ICD10: M10.99 Gout, unspecified (Site unspecified) || id:ukb-b-12765	7.44313	15.424	0.629403	82.4978	124.436	0.627297	-	-	-	-0.0572471	0.651285	0.166934	0.106239	7.62323	14.4842	0.59867	7.79059	17.3304	0.697067	3	463010	8.33938e-07	171.194
ukb-b-499	Diagnoses - secondary ICD10: N32.8 Other specified disorders of bladder || id:ukb-b-499	-	-	-	-	-	-	-14.9754	17.9223	0.403396	-	-	-	-	-	-	-	-	-	-	1	463010	3.85879e-07	30.935
ukb-b-8072	Diagnoses - secondary ICD10: N40 Hyperplasia of prostate || id:ukb-b-8072	-12.6597	9.4611	0.18087	-80.0539	142.97	0.675044	-	-	-	0.0906382	0.718688	0.195288	0.102309	-8.66002	9.84833	0.379217	-4.12741	12.846	0.778453	3	463010	2.06027e-06	107.281
ukb-b-11065	Diagnoses - secondary ICD10: W01.0 Home || id:ukb-b-11065	-	-	-	-	-	-	-11.5546	29.9256	0.699414	-	-	-	-	-	-	-	-	-	-	1	463010	1.58538e-07	30.0981
ukb-b-13841	Diagnoses - secondary ICD10: Y83.1 Surgical operation with implant of artificial internal device || id:ukb-b-13841	-	-	-	-	-	-	6.00483	15.4781	0.698049	-	-	-	-	-	-	-	-	-	-	1	463010	5.88719e-07	30.1452
ukb-b-3115	Diagnoses - secondary ICD10: Y83.2 Surgical operation with anastomosis, bypass or graft || id:ukb-b-3115	-0.198948	12.4024	0.987202	-	-	-	-	-	-	-	-	-	-	-	-	-	-	-	-	2	463010	4.84312e-07	70.9463
ukb-b-6295	Diagnoses - secondary ICD10: Z03.4 Observation for suspected myocardial infarction || id:ukb-b-6295	-	-	-	-	-	-	5.18564	17.805	0.770863	-	-	-	-	-	-	-	-	-	-	1	463010	3.55203e-07	29.811
ukb-b-11484	Diagnoses - secondary ICD10: Z51.1 Chemotherapy session for neoplasm || id:ukb-b-11484	-	-	-	-	-	-	-1.5154	9.41761	0.872163	-	-	-	-	-	-	-	-	-	-	1	463010	1.13001e-06	31.9497
ukb-b-5115	Diagnoses - secondary ICD10: Z72.0 Tobacco use || id:ukb-b-5115	7.8199	2.42428	0.00125683	22.3168	19.6881	0.460211	-	-	-	-0.0345079	0.588125	0.738161	0.848481	5.97355	5.33574	0.262912	5.07668	6.53444	0.518513	3	463010	6.16538e-06	101.158
ukb-b-2205	Diagnoses - secondary ICD10: Z82.4 Family history of ischaemic heart disease and other diseases of the circulatory system || id:ukb-b-2205	-4.39846	1.80288	0.0146998	-	-	-	-	-	-	-	-	-	-	-	-	-	-	-	-	2	463010	6.60172e-06	154.552
ukb-b-16471	Diagnoses - secondary ICD10: Z85.0 Personal history of malignant neoplasm of digestive organs || id:ukb-b-16471	-	-	-	-	-	-	19.6541	13.2831	0.138971	-	-	-	-	-	-	-	-	-	-	1	463010	5.73497e-07	34.7021
ukb-b-20142	Diagnoses - secondary ICD10: Z85.3 Personal history of malignant neoplasm of breast || id:ukb-b-20142	-3.0742	2.03225	0.130354	-3.77558	9.58544	0.705387	-	-	-	0.00138538	0.940782	0.882033	0.812815	-2.07367	3.92446	0.597224	-1.19818	5.39599	0.829839	9	463010	1.31447e-05	548.917
ukb-b-11709	Diagnoses - secondary ICD10: Z85.4 Personal history of malignant neoplasm of genital organs || id:ukb-b-11709	-	-	-	-	-	-	-27.9293	21.2032	0.187763	-	-	-	-	-	-	-	-	-	-	1	463010	4.02736e-07	31.8925
ukb-b-7299	Diagnoses - secondary ICD10: Z85.5 Personal history of malignant neoplasm of urinary tract || id:ukb-b-7299	-	-	-	-	-	-	-27.1289	16.4971	0.100081	-	-	-	-	-	-	-	-	-	-	1	463010	5.03982e-07	49.2327
ukb-b-11231	Diagnoses - secondary ICD10: Z85.8 Personal history of malignant neoplasms of other organs and systems || id:ukb-b-11231	9.47816	10.1084	0.348425	-	-	-	-	-	-	-	-	-	-	-	-	-	-	-	-	2	463010	2.10957e-06	131.196
ukb-b-1585	Diagnoses - secondary ICD10: Z86.4 Personal history of psychoactive substance abuse || id:ukb-b-1585	-	-	-	-	-	-	0.279693	8.49434	0.973733	-	-	-	-	-	-	-	-	-	-	1	463010	1.64145e-06	30.2933
ukb-b-13782	Diagnoses - secondary ICD10: Z86.7 Personal history of diseases of the circulatory system || id:ukb-b-13782	4.54779	11.0256	0.679992	-0.69107	38.5259	0.988582	-	-	-	0.0212605	0.906214	3.0406e-05	6.43738e-06	-2.72244	5.10025	0.59349	-10.7396	9.20873	0.363774	3	463010	1.10584e-05	232.417
ukb-b-5911	Diagnoses - secondary ICD10: Z88.0 Personal history of allergy to penicillin || id:ukb-b-5911	2.36564	0.624434	0.000151588	-	-	-	-	-	-	-	-	-	-	-	-	-	-	-	-	2	463010	3.31217e-06	63.3829
ukb-b-16641	Diagnoses - secondary ICD10: Z90.1 Acquired absence of breast(s) || id:ukb-b-16641	-	-	-	-	-	-	8.77505	19.4212	0.651392	-	-	-	-	-	-	-	-	-	-	1	463010	2.6742e-07	34.6772
ukb-b-14829	Diagnoses - secondary ICD10: Z90.4 Acquired absence of other parts of digestive tract || id:ukb-b-14829	-	-	-	-	-	-	15.3836	12.086	0.203072	-	-	-	-	-	-	-	-	-	-	1	463010	7.04702e-07	44.0948
ukb-b-7352	Diagnoses - secondary ICD10: Z92.1 Personal history of long-term (current) use of anticoagulants || id:ukb-b-7352	8.18871	15.2667	0.591699	-51.4274	16.9008	0.202137	-	-	-	0.180913	0.166454	6.04573e-08	0.136119	-1.84263	4.51103	0.682928	-3.22273	4.53259	0.550814	3	463010	7.21295e-06	296.492
ukb-b-10911	Diagnoses - secondary ICD10: Z92.2 Personal history of long-term (current) use of other medicaments || id:ukb-b-10911	-	-	-	-	-	-	5.32906	9.08436	0.55746	-	-	-	-	-	-	-	-	-	-	1	463010	1.23046e-06	33.9585
ukb-b-11064	Diagnoses - secondary ICD10: Z95.1 Presence of aortocoronary bypass graft || id:ukb-b-11064	-3.54395	4.51764	0.432765	13.9178	23.7039	0.662006	-	-	-	-0.0287584	0.58401	0.613173	0.531243	-6.30621	7.44531	0.396992	-8.94238	9.98712	0.465066	3	463010	3.01162e-06	190.682
ukb-b-15748	Diagnoses - secondary ICD10: Z95.5 Presence of coronary angioplasty implant and graft || id:ukb-b-15748	2.12369	5.51374	0.700117	39.6178	23.7451	0.156096	-	-	-	-0.050989	0.167491	0.269797	0.417772	6.87818	6.60391	0.297629	10.6616	9.63147	0.310708	7	463010	5.15138e-06	297.09
ukb-b-11639	Diagnoses - secondary ICD10: Z96.1 Presence of intraocular lens || id:ukb-b-11639	-	-	-	-	-	-	14.0238	19.2928	0.467291	-	-	-	-	-	-	-	-	-	-	1	463010	3.20876e-07	30.6912
ukb-b-20477	Diagnoses - secondary ICD10: Z96.6 Presence of orthopaedic joint implants || id:ukb-b-20477	0.937914	5.84052	0.872418	-	-	-	-	-	-	-	-	-	-	-	-	-	-	-	-	2	463010	1.82319e-06	69.1848
ukb-b-2630	Diagnoses - secondary ICD10: Z98.0 Intestinal bypass and anastomosis status || id:ukb-b-2630	-	-	-	-	-	-	-5.10267	25.2899	0.840099	-	-	-	-	-	-	-	-	-	-	1	463010	1.76388e-07	32.2047
ukb-d-20541	Difficulty stopping worrying during worst period of anxiety || id:ukb-d-20541	-	-	-	-	-	-	-0.13026	1.44025	0.927936	-	-	-	-	-	-	-	-	-	-	1	35523	4.86062e-05	31.584
ukb-d-K11_APPENDIX	Diseases of appendix || id:ukb-d-K11_APPENDIX	-3.64425	1.41867	0.0102058	-6.44901	16.4992	0.733602	-	-	-	0.0057	0.872807	0.980315	0.927779	-3.9591	6.43138	0.538164	-1.66429	7.47424	0.838091	4	361194	3.64258e-06	161.148
ukb-d-K11_LIVER	Diseases of liver || id:ukb-d-K11_LIVER	-18.4065	5.67175	0.00117333	-	-	-	-	-	-	-	-	-	-	-	-	-	-	-	-	2	361194	1.41088e-06	105.718
ukb-d-IX_CIRCULATORY	Diseases of the circulatory system || id:ukb-d-IX_CIRCULATORY	1.26655	0.804449	0.115388	1.65263	2.03122	0.442658	-	-	-	-0.0030067	0.839903	0.48042	0.380142	1.69933	1.11871	0.128759	1.69575	1.68345	0.343279	9	361194	0.000161612	430.719
ukb-d-XI_DIGESTIVE	Diseases of the digestive system || id:ukb-d-XI_DIGESTIVE	1.43903	0.0847195	1.04637e-64	-	-	-	-	-	-	-	-	-	-	-	-	-	-	-	-	2	361194	7.06975e-05	119.485
finn-a-VII_EYE_ADNEXA	Diseases of the eye and adnexa || id:finn-a-VII_EYE_ADNEXA	-	-	-	-	-	-	-0.519365	0.183378	0.00462265	-	-	-	-	-	-	-	-	-	-	1	-	0.00472003	57.3601
finn-a-H7_EYE	Diseases of the eye and adnexa || id:finn-a-H7_EYE	-	-	-	-	-	-	-0.611349	0.215855	0.00462265	-	-	-	-	-	-	-	-	-	-	1	-	0.00340652	44.0896
ukb-d-VII_EYE_ADNEXA	Diseases of the eye and adnexa || id:ukb-d-VII_EYE_ADNEXA	1.01599	3.38644	0.764163	9.02125	13.0493	0.539058	-	-	-	-0.0402812	0.56813	0.00111232	0.00111004	3.82831	2.04845	0.06164	5.13642	2.23038	0.0826713	5	361194	4.8865e-05	236.462
ukb-d-XIV_GENITOURINARY	Diseases of the genitourinary system || id:ukb-d-XIV_GENITOURINARY	1.54908	1.0288	0.132141	-	-	-	-	-	-	-	-	-	-	-	-	-	-	-	-	2	361194	3.16048e-05	72.6165
finn-a-XIII_MUSCULOSKELET	Diseases of the musculoskeletal system and connective tissue || id:finn-a-XIII_MUSCULOSKELET	-	-	-	-	-	-	0.545732	0.414715	0.188201	-	-	-	-	-	-	-	-	-	-	1	-	0.00175524	39.787
finn-a-M13_MUSCULOSKELETAL	Diseases of the musculoskeletal system and connective tissue || id:finn-a-M13_MUSCULOSKELETAL	-	-	-	-	-	-	0.585605	0.445016	0.188201	-	-	-	-	-	-	-	-	-	-	1	-	0.00152435	30.1513
ukb-d-XIII_MUSCULOSKELET	Diseases of the musculoskeletal system and connective tissue || id:ukb-d-XIII_MUSCULOSKELET	0.928968	1.29416	0.472871	4.87726	6.38277	0.500393	-	-	-	-0.0279125	0.571063	0.229494	0.175151	1.3288	1.46393	0.36404	1.85022	1.78432	0.358336	5	361194	9.22625e-05	200.414
ukb-d-XII_SKIN_SUBCUTAN	Diseases of the skin and subcutaneous tissue || id:ukb-d-XII_SKIN_SUBCUTAN	0.4662	0.385931	0.227052	-	-	-	-	-	-	-	-	-	-	-	-	-	-	-	-	2	361194	8.47509e-05	439.669
finn-a-I9_DISVEINLYMPH	Diseases of veins, lymphatic vessels and lymph nodes, not elsewhere classified || id:finn-a-I9_DISVEINLYMPH	-0.130634	0.121381	0.281822	-	-	-	-	-	-	-	-	-	-	-	-	-	-	-	-	2	-	0.0119776	101.382
ukb-d-I9_DISVEINLYMPH	Diseases of veins, lymphatic vessels and lymph nodes, not elsewhere classified || id:ukb-d-I9_DISVEINLYMPH	0.0483204	1.50941	0.974462	-1.22603	4.00684	0.76412	-	-	-	0.00507716	0.735134	0.063893	0.0475293	-2.12025	1.70215	0.212899	-2.40966	2.02254	0.252006	16	361194	9.09072e-05	1021.66
finn-a-FG_DISVEINLYMPH	Diseases of veins, lymphatic vessels and lymph nodes, not elsewhere classified (FINNGEN) || id:finn-a-FG_DISVEINLYMPH	-	-	-	-	-	-	-0.0310021	0.123203	0.801323	-	-	-	-	-	-	-	-	-	-	1	-	0.010859	69.8244
ukb-d-K11_GALLBILPANC	Disorders of gallbladder, biliary tract and pancreas || id:ukb-d-K11_GALLBILPANC	-0.0304368	0.894165	0.972846	0.442918	1.40225	0.756459	-	-	-	-0.00362485	0.661718	0.158154	0.128352	0.59707	0.975132	0.540342	0.873117	0.979562	0.385958	17	361194	0.000179194	1745.71
finn-a-K11_GALLBILPANC	Disorders of gallbladder, biliary tract and pancreas || id:finn-a-K11_GALLBILPANC	-	-	-	-	-	-	0.147802	0.156247	0.344174	-	-	-	-	-	-	-	-	-	-	1	-	0.00419517	30.5515
ukb-d-H7_LACRIMALSYSTEM	Disorders of lacrimal system || id:ukb-d-H7_LACRIMALSYSTEM	-	-	-	-	-	-	8.54553	18.1941	0.638578	-	-	-	-	-	-	-	-	-	-	1	361194	3.62028e-07	29.8151
ukb-d-H7_LENS	Disorders of lens || id:ukb-d-H7_LENS	0.26271	1.64843	0.873377	0.467283	4.55799	0.919909	-	-	-	-0.000896062	0.962117	0.0204621	0.0132854	2.03398	1.83573	0.267863	3.44589	2.37878	0.169476	15	361194	9.26726e-05	751.925
finn-a-H7_LENS	Disorders of lens || id:finn-a-H7_LENS	-0.2506	0.148856	0.0922773	-	-	-	-	-	-	-	-	-	-	-	-	-	-	-	-	2	-	0.0174159	99.7622
finn-a-H7_SCLERACORNEA	Disorders of sclera, cornea, iris and ciliary body || id:finn-a-H7_SCLERACORNEA	0.0769812	0.00314505	2.60032e-132	-	-	-	-	-	-	-	-	-	-	-	-	-	-	-	-	2	-	0.137684	418.093
finn-a-L12_DISORDSKINAPPENDIX	Disorders of skin appendages || id:finn-a-L12_DISORDSKINAPPENDIX	-	-	-	-	-	-	0.168404	0.108041	0.119066	-	-	-	-	-	-	-	-	-	-	1	-	0.0133786	32.4931
finn-a-E4_THYROID	Disorders of the thyroid gland || id:finn-a-E4_THYROID	-	-	-	-	-	-	-0.206942	0.134376	0.123555	-	-	-	-	-	-	-	-	-	-	1	-	0.00634465	55.3225
finn-a-THYROID_DISORDER_IBD	Disorders of thyroid, IBD co-morbidities || id:finn-a-THYROID_DISORDER_IBD	-	-	-	-	-	-	0.322453	0.111469	0.00381881	-	-	-	-	-	-	-	-	-	-	1	-	0.0516733	65.7357
finn-a-K11_DIVERTIC	Diverticular disease of intestine || id:finn-a-K11_DIVERTIC	-	-	-	-	-	-	0.0717164	0.130479	0.582567	-	-	-	-	-	-	-	-	-	-	1	-	0.0125211	53.7252
ukb-b-11297	Doctor diagnosed asthma || id:ukb-b-11297	-0.48591	0.300937	0.106384	1.6872	1.07718	0.132219	-	-	-	-0.0290753	0.0482033	0.410361	0.620556	-0.449391	0.415526	0.279475	-0.364662	0.733846	0.624176	23	112583	0.00127697	1296.87
ukb-b-7178	Doctor diagnosed hayfever or allergic rhinitis || id:ukb-b-7178	-0.38333	0.265093	0.148172	-0.368519	0.947067	0.69985	-	-	-	-0.000223561	0.98709	0.0184451	0.0137654	-0.402055	0.307215	0.190632	-0.2448	0.493049	0.622933	33	112583	0.0026425	1680.19
ukb-d-M13_DORSALGIA	Dorsalgia || id:ukb-d-M13_DORSALGIA	-	-	-	-	-	-	3.00441	6.2275	0.629492	-	-	-	-	-	-	-	-	-	-	1	361194	2.31312e-06	34.4272
finn-a-M13_DORSOPATHY	Dorsopathies || id:finn-a-M13_DORSOPATHY	-	-	-	-	-	-	0.4296	0.326464	0.188201	-	-	-	-	-	-	-	-	-	-	1	-	0.00283248	42.3855
ukb-d-I9_PHLETHROMBDVTLOW	DVT of lower extremities || id:ukb-d-I9_PHLETHROMBDVTLOW	6.20076	5.30377	0.242354	5.55044	8.18125	0.527619	-	-	-	0.00217926	0.91461	0.00677389	0.00328112	2.48974	4.60714	0.588915	-0.585527	5.01586	0.910879	7	361194	1.53345e-05	931.097
finn-a-I9_PHLETHROMBDVTLOW	DVT of lower extremities || id:finn-a-I9_PHLETHROMBDVTLOW	0.009225	0.0334805	0.782906	-	-	-	-	-	-	-	-	-	-	-	-	-	-	-	-	2	-	0.157381	200.778
finn-a-I9_DVTANDPULM	DVT of lower extremities and pulmonary embolism || id:finn-a-I9_DVTANDPULM	-0.00630284	0.0441499	0.88648	-0.00329655	0.103085	0.979649	-	-	-	-0.00119352	0.976687	0.207204	0.076212	-0.0009645	0.0422461	0.981785	0.000867149	0.0511184	0.988006	3	-	0.112726	254.777
ukb-d-I9_DVTANDPULM	DVT of lower extremities and pulmonary embolism || id:ukb-d-I9_DVTANDPULM	3.72344	2.41247	0.12273	6.58516	4.07659	0.14069	-	-	-	-0.0130454	0.403561	0.0159971	0.0172291	1.50444	2.73069	0.581675	-0.899035	4.35585	0.840622	11	361194	4.88123e-05	1471.97
ukb-d-IV_ENDOCRIN_NUTRIT	Endocrine, nutritional and metabolic diseases || id:ukb-d-IV_ENDOCRIN_NUTRIT	-0.951523	3.30154	0.773189	-	-	-	-	-	-	-	-	-	-	-	-	-	-	-	-	2	361194	2.5427e-05	467.801
ukb-d-IBD_ENDOMETRIOSIS	Endometriosis, IBD co-morbidity || id:ukb-d-IBD_ENDOMETRIOSIS	-	-	-	-	-	-	12.2697	17.6869	0.487861	-	-	-	-	-	-	-	-	-	-	1	361194	3.69432e-07	30.4465
ukb-d-20431	Ever addicted to a behaviour or miscellanous || id:ukb-d-20431	-	-	-	-	-	-	-0.0160956	0.400469	0.96794	-	-	-	-	-	-	-	-	-	-	1	6934	0.000818178	32.1777
ukb-d-20406	Ever addicted to alcohol || id:ukb-d-20406	0.219141	0.21487	0.307786	0.729544	0.733464	0.501706	-	-	-	-0.068871	0.595214	0.155014	0.120286	0.280506	0.193983	0.148169	0.358398	0.203655	0.220505	3	6514	0.00410809	103.998
ukb-d-20411_0	Ever been injured or injured someone else through drinking alcohol: No || id:ukb-d-20411_0	-2.26069	4.18504	0.58907	-	-	-	-	-	-	-	-	-	-	-	-	-	-	-	-	2	118002	2.57955e-05	72.2931
ukb-d-20411_1	Ever been injured or injured someone else through drinking alcohol: Yes, but not in the last year || id:ukb-d-20411_1	2.06259	4.6572	0.657851	-	-	-	-	-	-	-	-	-	-	-	-	-	-	-	-	2	118002	2.32013e-05	71.9125
ukb-b-6848	Ever depressed for a whole week || id:ukb-b-6848	-0.329312	0.308087	0.285118	-0.490467	2.0578	0.823325	-	-	-	0.00277878	0.938814	0.926186	0.848335	-0.304265	0.69476	0.661427	-0.386645	1.01229	0.718193	6	149899	0.00033886	203.333
ukb-d-5328_0	Ever had corneal graft surgery: No || id:ukb-d-5328_0	0.0802729	0.257193	0.754956	-0.19842	0.753584	0.798247	-	-	-	0.0238728	0.699665	0.586148	0.506274	0.0844573	0.386329	0.82695	0.064282	0.479058	0.895919	11	5786	0.00183578	402.311
ukb-b-6445	Ever had hysterectomy (womb removed) || id:ukb-b-6445	1.47622	1.65124	0.371318	-	-	-	-	-	-	-	-	-	-	-	-	-	-	-	-	2	221697	2.40057e-05	70.381
ukb-d-20405_0	Ever had known person concerned about, or recommend reduction of, alcohol consumption: No || id:ukb-d-20405_0	-	-	-	-	-	-	-2.70066	1.27409	0.0340326	-	-	-	-	-	-	-	-	-	-	1	117880	5.62614e-05	84.5195
ukb-d-20405_1	Ever had known person concerned about, or recommend reduction of, alcohol consumption: Yes, but not in the last year || id:ukb-d-20405_1	-	-	-	-	-	-	4.33817	2.04661	0.0340326	-	-	-	-	-	-	-	-	-	-	1	117880	2.1804e-05	58.6055
ukb-d-20405_2	Ever had known person concerned about, or recommend reduction of, alcohol consumption: Yes, during the last year || id:ukb-d-20405_2	-	-	-	-	-	-	-5.1517	3.2023	0.107671	-	-	-	-	-	-	-	-	-	-	1	117880	1.01185e-05	29.8634
ukb-d-5327_0	Ever had laser treatment for glaucoma or high eye pressure: No || id:ukb-d-5327_0	-0.112426	0.36435	0.757652	-0.841145	3.02853	0.807289	-	-	-	0.0690171	0.830522	0.438807	0.268397	0.191888	0.466993	0.681145	0.31419	0.594224	0.633607	4	5788	0.000772088	133.771
ukb-d-20441	Ever had prolonged loss of interest in normal activities || id:ukb-d-20441	-1.27063	0.343466	0.000216085	-	-	-	-	-	-	-	-	-	-	-	-	-	-	-	-	2	117727	0.000140884	69.8615
ukb-b-15695	Ever had prostate specific antigen (PSA) test || id:ukb-b-15695	-2.153	0.0830957	5.15077e-148	-0.66767	12.8217	0.966879	-	-	-	-0.0150549	0.926378	0.992347	0.965496	-2.12243	1.13598	0.06171	-2.06712	1.27479	0.246357	3	200410	0.000127731	119.684
ukb-d-5325_0	Ever had refractive laser eye surgery: No || id:ukb-d-5325_0	-	-	-	-	-	-	-0.540626	0.38186	0.156843	-	-	-	-	-	-	-	-	-	-	1	5719	0.00115525	33.2511
ukb-b-12026	Ever had same-sex intercourse || id:ukb-b-12026	-	-	-	-	-	-	7.26077	6.82211	0.287193	-	-	-	-	-	-	-	-	-	-	1	418120	3.25179e-06	40.4508
ukb-b-8196	Ever highly irritable/argumentative for 2 days || id:ukb-b-8196	1.28818	0.542271	0.0175239	-	-	-	-	-	-	-	-	-	-	-	-	-	-	-	-	2	149501	8.19886e-05	82.0113
ukb-b-15272	Ever manic/hyper for 2 days || id:ukb-b-15272	-2.57732	0.565373	5.14931e-06	-	-	-	-	-	-	-	-	-	-	-	-	-	-	-	-	2	149144	2.51243e-05	67.8285
ukb-b-20261	Ever smoked || id:ukb-b-20261	0.499247	0.295682	0.091323	-0.581908	1.45367	0.689975	-	-	-	0.00761851	0.449609	0.0577813	0.054786	0.323471	0.416468	0.437335	0.0240245	0.812597	0.976485	84	461066	0.00169712	3338.27
ukb-d-20499	Ever sought or received professional help for mental distress || id:ukb-d-20499	-0.124081	0.569016	0.82738	-	-	-	-	-	-	-	-	-	-	-	-	-	-	-	-	2	117677	0.000118004	60.3277
ukb-b-11355	Ever stopped smoking for 6+ months || id:ukb-b-11355	-	-	-	-	-	-	-0.744776	1.06411	0.483986	-	-	-	-	-	-	-	-	-	-	1	113230	9.96571e-05	45.4421
ukb-d-20500	Ever suffered mental distress preventing usual activities || id:ukb-d-20500	-0.0448809	0.477429	0.925105	1.55257	2.51193	0.647563	-	-	-	-0.0225126	0.62395	0.698293	0.604291	0.155854	0.958317	0.870807	0.322028	1.13628	0.803509	3	116527	0.000183082	99.0573
ukb-b-18674	Ever unenthusiastic/disinterested for a whole week || id:ukb-b-18674	1.24752	0.824619	0.13032	-	-	-	-	-	-	-	-	-	-	-	-	-	-	-	-	2	146542	0.00010473	66.5848
ukb-b-18541	Ever used hormone-replacement therapy (HRT) || id:ukb-b-18541	-0.269952	0.360349	0.453772	-0.55905	1.13833	0.649073	-	-	-	0.00456767	0.786443	0.825937	0.72093	-0.352134	0.675258	0.602032	-0.45517	0.824282	0.604585	6	250301	0.000370024	387.88
ukb-b-8105	External causes: Y83.2 Surgical operation with anastomosis, bypass or graft || id:ukb-b-8105	-	-	-	-	-	-	27.1293	24.5403	0.268943	-	-	-	-	-	-	-	-	-	-	1	463010	1.70254e-07	33.2549
ukb-b-8329	Eye problems/disorders: Cataract || id:ukb-b-8329	-0.523609	1.74417	0.764021	-	-	-	-	-	-	-	-	-	-	-	-	-	-	-	-	2	150642	5.55975e-05	96.9579
ukb-b-10181	Eye problems/disorders: Diabetes related eye disease || id:ukb-b-10181	-4.32413	1.26809	0.000649744	-	-	-	-	-	-	-	-	-	-	-	-	-	-	-	-	2	150642	1.86888e-05	147.582
ukb-b-17324	Eye problems/disorders: Glaucoma || id:ukb-b-17324	-0.767871	0.443747	0.0835544	0.630999	2.14513	0.772422	-	-	-	-0.00888333	0.503095	0.971725	0.967604	-0.235864	0.894148	0.791945	-0.10832	1.12052	0.924119	18	150642	0.000267838	978.808
ukb-b-17194	Eye problems/disorders: Macular degeneration || id:ukb-b-17194	-2.16599	0.244695	8.61239e-19	-	-	-	-	-	-	-	-	-	-	-	-	-	-	-	-	2	150642	3.39264e-05	222.765
ukb-b-2506	Eye problems/disorders: None of the above || id:ukb-b-2506	-	-	-	-	-	-	1.00139	1.24082	0.419645	-	-	-	-	-	-	-	-	-	-	1	150642	6.92585e-05	60.8962
ukb-b-10066	Eye problems/disorders: Other serious eye condition || id:ukb-b-10066	-	-	-	-	-	-	-0.832725	1.29663	0.52073	-	-	-	-	-	-	-	-	-	-	1	150642	6.32648e-05	179.892
ukb-b-13160	Father still alive || id:ukb-b-13160	-1.44046	3.21716	0.654339	-	-	-	-	-	-	-	-	-	-	-	-	-	-	-	-	2	450333	3.16628e-05	78.6651
ukb-b-19809	Fed-up feelings || id:ukb-b-19809	0.397185	0.374014	0.288258	-2.72501	1.79212	0.134	-	-	-	0.0229456	0.0805153	0.0156546	0.0278893	0.476301	0.456062	0.296311	0.669661	1.09005	0.541437	58	453071	0.00121946	2287.07
ukb-d-4957	FI3 : word interpolation || id:ukb-d-4957	0.575459	1.17442	0.624138	-	-	-	-	-	-	-	-	-	-	-	-	-	-	-	-	2	116815	7.45378e-05	64.5294
ukb-d-4990	FI6 : conditional arithmetic || id:ukb-d-4990	-0.354662	0.0419825	2.96696e-17	-	-	-	-	-	-	-	-	-	-	-	-	-	-	-	-	2	102181	0.000152669	72.2562
ukb-d-5001	FI7 : synonym || id:ukb-d-5001	-	-	-	-	-	-	0.185897	1.78722	0.917158	-	-	-	-	-	-	-	-	-	-	1	84560	4.20026e-05	32.3987
ukb-d-5012	FI8 : chained arithmetic || id:ukb-d-5012	-0.319852	0.85027	0.706785	5.22527	5.47689	0.440743	-	-	-	-0.0883742	0.413268	0.0525179	0.0799567	-0.41324	0.670733	0.537827	0.493458	1.25172	0.719768	4	75692	0.000410243	138.329
ukb-d-M13_FIBROBLASTIC	Fibroblastic disorders || id:ukb-d-M13_FIBROBLASTIC	-1.9741	0.936891	0.0351114	-1.09009	1.86271	0.562637	-	-	-	-0.00337755	0.559714	0.878684	0.861895	-1.74937	1.53614	0.254784	-1.76218	1.54074	0.261221	33	361194	9.30581e-05	3845.44
finn-a-M13_FIBROBLASTIC	Fibroblastic disorders || id:finn-a-M13_FIBROBLASTIC	-	-	-	-	-	-	-0.0441499	0.0283149	0.118938	-	-	-	-	-	-	-	-	-	-	1	-	0.126527	157.107
finn-a-RHEUMA_ENDPOINTS	Finngen Rheumatological endpoints || id:finn-a-RHEUMA_ENDPOINTS	0.234136	0.0211225	1.48845e-28	-	-	-	-	-	-	-	-	-	-	-	-	-	-	-	-	2	-	0.0140086	169.121
ukb-b-17673	Fish consumer || id:ukb-b-17673	-	-	-	-	-	-	1.85061	1.05632	0.0797843	-	-	-	-	-	-	-	-	-	-	1	64949	0.000103511	32.9543
ukb-b-12654	Former alcohol drinker || id:ukb-b-12654	-	-	-	-	-	-	1.53607	0.724667	0.0340326	-	-	-	-	-	-	-	-	-	-	1	31506	0.000256898	35.2158
ukb-b-15582	Fractured bone site(s): Ankle || id:ukb-b-15582	-0.95127	4.8338	0.843988	-21.9419	29.2083	0.589837	-	-	-	0.0491707	0.597804	0.448423	0.306757	0.326949	6.45322	0.959593	1.42791	7.9898	0.874625	3	460340	3.86934e-06	127.225
ukb-b-17738	Fractured bone site(s): Other bones || id:ukb-b-17738	-5.60081	7.4594	0.45275	-	-	-	-	-	-	-	-	-	-	-	-	-	-	-	-	2	460340	1.08885e-05	100.799
ukb-b-9571	Fractured bone site(s): Wrist || id:ukb-b-9571	-0.709292	2.48163	0.775018	-0.625804	8.44968	0.943832	-	-	-	-0.000215964	0.992077	0.505534	0.380003	-1.34104	3.33875	0.687935	-0.735201	3.95875	0.858787	7	460340	1.55926e-05	368.21
ukb-b-13346	Fractured/broken bones in last 5 years || id:ukb-b-13346	-0.402319	0.875645	0.645908	-0.403524	2.75399	0.885339	-	-	-	6.39153e-06	0.999636	0.254537	0.202964	-0.110352	1.25929	0.930171	-0.304375	1.44673	0.835866	18	460389	0.000173054	906.504
ukb-d-M13_GANGLION	Ganglion || id:ukb-d-M13_GANGLION	-	-	-	-	-	-	27.5198	14.3778	0.0556136	-	-	-	-	-	-	-	-	-	-	1	361194	5.84824e-07	34.4123
ukb-d-22660_105	Gap coding: Looking after the home and/or family || id:ukb-d-22660_105	-	-	-	-	-	-	-0.577112	1.50879	0.702091	-	-	-	-	-	-	-	-	-	-	1	67655	7.0494e-05	31.0493
ukb-d-22660_108	Gap coding: Retired || id:ukb-d-22660_108	-	-	-	-	-	-	-0.0587326	1.46832	0.968093	-	-	-	-	-	-	-	-	-	-	1	67655	5.40321e-05	36.0172
ukb-d-22660_106	Gap coding: Unable to work due to sickness or disability || id:ukb-d-22660_106	-	-	-	-	-	-	-0.87621	2.96563	0.767647	-	-	-	-	-	-	-	-	-	-	1	67655	1.27157e-05	33.1754
ukb-d-22660_107	Gap coding: Unemployed || id:ukb-d-22660_107	-	-	-	-	-	-	-0.0694624	2.41108	0.977016	-	-	-	-	-	-	-	-	-	-	1	67655	2.00725e-05	31.554
ukb-b-17097	Gas or solid-fuel cooking/heating: An open solid fuel fire that you use regularly in winter time || id:ukb-b-17097	-	-	-	-	-	-	-3.04882	4.18819	0.46664	-	-	-	-	-	-	-	-	-	-	1	461398	5.87234e-06	33.7169
finn-a-K11_GIDISEASES	Gastrointestinal diseases || id:finn-a-K11_GIDISEASES	-	-	-	-	-	-	1.65268	0.571317	0.00381881	-	-	-	-	-	-	-	-	-	-	1	-	0.00196628	41.9447
ukb-d-2956	General pain for 3+ months || id:ukb-d-2956	-	-	-	-	-	-	-0.183425	0.373792	0.62363	-	-	-	-	-	-	-	-	-	-	1	5473	0.000878675	31.7472
ukb-d-is_female	Genetic sex || id:ukb-d-is_female	3.88266	0.589233	4.41757e-11	-	-	-	-	-	-	-	-	-	-	-	-	-	-	-	-	2	361194	4.47926e-05	65.1442
ukb-d-KNEE_ARTHROSIS	Gonarthrosis [arthrosis of knee](FG) || id:ukb-d-KNEE_ARTHROSIS	4.41554	3.55447	0.214145	1.42393	49.7716	0.978973	-	-	-	0.00772242	0.9557	0.160217	0.0871129	1.07414	4.01947	0.789289	0.777608	5.37772	0.892021	5	361194	1.51565e-05	173.185
finn-a-GOUT_COMORB	Gout-related co-morbidities || id:finn-a-GOUT_COMORB	-	-	-	-	-	-	-0.307355	0.188294	0.102614	-	-	-	-	-	-	-	-	-	-	1	-	0.00320567	36.4492
ukb-b-10169	Guilty feelings || id:ukb-b-10169	0.0421984	0.545714	0.938363	1.04734	3.23587	0.748685	-	-	-	-0.00655742	0.754964	0.167844	0.140363	0.153367	0.715805	0.830346	-0.104129	1.28555	0.936018	29	450704	0.000489984	1096.12
ukb-b-18105	Had menopause || id:ukb-b-18105	0.126645	0.338984	0.708702	-0.0325743	0.842458	0.969918	-	-	-	0.00248854	0.836928	0.629402	0.544101	-0.0773369	0.518277	0.881381	-0.370991	0.661231	0.586004	12	211114	0.000771719	821.307
ukb-b-15378	Had other major operations || id:ukb-b-15378	-	-	-	-	-	-	-1.94273	1.92366	0.312537	-	-	-	-	-	-	-	-	-	-	1	248845	2.70451e-05	30.4563
ukb-d-1747_5	Hair colour (natural, before greying): Black || id:ukb-d-1747_5	-0.349042	0.274953	0.204277	-0.494821	0.411262	0.234061	-	-	-	0.0019261	0.618136	0.698322	0.672955	-0.236266	0.45746	0.605524	-0.0792081	0.416923	0.85001	57	360270	0.00158118	13626.3
ukb-d-1747_1	Hair colour (natural, before greying): Blonde || id:ukb-d-1747_1	0.0298918	0.141509	0.832703	-0.0146168	0.213708	0.945563	-	-	-	0.00073181	0.780935	0.120208	0.110083	0.0219273	0.216285	0.919248	0.0294281	0.207375	0.887345	150	360270	0.0075316	25843.1
ukb-d-1747_4	Hair colour (natural, before greying): Dark brown || id:ukb-d-1747_4	-0.134012	0.0883428	0.129278	-0.132667	0.133232	0.321201	-	-	-	-3.48522e-05	0.989229	0.422262	0.398336	-0.0813136	0.150024	0.587815	-0.0115186	0.164769	0.944373	133	360270	0.016308	24439.1
ukb-d-1747_3	Hair colour (natural, before greying): Light brown || id:ukb-d-1747_3	0.103253	0.135561	0.446256	0.107227	0.194589	0.58416	-	-	-	-0.000114847	0.977183	0.454593	0.414585	-0.215872	0.217882	0.321795	-0.127602	0.220565	0.565561	50	360270	0.00663611	9693.23
ukb-d-1747_6	Hair colour (natural, before greying): Other || id:ukb-d-1747_6	3.63446	3.33539	0.275861	1.13593	14.0735	0.948727	-	-	-	0.0103072	0.88168	0.322291	0.139156	0.712156	3.53347	0.840272	0.383579	4.07868	0.933647	3	360270	1.59583e-05	459.065
ukb-d-1747_2	Hair colour (natural, before greying): Red || id:ukb-d-1747_2	0.254792	0.33975	0.453292	0.206983	0.4684	0.662365	-	-	-	0.000897874	0.880724	0.445584	0.391907	0.400789	0.501512	0.424196	0.302369	0.434109	0.492279	27	360270	0.00115838	9220.38
ukb-d-2395_1	Hair/balding pattern: Pattern 1 || id:ukb-d-2395_1	-0.0102579	0.069295	0.882317	-0.0208022	0.169205	0.902287	-	-	-	0.00021758	0.944704	0.916252	0.907794	-0.0954181	0.117863	0.418187	-0.113871	0.20141	0.572505	187	165649	0.0214613	16313.8
ukb-d-M13_HALLUXRIGIDUS	Hallux rigidus || id:ukb-d-M13_HALLUXRIGIDUS	-	-	-	-	-	-	-6.25581	19.6284	0.749944	-	-	-	-	-	-	-	-	-	-	1	361194	2.72667e-07	30.4101
ukb-d-1707_1	Handedness (chirality/laterality): Right-handed || id:ukb-d-1707_1	-	-	-	-	-	-	-3.78186	3.18701	0.235367	-	-	-	-	-	-	-	-	-	-	1	360913	1.03516e-05	37.4473
ukb-b-13092	Headaches for 3+ months || id:ukb-b-13092	-0.775554	0.403485	0.0545885	1.96477	2.56497	0.499429	-	-	-	-0.0466854	0.357943	0.463291	0.489322	-0.365755	0.547595	0.504178	-0.210104	0.690291	0.776024	5	91269	0.000571486	213.737
ukb-b-19060	Hearing aid user || id:ukb-b-19060	1.07442	1.05742	0.309596	6.04632	8.8481	0.516361	-	-	-	-0.0196897	0.586604	0.844152	0.80064	0.987458	1.85794	0.595087	0.888069	2.89154	0.76659	9	280546	5.36213e-05	314.246
ukb-b-18275	Hearing difficulty/problems with background noise || id:ukb-b-18275	-0.36446	0.475382	0.443279	-0.483614	2.84412	0.866084	-	-	-	0.000850158	0.966363	0.0949701	0.0762035	-0.121727	0.628111	0.846333	0.124817	1.33462	0.926072	33	453482	0.000687028	1340.58
ukb-d-2247_0	Hearing difficulty/problems: No || id:ukb-d-2247_0	-0.392141	0.51082	0.442683	0.397085	1.9915	0.84371	-	-	-	-0.00627856	0.685214	0.101056	0.0827608	-0.0426314	0.616604	0.944879	-0.15776	1.2368	0.899564	25	346635	0.000623414	1151.15
ukb-d-HEARTFAIL	Heart failure || id:ukb-d-HEARTFAIL	6.51603	8.36591	0.436051	-	-	-	-	-	-	-	-	-	-	-	-	-	-	-	-	2	361194	6.93325e-07	62.2402
ukb-d-I9_HEARTFAIL_NS	Heart failure, not strict || id:ukb-d-I9_HEARTFAIL_NS	6.51603	8.36591	0.436051	-	-	-	-	-	-	-	-	-	-	-	-	-	-	-	-	2	361194	6.93325e-07	62.2402
ukb-d-I9_HEARTFAIL	Heart failure,strict || id:ukb-d-I9_HEARTFAIL	6.51603	8.36591	0.436051	-	-	-	-	-	-	-	-	-	-	-	-	-	-	-	-	2	361194	6.93325e-07	62.2402
ukb-d-K11_HERNIA	Hernia || id:ukb-d-K11_HERNIA	0.632117	0.908857	0.486738	0.672078	3.57867	0.854171	-	-	-	-0.000200814	0.990952	0.4737	0.39357	1.43136	1.28124	0.263923	1.89683	1.69756	0.284054	14	361194	0.000136509	750.177
ukb-d-41218_1	History of psychiatric care on admission: One or more previous psychiatric episodes with this Health Care Provider || id:ukb-d-41218_1	0.105071	0.128524	0.413633	-	-	-	-	-	-	-	-	-	-	-	-	-	-	-	-	2	787	0.0141913	64.2607
ukb-d-20118_16	Home area population density - urban or rural: Scotland - Accessible Rural || id:ukb-d-20118_16	-	-	-	-	-	-	-27.2773	23.0797	0.237255	-	-	-	-	-	-	-	-	-	-	1	357712	3.00821e-07	29.8568
ukb-d-20118_12	Home area population density - urban or rural: Scotland - Other Urban Area || id:ukb-d-20118_12	-2.69288	12.4435	0.828669	-	-	-	-	-	-	-	-	-	-	-	-	-	-	-	-	2	357712	2.16601e-06	68.3627
ukb-d-41231_1	Hospital episode type: General episode || id:ukb-d-41231_1	1.43405	0.26725	8.05208e-08	-	-	-	-	-	-	-	-	-	-	-	-	-	-	-	-	2	361194	3.68236e-05	63.2908
ukb-b-374	How are people in household related to participant: Brother and/or sister || id:ukb-b-374	-	-	-	-	-	-	-7.88359	17.3022	0.648647	-	-	-	-	-	-	-	-	-	-	1	459600	4.66318e-07	39.4662
ukb-b-698	How are people in household related to participant: Husband, wife or partner || id:ukb-b-698	-2.34129	1.1302	0.0383045	10.5286	10.3833	0.385258	-	-	-	-0.0824429	0.300106	0.560945	0.70079	-2.13283	1.73375	0.218628	-1.55235	2.42497	0.556904	5	459600	7.46997e-05	177.884
ukb-d-I9_HYPTENS	Hypertension || id:ukb-d-I9_HYPTENS	-	-	-	-	-	-	17.2544	19.8942	0.385775	-	-	-	-	-	-	-	-	-	-	1	361194	2.85535e-07	29.9159
finn-a-I9_HYPTENS	Hypertension || id:finn-a-I9_HYPTENS	-	-	-	-	-	-	-0.313952	0.192336	0.102614	-	-	-	-	-	-	-	-	-	-	1	-	0.00307272	33.9135
finn-a-I9_HYPTENSESS	Hypertension, essential || id:finn-a-I9_HYPTENSESS	-	-	-	-	-	-	-0.294609	0.180486	0.102614	-	-	-	-	-	-	-	-	-	-	1	-	0.00348844	32.5208
finn-a-I9_HYPERTENSION	Hypertensive diseases || id:finn-a-I9_HYPERTENSION	-	-	-	-	-	-	-0.315146	0.193067	0.102614	-	-	-	-	-	-	-	-	-	-	1	-	0.00304931	35.1925
finn-a-HYPOTHYROIDISM	Hypothyroidism (congenital or acquired) || id:finn-a-HYPOTHYROIDISM	-0.0965138	0.0547233	0.0777878	-	-	-	-	-	-	-	-	-	-	-	-	-	-	-	-	2	-	0.0227988	115.928
finn-a-E4_HYTHYNAS	Hypothyroidism,other/unspecified || id:finn-a-E4_HYTHYNAS	-0.0147339	0.109066	0.89254	-0.53516	0.791037	0.621339	-	-	-	0.0633574	0.625635	0.112745	0.082147	-0.0284333	0.09727	0.770047	-0.122823	0.152453	0.505009	3	-	0.0199994	151.382
finn-a-ILD_IMMUNOSUPPRESSIVE	ILD medications: immunosuppressive drugs || id:finn-a-ILD_IMMUNOSUPPRESSIVE	-0.0486432	0.00220302	4.8959e-108	-	-	-	-	-	-	-	-	-	-	-	-	-	-	-	-	2	-	0.0914383	183.728
ukb-b-9667	Illness, injury, bereavement, stress in last 2 years: Financial difficulties || id:ukb-b-9667	0.800413	0.485366	0.099129	-1.59872	5.15646	0.764451	-	-	-	0.0112791	0.643861	0.998412	0.997824	0.570891	1.58356	0.718465	0.459385	2.4083	0.852954	10	459742	7.40567e-05	330.574
ukb-b-17687	Illness, injury, bereavement, stress in last 2 years: None of the above || id:ukb-b-17687	0.787215	2.05075	0.701077	-	-	-	-	-	-	-	-	-	-	-	-	-	-	-	-	2	459742	4.08595e-05	76.1039
ukb-b-9049	Illness, injury, bereavement, stress in last 2 years: Serious illness, injury or assault of a close relative || id:ukb-b-9049	-	-	-	-	-	-	-1.29895	4.51381	0.773521	-	-	-	-	-	-	-	-	-	-	1	459742	6.8782e-06	30.3298
ukb-b-18162	Illness, injury, bereavement, stress in last 2 years: Serious illness, injury or assault to yourself || id:ukb-b-18162	1.02296	2.6112	0.695235	-2.98001	5.81279	0.698415	-	-	-	0.0196449	0.572824	0.319986	0.237075	-1.22923	3.11201	0.692847	-1.60574	3.77478	0.711954	3	459742	2.06072e-05	105.085
ukb-d-20112_101	Illnesses of adopted father: None of the above (group 2) || id:ukb-d-20112_101	-	-	-	-	-	-	-0.212393	0.177619	0.231782	-	-	-	-	-	-	-	-	-	-	1	2545	0.00313273	39.6401
ukb-b-323	Illnesses of father: Alzheimer's disease/dementia || id:ukb-b-323	1.20917	1.47086	0.411032	0.927002	2.33048	0.729239	-	-	-	0.00442876	0.867934	0.0328694	0.0136147	0.958801	0.852628	0.26079	0.903061	0.905523	0.392128	4	399793	0.000176383	1534.03
ukb-b-7910	Illnesses of father: Bowel cancer || id:ukb-b-7910	4.29234	0.991891	1.50857e-05	-7.03871	23.4107	0.783305	-	-	-	0.0396946	0.660291	0.923816	0.88046	3.73249	2.59939	0.151028	4.21831	3.45831	0.289555	5	399920	2.60218e-05	183.673
ukb-b-9127	Illnesses of father: Chronic bronchitis/emphysema || id:ukb-b-9127	-1.68732	0.593906	0.00449639	-1.38564	3.4391	0.726004	-	-	-	-0.00196632	0.931466	0.922294	0.788592	-1.10499	1.7398	0.525346	-1.08559	2.0443	0.632198	4	402389	5.08376e-05	201.248
ukb-b-20211	Illnesses of father: Diabetes || id:ukb-b-20211	-0.107222	0.728079	0.882921	-1.84453	1.63276	0.270769	-	-	-	0.0116279	0.248193	0.0716652	0.0853934	-1.18315	0.922057	0.199433	-0.353108	0.97894	0.721612	24	400687	0.000303643	1377.03
ukb-b-18408	Illnesses of father: Heart disease || id:ukb-b-18408	0.477724	0.399069	0.231269	-0.0913979	0.851935	0.915358	-	-	-	0.00701218	0.455154	0.0580597	0.0536847	0.545307	0.496156	0.27174	0.584077	0.695663	0.408246	29	407557	0.0010245	1896.8
ukb-b-19456	Illnesses of father: High blood pressure || id:ukb-b-19456	0.986738	0.590332	0.0946237	-3.92296	4.53704	0.405692	-	-	-	0.036128	0.297162	0.693383	0.721011	-0.061511	0.917327	0.946538	-0.466684	1.38873	0.742636	13	402899	0.000246141	564.268
ukb-b-14521	Illnesses of father: Lung cancer || id:ukb-b-14521	-1.53895	0.986508	0.118759	-0.326579	6.50602	0.963121	-	-	-	-0.00625496	0.860669	0.757356	0.604974	-1.35366	1.73898	0.43632	-1.33388	2.14085	0.567011	5	401624	5.05511e-05	239.991
ukb-b-15169	Illnesses of father: None of the above (group 1) || id:ukb-b-15169	-0.930104	0.994231	0.34953	-6.29382	2.65081	0.0764624	-	-	-	0.0566972	0.101381	0.160369	0.488152	-1.5123	1.06079	0.153973	-1.79075	1.17596	0.188305	6	402586	0.000188244	324.005
ukb-b-10415	Illnesses of father: None of the above (group 2) || id:ukb-b-10415	-1.87233	0.589118	0.00148197	0.608684	7.00853	0.934965	-	-	-	-0.0153108	0.738391	0.905472	0.837809	-1.44878	1.24684	0.245252	-1.33088	1.73725	0.478215	6	407392	9.95288e-05	213.742
ukb-b-7773	Illnesses of father: Prostate cancer || id:ukb-b-7773	0.47354	0.826326	0.566599	1.35199	2.60348	0.616078	-	-	-	-0.005024	0.719687	0.821334	0.760724	1.41327	1.41413	0.317604	2.13551	2.19894	0.354374	11	399670	0.000101113	557.232
ukb-b-12777	Illnesses of father: Stroke || id:ukb-b-12777	-	-	-	-	-	-	-0.288421	3.15632	0.927192	-	-	-	-	-	-	-	-	-	-	1	402616	1.03102e-05	31.5085
ukb-b-14699	Illnesses of mother: Alzheimer's disease/dementia || id:ukb-b-14699	0.577058	0.511726	0.259459	0.298772	0.826794	0.732597	-	-	-	0.00441345	0.668533	0.532271	0.430218	0.453388	0.616606	0.462159	0.412309	0.573601	0.499283	7	423738	0.000364032	1939.69
ukb-b-7748	Illnesses of mother: Bowel cancer || id:ukb-b-7748	2.84907	6.4977	0.661042	-	-	-	-	-	-	-	-	-	-	-	-	-	-	-	-	2	423135	7.84864e-06	66.7753
ukb-b-13584	Illnesses of mother: Breast cancer || id:ukb-b-13584	-0.249798	0.730811	0.732495	-2.38178	2.16068	0.293851	-	-	-	0.0138421	0.309699	0.642592	0.662249	-0.327795	1.0984	0.765376	-0.587086	1.23763	0.643757	13	423458	0.000160084	887.321
ukb-b-12018	Illnesses of mother: Chronic bronchitis/emphysema || id:ukb-b-12018	5.53041	2.71656	0.0417689	13.338	18.3351	0.599619	-	-	-	-0.0272999	0.739367	0.43799	0.23849	6.95701	3.7634	0.0645161	8.23351	4.85901	0.232257	3	423692	1.31971e-05	96.798
ukb-b-16451	Illnesses of mother: Diabetes || id:ukb-b-16451	-0.277529	0.833694	0.739217	-3.59423	1.85602	0.0651848	-	-	-	0.0211405	0.0605754	0.00548076	0.0215339	-1.0405	0.977442	0.287096	-0.871738	0.97756	0.381381	25	423892	0.000301224	1479.67
ukb-b-12477	Illnesses of mother: Heart disease || id:ukb-b-12477	1.15476	0.642458	0.072272	2.35509	1.63637	0.200146	-	-	-	-0.00990908	0.431	0.731645	0.717658	1.49644	1.05423	0.155763	1.65837	1.18873	0.205657	8	426240	0.000162152	431.991
ukb-b-18167	Illnesses of mother: High blood pressure || id:ukb-b-18167	-0.127447	0.479385	0.79035	-0.32347	2.15223	0.881692	-	-	-	0.00150341	0.926208	0.297634	0.252833	-0.187607	0.648388	0.772319	0.15823	1.17134	0.893547	28	426391	0.000564211	1129.93
ukb-b-20176	Illnesses of mother: Lung cancer || id:ukb-b-20176	-	-	-	-	-	-	-3.78265	4.1936	0.367054	-	-	-	-	-	-	-	-	-	-	1	423258	5.71741e-06	60.805
ukb-b-10454	Illnesses of mother: None of the above (group 1) || id:ukb-b-10454	-0.491747	1.45193	0.734847	29.4483	33.2562	0.441106	-	-	-	-0.195861	0.433911	0.0989703	0.104876	-1.05822	1.41309	0.453936	1.78032	2.31561	0.484871	5	425729	0.000102909	181.558
ukb-b-16027	Illnesses of mother: None of the above (group 2) || id:ukb-b-16027	0.0328503	1.25393	0.9791	2.29421	7.69162	0.793629	-	-	-	-0.015343	0.792633	0.41905	0.258518	1.09503	1.64324	0.505163	1.51602	2.49531	0.58639	4	428082	6.29809e-05	152.41
ukb-b-4024	Illnesses of mother: Stroke || id:ukb-b-4024	-	-	-	-	-	-	-0.25552	3.54357	0.942516	-	-	-	-	-	-	-	-	-	-	1	424977	9.06004e-06	30.4273
ukb-b-14043	Illnesses of siblings: Alzheimer's disease/dementia || id:ukb-b-14043	-	-	-	-	-	-	3.16108	6.22522	0.611603	-	-	-	-	-	-	-	-	-	-	1	361264	2.80228e-06	174.772
ukb-b-12227	Illnesses of siblings: Breast cancer || id:ukb-b-12227	-0.499139	1.87587	0.790175	5.79297	8.05633	0.511873	-	-	-	-0.0264356	0.466029	0.289498	0.256479	-0.332694	2.31037	0.8855	-0.497264	3.451	0.891055	6	361809	3.5752e-05	295.023
ukb-b-13952	Illnesses of siblings: Chronic bronchitis/emphysema || id:ukb-b-13952	-	-	-	-	-	-	-2.54128	4.93734	0.606758	-	-	-	-	-	-	-	-	-	-	1	361823	4.15218e-06	54.0425
ukb-b-18042	Illnesses of siblings: Diabetes || id:ukb-b-18042	-0.965569	1.16723	0.408106	-2.45631	3.04153	0.431948	-	-	-	0.00894523	0.60189	0.00301696	0.00230079	-1.23003	1.20129	0.305872	-1.16084	1.40983	0.422393	17	362826	0.000188971	861.382
ukb-b-14371	Illnesses of siblings: Heart disease || id:ukb-b-14371	0.601815	0.885081	0.496533	0.2179	2.34537	0.929003	-	-	-	0.00277182	0.862703	0.585468	0.471668	0.33935	1.28672	0.791985	-0.500548	1.76857	0.785345	8	363542	0.00011508	449.202
ukb-b-8746	Illnesses of siblings: High blood pressure || id:ukb-b-8746	0.807932	0.528768	0.126525	2.26903	2.29341	0.331962	-	-	-	-0.0105965	0.518362	0.13403	0.119845	0.39901	0.704044	0.570891	0.199667	1.45323	0.891777	27	364661	0.000544737	1187.53
ukb-b-17360	Illnesses of siblings: None of the above (group 1) || id:ukb-b-17360	0.230587	0.82536	0.779955	2.99568	4.21712	0.490028	-	-	-	-0.0222361	0.515102	0.0142553	0.0122017	0.470049	0.845888	0.578425	0.822819	1.8408	0.661719	15	364971	0.000337606	558.817
ukb-b-10783	Illnesses of siblings: None of the above (group 2) || id:ukb-b-10783	-	-	-	-	-	-	-2.89388	3.09096	0.349149	-	-	-	-	-	-	-	-	-	-	1	368679	1.12861e-05	30.9333
ukb-b-16522	Illnesses of siblings: Prostate cancer || id:ukb-b-16522	-11.1973	2.88676	0.000104956	-	-	-	-	-	-	-	-	-	-	-	-	-	-	-	-	2	361394	3.04492e-06	67.6284
finn-a-ASTHMA_IMMUNECOMORB	Immune disease comorbidities || id:finn-a-ASTHMA_IMMUNECOMORB	-0.117437	0.0535153	0.0282023	-	-	-	-	-	-	-	-	-	-	-	-	-	-	-	-	2	-	0.0474058	178.997
finn-a-PULM_IMMUNECOMORB	Immune disease comorbidities || id:finn-a-PULM_IMMUNECOMORB	-0.118132	0.0547823	0.0310529	-	-	-	-	-	-	-	-	-	-	-	-	-	-	-	-	2	-	0.0466814	179.332
ukb-d-XIX_INJURY_POISON	Injury, poisoning and certain other consequences of external causes || id:ukb-d-XIX_INJURY_POISON	3.27759	1.01074	0.00118374	-	-	-	-	-	-	-	-	-	-	-	-	-	-	-	-	2	361194	2.36508e-05	78.6302
ukb-b-14598	Intended management of patient (recoded): No overnight hospital stay || id:ukb-b-14598	-0.0098744	0.84086	0.99063	1.16737	10.9257	0.920055	-	-	-	-0.0081613	0.919005	0.672628	0.530461	0.0745981	1.29968	0.954229	0.123377	1.86996	0.949952	6	455026	0.000107561	199.789
ukb-b-16597	Intended management of patient (recoded): One or more nights hospital stay || id:ukb-b-16597	2.44858	1.00098	0.0144373	0.900972	5.21934	0.871331	-	-	-	0.00999561	0.776522	0.556546	0.425506	1.48036	1.48475	0.318742	1.13378	2.04031	0.60237	6	451201	8.75951e-05	203.094
finn-a-K11_MALABSORB	Intestinal malabsorbtion || id:finn-a-K11_MALABSORB	-	-	-	-	-	-	0.161427	0.0558038	0.00381881	-	-	-	-	-	-	-	-	-	-	1	-	0.201931	35.5695
ukb-b-14294	Invitation to complete online 24-hour recall dietary questionnaire, acceptance || id:ukb-b-14294	-0.481145	1.35486	0.722495	-31.2342	22.8383	0.304834	-	-	-	0.227706	0.309929	0.155324	0.253788	-1.39273	1.26937	0.272563	-1.53734	1.52195	0.386843	4	278328	0.00010449	133.645
ukb-b-14649	Invitation to physical activity study, acceptance || id:ukb-b-14649	0.968039	1.02935	0.346995	-	-	-	-	-	-	-	-	-	-	-	-	-	-	-	-	2	221015	7.92271e-05	70.1558
finn-a-H7_IRIDOCYCLITIS	Iridocyclitis || id:finn-a-H7_IRIDOCYCLITIS	0.0318523	0.00124275	6.99555e-145	-	-	-	-	-	-	-	-	-	-	-	-	-	-	-	-	2	-	0.805321	805.573
ukb-d-D3_ANAEMIA_IRONDEF	Iron deficiency anaemia || id:ukb-d-D3_ANAEMIA_IRONDEF	-	-	-	-	-	-	-16.5783	12.2291	0.175212	-	-	-	-	-	-	-	-	-	-	1	361194	1.11714e-06	35.5482
ukb-b-13745	Irritability || id:ukb-b-13745	-0.943657	0.416129	0.0233473	-4.25416	2.28303	0.0690908	-	-	-	0.0225748	0.147571	0.142662	0.176323	-1.33154	0.559055	0.0172293	-2.29391	1.26667	0.0768238	46	442169	0.000821914	1797.22
ukb-d-I9_IHD	Ischaemic heart disease, wide definition || id:ukb-d-I9_IHD	0.130147	0.599949	0.828263	0.607756	1.6216	0.710643	-	-	-	-0.00281846	0.748888	0.759914	0.720255	-0.154541	1.06603	0.884735	-0.125957	1.35099	0.92636	30	361194	0.000258108	1777.7
finn-a-I9_IHD	Ischaemic heart disease, wide definition || id:finn-a-I9_IHD	-	-	-	-	-	-	0.163403	0.124932	0.190895	-	-	-	-	-	-	-	-	-	-	1	-	0.00431312	30.003
ukb-d-I9_STR_EXH	Ischaemic Stroke, excluding all haemorrhages || id:ukb-d-I9_STR_EXH	-	-	-	-	-	-	17.3202	16.6819	0.299148	-	-	-	-	-	-	-	-	-	-	1	361194	7.90876e-07	30.6055
ukb-d-22601_41223241	Job coding: accounts and wages clerk/assistant/supervisor, bookkeeper, cost or ledger clerk, audit assistant, budget officer, student loans officer, paymaster || id:ukb-d-22601_41223241	-2.64056	0.682384	0.000109009	-	-	-	-	-	-	-	-	-	-	-	-	-	-	-	-	2	89866	1.47929e-05	63.1561
ukb-d-22601_24213281	Job coding: chartered/certified accountant, auditor, company accountant, articled/audit clerk, official receiver || id:ukb-d-22601_24213281	-	-	-	-	-	-	-1.89977	4.02847	0.637222	-	-	-	-	-	-	-	-	-	-	1	89866	8.05559e-06	32.5287
ukb-d-22601_32313110	Job coding: community worker, day centre officer, youth leader, youth worker, parish worker, bail support officer || id:ukb-d-22601_32313110	-	-	-	-	-	-	0.149234	6.00909	0.980187	-	-	-	-	-	-	-	-	-	-	1	89866	4.52473e-06	30.1115
ukb-d-22601_41233254	Job coding: counter clerk, bank clerk, cashier, post office clerk || id:ukb-d-22601_41233254	-	-	-	-	-	-	3.10057	3.43792	0.367124	-	-	-	-	-	-	-	-	-	-	1	89866	1.15055e-05	31.4955
ukb-d-22601_72123243	Job coding: customer care adviser/officer/assistant, store guide, customer relations officer/representative || id:ukb-d-22601_72123243	-	-	-	-	-	-	2.49281	4.9514	0.614644	-	-	-	-	-	-	-	-	-	-	1	89866	4.79067e-06	30.5741
ukb-d-22601_11123211	Job coding: director or chief executive of private organisation/company, company chairman or president, general manager || id:ukb-d-22601_11123211	-	-	-	-	-	-	8.98431	3.76048	0.0168878	-	-	-	-	-	-	-	-	-	-	1	89866	1.0645e-05	31.604
ukb-d-22601_23123400	Job coding: further education teaching professional, college lecturer/professor || id:ukb-d-22601_23123400	-	-	-	-	-	-	-2.13749	3.54254	0.546257	-	-	-	-	-	-	-	-	-	-	1	89866	1.05087e-05	34.2522
ukb-d-22601_23113399	Job coding: higher education teaching professional, university lecturer/professor (including college/university head/vice chancellor) || id:ukb-d-22601_23113399	-	-	-	-	-	-	-4.26716	3.27522	0.192622	-	-	-	-	-	-	-	-	-	-	1	89866	1.00275e-05	31.8462
ukb-d-22601_11363057	Job coding: ict or it manager, systems/data processing manager, telecom manager || id:ukb-d-22601_11363057	-0.587872	2.21938	0.791101	-	-	-	-	-	-	-	-	-	-	-	-	-	-	-	-	2	89866	1.16634e-05	60.8658
ukb-d-22601_31313060	Job coding: it operations technician, computer operator or technician, database manager, network or web technician, web master, systems administrator or officer || id:ukb-d-22601_31313060	-	-	-	-	-	-	2.67783	5.34754	0.61654	-	-	-	-	-	-	-	-	-	-	1	89866	4.06859e-06	30.6282
ukb-d-22601_35393271	Job coding: management information officer, conference/events co-ordinator/organiser, exhibition officer, work study engineer/officer/analyst, contract adviser/agent, election agent, business system analyst || id:ukb-d-22601_35393271	-	-	-	-	-	-	-0.904623	4.17143	0.828316	-	-	-	-	-	-	-	-	-	-	1	89866	7.13357e-06	31.2035
ukb-d-22601_11222591	Job coding: manager in construction, clerk of works, site manager, contracts manager, highways manager || id:ukb-d-22601_11222591	-	-	-	-	-	-	-8.22104	6.56683	0.210605	-	-	-	-	-	-	-	-	-	-	1	89866	3.82684e-06	30.5523
ukb-d-22601_11523251	Job coding: office manager, account/payrolls manager, administration manager, litigation/solicitor's office manager || id:ukb-d-22601_11523251	-	-	-	-	-	-	6.02287	5.30357	0.256113	-	-	-	-	-	-	-	-	-	-	1	89866	4.16446e-06	30.373
ukb-d-22601_41143216	Job coding: officer of ngo, trade union organiser/official, charity administrator, secretary of research or charity or political or professional or trade association or trade union || id:ukb-d-22601_41143216	-	-	-	-	-	-	1.11567	5.25939	0.832006	-	-	-	-	-	-	-	-	-	-	1	89866	8.57112e-06	37.008
ukb-d-22601_92193312	Job coding: other general office clerical tasks including: office junior, office worker, photocopy/print room operator, office machinist || id:ukb-d-22601_92193312	-	-	-	-	-	-	-3.11462	3.09304	0.313945	-	-	-	-	-	-	-	-	-	-	1	89866	1.28904e-05	31.0259
ukb-d-22601_31193034	Job coding: other science technician, materials technician, technical assistant, technical officer || id:ukb-d-22601_31193034	-1.59812	0.501469	0.00143821	-	-	-	-	-	-	-	-	-	-	-	-	-	-	-	-	2	89866	1.05591e-05	59.8629
ukb-d-22601_41323255	Job coding: pensions and insurance clerk/administrator, claims handler || id:ukb-d-22601_41323255	-	-	-	-	-	-	2.22358	5.71804	0.697372	-	-	-	-	-	-	-	-	-	-	1	89866	5.40824e-06	30.4617
ukb-d-22601_42163303	Job coding: receptionist, doctor's/dental receptionist || id:ukb-d-22601_42163303	1.84738	0.969178	0.0566335	-	-	-	-	-	-	-	-	-	-	-	-	-	-	-	-	2	89866	8.40262e-06	63.402
ukb-d-22601_11633322	Job coding: retail or wholesale shop manager, showroom manager || id:ukb-d-22601_11633322	-	-	-	-	-	-	1.31314	4.63744	0.777053	-	-	-	-	-	-	-	-	-	-	1	89866	6.4799e-06	31.4112
ukb-d-22601_11323222	Job coding: sales or marketing manager/director, export/import manager, business development manager, advertising/commercial manager || id:ukb-d-22601_11323222	-1.522	4.4628	0.733072	-	-	-	-	-	-	-	-	-	-	-	-	-	-	-	-	2	89866	1.71806e-05	63.2035
ukb-d-22601_35423237	Job coding: sales or marketing representative, manufacturer's agent or representative or salesman/woman || id:ukb-d-22601_35423237	6.62004	4.06577	0.103475	-	-	-	-	-	-	-	-	-	-	-	-	-	-	-	-	2	89866	9.13431e-06	62.8703
ukb-d-22601_12343321	Job coding: shopkeeper, shop owner, newsagent, wholesale/retail dealer || id:ukb-d-22601_12343321	-	-	-	-	-	-	-1.70462	4.90515	0.728203	-	-	-	-	-	-	-	-	-	-	1	89866	5.59585e-06	32.248
ukb-d-22601_24423108	Job coding: social worker, child care/protection officer, adoption officer, mental health officer, almoner, family case worker || id:ukb-d-22601_24423108	-	-	-	-	-	-	-0.303204	4.15906	0.941884	-	-	-	-	-	-	-	-	-	-	1	89866	6.84624e-06	37.4916
ukb-d-22601_24113277	Job coding: solicitor, lawyer, barrister, judge, coroner, articled clerk, attorney, advocate, stipendiary magistrate, fiscal/crown prosecutor, sheriff (scottish courts), legal services recorder || id:ukb-d-22601_24113277	-	-	-	-	-	-	-8.68595	4.84435	0.0729717	-	-	-	-	-	-	-	-	-	-	1	89866	4.52033e-06	34.0329
ukb-d-22617_2421	Job SOC coding: Chartered and certified accountants || id:ukb-d-22617_2421	-	-	-	-	-	-	-1.93474	4.10262	0.637222	-	-	-	-	-	-	-	-	-	-	1	91149	7.77407e-06	31.4422
ukb-d-22617_1112	Job SOC coding: Directors and chief executives of major organisations || id:ukb-d-22617_1112	-	-	-	-	-	-	9.10601	3.81142	0.0168878	-	-	-	-	-	-	-	-	-	-	1	91149	1.03642e-05	30.7847
ukb-d-22617_5241	Job SOC coding: Electricians, electrical fitters || id:ukb-d-22617_5241	3.38489	4.52841	0.454774	-	-	-	-	-	-	-	-	-	-	-	-	-	-	-	-	2	91149	8.77964e-06	66.6644
ukb-d-22617_3113	Job SOC coding: Engineering technicians || id:ukb-d-22617_3113	-	-	-	-	-	-	4.96751	6.14742	0.419053	-	-	-	-	-	-	-	-	-	-	1	91149	3.98639e-06	32.1136
ukb-d-22617_4131	Job SOC coding: Filing and other records assistants/clerks || id:ukb-d-22617_4131	-	-	-	-	-	-	3.26138	4.77812	0.494882	-	-	-	-	-	-	-	-	-	-	1	91149	5.89965e-06	30.8686
ukb-d-22617_2312	Job SOC coding: Further education teaching professionals || id:ukb-d-22617_2312	-	-	-	-	-	-	-2.04772	3.39376	0.546257	-	-	-	-	-	-	-	-	-	-	1	91149	1.13968e-05	37.4181
ukb-d-22617_1136	Job SOC coding: Information and communication technology managers || id:ukb-d-22617_1136	-0.594337	2.21339	0.7883	-	-	-	-	-	-	-	-	-	-	-	-	-	-	-	-	2	91149	1.17409e-05	61.4969
ukb-d-22617_3131	Job SOC coding: IT operations technicians || id:ukb-d-22617_3131	-	-	-	-	-	-	2.67334	5.33858	0.61654	-	-	-	-	-	-	-	-	-	-	1	91149	4.09462e-06	30.8062
ukb-d-22617_1122	Job SOC coding: Managers in construction || id:ukb-d-22617_1122	-	-	-	-	-	-	-3.95614	6.07082	0.514617	-	-	-	-	-	-	-	-	-	-	1	91149	4.01426e-06	30.4907
ukb-d-22617_1132	Job SOC coding: Marketing and sales managers || id:ukb-d-22617_1132	-1.55542	4.53632	0.731687	-	-	-	-	-	-	-	-	-	-	-	-	-	-	-	-	2	91149	1.66233e-05	61.0748
ukb-d-22617_2122	Job SOC coding: Mechanical engineers || id:ukb-d-22617_2122	-	-	-	-	-	-	0.983666	4.51515	0.827539	-	-	-	-	-	-	-	-	-	-	1	91149	5.59037e-06	30.1942
ukb-d-22617_4211	Job SOC coding: Medical secretaries || id:ukb-d-22617_4211	-	-	-	-	-	-	-0.191208	5.45278	0.972027	-	-	-	-	-	-	-	-	-	-	1	91149	4.11395e-06	33.2075
ukb-d-22617_5223	Job SOC coding: Metal working production and maintenance fitters || id:ukb-d-22617_5223	-	-	-	-	-	-	-1.75804	4.43259	0.691651	-	-	-	-	-	-	-	-	-	-	1	91149	5.13453e-06	35.6605
ukb-d-22617_4114	Job SOC coding: Officers of non-governmental organisations || id:ukb-d-22617_4114	-	-	-	-	-	-	1.07022	5.04513	0.832006	-	-	-	-	-	-	-	-	-	-	1	91149	9.35306e-06	40.9686
ukb-d-22617_9149	Job SOC coding: Other goods handling and storage occupations n.e.c. || id:ukb-d-22617_9149	-1.09335	5.23397	0.83453	-	-	-	-	-	-	-	-	-	-	-	-	-	-	-	-	2	91149	1.05265e-05	67.2848
ukb-d-22617_4132	Job SOC coding: Pensions and insurance clerks || id:ukb-d-22617_4132	-	-	-	-	-	-	2.17579	5.59516	0.697372	-	-	-	-	-	-	-	-	-	-	1	91149	5.65696e-06	32.2319
ukb-d-22617_4215	Job SOC coding: Personal assistants and other secretaries || id:ukb-d-22617_4215	-	-	-	-	-	-	1.00475	2.54069	0.6925	-	-	-	-	-	-	-	-	-	-	1	91149	1.81709e-05	30.2615
ukb-d-22617_3561	Job SOC coding: Public service associate professionals || id:ukb-d-22617_3561	-	-	-	-	-	-	-1.22493	3.86895	0.751544	-	-	-	-	-	-	-	-	-	-	1	91149	1.36864e-05	31.3362
ukb-d-22617_4216	Job SOC coding: Receptionists || id:ukb-d-22617_4216	-	-	-	-	-	-	0.773247	4.80146	0.872058	-	-	-	-	-	-	-	-	-	-	1	91149	5.21301e-06	31.4027
ukb-d-22617_1163	Job SOC coding: Retail and wholesale managers || id:ukb-d-22617_1163	-	-	-	-	-	-	1.32843	4.69141	0.777053	-	-	-	-	-	-	-	-	-	-	1	91149	6.33178e-06	30.013
ukb-d-22617_3542	Job SOC coding: Sales representatives || id:ukb-d-22617_3542	-	-	-	-	-	-	10.7966	5.49266	0.0493396	-	-	-	-	-	-	-	-	-	-	1	91149	4.5191e-06	30.0556
ukb-d-22617_4213	Job SOC coding: School secretaries || id:ukb-d-22617_4213	-	-	-	-	-	-	2.98825	6.47204	0.644284	-	-	-	-	-	-	-	-	-	-	1	91149	5.65835e-06	32.5229
ukb-d-22617_3119	Job SOC coding: Science and engineering technicians n.e.c. || id:ukb-d-22617_3119	-	-	-	-	-	-	-5.38385	4.62431	0.244323	-	-	-	-	-	-	-	-	-	-	1	91149	7.90425e-06	31.7541
ukb-d-22617_1234	Job SOC coding: Shopkeepers and wholesale/retail dealers || id:ukb-d-22617_1234	-	-	-	-	-	-	-1.70078	4.89408	0.728203	-	-	-	-	-	-	-	-	-	-	1	91149	5.61427e-06	32.2286
ukb-d-22617_2442	Job SOC coding: Social workers || id:ukb-d-22617_2442	-	-	-	-	-	-	-0.990691	4.17665	0.812503	-	-	-	-	-	-	-	-	-	-	1	91149	6.73905e-06	37.5106
ukb-d-22617_2411	Job SOC coding: Solicitors and lawyers, judges and coroners || id:ukb-d-22617_2411	-	-	-	-	-	-	-9.07696	5.06242	0.0729717	-	-	-	-	-	-	-	-	-	-	1	91149	4.14221e-06	31.6081
ukb-d-22617_3231	Job SOC coding: Youth and community workers || id:ukb-d-22617_3231	-	-	-	-	-	-	0.145959	5.87726	0.980187	-	-	-	-	-	-	-	-	-	-	1	91149	4.72158e-06	31.6721
finn-a-JUVEN_ARTHR	Juvenile arthritis (FINNGEN) || id:finn-a-JUVEN_ARTHR	-	-	-	-	-	-	-0.0104466	0.0219668	0.634386	-	-	-	-	-	-	-	-	-	-	1	-	0.206484	32.2212
finn-a-JUVEN_ARTHR_COMORB	Juvenile arthritis related co-morbidities || id:finn-a-JUVEN_ARTHR_COMORB	0.0321636	0.00156712	1.31388e-93	-	-	-	-	-	-	-	-	-	-	-	-	-	-	-	-	2	-	0.789937	796.645
ukb-b-3196	Leg pain when walking uphill or hurrying || id:ukb-b-3196	0.0379552	0.253012	0.880754	-	-	-	-	-	-	-	-	-	-	-	-	-	-	-	-	2	32192	0.000435665	65.4441
finn-a-CD2_BENIGN_LEIOMYOMA_UTERI	Leiomyoma of uterus || id:finn-a-CD2_BENIGN_LEIOMYOMA_UTERI	0.182592	0.0888231	0.0398133	-	-	-	-	-	-	-	-	-	-	-	-	-	-	-	-	2	-	0.0168556	95.9213
finn-a-CD2_BENIGN_LEIOMYOMA_UTERI_EXALLC	Leiomyoma of uterus (ICD C excluded) || id:finn-a-CD2_BENIGN_LEIOMYOMA_UTERI_EXALLC	0.195003	0.0888622	0.0282037	-	-	-	-	-	-	-	-	-	-	-	-	-	-	-	-	2	-	0.0151109	92.8934
ukb-b-1553	Leisure/social activities: Adult education class || id:ukb-b-1553	1.88106	2.60324	0.469936	12.734	19.8441	0.586795	-	-	-	-0.0411181	0.635743	0.275977	0.186791	1.72337	2.87871	0.549399	2.60247	4.19993	0.579369	4	461369	2.07671e-05	144.111
ukb-b-5076	Leisure/social activities: None of the above || id:ukb-b-5076	1.09805	1.10593	0.320769	4.1818	8.33541	0.629398	-	-	-	-0.0192468	0.7184	0.0581232	0.040086	1.43612	1.17911	0.223234	2.10692	1.92151	0.301336	10	461369	0.000160561	349.781
ukb-b-4077	Leisure/social activities: Other group activity || id:ukb-b-4077	0.988111	1.39973	0.480232	13.9125	23.1293	0.6086	-	-	-	-0.0698269	0.631765	0.412891	0.289873	1.01714	1.67219	0.543012	-1.00062	2.8094	0.74529	4	461369	5.30742e-05	143.575
ukb-b-4171	Leisure/social activities: Pub or social club || id:ukb-b-4171	1.21512	0.657141	0.0644421	3.26691	1.61239	0.0609187	-	-	-	-0.0148815	0.186007	0.365707	0.426766	2.05083	0.908107	0.0239235	2.52201	1.10252	0.0361212	17	461369	0.000291627	708.186
ukb-b-4667	Leisure/social activities: Religious group || id:ukb-b-4667	-0.549821	0.672215	0.4134	-5.27754	5.62389	0.3587	-	-	-	0.0233663	0.406148	0.651536	0.637542	-1.45595	1.00399	0.147012	-2.62033	1.99113	0.201722	23	461369	0.000227849	848.724
ukb-b-4000	Leisure/social activities: Sports club or gym || id:ukb-b-4000	-0.641373	0.97914	0.512444	-2.21832	10.6497	0.843214	-	-	-	0.00946632	0.887505	0.521258	0.397298	0.5924	1.44966	0.682799	0.951341	2.44868	0.711049	7	461369	0.000105442	230.272
ukb-b-8133	Light smokers, at least 100 smokes in lifetime || id:ukb-b-8133	0.276434	0.189219	0.144037	0.0271216	1.41038	0.987759	-	-	-	0.00536152	0.881802	0.854278	0.596886	0.26976	0.494284	0.585232	0.275037	0.5423	0.662429	3	123894	0.000471517	237.03
ukb-b-8476	Loneliness, isolation || id:ukb-b-8476	-0.335764	0.568188	0.554561	1.69741	3.75802	0.658421	-	-	-	-0.0111214	0.588903	0.926844	0.908321	-0.457748	1.06057	0.666028	-0.356446	1.64787	0.831663	16	455364	0.000186988	574.104
ukb-b-13764	Long-standing illness, disability or infirmity || id:ukb-b-13764	0.5573	0.49675	0.261908	-3.23377	2.10032	0.135727	-	-	-	0.0265353	0.0752405	0.296752	0.417357	0.47281	0.690061	0.493236	-0.0539541	1.48192	0.971225	28	451893	0.000514855	1064.49
ukb-d-LUNG_CANCER_MESOT	Lung cancer and mesothelioma || id:ukb-d-LUNG_CANCER_MESOT	-1.74697	7.63121	0.818928	-	-	-	-	-	-	-	-	-	-	-	-	-	-	-	-	2	361194	1.01779e-06	66.1815
ukb-d-C_LYMPHOMA	Lymphomas || id:ukb-d-C_LYMPHOMA	-1.30947	2.08842	0.530651	-	-	-	-	-	-	-	-	-	-	-	-	-	-	-	-	2	361194	1.24525e-06	93.071
ukb-b-19023	Main speciality of consultant (recoded): Anaesthetics || id:ukb-b-19023	-11.507	9.52142	0.226839	-	-	-	-	-	-	-	-	-	-	-	-	-	-	-	-	2	461496	1.67635e-06	64.0508
ukb-b-16376	Main speciality of consultant (recoded): Cardiology || id:ukb-b-16376	0.552185	1.53578	0.719185	0.778053	3.77236	0.843415	-	-	-	-0.00116714	0.949018	0.309457	0.219457	0.0794474	1.8233	0.965245	-2.71467	2.98087	0.392735	8	461416	5.53918e-05	509.706
ukb-b-11247	Main speciality of consultant (recoded): Cardiothoracic surgery || id:ukb-b-11247	2.98259	9.28241	0.747971	-	-	-	-	-	-	-	-	-	-	-	-	-	-	-	-	2	461137	3.09655e-06	123.574
ukb-b-73	Main speciality of consultant (recoded): Clinical haematology || id:ukb-b-73	-	-	-	-	-	-	-6.4851	9.23988	0.482766	-	-	-	-	-	-	-	-	-	-	1	461112	1.35035e-06	84.545
ukb-b-1852	Main speciality of consultant (recoded): Dermatology || id:ukb-b-1852	2.04661	5.4407	0.706793	9.21014	18.907	0.674327	-	-	-	-0.0193228	0.726121	0.279592	0.169539	-0.459405	5.82941	0.937185	-0.905744	7.00466	0.905298	4	461170	6.32965e-06	152.065
ukb-b-18820	Main speciality of consultant (recoded): Ear, nose and throat (ENT) || id:ukb-b-18820	-	-	-	-	-	-	15.0804	6.78	0.0261315	-	-	-	-	-	-	-	-	-	-	1	461270	2.93523e-06	30.4167
ukb-b-15784	Main speciality of consultant (recoded): General medicine || id:ukb-b-15784	-0.969945	1.67631	0.562847	6.49145	6.92653	0.520635	-	-	-	-0.0618381	0.46378	0.463819	0.596471	-2.40128	2.35156	0.307186	-2.4504	2.64373	0.451843	3	461894	3.52374e-05	113.047
ukb-b-6541	Main speciality of consultant (recoded): General surgery || id:ukb-b-6541	1.3943	0.910183	0.125551	0.0985908	2.49715	0.970399	-	-	-	0.0136688	0.602833	0.432191	0.341435	1.08005	1.13853	0.342807	1.25206	1.26919	0.369187	6	461949	0.000128028	329.269
ukb-b-16369	Main speciality of consultant (recoded): Gynaecology || id:ukb-b-16369	-	-	-	-	-	-	-5.17189	4.76769	0.27802	-	-	-	-	-	-	-	-	-	-	1	461449	5.86574e-06	30.0587
ukb-b-4394	Main speciality of consultant (recoded): Neurology || id:ukb-b-4394	-	-	-	-	-	-	-6.73738	10.4148	0.517694	-	-	-	-	-	-	-	-	-	-	1	461150	9.9653e-07	42.5717
ukb-b-9038	Main speciality of consultant (recoded): Ophthalmology || id:ukb-b-9038	5.78753	1.89281	0.00223089	-5.37417	19.507	0.828857	-	-	-	0.0450476	0.665288	0.710628	0.556082	6.30144	3.68021	0.0868504	7.76317	5.03931	0.263339	3	461230	1.2959e-05	124.662
ukb-b-8938	Main speciality of consultant (recoded): Plastic surgery || id:ukb-b-8938	-	-	-	-	-	-	0.82062	6.64749	0.901752	-	-	-	-	-	-	-	-	-	-	1	461218	3.40627e-06	39.5298
ukb-b-7763	Main speciality of consultant (recoded): Rheumatology || id:ukb-b-7763	-	-	-	-	-	-	-27.3988	9.67397	0.00462265	-	-	-	-	-	-	-	-	-	-	1	461154	1.53482e-06	84.3081
ukb-b-16399	Main speciality of consultant (recoded): Trauma and orthopaedics || id:ukb-b-16399	-1.83251	1.19035	0.123688	-5.71288	5.41433	0.368824	-	-	-	0.0223514	0.510358	0.627187	0.563527	-1.14162	1.93453	0.555105	-0.41856	2.87532	0.891302	5	461797	4.86493e-05	173.115
ukb-b-16019	Main speciality of consultant (recoded): Urology || id:ukb-b-16019	-0.803774	3.51394	0.819072	-	-	-	-	-	-	-	-	-	-	-	-	-	-	-	-	2	461378	2.12621e-05	129.359
ukb-d-I9_CHD	Major coronary heart disease event || id:ukb-d-I9_CHD	0.360859	1.4051	0.797317	7.36161	3.99635	0.108015	-	-	-	-0.0278662	0.0956941	0.673131	0.956159	2.31356	2.19404	0.291667	2.36213	2.46985	0.366882	9	361194	4.10471e-05	549.896
ukb-d-I9_CHD_NOREV	Major coronary heart disease event excluding revascularizations || id:ukb-d-I9_CHD_NOREV	0.360859	1.4051	0.797317	7.36161	3.99635	0.108015	-	-	-	-0.0278662	0.0956941	0.673131	0.956159	2.31356	2.12968	0.277329	2.36213	2.39906	0.353655	9	361194	4.10471e-05	549.896
ukb-d-1538_0	Major dietary changes in the last 5 years: No || id:ukb-d-1538_0	-0.732609	0.718087	0.307623	-5.92625	3.32172	0.108075	-	-	-	0.0438309	0.144914	0.277184	0.397247	-1.612	0.904386	0.0746795	-2.11687	1.22568	0.114851	11	360294	0.000284612	430.278
ukb-d-1538_1	Major dietary changes in the last 5 years: Yes, because of illness || id:ukb-d-1538_1	1.48349	2.38555	0.534029	16.7886	9.28107	0.212188	-	-	-	-0.0768988	0.23398	0.198138	0.401787	2.38473	2.46743	0.333803	4.25517	3.1579	0.27056	4	360294	3.73841e-05	141.118
ukb-d-1538_2	Major dietary changes in the last 5 years: Yes, because of other reasons || id:ukb-d-1538_2	1.2858	0.768478	0.0942916	6.13983	8.06881	0.585903	-	-	-	-0.0406235	0.65037	0.764462	0.686756	0.570417	1.68686	0.735248	0.295829	1.98524	0.895211	3	360294	6.61356e-05	116.736
ukb-d-C3_MELANOMA_SKIN	Malignant melanoma of skin || id:ukb-d-C3_MELANOMA_SKIN	3.09422	4.53697	0.495237	-3.75761	10.1574	0.724136	-	-	-	0.0169109	0.476013	0.219791	0.194212	1.94699	5.42635	0.719742	-0.247867	6.8147	0.972001	8	361194	8.80037e-06	452.853
finn-a-C3_BREAST_3	Malignant neoplasm of breast || id:finn-a-C3_BREAST_3	-0.0466456	0.0210473	0.0266757	-	-	-	-	-	-	-	-	-	-	-	-	-	-	-	-	2	-	0.0370005	83.3551
ukb-d-C3_BREAST_3	Malignant neoplasm of breast || id:ukb-d-C3_BREAST_3	-1.06909	1.34647	0.4272	-0.956995	3.28308	0.77442	-	-	-	-0.000445422	0.970413	0.171511	0.132206	-0.0803983	1.70462	0.962382	-0.161197	1.72771	0.926755	18	361194	9.09551e-05	1272.62
finn-a-C3_BREAST	Malignant neoplasm of breast || id:finn-a-C3_BREAST	-0.0466456	0.0210473	0.0266757	-	-	-	-	-	-	-	-	-	-	-	-	-	-	-	-	2	-	0.0370005	83.3551
finn-a-C3_BREAST_3_EXALLC	Malignant neoplasm of breast (ICD C excluded) || id:finn-a-C3_BREAST_3_EXALLC	-0.0475939	0.0209782	0.023285	-	-	-	-	-	-	-	-	-	-	-	-	-	-	-	-	2	-	0.0359318	80.2302
finn-a-C3_BREAST_EXALLC	Malignant neoplasm of breast (ICD C excluded) || id:finn-a-C3_BREAST_EXALLC	-0.0475939	0.0209782	0.023285	-	-	-	-	-	-	-	-	-	-	-	-	-	-	-	-	2	-	0.0359318	80.2302
ukb-d-C3_BRONCHUS_LUNG	Malignant neoplasm of bronchus and lung || id:ukb-d-C3_BRONCHUS_LUNG	9.15899	6.39582	0.152136	-	-	-	-	-	-	-	-	-	-	-	-	-	-	-	-	2	361194	9.49327e-07	72.7804
ukb-d-C3_COLON	Malignant neoplasm of colon || id:ukb-d-C3_COLON	-	-	-	-	-	-	5.99293	12.064	0.619358	-	-	-	-	-	-	-	-	-	-	1	361194	6.97981e-07	37.7618
ukb-d-C3_DIGESTIVE_ORGANS	Malignant neoplasm of digestive organs || id:ukb-d-C3_DIGESTIVE_ORGANS	-0.193496	4.55118	0.966088	-	-	-	-	-	-	-	-	-	-	-	-	-	-	-	-	2	361194	3.23358e-06	74.2514
finn-a-C3_MALE_GENITAL	malignant neoplasm of male genital organs || id:finn-a-C3_MALE_GENITAL	-	-	-	-	-	-	-0.0447834	0.0620002	0.470104	-	-	-	-	-	-	-	-	-	-	1	-	0.0300746	45.2203
ukb-d-C3_MALE_GENITAL	malignant neoplasm of male genital organs || id:ukb-d-C3_MALE_GENITAL	-0.788969	1.26093	0.531509	2.152	3.31555	0.522462	-	-	-	-0.00955621	0.34695	0.274213	0.273127	0.0188759	1.63049	0.990763	0.836412	2.5409	0.744762	26	361194	8.66654e-05	1742.95
finn-a-C3_MALE_GENITAL_EXALLC	malignant neoplasm of male genital organs (ICD C excluded) || id:finn-a-C3_MALE_GENITAL_EXALLC	-	-	-	-	-	-	-0.0443679	0.061425	0.470104	-	-	-	-	-	-	-	-	-	-	1	-	0.0307401	45.6867
ukb-d-C3_PROSTATE	Malignant neoplasm of prostate || id:ukb-d-C3_PROSTATE	-1.85623	1.2981	0.152729	3.66663	3.55666	0.312451	-	-	-	-0.0176207	0.109442	0.203195	0.282979	-1.33143	1.79344	0.457853	1.9563	2.93014	0.510241	27	361194	8.6485e-05	1879.97
finn-a-C3_PROSTATE	Malignant neoplasm of prostate || id:finn-a-C3_PROSTATE	-	-	-	-	-	-	-0.040057	0.0554568	0.470104	-	-	-	-	-	-	-	-	-	-	1	-	0.038033	51.6414
finn-a-C3_PROSTATE_EXALLC	Malignant neoplasm of prostate (ICD C excluded) || id:finn-a-C3_PROSTATE_EXALLC	-	-	-	-	-	-	-0.0411649	0.0569907	0.470104	-	-	-	-	-	-	-	-	-	-	1	-	0.0357243	50.5073
ukb-d-C3_RESPIRATORY_INTRATHORACIC	Malignant neoplasm of respiratory system and intrathoracic organs || id:ukb-d-C3_RESPIRATORY_INTRATHORACIC	-9.65098	6.76252	0.153543	-17.846	20.7897	0.548411	-	-	-	0.0129755	0.737082	0.574265	0.33818	-13.9423	11.6296	0.230581	-16.2598	14.3186	0.373896	3	361194	1.48704e-06	97.437
finn-a-C3_SKIN	Malignant neoplasm of skin || id:finn-a-C3_SKIN	-	-	-	-	-	-	0.0135949	0.0498285	0.784981	-	-	-	-	-	-	-	-	-	-	1	-	0.0420793	33.074
ukb-d-C3_SKIN	Malignant neoplasm of skin || id:ukb-d-C3_SKIN	0.382437	0.583647	0.512304	1.39223	1.47077	0.349674	-	-	-	-0.00608179	0.458492	0.234321	0.221055	0.170738	0.852914	0.841338	-0.750863	1.59509	0.640387	41	361194	0.000406231	3373.89
finn-a-C3_SKIN_EXALLC	Malignant neoplasm of skin (ICD C excluded) || id:finn-a-C3_SKIN_EXALLC	-	-	-	-	-	-	0.0138565	0.0507873	0.784981	-	-	-	-	-	-	-	-	-	-	1	-	0.0406221	32.1565
ukb-d-20548_5	Manifestations of mania or irritability: I needed less sleep than usual || id:ukb-d-20548_5	-	-	-	-	-	-	3.20289	3.45344	0.353694	-	-	-	-	-	-	-	-	-	-	1	114422	1.14388e-05	35.9187
ukb-d-20548_2	Manifestations of mania or irritability: I was more restless than usual || id:ukb-d-20548_2	-	-	-	-	-	-	-2.18104	2.16387	0.313485	-	-	-	-	-	-	-	-	-	-	1	114422	2.62811e-05	29.8656
ukb-b-17685	Maternal smoking around birth || id:ukb-b-17685	1.65946	0.578977	0.00415433	3.85447	3.15666	0.242229	-	-	-	-0.0170574	0.490697	0.415493	0.380066	1.1909	0.802481	0.137802	1.21483	1.2737	0.355316	16	397732	0.00034725	656.011
ukb-b-14395	Medication for cholesterol, blood pressure or diabetes: Blood pressure medication || id:ukb-b-14395	-0.0564796	0.19419	0.771169	0.342636	0.712517	0.632059	-	-	-	-0.00458513	0.562115	0.201275	0.186986	-0.117298	0.280586	0.675913	-0.21854	0.668949	0.744836	74	209638	0.00344733	3893.65
ukb-b-11740	Medication for cholesterol, blood pressure or diabetes: Cholesterol lowering medication || id:ukb-b-11740	0.237581	0.223781	0.288388	0.146954	0.428522	0.733147	-	-	-	0.00161806	0.8045	0.00501335	0.00389054	0.171217	0.267507	0.522143	0.0271471	0.326735	0.934122	50	209638	0.00360712	4265.72
ukb-b-7350	Medication for cholesterol, blood pressure or diabetes: Insulin || id:ukb-b-7350	-0.02635	2.70791	0.992236	6.21729	9.81176	0.560728	-	-	-	-0.0244773	0.54214	0.0630808	0.0513784	0.450495	2.43867	0.853441	0.385095	2.67226	0.891043	6	209638	3.14778e-05	485.046
ukb-b-12014	Medication for cholesterol, blood pressure or diabetes: None of the above || id:ukb-b-12014	-0.0691801	0.222182	0.755522	-0.4131	0.642604	0.522942	-	-	-	0.00459769	0.570392	0.030935	0.0272918	0.0679267	0.295183	0.818001	-0.0581737	0.542556	0.91499	58	209638	0.00322316	3056.73
ukb-b-18009	Medication for cholesterol, blood pressure, diabetes, or take exogenous hormones: Blood pressure medication || id:ukb-b-18009	-0.0657306	0.203625	0.746846	0.319017	0.665067	0.632608	-	-	-	-0.00363314	0.54476	0.434606	0.416455	-0.0800212	0.303836	0.792265	-0.201942	0.727963	0.78209	93	249710	0.00282249	4946.56
ukb-b-17805	Medication for cholesterol, blood pressure, diabetes, or take exogenous hormones: Cholesterol lowering medication || id:ukb-b-17805	0.542202	0.380355	0.154008	0.712303	0.745667	0.345648	-	-	-	-0.00213097	0.791416	0.00237281	0.00175754	0.454406	0.443811	0.305896	0.471444	0.497662	0.349462	39	249710	0.00137337	3088.95
ukb-b-8080	Medication for cholesterol, blood pressure, diabetes, or take exogenous hormones: Hormone replacement therapy || id:ukb-b-8080	-	-	-	-	-	-	-1.58858	1.9921	0.425198	-	-	-	-	-	-	-	-	-	-	1	249710	2.67671e-05	96.5899
ukb-b-14070	Medication for cholesterol, blood pressure, diabetes, or take exogenous hormones: Insulin || id:ukb-b-14070	1.46091	8.52253	0.863895	31.4135	49.2025	0.638262	-	-	-	-0.0645772	0.64559	0.0300099	0.0245608	-0.503454	6.12404	0.93448	-8.66497	9.76029	0.468325	3	249710	5.71055e-06	186.394
ukb-b-20379	Medication for cholesterol, blood pressure, diabetes, or take exogenous hormones: None of the above || id:ukb-b-20379	0.0734516	0.30268	0.80826	0.0482448	1.01668	0.962388	-	-	-	0.000269246	0.979385	0.126729	0.105775	0.099446	0.391562	0.799517	0.309989	0.757599	0.684542	42	249710	0.00157824	1831.43
ukb-b-7137	Medication for pain relief, constipation, heartburn: Aspirin || id:ukb-b-7137	-0.467286	0.889843	0.599491	3.72832	2.19966	0.118171	-	-	-	-0.0298966	0.0637289	0.322609	0.583524	-0.46001	1.19393	0.700023	-0.648953	1.97734	0.74842	13	457547	0.000169151	646.893
ukb-b-8888	Medication for pain relief, constipation, heartburn: Ibuprofen (e.g. Nurofen) || id:ukb-b-8888	-0.874197	1.28624	0.496722	-6.51493	6.67936	0.374167	-	-	-	0.0289027	0.428407	0.288591	0.268214	-0.396036	1.52798	0.795489	-0.423287	1.80555	0.822441	7	457547	8.01258e-05	290.111
ukb-b-11085	Medication for pain relief, constipation, heartburn: None of the above || id:ukb-b-11085	0.423521	0.50121	0.398112	3.52437	2.1819	0.117464	-	-	-	-0.0249746	0.155775	0.0229603	0.0360693	0.106101	0.572709	0.853024	0.0927149	1.00868	0.927396	30	457547	0.000711017	1313.22
ukb-b-11605	Medication for pain relief, constipation, heartburn: Omeprazole (e.g. Zanprol) || id:ukb-b-11605	-2.74303	2.02393	0.175323	11.1659	14.8137	0.529651	-	-	-	-0.0471807	0.440923	0.608016	0.630485	-1.80158	3.1567	0.568192	-1.45265	4.22965	0.753924	4	457547	1.63619e-05	129.694
ukb-b-17595	Medication for pain relief, constipation, heartburn: Paracetamol || id:ukb-b-17595	-1.13153	0.631853	0.0733235	-2.52086	2.63745	0.350588	-	-	-	0.00930728	0.593034	0.177943	0.153013	-0.361398	0.805391	0.653631	-0.327925	1.11589	0.771743	22	457547	0.000366865	988.793
finn-a-ASTHMA_MEDICATIO_COMORB	Medication related adverse effects || id:finn-a-ASTHMA_MEDICATIO_COMORB	-	-	-	-	-	-	-0.319333	0.11275	0.00462265	-	-	-	-	-	-	-	-	-	-	1	-	0.0124553	49.875
ukb-d-ASTHMA_MEDICATIO_COMORB	Medication related adverse effects || id:ukb-d-ASTHMA_MEDICATIO_COMORB	1.28272	1.49804	0.391849	0.382395	4.34096	0.932272	-	-	-	0.00413247	0.829888	0.340983	0.256123	2.10326	1.94085	0.278506	3.07677	2.37143	0.230644	9	361194	6.40386e-05	444.98
ukb-d-PULM_MEDICATIO_COMORB	Medication related adverse effects (Asthma/COPD) || id:ukb-d-PULM_MEDICATIO_COMORB	1.39608	1.63828	0.394125	-0.130359	4.95499	0.980029	-	-	-	0.00732128	0.754799	0.333953	0.24278	2.09505	1.92702	0.276949	2.79882	2.45726	0.298127	7	361194	5.24969e-05	339.021
finn-a-PULM_MEDICATIO_COMORB	Medication related adverse effects (Asthma/COPD) || id:finn-a-PULM_MEDICATIO_COMORB	-0.337357	0.122943	0.00606929	-	-	-	-	-	-	-	-	-	-	-	-	-	-	-	-	2	-	0.0111193	77.8516
ukb-d-M13_MENISCUSDERANGEMENTS	Meniscus derangement || id:ukb-d-M13_MENISCUSDERANGEMENTS	3.1289	4.0898	0.444242	-	-	-	-	-	-	-	-	-	-	-	-	-	-	-	-	2	361194	7.41589e-06	92.1319
ukb-d-V_MENTAL_BEHAV	Mental and behavioural disorders || id:ukb-d-V_MENTAL_BEHAV	-	-	-	-	-	-	-4.9378	11.0392	0.65466	-	-	-	-	-	-	-	-	-	-	1	361194	1.20648e-06	36.4128
ukb-d-20544_15	Mental health problems ever diagnosed by a professional: Anxiety, nerves or generalized anxiety disorder || id:ukb-d-20544_15	-	-	-	-	-	-	1.23124	1.86042	0.508093	-	-	-	-	-	-	-	-	-	-	1	117706	3.40179e-05	33.1073
ukb-d-20544_5	Mental health problems ever diagnosed by a professional: Any other phobia (eg disabling fear of heights or spiders) || id:ukb-d-20544_5	-	-	-	-	-	-	3.52719	6.4562	0.584842	-	-	-	-	-	-	-	-	-	-	1	117706	3.94908e-06	32.9697
ukb-d-20544_11	Mental health problems ever diagnosed by a professional: Depression || id:ukb-d-20544_11	0.200818	0.125055	0.108308	-	-	-	-	-	-	-	-	-	-	-	-	-	-	-	-	2	117706	0.000105502	75.7383
ukb-d-20544_6	Mental health problems ever diagnosed by a professional: Panic attacks || id:ukb-d-20544_6	-	-	-	-	-	-	-0.148624	2.73583	0.956676	-	-	-	-	-	-	-	-	-	-	1	117706	1.36382e-05	30.6409
finn-a-E4_METABOLIA	Metabolic disorders || id:finn-a-E4_METABOLIA	-	-	-	-	-	-	0.205589	0.136256	0.13134	-	-	-	-	-	-	-	-	-	-	1	-	0.00504436	32.7438
ukb-b-5477	Methods of admission to hospital (recoded): Elective admission || id:ukb-b-5477	0.314371	1.58155	0.84244	8.33965	3.81692	0.0388926	-	-	-	-0.0281953	0.0320151	0.118731	0.278989	1.11833	1.88793	0.553613	-0.204811	3.82264	0.957697	26	462400	6.40142e-05	893.787
ukb-b-8846	Methods of admission to hospital (recoded): Elective admission: Booked || id:ukb-b-8846	0.490478	1.2394	0.692297	-7.79803	9.63484	0.477546	-	-	-	0.0519952	0.44928	0.408254	0.364131	-0.241142	1.68165	0.885977	-0.772013	2.17444	0.740489	5	462717	7.45899e-05	161.621
ukb-b-9363	Methods of admission to hospital (recoded): Elective admission: Waiting List || id:ukb-b-9363	-	-	-	-	-	-	-0.262028	2.4792	0.915828	-	-	-	-	-	-	-	-	-	-	1	462726	1.68548e-05	32.5156
ukb-b-10655	Methods of admission to hospital (recoded): Emergency admission || id:ukb-b-10655	13.0972	1.40913	1.47811e-20	-	-	-	-	-	-	-	-	-	-	-	-	-	-	-	-	2	462498	6.691e-06	60.1694
ukb-b-10559	Methods of admission to hospital (recoded): Emergency admission: A&E || id:ukb-b-10559	1.43754	2.35121	0.540933	-20.1349	15.6375	0.288222	-	-	-	0.106075	0.258076	0.0406484	0.108412	0.935758	2.25969	0.678795	-1.88848	3.80829	0.645985	5	462624	5.2587e-05	164.771
ukb-b-12332	Methods of admission to hospital (recoded): Emergency admission: GP || id:ukb-b-12332	-7.05478	0.215705	1.29818e-234	-	-	-	-	-	-	-	-	-	-	-	-	-	-	-	-	2	462517	1.15454e-05	65.7017
ukb-b-4540	Methods of admission to hospital (recoded): Emergency admission: Non-injury || id:ukb-b-4540	0.664787	3.48382	0.848666	-16.2646	24.8654	0.631235	-	-	-	0.035311	0.614216	0.567832	0.41952	-0.743061	5.43978	0.891349	-2.01138	5.95068	0.76754	3	462400	4.8941e-06	113.344
ukb-b-2425	Methods of admission to hospital (recoded): Emergency admission: Other injury || id:ukb-b-2425	7.35347	1.64792	8.10951e-06	-	-	-	-	-	-	-	-	-	-	-	-	-	-	-	-	2	462399	1.19325e-06	67.4122
ukb-b-19790	Methods of admission to hospital (recoded): Maternity admission: Post-partum || id:ukb-b-19790	1.15961	0.400098	0.00375171	-	-	-	-	-	-	-	-	-	-	-	-	-	-	-	-	2	462473	3.74024e-06	64.3929
ukb-b-1799	Methods of admission to hospital (recoded): Transfer || id:ukb-b-1799	-	-	-	-	-	-	-0.171771	9.98801	0.986279	-	-	-	-	-	-	-	-	-	-	1	462442	1.17616e-06	33.2318
ukb-b-5559	Methods of admission to hospital (recoded): Transfer: Planned || id:ukb-b-5559	-12.4546	4.03366	0.00201727	-	-	-	-	-	-	-	-	-	-	-	-	-	-	-	-	2	462399	1.47365e-06	69.4043
ukb-b-5476	Methods of discharge from hospital (recoded): Discharged on clinical advice/consent || id:ukb-b-5476	-0.514022	0.733113	0.483209	-0.739026	2.17827	0.743139	-	-	-	0.00180787	0.913305	0.680514	0.583687	-0.121496	1.13788	0.914968	0.470642	1.66697	0.784073	10	462959	0.000164211	334.147
ukb-b-6727	Methods of discharge from hospital (recoded): Discharged on clinical advice/consent: From inpatient/daycase care || id:ukb-b-6727	-0.344996	0.864319	0.68978	-0.67039	2.49067	0.789387	-	-	-	0.00142807	0.885798	0.946235	0.931206	-0.879842	1.43151	0.538803	-1.64317	3.0284	0.590758	37	462280	0.000109126	1252.9
ukb-b-2954	Methods of discharge from hospital (recoded): Discharged on clinical advice/consent: Transfer within provider || id:ukb-b-2954	-6.46339	7.77788	0.405975	73.2214	55.0897	0.315153	-	-	-	-0.115041	0.282421	0.199252	0.323701	-11.6324	8.00461	0.146165	-15.373	10.5625	0.241557	4	462236	3.31393e-06	135.582
ukb-b-18818	Methods of discharge from hospital (recoded): Discharged without clinical advice/consent: Self, relative or advocate || id:ukb-b-18818	-	-	-	-	-	-	25.7547	14.3451	0.0725963	-	-	-	-	-	-	-	-	-	-	1	462247	4.95234e-07	31.7009
ukb-d-20553_5	Methods of self-harm used: Self-injury such as self-cutting, scratching or hitting, etc. || id:ukb-d-20553_5	-3.02629	1.42447	0.0336287	-10.4317	11.2027	0.522676	-	-	-	0.0914485	0.617631	0.790753	0.987617	-2.2415	3.38057	0.507295	-1.69178	4.30604	0.732326	3	117733	1.88547e-05	98.6403
ukb-d-1418_1	Milk type used: Full cream || id:ukb-d-1418_1	3.10214	0.299954	4.54647e-25	-	-	-	-	-	-	-	-	-	-	-	-	-	-	-	-	2	360806	1.10612e-05	67.3506
ukb-d-1418_6	Milk type used: Never/rarely have milk || id:ukb-d-1418_6	2.72052	5.30292	0.607935	-	-	-	-	-	-	-	-	-	-	-	-	-	-	-	-	2	360806	6.2757e-06	70.5434
ukb-d-1418_3	Milk type used: Skimmed || id:ukb-d-1418_3	1.75301	1.01217	0.0832854	10.4113	6.02213	0.225979	-	-	-	-0.0593261	0.280277	0.529271	0.968397	2.31733	1.39808	0.0974161	2.9459	1.64197	0.170682	4	360806	7.89004e-05	176.306
ukb-d-1418_4	Milk type used: Soya || id:ukb-d-1418_4	-	-	-	-	-	-	-10.9478	6.75312	0.104985	-	-	-	-	-	-	-	-	-	-	1	360806	3.00208e-06	30.1509
ukb-b-7043	Mineral and other dietary supplements: Calcium || id:ukb-b-7043	4.15469	2.87713	0.148728	-3.93171	10.0934	0.734448	-	-	-	0.0335399	0.489373	0.211197	0.188647	2.01496	3.06027	0.510266	0.0551588	4.9848	0.991866	4	461384	2.06979e-05	152.895
ukb-b-11075	Mineral and other dietary supplements: Fish oil (including cod liver oil) || id:ukb-b-11075	0.159541	2.43704	0.947804	17.8481	10.2401	0.331606	-	-	-	-0.125479	0.330196	0.0462023	0.218957	-0.979087	1.72044	0.569295	-2.96279	3.82329	0.519455	3	461384	5.69363e-05	121.726
ukb-b-11535	Mineral and other dietary supplements: Glucosamine || id:ukb-b-11535	-4.57695	1.56455	0.00343996	-3.48744	24.064	0.89396	-	-	-	-0.00590662	0.966639	0.294785	0.177415	-5.25763	1.96851	0.00756564	-5.47674	2.6301	0.105744	5	461384	5.63475e-05	167.155
ukb-b-14238	Mineral and other dietary supplements: None of the above || id:ukb-b-14238	1.44722	1.30404	0.267087	9.90521	10.4384	0.386236	-	-	-	-0.0577578	0.451058	0.0617841	0.0600547	2.33891	1.29787	0.0715261	2.87414	2.0726	0.214848	7	461384	0.000132498	251.066
ukb-b-13891	Mineral and other dietary supplements: Zinc || id:ukb-b-13891	-1.30453	6.63314	0.844087	18.5136	16.1905	0.457449	-	-	-	-0.0627881	0.415608	0.0334571	0.113324	-1.57194	5.35104	0.768939	-2.54304	7.89263	0.777859	3	461384	8.19577e-06	95.8577
ukb-b-18994	Miserableness || id:ukb-b-18994	-0.00365324	0.4206	0.99307	3.33663	1.78787	0.068835	-	-	-	-0.0254292	0.0616345	0.0493285	0.0915041	0.774646	0.506992	0.126531	1.23979	0.991841	0.21791	45	454982	0.000938468	1759.1
ukb-b-14180	Mood swings || id:ukb-b-14180	0.0111598	0.312486	0.971511	-0.905788	1.77861	0.612603	-	-	-	0.0068714	0.602525	0.345915	0.321369	0.335881	0.414185	0.417397	0.65748	0.937503	0.486014	57	451619	0.00127325	2327.88
ukb-d-20422	More irritable than usual during worst period of anxiety || id:ukb-d-20422	-	-	-	-	-	-	0.249084	0.852973	0.770272	-	-	-	-	-	-	-	-	-	-	1	33425	0.000184218	30.7886
ukb-b-12909	Mother still alive || id:ukb-b-12909	-	-	-	-	-	-	-1.92723	1.71297	0.260554	-	-	-	-	-	-	-	-	-	-	1	454999	4.47167e-05	85.1692
ukb-b-7872	Mouth/teeth dental problems: Bleeding gums || id:ukb-b-7872	-1.91888	0.755606	0.0111002	-29.2086	70.8531	0.751072	-	-	-	0.124418	0.765848	0.885951	0.759524	-2.07641	2.5511	0.415686	-2.4916	3.03486	0.497939	3	461113	2.74817e-05	110.831
ukb-b-12930	Mouth/teeth dental problems: Dentures || id:ukb-b-12930	0.614811	0.462121	0.183383	-0.173418	1.49512	0.908272	-	-	-	0.00502496	0.582231	0.430605	0.400019	0.391247	0.711525	0.582408	-0.0498885	1.05586	0.962556	40	461113	0.000569958	1887.28
ukb-b-12849	Mouth/teeth dental problems: Loose teeth || id:ukb-b-12849	-	-	-	-	-	-	-13.3107	6.25162	0.0332412	-	-	-	-	-	-	-	-	-	-	1	461113	2.65174e-06	30.9721
ukb-b-6458	Mouth/teeth dental problems: Mouth ulcers || id:ukb-b-6458	-0.180298	0.427608	0.673286	-0.731626	0.849203	0.394343	-	-	-	0.00458413	0.456158	0.299975	0.28433	-0.0234432	0.597468	0.968701	-0.0577701	0.600542	0.923857	40	461113	0.000743109	3717
ukb-b-17601	Mouth/teeth dental problems: None of the above || id:ukb-b-17601	0.555434	0.677326	0.412194	-0.233508	1.70354	0.89345	-	-	-	0.00767527	0.621565	0.125273	0.0996	0.768386	0.764272	0.314712	1.12311	0.938236	0.2544	13	461113	0.000374728	720.923
finn-a-G6_MS	MS-disease / Multiple Sclerosis || id:finn-a-G6_MS	-	-	-	-	-	-	0.249892	0.123971	0.0438291	-	-	-	-	-	-	-	-	-	-	1	-	0.0923517	31.9315
finn-a-I9_MI	Myocardial infarction || id:finn-a-I9_MI	-	-	-	-	-	-	0.0498893	0.0829449	0.547524	-	-	-	-	-	-	-	-	-	-	1	-	0.0144711	44.3587
ukb-d-I9_MI	Myocardial infarction || id:ukb-d-I9_MI	-0.323283	2.29434	0.887946	4.55095	5.91392	0.47634	-	-	-	-0.0154603	0.410866	0.424789	0.397121	-1.49243	3.03454	0.622852	-2.09368	3.7449	0.596345	7	361194	2.11874e-05	405.485
ukb-d-I9_MI_STRICT	Myocardial infarction, strict || id:ukb-d-I9_MI_STRICT	-0.323283	2.29434	0.887946	4.55095	5.91392	0.47634	-	-	-	-0.0154603	0.410866	0.424789	0.397121	-1.49243	3.02863	0.622173	-2.09368	3.30633	0.54994	7	361194	2.11874e-05	405.485
finn-a-J10_NASALPOLYP	Nasal polyp || id:finn-a-J10_NASALPOLYP	-	-	-	-	-	-	0.105543	0.0447602	0.018375	-	-	-	-	-	-	-	-	-	-	1	-	0.0565964	66.4174
ukb-d-II_NEOPLASM	Neoplasms || id:ukb-d-II_NEOPLASM	0.718332	0.841897	0.393532	3.07615	3.26406	0.373556	-	-	-	-0.0176091	0.475286	0.282514	0.252134	1.10556	1.06179	0.297774	0.697817	1.50775	0.654479	10	361194	0.000199898	465.747
ukb-d-G6_NERPLEX	Nerve, nerve root and plexus disorders || id:ukb-d-G6_NERPLEX	5.55542	1.85804	0.00279038	-3.79398	11.9907	0.772429	-	-	-	0.0304945	0.479705	0.817139	0.824128	5.84219	3.61607	0.106176	6.59978	4.52594	0.218531	5	361194	1.42879e-05	174.107
ukb-b-20544	Nervous feelings || id:ukb-b-20544	-0.0922573	0.437695	0.833059	-6.81584	2.13666	0.0023508	-	-	-	0.0447799	0.00224984	0.0102117	0.0803729	-0.0101937	0.544441	0.985062	0.24293	1.26243	0.848101	57	450700	0.000914176	2302.95
finn-a-NEURODIS	Neurological diseases || id:finn-a-NEURODIS	-	-	-	-	-	-	-0.204509	0.265046	0.440353	-	-	-	-	-	-	-	-	-	-	1	-	0.00441416	37.1197
ukb-b-2393	Never eat eggs, dairy, wheat, sugar: I eat all of the above || id:ukb-b-2393	1.01989	0.681645	0.134596	-0.766252	2.81494	0.787697	-	-	-	0.0113134	0.518801	0.0444667	0.0389995	-0.103515	0.854135	0.903538	-0.65832	1.37823	0.636887	27	461046	0.000406817	1059.04
ukb-b-5495	Never eat eggs, dairy, wheat, sugar: Sugar or foods/drinks containing sugar || id:ukb-b-5495	-0.177347	0.740937	0.81083	-1.29493	4.33747	0.768368	-	-	-	0.00602829	0.796242	0.197672	0.161098	0.305444	0.985478	0.756603	1.54887	2.09571	0.468048	22	461046	0.000269134	806.281
ukb-d-22650_9	Night shifts worked: This type of shift pattern was not worked during job || id:ukb-d-22650_9	-	-	-	-	-	-	1.10792	1.93411	0.566758	-	-	-	-	-	-	-	-	-	-	1	25697	4.32844e-05	30.6697
ukb-b-19722	Non-accidental death in close genetic family || id:ukb-b-19722	0.188178	0.853849	0.825569	-	-	-	-	-	-	-	-	-	-	-	-	-	-	-	-	2	144817	9.46071e-05	68.2756
ukb-d-2654_2	Non-butter spread type details: Flora Pro-Active or Benecol || id:ukb-d-2654_2	1.66585	1.01702	0.101429	0.336741	3.70952	0.935943	-	-	-	0.0141867	0.741286	0.326102	0.19913	1.64224	1.21892	0.177887	1.67922	1.47456	0.337495	4	190094	0.000143932	214.429
ukb-d-2654_4	Non-butter spread type details: Soft (tub) margarine || id:ukb-d-2654_4	0.0309952	1.5425	0.983968	-	-	-	-	-	-	-	-	-	-	-	-	-	-	-	-	2	190094	3.44858e-05	60.8447
ukb-b-8650	Non-cancer illness code, self-reported: angina || id:ukb-b-8650	0.142194	1.10867	0.897946	-4.7582	3.0862	0.138805	-	-	-	0.0174774	0.101085	0.618279	0.745417	-0.840637	1.75266	0.631487	-1.22061	2.11308	0.569646	22	462933	8.07327e-05	1210.81
ukb-b-18194	Non-cancer illness code, self-reported: ankylosing spondylitis || id:ukb-b-18194	0.0496834	6.15976	0.993564	-0.656673	23.5401	0.980278	-	-	-	0.00177934	0.977607	0.0239175	0.00891148	-2.40369	4.84103	0.619524	-8.20252	7.45636	0.351657	4	462933	9.09647e-06	1507.62
ukb-b-18113	Non-cancer illness code, self-reported: asthma || id:ukb-b-18113	-0.637507	0.264367	0.0158892	-0.493998	0.670433	0.46302	-	-	-	-0.00108865	0.81615	0.435075	0.408486	-0.371111	0.419097	0.375887	-0.217986	0.663534	0.743225	98	462933	0.0016709	7572.75
ukb-b-11550	Non-cancer illness code, self-reported: atrial fibrillation || id:ukb-b-11550	0.347354	2.68124	0.896923	-1.45771	5.55596	0.797488	-	-	-	0.00422024	0.714211	0.226377	0.180236	-1.16809	3.19125	0.714344	-1.16486	3.1634	0.718628	14	462933	1.89509e-05	1162.01
ukb-b-18163	Non-cancer illness code, self-reported: bronchiectasis || id:ukb-b-18163	-	-	-	-	-	-	8.84764	22.078	0.688608	-	-	-	-	-	-	-	-	-	-	1	462933	2.42042e-07	48.5466
ukb-d-20002_1278	Non-cancer illness code, self-reported: cataract || id:ukb-d-20002_1278	-4.99586	14.8885	0.73721	-	-	-	-	-	-	-	-	-	-	-	-	-	-	-	-	2	361141	3.06751e-06	73.0184
ukb-b-18700	Non-cancer illness code, self-reported: cholelithiasis/gall stones || id:ukb-b-18700	0.359015	1.48961	0.809545	1.6507	2.10416	0.44796	-	-	-	-0.00670318	0.397619	0.177896	0.172099	1.13397	1.50951	0.452525	1.42509	1.64749	0.402716	14	462933	6.31423e-05	1793.3
ukb-b-8210	Non-cancer illness code, self-reported: crohns disease || id:ukb-b-8210	-2.08037	14.3431	0.884677	142.75	69.9701	0.290135	-	-	-	-0.13853	0.284219	0.100213	0.626574	6.31081	11.3745	0.579017	9.7807	14.0479	0.558312	3	462933	1.20659e-06	185.083
ukb-b-12040	Non-cancer illness code, self-reported: deep venous thrombosis (dvt) || id:ukb-b-12040	-1.89495	1.98693	0.340231	-5.36545	3.69019	0.189273	-	-	-	0.0152199	0.303787	0.224196	0.250445	-5.51112	2.46022	0.0250846	-5.52559	2.56735	0.0635515	9	462933	4.2619e-05	982.423
ukb-b-12064	Non-cancer illness code, self-reported: depression || id:ukb-b-12064	-	-	-	-	-	-	0.307905	5.325	0.95389	-	-	-	-	-	-	-	-	-	-	1	462933	4.11838e-06	35.3768
ukb-b-12948	Non-cancer illness code, self-reported: diabetes || id:ukb-b-12948	0.160161	0.618776	0.795763	-3.77708	1.39413	0.00881246	-	-	-	0.0170917	0.00289742	0.227974	0.506328	-0.621702	0.936574	0.506815	-0.91078	1.10213	0.411861	61	462933	0.000328873	4017.48
ukb-b-14796	Non-cancer illness code, self-reported: diverticular disease/diverticulitis || id:ukb-b-14796	4.59393	8.42058	0.585369	-13.3665	27.131	0.708579	-	-	-	0.0382097	0.607371	0.0991436	0.0794514	2.84661	6.40942	0.65695	2.16858	7.14451	0.79015	3	462933	3.89693e-06	162.341
ukb-b-4725	Non-cancer illness code, self-reported: duodenal ulcer || id:ukb-b-4725	-	-	-	-	-	-	-60.535	21.8423	0.00558066	-	-	-	-	-	-	-	-	-	-	1	462933	2.98477e-07	32.7354
ukb-b-20141	Non-cancer illness code, self-reported: eczema/dermatitis || id:ukb-b-20141	-3.41868	1.47016	0.0200515	-5.04641	3.02669	0.11935	-	-	-	0.00566881	0.545364	0.509547	0.460951	-4.65295	2.08351	0.0255342	-4.94151	2.38178	0.0569311	15	462933	5.55299e-05	1004.14
ukb-b-10903	Non-cancer illness code, self-reported: endometriosis || id:ukb-b-10903	16.6882	1.94841	1.08064e-17	-1.97244	59.086	0.978756	-	-	-	0.0288213	0.803911	0.927885	0.825729	16.1293	8.62384	0.0614401	15.3931	9.87437	0.25936	3	462933	2.17075e-06	123.303
ukb-b-7469	Non-cancer illness code, self-reported: enlarged prostate || id:ukb-b-7469	-2.73061	3.84887	0.478041	-26.1622	16.2954	0.169293	-	-	-	0.0460077	0.200814	0.232347	0.343369	0.428402	4.58609	0.925575	2.61744	8.28022	0.762629	7	462933	1.02449e-05	360.06
ukb-b-9058	Non-cancer illness code, self-reported: eye/eyelid problem || id:ukb-b-9058	-	-	-	-	-	-	-16.559	12.2077	0.17496	-	-	-	-	-	-	-	-	-	-	1	462933	6.45951e-07	38.2821
ukb-b-16818	Non-cancer illness code, self-reported: gastro-oesophageal reflux (gord) / gastric reflux || id:ukb-b-16818	-	-	-	-	-	-	-2.87525	6.41909	0.654209	-	-	-	-	-	-	-	-	-	-	1	462933	2.79785e-06	31.9676
ukb-b-13535	Non-cancer illness code, self-reported: gestational hypertension/pre-eclampsia || id:ukb-b-13535	-	-	-	-	-	-	-3.93955	18.0834	0.827543	-	-	-	-	-	-	-	-	-	-	1	462933	3.16172e-07	36.496
ukb-b-8398	Non-cancer illness code, self-reported: glaucoma || id:ukb-b-8398	-0.563031	0.913424	0.537633	-2.2178	9.2692	0.81626	-	-	-	0.00318218	0.855926	0.999717	0.99923	-0.0446365	3.41236	0.989563	-0.258625	4.65915	0.956826	11	462933	1.57015e-05	712.74
ukb-b-13251	Non-cancer illness code, self-reported: gout || id:ukb-b-13251	-0.126669	1.77575	0.943133	-0.690803	4.02415	0.865617	-	-	-	0.00163916	0.876797	0.0860387	0.0647226	-1.93823	2.02735	0.339052	-1.05149	1.9877	0.602934	20	462933	5.14819e-05	1726.66
ukb-b-16499	Non-cancer illness code, self-reported: hayfever/allergic rhinitis || id:ukb-b-16499	-1.3003	0.972634	0.181259	-0.746852	3.30112	0.822548	-	-	-	-0.00245869	0.8617	0.010834	0.00799555	-0.618088	1.18209	0.601061	-1.06066	2.24887	0.640487	32	462933	0.000204915	1763.62
ukb-b-15829	Non-cancer illness code, self-reported: heart attack/myocardial infarction || id:ukb-b-15829	-1.17314	1.67597	0.483943	-2.25081	4.86126	0.650472	-	-	-	0.00350941	0.815905	0.29073	0.234757	-2.18966	2.0916	0.295155	-2.08815	2.45822	0.40898	16	462933	4.69385e-05	976.713
ukb-b-6514	Non-cancer illness code, self-reported: hiatus hernia || id:ukb-b-6514	6.7283	4.69457	0.151798	-	-	-	-	-	-	-	-	-	-	-	-	-	-	-	-	2	462933	3.68628e-06	75.8836
ukb-b-10912	Non-cancer illness code, self-reported: high cholesterol || id:ukb-b-10912	0.394583	0.286205	0.167996	0.636071	0.504044	0.210781	-	-	-	-0.00258372	0.561452	0.00695822	0.00613979	0.436266	0.38171	0.253069	0.391745	0.359054	0.27861	79	462933	0.0019583	8474.03
ukb-b-14057	Non-cancer illness code, self-reported: hypertension || id:ukb-b-14057	0.0239202	0.166405	0.8857	0.124525	0.508654	0.806831	-	-	-	-0.000857774	0.834364	0.00493058	0.00434015	-0.0584002	0.231994	0.801248	-0.190585	0.641248	0.766589	220	462933	0.00528559	13033.2
ukb-b-20289	Non-cancer illness code, self-reported: hyperthyroidism/thyrotoxicosis || id:ukb-b-20289	3.13335	2.71698	0.248808	-3.5702	4.63949	0.461301	-	-	-	0.0165412	0.120133	0.301763	0.455209	1.05574	3.31723	0.750289	0.854253	3.34588	0.803654	11	462933	2.03841e-05	1236.36
ukb-b-19732	Non-cancer illness code, self-reported: hypothyroidism/myxoedema || id:ukb-b-19732	-0.24267	0.369906	0.511805	-0.822948	0.852381	0.336301	-	-	-	0.0028818	0.451195	0.262024	0.253558	-1.06604	0.584958	0.0683899	-1.31997	0.849001	0.122689	119	462933	0.000882129	8959.59
ukb-b-2592	Non-cancer illness code, self-reported: irritable bowel syndrome || id:ukb-b-2592	-	-	-	-	-	-	-6.73599	8.31123	0.417671	-	-	-	-	-	-	-	-	-	-	1	462933	1.52417e-06	30.3183
ukb-b-8297	Non-cancer illness code, self-reported: kidney stone/ureter stone/bladder stone || id:ukb-b-8297	-2.30188	4.93921	0.641185	85.8815	174.802	0.709275	-	-	-	-0.117147	0.702347	0.614877	0.396883	-0.269297	8.02049	0.973215	2.30432	10.9569	0.852908	3	462933	2.29817e-06	134.864
ukb-b-8631	Non-cancer illness code, self-reported: malabsorption/coeliac disease || id:ukb-b-8631	-2.26425	2.36653	0.338678	4.33404	3.03903	0.18159	-	-	-	-0.0213637	0.0168345	0.116521	0.525741	-0.400952	2.65339	0.87989	0.26443	2.22536	0.90738	13	462933	3.66241e-05	3847.98
ukb-b-16868	Non-cancer illness code, self-reported: migraine || id:ukb-b-16868	-0.603797	1.12756	0.592311	2.0358	4.97853	0.688788	-	-	-	-0.00855453	0.589837	0.816185	0.780089	-0.0854902	1.82429	0.962623	0.167715	2.39087	0.945002	16	462933	6.04476e-05	983.652
ukb-b-17670	Non-cancer illness code, self-reported: multiple sclerosis || id:ukb-b-17670	-0.850724	6.95834	0.902693	-7.11627	12.4878	0.608653	-	-	-	0.0123523	0.573445	0.136322	0.103399	-3.37007	6.16484	0.584612	-7.33307	6.44936	0.31902	5	462933	6.66822e-06	751.096
ukb-b-8425	Non-cancer illness code, self-reported: nasal polyps || id:ukb-b-8425	0.882945	12.0017	0.941354	-91.1337	47.678	0.114175	-	-	-	0.100932	0.105573	0.000977304	0.0267808	3.04586	10.3432	0.768391	12.8203	17.839	0.499364	7	462933	3.25994e-06	344.953
ukb-b-14486	Non-cancer illness code, self-reported: osteoarthritis || id:ukb-b-14486	1.23115	1.81568	0.497732	7.77994	3.84024	0.112738	-	-	-	-0.0342476	0.133645	0.270819	0.582159	2.56669	2.20949	0.24537	3.35329	3.03742	0.319871	6	462933	4.86272e-05	285.861
ukb-b-19381	Non-cancer illness code, self-reported: osteopenia || id:ukb-b-19381	-	-	-	-	-	-	-48.9879	27.6228	0.0761524	-	-	-	-	-	-	-	-	-	-	1	462933	1.75731e-07	32.8085
ukb-b-12141	Non-cancer illness code, self-reported: osteoporosis || id:ukb-b-12141	0.256928	2.8668	0.928588	-0.749074	15.5729	0.962315	-	-	-	0.0020728	0.948464	0.0226837	0.0150427	-0.485887	3.24124	0.880837	-2.59877	6.09451	0.675864	16	462933	2.50071e-05	720.575
ukb-b-8720	Non-cancer illness code, self-reported: pernicious anaemia || id:ukb-b-8720	-	-	-	-	-	-	-42.4303	18.5249	0.0219952	-	-	-	-	-	-	-	-	-	-	1	462933	2.80446e-07	43.0813
ukb-b-15904	Non-cancer illness code, self-reported: prolapsed disc/slipped disc || id:ukb-b-15904	-5.74116	4.9587	0.246947	8.72164	65.3338	0.906023	-	-	-	-0.0299201	0.844712	0.193878	0.100183	-10.3444	4.9513	0.0366875	-11.9348	6.7186	0.173747	4	462933	6.99406e-06	196.329
ukb-b-10537	Non-cancer illness code, self-reported: psoriasis || id:ukb-b-10537	1.59307	1.39673	0.25405	2.55007	2.10761	0.242859	-	-	-	-0.0041934	0.54669	0.181025	0.157648	2.55224	1.57745	0.105673	2.797	1.56487	0.0907286	19	462933	7.17273e-05	2781.2
ukb-b-16048	Non-cancer illness code, self-reported: pulmonary embolism +/- dvt || id:ukb-b-16048	9.84835	6.28488	0.117117	35.1363	14.9892	0.0790232	-	-	-	-0.0574199	0.146259	0.00630561	0.0623938	12.2029	5.16038	0.0180428	19.0813	4.72067	0.0099025	6	462933	9.36081e-06	527.852
ukb-b-9125	Non-cancer illness code, self-reported: rheumatoid arthritis || id:ukb-b-9125	-8.0655	3.37189	0.0167578	-13.7069	4.64549	0.0599971	-	-	-	0.0241403	0.218049	0.148304	0.289343	-9.65486	2.95646	0.00109198	-10.1004	2.91835	0.0257944	5	462933	2.45421e-05	978.975
ukb-b-13532	Non-cancer illness code, self-reported: thyroid problem (not cancer) || id:ukb-b-13532	-	-	-	-	-	-	2.45562	24.2544	0.919356	-	-	-	-	-	-	-	-	-	-	1	462933	2.00882e-07	35.6851
ukb-b-13806	Non-cancer illness code, self-reported: type 2 diabetes || id:ukb-b-13806	-	-	-	-	-	-	-10.1808	15.5239	0.511942	-	-	-	-	-	-	-	-	-	-	1	462933	4.12837e-07	30.0008
ukb-b-7584	Non-cancer illness code, self-reported: ulcerative colitis || id:ukb-b-7584	-4.01964	4.31054	0.351071	23.209	21.5974	0.313883	-	-	-	-0.0318219	0.233251	0.521462	0.595452	-0.460913	5.9305	0.938051	-0.815757	6.95092	0.909152	10	462933	5.37572e-06	474.537
ukb-b-12722	Non-cancer illness code, self-reported: uterine fibroids || id:ukb-b-12722	5.15088	2.11481	0.0148663	21.1642	39.4349	0.686424	-	-	-	-0.0395129	0.752913	0.809658	0.613493	3.57595	5.60503	0.523481	2.99249	6.38357	0.685358	3	462933	5.18134e-06	159.245
ukb-b-13038	Non-cancer illness code, self-reported: varicose veins || id:ukb-b-13038	-	-	-	-	-	-	-14.0329	15.4049	0.36233	-	-	-	-	-	-	-	-	-	-	1	462933	5.84927e-07	75.1304
ukb-d-I9_NONRHEVALV	Non-rheumatic valve diseases || id:ukb-d-I9_NONRHEVALV	-	-	-	-	-	-	-6.52245	16.54	0.693327	-	-	-	-	-	-	-	-	-	-	1	361194	3.8102e-07	30.6901
ukb-d-COLITNONINFNAS	Noninfectious colitis NAS || id:ukb-d-COLITNONINFNAS	-	-	-	-	-	-	1.03839	7.68186	0.892474	-	-	-	-	-	-	-	-	-	-	1	361194	2.08025e-06	31.1927
ukb-d-I9_INTRACRA	Nontraumatic intracranial haemmorrhage || id:ukb-d-I9_INTRACRA	-	-	-	-	-	-	19.707	19.4018	0.309757	-	-	-	-	-	-	-	-	-	-	1	361194	2.93417e-07	30.684
ukb-d-6072_6	OCT measured (left): Not performed - equipment failure || id:ukb-d-6072_6	-	-	-	-	-	-	-1.8461	1.41786	0.192905	-	-	-	-	-	-	-	-	-	-	1	54601	5.08289e-05	30.447
ukb-d-6070_6	OCT measured (right): Not performed - equipment failure || id:ukb-d-6070_6	-	-	-	-	-	-	-1.65281	1.36291	0.225242	-	-	-	-	-	-	-	-	-	-	1	54608	5.51444e-05	33.8812
ukb-d-6070_7	OCT measured (right): Not performed - other reason || id:ukb-d-6070_7	-	-	-	-	-	-	2.05652	2.60877	0.430515	-	-	-	-	-	-	-	-	-	-	1	54608	2.37849e-05	31.8479
finn-a-M13_ARTHRITISNAS	Ohter specific/unspecified arthritis || id:finn-a-M13_ARTHRITISNAS	-	-	-	-	-	-	0.105625	0.0802675	0.188201	-	-	-	-	-	-	-	-	-	-	1	-	0.0459904	58.9787
ukb-b-16904	Operation code: anterior/posterior repair bladder/uterus || id:ukb-b-16904	-	-	-	-	-	-	17.8577	10.673	0.0942948	-	-	-	-	-	-	-	-	-	-	1	462933	9.44707e-07	47.0456
ukb-b-14944	Operation code: appendicectomy || id:ukb-b-14944	-0.548702	0.595031	0.356456	0.245822	2.63422	0.926809	-	-	-	-0.00460919	0.75616	0.911313	0.881225	-1.65936	1.12222	0.139236	-1.75782	1.31187	0.197902	18	462933	0.000185549	811.785
ukb-b-3005	Operation code: arthroscopy nos || id:ukb-b-3005	-	-	-	-	-	-	2.46308	6.98418	0.724339	-	-	-	-	-	-	-	-	-	-	1	462933	2.06375e-06	44.5502
ukb-b-1962	Operation code: bilateral oophorectomy || id:ukb-b-1962	3.26683	1.3207	0.0133774	10.9286	8.62799	0.274016	-	-	-	-0.0258318	0.409585	0.887731	0.929855	3.54216	2.79235	0.20461	3.38055	3.72486	0.405724	6	462933	2.11346e-05	250.253
ukb-b-9190	Operation code: bunion/hallus valgus surgery || id:ukb-b-9190	-1.60861	2.88314	0.576887	11.0649	58.1391	0.86121	-	-	-	-0.0187778	0.840891	0.837742	0.708082	-2.88743	5.74965	0.615532	-7.25397	7.48782	0.387519	5	462933	5.00535e-06	177.248
ukb-b-6863	Operation code: caesarean section / caesarian section || id:ukb-b-6863	-	-	-	-	-	-	-7.31778	4.97229	0.141098	-	-	-	-	-	-	-	-	-	-	1	462933	5.5721e-06	55.0892
ukb-b-17788	Operation code: carpal tunnel surgery || id:ukb-b-17788	8.38709	5.92963	0.157234	31.1972	31.2684	0.423527	-	-	-	-0.035918	0.533728	0.427569	0.337567	9.84678	7.0429	0.162079	15.1054	11.0488	0.265008	4	462933	3.14361e-06	140.135
ukb-b-6266	Operation code: cataract extraction/lens implant || id:ukb-b-6266	3.29695	7.00876	0.638067	-29.2387	45.2871	0.635028	-	-	-	0.0774687	0.598592	0.171968	0.12962	4.48866	6.86344	0.513115	5.93651	8.50107	0.557246	3	462933	4.57761e-06	195.6
ukb-b-6235	Operation code: cholecystectomy/gall bladder removal || id:ukb-b-6235	-0.437884	0.642567	0.49558	0.267446	1.10932	0.810631	-	-	-	-0.00469392	0.438636	0.0134582	0.0126535	-0.26737	0.78386	0.733033	0.407107	0.769232	0.5993	45	462933	0.000397468	4871.82
ukb-b-17733	Operation code: colposcopy +/- biopsy || id:ukb-b-17733	-	-	-	-	-	-	-60.8756	20.7149	0.00329557	-	-	-	-	-	-	-	-	-	-	1	462933	2.664e-07	30.0545
ukb-b-5479	Operation code: cone biopsy || id:ukb-b-5479	-12.4657	8.90815	0.161706	-	-	-	-	-	-	-	-	-	-	-	-	-	-	-	-	2	462933	1.70397e-06	95.1267
ukb-b-18138	Operation code: coronary angiogram || id:ukb-b-18138	-	-	-	-	-	-	8.1658	13.6703	0.550281	-	-	-	-	-	-	-	-	-	-	1	462933	5.51418e-07	38.8299
ukb-b-7869	Operation code: coronary angioplasty (ptca) +/- stent || id:ukb-b-7869	0.161684	2.75262	0.953161	0.858786	10.0046	0.933704	-	-	-	-0.0014047	0.943424	0.615763	0.515231	-1.34047	4.2295	0.751293	-4.17299	6.38072	0.529466	10	462933	1.23217e-05	552.574
ukb-b-12465	Operation code: coronary artery bypass grafts (cabg) || id:ukb-b-12465	-1.54888	2.98003	0.603237	-2.86177	13.055	0.835156	-	-	-	0.00225554	0.919114	0.837609	0.737779	-3.38216	5.46161	0.535745	-3.25981	7.22621	0.667756	7	462933	6.33096e-06	384.065
ukb-b-3388	Operation code: ear surgery || id:ukb-b-3388	-1.50181	3.70744	0.68542	-	-	-	-	-	-	-	-	-	-	-	-	-	-	-	-	2	462933	2.43354e-06	70.1837
ukb-b-12801	Operation code: ectopic pregnancy surgery || id:ukb-b-12801	-	-	-	-	-	-	-8.66091	17.6014	0.622677	-	-	-	-	-	-	-	-	-	-	1	462933	4.37039e-07	34.651
ukb-b-6354	Operation code: endoscopy / gastroscopy || id:ukb-b-6354	-	-	-	-	-	-	14.4772	9.67252	0.134462	-	-	-	-	-	-	-	-	-	-	1	462933	1.38455e-06	31.0284
ukb-b-13583	Operation code: haemorroidectomy / piles surgery/ banding of piles || id:ukb-b-13583	-0.420479	2.18124	0.847138	1.11693	7.87109	0.889723	-	-	-	-0.00326485	0.841141	0.635149	0.553999	0.290615	3.35488	0.93097	1.10747	4.6379	0.8153	13	462933	2.06117e-05	540.759
ukb-b-16340	Operation code: hip replacement/revision || id:ukb-b-16340	0.726385	3.4324	0.832399	-5.61823	14.4677	0.706799	-	-	-	0.0124797	0.661555	0.144064	0.110214	-1.21718	3.93155	0.75687	-1.23083	5.31239	0.821451	11	462933	1.43395e-05	412.215
ukb-b-3700	Operation code: hysterectomy || id:ukb-b-3700	0.259961	0.823498	0.752246	-1.04609	2.63922	0.694841	-	-	-	0.0067764	0.606056	0.0480315	0.0402963	0.639911	1.05199	0.542996	1.24059	1.47956	0.408617	30	462933	0.000250364	1407.53
ukb-b-20332	Operation code: inguinal hernia repair || id:ukb-b-20332	1.36852	3.01587	0.649992	-17.2361	23.7357	0.543222	-	-	-	0.0394299	0.509545	0.657837	0.614657	0.279222	4.82434	0.953846	-1.69094	5.445	0.776469	4	462933	6.43908e-06	212.324
ukb-b-9263	Operation code: inguinal/femoral hernia repair || id:ukb-b-9263	-0.387162	0.97792	0.692176	-3.94556	3.71108	0.304517	-	-	-	0.0127284	0.324631	0.877544	0.890261	-1.03358	1.69161	0.541198	-0.851643	1.91676	0.662766	17	462933	6.98098e-05	1018.03
ukb-b-11120	Operation code: knee replacement/revision || id:ukb-b-11120	-	-	-	-	-	-	-5.11484	11.3534	0.652342	-	-	-	-	-	-	-	-	-	-	1	462933	8.06674e-07	30.9064
ukb-b-1508	Operation code: knee surgery (not replacement) || id:ukb-b-1508	-1.1742	0.349991	0.000793805	-	-	-	-	-	-	-	-	-	-	-	-	-	-	-	-	2	462933	4.53757e-06	66.1557
ukb-b-10827	Operation code: lumpectomy || id:ukb-b-10827	-6.70746	1.80842	0.000208072	-12.1214	11.048	0.314641	-	-	-	0.0151718	0.634585	0.713822	0.635244	-7.2901	2.88668	0.0115558	-7.84946	3.90278	0.0842103	8	462933	2.39276e-05	340.492
ukb-b-5227	Operation code: male circumcision || id:ukb-b-5227	-17.6747	1.10286	8.38016e-58	-	-	-	-	-	-	-	-	-	-	-	-	-	-	-	-	2	462933	2.13698e-06	110.762
ukb-b-10617	Operation code: mammoplasty/cosmetic operation on breast || id:ukb-b-10617	-	-	-	-	-	-	8.47972	13.5913	0.532687	-	-	-	-	-	-	-	-	-	-	1	462933	5.35412e-07	33.7502
ukb-b-3083	Operation code: mastectomy || id:ukb-b-3083	0.171095	3.69611	0.963079	-8.33572	13.3615	0.548203	-	-	-	0.0148564	0.523243	0.16451	0.14018	4.17526	4.64062	0.368269	9.78906	8.10356	0.254841	11	462933	1.21073e-05	553.338
ukb-b-1021	Operation code: muscle/soft tissue surgery || id:ukb-b-1021	-	-	-	-	-	-	-11.4942	7.37166	0.118938	-	-	-	-	-	-	-	-	-	-	1	462933	2.26485e-06	37.317
ukb-b-10309	Operation code: myomectomy/fibroids removed || id:ukb-b-10309	-	-	-	-	-	-	16.2106	13.7068	0.23694	-	-	-	-	-	-	-	-	-	-	1	462933	6.38805e-07	53.167
ukb-b-19473	Operation code: nasal polyp surgery / nasal polypectomy || id:ukb-b-19473	3.72699	36.7752	0.919276	251.217	53.3779	0.133285	-	-	-	-0.219804	0.132478	1.08289e-05	0.508239	19.2352	14.9447	0.198062	28.6027	13.9024	0.175912	3	462933	9.71392e-07	152.54
ukb-b-16217	Operation code: nasal/sinus/nose surgery || id:ukb-b-16217	8.06683	7.60427	0.288767	-	-	-	-	-	-	-	-	-	-	-	-	-	-	-	-	2	462933	6.12096e-06	83.586
ukb-b-13537	Operation code: percutaneous/open kidney stone surgery/lithotripsy || id:ukb-b-13537	-4.30061	5.13377	0.402194	-34.629	53.1807	0.550461	-	-	-	0.036684	0.596945	0.543333	0.446189	0.587687	7.23469	0.935258	2.87607	10.382	0.792848	6	462933	3.60779e-06	290.164
ukb-b-5617	Operation code: pilonidal sinus surgery (anal) || id:ukb-b-5617	-2.67221	8.76998	0.760595	-307	316.856	0.43481	-	-	-	0.299278	0.438021	0.29677	0.282861	4.29139	9.712	0.658587	4.78218	12.478	0.72708	4	462933	1.85984e-06	150.348
ukb-b-2953	Operation code: radical prostatectomy || id:ukb-b-2953	1.52111	11.0143	0.890159	210.759	247.724	0.551216	-	-	-	-0.147469	0.553025	0.513348	0.431769	1.68306	16.6439	0.919454	2.10547	20.9706	0.929184	3	462933	6.86936e-07	99.6548
ukb-b-19438	Operation code: rectal or colon polypectomy || id:ukb-b-19438	-	-	-	-	-	-	14.5613	20.46	0.476654	-	-	-	-	-	-	-	-	-	-	1	462933	2.80009e-07	31.2318
ukb-b-847	Operation code: reduction or fixation of bone fracture || id:ukb-b-847	-	-	-	-	-	-	-0.387948	5.56195	0.944392	-	-	-	-	-	-	-	-	-	-	1	462933	3.32311e-06	35.1828
ukb-b-6772	Operation code: removal of mole/skin lesion || id:ukb-b-6772	3.54961	7.27227	0.625477	6.78146	23.0836	0.79661	-	-	-	-0.00697494	0.893409	0.0901816	0.0404946	6.06891	6.24839	0.331411	4.98537	8.30593	0.590673	4	462933	5.4665e-06	181.168
ukb-b-2522	Operation code: removal of testicle/orchidectomy || id:ukb-b-2522	6.71065	11.753	0.568019	-	-	-	-	-	-	-	-	-	-	-	-	-	-	-	-	2	462933	5.60428e-07	80.2916
ukb-b-3991	Operation code: retinal operation/vitrectomy || id:ukb-b-3991	-	-	-	-	-	-	-1.43781	15.9463	0.928156	-	-	-	-	-	-	-	-	-	-	1	462933	4.66079e-07	36.7349
ukb-b-2528	Operation code: spinal laminectomy || id:ukb-b-2528	-0.234701	5.28514	0.964579	-6.51065	57.1811	0.914835	-	-	-	0.00903357	0.917451	0.399059	0.27479	1.43172	6.76699	0.832439	9.45797	12.6164	0.487213	6	462933	4.29777e-06	233.406
ukb-b-3422	Operation code: spine or back surgery || id:ukb-b-3422	-	-	-	-	-	-	-6.96399	11.4385	0.542645	-	-	-	-	-	-	-	-	-	-	1	462933	8.52447e-07	32.2207
ukb-b-15527	Operation code: squint correction || id:ukb-b-15527	0.615626	2.94953	0.834667	1.21066	10.9307	0.914917	-	-	-	-0.00107826	0.955923	0.645367	0.538189	-1.65443	4.42184	0.708293	-3.95206	5.74128	0.510691	9	462933	1.06516e-05	376.367
ukb-b-1315	Operation code: thyroidectomy/partial thyroidectomy || id:ukb-b-1315	2.2653	2.10378	0.281579	-3.1283	7.17184	0.668525	-	-	-	0.0103856	0.439046	0.642199	0.619557	1.84035	3.1678	0.561271	-0.0162132	5.04128	0.997471	18	462933	2.29756e-05	1139.02
ukb-b-15096	Operation code: tonsillectomy / tonsil surgery || id:ukb-b-15096	0.583678	2.14795	0.785824	5.61616	6.2185	0.392835	-	-	-	-0.018311	0.412717	0.151551	0.145911	0.574204	2.38874	0.810036	0.19086	3.47435	0.957391	10	462933	3.90342e-05	404.993
ukb-b-11497	Operation code: tonsillectomy +/- adenoids || id:ukb-b-11497	-0.185635	0.36201	0.608099	-0.79578	0.98316	0.420909	-	-	-	0.00419504	0.506311	0.0451941	0.0416198	-0.404967	0.474022	0.392927	-0.345663	0.904149	0.703329	75	462933	0.00119227	4148.78
ukb-b-872	Operation code: transurethral resection of prostate (turp) || id:ukb-b-872	0.668054	10.9832	0.951499	21.4073	116.187	0.865569	-	-	-	-0.0214079	0.868941	0.049975	0.0245527	3.99746	10.166	0.694157	-8.0311	18.3812	0.684722	5	462933	2.13262e-06	194.109
ukb-b-12839	Operation code: umbilical hernia repair || id:ukb-b-12839	5.92755	3.81691	0.12043	18.2382	16.3322	0.306835	-	-	-	-0.0182764	0.466907	0.46917	0.421176	6.94917	5.06546	0.170103	9.45302	6.35982	0.180772	8	462933	7.2463e-06	384.213
ukb-b-175	Operation code: vaginal prolapse/colposuspension || id:ukb-b-175	-	-	-	-	-	-	11.6419	11.7562	0.322039	-	-	-	-	-	-	-	-	-	-	1	462933	7.6799e-07	39.1055
ukb-b-15592	Operation code: varicose vein surgery || id:ukb-b-15592	-0.0148342	0.558474	0.978809	-1.16719	1.50016	0.438837	-	-	-	0.00452975	0.410186	0.244566	0.23777	-0.574358	0.89847	0.522652	-0.766104	1.23622	0.537185	82	462933	0.0004255	5044.26
ukb-b-14782	Operation code: wisdom teeth surgery || id:ukb-b-14782	-1.79444	3.26265	0.582324	-8.79253	10.0219	0.429843	-	-	-	0.0228762	0.498827	0.142708	0.12303	-3.79799	3.29877	0.249594	-6.58976	6.43767	0.35296	6	462933	1.89319e-05	230.471
ukb-b-4518	Operative procedures - main OPCS: A65.1 Carpal tunnel release || id:ukb-b-4518	2.68366	1.85509	0.147996	19.7096	15.3912	0.241139	-	-	-	-0.0375468	0.296841	0.923787	0.965598	2.35178	3.65608	0.52006	2.3517	5.21829	0.664195	9	463010	1.32269e-05	350.015
ukb-b-20278	Operative procedures - main OPCS: B27.4 Total mastectomy NEC || id:ukb-b-20278	-5.35663	9.16308	0.558824	-	-	-	-	-	-	-	-	-	-	-	-	-	-	-	-	2	463010	1.35783e-06	123.68
ukb-b-7609	Operative procedures - main OPCS: B28.2 Partial excision of breast NEC || id:ukb-b-7609	3.20621	2.45688	0.191896	-15.9686	24.6055	0.582918	-	-	-	0.03535	0.511025	0.828263	0.878187	2.22837	5.1224	0.663544	0.936119	6.82669	0.899616	4	463010	5.08308e-06	285.551
ukb-b-20359	Operative procedures - main OPCS: B28.5 Wire guided partial excision of breast || id:ukb-b-20359	-	-	-	-	-	-	10.2835	24.4104	0.673555	-	-	-	-	-	-	-	-	-	-	1	463010	1.69312e-07	32.6506
ukb-b-9720	Operative procedures - main OPCS: C12.1 Excision of lesion of eyelid NEC || id:ukb-b-9720	-	-	-	-	-	-	-15.4632	14.2484	0.277809	-	-	-	-	-	-	-	-	-	-	1	463010	6.00004e-07	37.2009
ukb-b-1645	Operative procedures - main OPCS: C75.1 Insertion of prosthetic replacement for lens NEC || id:ukb-b-1645	1.51977	2.06524	0.461804	-7.15252	4.91848	0.18921	-	-	-	0.0304087	0.0953345	0.371565	0.666197	2.41112	2.6643	0.365479	2.75198	4.04456	0.515447	9	463010	3.15621e-05	553.462
ukb-b-13651	Operative procedures - main OPCS: C79.2 Vitrectomy using pars plana approach || id:ukb-b-13651	-	-	-	-	-	-	-17.3296	20.7133	0.402793	-	-	-	-	-	-	-	-	-	-	1	463010	2.69464e-07	31.1164
ukb-b-9484	Operative procedures - main OPCS: D15.1 Myringotomy with insertion of ventilation tube through tympanic membrane || id:ukb-b-9484	-	-	-	-	-	-	-1.33728	19.3977	0.945037	-	-	-	-	-	-	-	-	-	-	1	463010	2.78107e-07	47.1763
ukb-b-46	Operative procedures - main OPCS: E08.1 Polypectomy of internal nose || id:ukb-b-46	-6.40086	9.32919	0.492643	-22.732	30.3427	0.482079	-	-	-	0.0200113	0.590127	0.000610986	0.000475066	-13.6969	8.22864	0.0960038	-22.7285	11.1592	0.0811004	8	463010	4.8677e-06	512.575
ukb-b-6164	Operative procedures - main OPCS: H01.2 Emergency excision of abnormal appendix NEC || id:ukb-b-6164	-	-	-	-	-	-	-3.93243	13.4038	0.76923	-	-	-	-	-	-	-	-	-	-	1	463010	5.57245e-07	62.4025
ukb-b-1511	Operative procedures - main OPCS: H20.1 Fibreoptic endoscopic snare resection of lesion of colon || id:ukb-b-1511	4.02667	3.83768	0.294065	-28.2643	24.4756	0.367514	-	-	-	0.0638692	0.311023	0.572675	0.908721	3.22656	5.347	0.54622	2.60437	7.49579	0.751205	4	463010	4.99117e-06	204.898
ukb-b-752	Operative procedures - main OPCS: H20.2 Fibreoptic endoscopic cauterisation of lesion of colon || id:ukb-b-752	20.9251	7.92674	0.00829523	-	-	-	-	-	-	-	-	-	-	-	-	-	-	-	-	2	463010	5.90767e-07	66.7189
ukb-b-3752	Operative procedures - main OPCS: H52.4 Rubber band ligation of haemorrhoid || id:ukb-b-3752	-	-	-	-	-	-	-79.0695	12.9612	1.05761e-09	-	-	-	-	-	-	-	-	-	-	1	463010	5.87023e-07	39.5292
ukb-b-18297	Operative procedures - main OPCS: J13.2 Percutaneous biopsy of lesion of liver NEC || id:ukb-b-18297	-	-	-	-	-	-	6.27066	21.2677	0.768113	-	-	-	-	-	-	-	-	-	-	1	463010	2.29012e-07	38.0393
ukb-b-13803	Operative procedures - main OPCS: J18.3 Total cholecystectomy NEC || id:ukb-b-13803	-0.486899	1.39721	0.72748	1.95371	2.11919	0.371165	-	-	-	-0.0119443	0.156556	0.0819454	0.130154	1.42905	1.42949	0.31746	1.09535	1.48844	0.472441	17	463010	8.24959e-05	1748.49
ukb-b-15491	Operative procedures - main OPCS: K45.3 Anastomosis of mammary artery to left anterior descending coronary artery || id:ukb-b-15491	1.71927	4.78178	0.719187	25.6591	19.5431	0.319618	-	-	-	-0.0346187	0.326406	0.602502	0.906505	5.91021	6.89933	0.391647	5.98496	7.50937	0.4837	4	463010	3.08499e-06	278.802
ukb-b-18018	Operative procedures - main OPCS: K49.1 Percutaneous transluminal balloon angioplasty of one coronary artery || id:ukb-b-18018	-4.36308	3.98082	0.273067	363.679	1136.94	0.80291	-	-	-	-0.424267	0.800691	0.78552	0.538662	-6.32053	9.21997	0.493012	-6.85299	9.8919	0.560075	3	463010	1.68352e-06	151.963
ukb-b-9592	Operative procedures - main OPCS: K63.3 Angiocardiography of left side of heart NEC || id:ukb-b-9592	1.22267	3.28181	0.709477	-4.78969	12.3988	0.725042	-	-	-	0.0168131	0.646933	0.432717	0.319914	1.30595	4.07541	0.748631	1.20631	5.39658	0.834073	5	463010	9.64226e-06	284.862
ukb-b-13566	Operative procedures - main OPCS: K63.6 Coronary arteriography NEC || id:ukb-b-13566	-	-	-	-	-	-	-7.03508	10.5882	0.506417	-	-	-	-	-	-	-	-	-	-	1	463010	9.28916e-07	37.823
ukb-b-9242	Operative procedures - main OPCS: K75.1 Percutaneous transluminal balloon angioplasty and insertion of 1-2 drug-eluting stents into coronary artery || id:ukb-b-9242	-	-	-	-	-	-	13.3845	13.4003	0.317881	-	-	-	-	-	-	-	-	-	-	1	463010	5.79783e-07	52.5953
ukb-b-14422	Operative procedures - main OPCS: L85.1 Ligation of long saphenous vein || id:ukb-b-14422	-1.6417	6.42035	0.79818	-16.2958	21.8046	0.488484	-	-	-	0.0316201	0.511543	0.000241123	0.000274151	-4.54514	4.43545	0.30549	-6.66884	4.41323	0.181512	7	463010	1.35952e-05	550.478
ukb-b-7205	Operative procedures - main OPCS: M14.1 Extracorporeal shock wave lithotripsy of calculus of kidney || id:ukb-b-7205	-	-	-	-	-	-	0.212976	24.7388	0.993131	-	-	-	-	-	-	-	-	-	-	1	463010	1.89264e-07	31.4613
ukb-b-17599	Operative procedures - main OPCS: M42.1 Endoscopic resection of lesion of bladder || id:ukb-b-17599	-	-	-	-	-	-	-34.5592	24.9228	0.165549	-	-	-	-	-	-	-	-	-	-	1	463010	2.17384e-07	32.925
ukb-b-7047	Operative procedures - main OPCS: M45.9 Unspecified diagnostic endoscopic examination of bladder || id:ukb-b-7047	-0.553457	2.46503	0.82235	23.6996	19.3429	0.435781	-	-	-	-0.103768	0.425482	0.442428	0.86978	-0.709213	3.03311	0.815122	2.20188	3.43271	0.586936	3	463010	1.66912e-05	153.992
ukb-b-5553	Operative procedures - main OPCS: M61.1 Total excision of prostate and capsule of prostate || id:ukb-b-5553	-	-	-	-	-	-	-39.7205	30.1547	0.187763	-	-	-	-	-	-	-	-	-	-	1	463010	1.99119e-07	37.1932
ukb-b-20118	Operative procedures - main OPCS: M65.1 Endoscopic resection of prostate using electrotome || id:ukb-b-20118	-	-	-	-	-	-	20.7209	26.1689	0.428468	-	-	-	-	-	-	-	-	-	-	1	463010	1.51287e-07	31.5119
ukb-b-15654	Operative procedures - main OPCS: M65.3 Endoscopic resection of prostate NEC || id:ukb-b-15654	-10.8363	12.1628	0.372961	-196.034	136.09	0.286417	-	-	-	0.146249	0.305499	0.258875	0.3529	-17.7903	13.02	0.171819	-24.9205	17.029	0.239551	4	463010	1.08097e-06	132.398
ukb-b-19579	Operative procedures - main OPCS: M70.3 Rectal needle biopsy of prostate || id:ukb-b-19579	0.767279	4.92877	0.87629	30.0174	15.5872	0.0955141	-	-	-	-0.0483824	0.0921488	0.0434911	0.17127	4.65819	4.80436	0.332258	8.17404	6.19536	0.22355	9	463010	9.71222e-06	488.005
ukb-b-12433	Operative procedures - main OPCS: N30.3 Circumcision || id:ukb-b-12433	-	-	-	-	-	-	-8.20249	19.2979	0.670804	-	-	-	-	-	-	-	-	-	-	1	463010	2.84776e-07	31.4605
ukb-b-18786	Operative procedures - main OPCS: P23.2 Anterior colporrhaphy NEC || id:ukb-b-18786	-7.23497	10.1097	0.474208	13.3304	68.1393	0.86297	-	-	-	-0.0263498	0.788065	0.11086	0.0565495	-10.1254	9.65081	0.294098	-11.2002	12.7902	0.44566	4	463010	2.23692e-06	168.814
ukb-b-14	Operative procedures - main OPCS: Q17.1 Endoscopic resection of lesion of uterus || id:ukb-b-14	-	-	-	-	-	-	-10.4733	12.6135	0.406357	-	-	-	-	-	-	-	-	-	-	1	463010	8.03145e-07	35.5961
ukb-b-10810	Operative procedures - main OPCS: S06.5 Excision of lesion of skin of head or neck NEC || id:ukb-b-10810	2.12766	2.44052	0.383312	10.0079	4.95039	0.099162	-	-	-	-0.030866	0.132253	0.342548	0.617125	4.50459	2.90128	0.120514	4.88964	3.13471	0.169816	7	463010	2.5332e-05	530.63
ukb-b-9537	Operative procedures - main OPCS: S06.9 Unspecified other excision of lesion of skin || id:ukb-b-9537	-0.501343	6.21725	0.93573	20.7092	20.8309	0.501864	-	-	-	-0.0815943	0.48037	0.0440637	0.0869636	-2.75366	4.74354	0.561572	-4.79368	6.42791	0.533549	3	463010	1.17244e-05	164.902
ukb-b-7278	Operative procedures - main OPCS: T20.2 Primary repair of inguinal hernia using insert of prosthetic material || id:ukb-b-7278	-1.22579	1.93101	0.525563	-4.37001	6.67884	0.529277	-	-	-	0.00847221	0.633395	0.386363	0.322279	-1.1276	2.52874	0.655659	-1.87697	2.93615	0.537019	11	463010	3.22141e-05	665.341
ukb-b-15932	Operative procedures - main OPCS: T52.1 Palmar fasciectomy || id:ukb-b-15932	-4.42227	2.20228	0.0446387	-5.20308	3.78708	0.187317	-	-	-	0.00172336	0.800221	0.490554	0.426967	-4.86011	2.86775	0.0901234	-4.34464	2.91468	0.15338	19	463010	2.39146e-05	2441.99
ukb-b-5534	Operative procedures - main OPCS: T72.3 Release of constriction of sheath of tendon || id:ukb-b-5534	-	-	-	-	-	-	-17.8979	16.7625	0.285639	-	-	-	-	-	-	-	-	-	-	1	463010	4.19136e-07	42.6426
ukb-b-8539	Operative procedures - main OPCS: W15.3 Osteotomy of first metatarsal bone NEC || id:ukb-b-8539	-	-	-	-	-	-	4.4548	26.4808	0.866404	-	-	-	-	-	-	-	-	-	-	1	463010	1.61929e-07	30.6953
ukb-b-8379	Operative procedures - main OPCS: W20.1 Primary open reduction of fracture of long bone and extramedullary fixation using plate NEC || id:ukb-b-8379	-7.4848	8.08845	0.354774	-	-	-	-	-	-	-	-	-	-	-	-	-	-	-	-	2	463010	9.53505e-07	75.4534
ukb-b-898	Operative procedures - main OPCS: W37.1 Primary total prosthetic replacement of hip joint using cement || id:ukb-b-898	-	-	-	-	-	-	-7.35188	13.7755	0.593555	-	-	-	-	-	-	-	-	-	-	1	463010	5.46683e-07	33.181
ukb-b-7881	Operative procedures - main OPCS: W82.2 Endoscopic resection of semilunar cartilage NEC || id:ukb-b-7881	-	-	-	-	-	-	1.4524	8.63353	0.866404	-	-	-	-	-	-	-	-	-	-	1	463010	1.52339e-06	34.3247
ukb-b-19166	Operative procedures - main OPCS: X29.8 Other specified continuous Infusion of therapeutic substance || id:ukb-b-19166	-	-	-	-	-	-	-21.0878	12.7345	0.0977301	-	-	-	-	-	-	-	-	-	-	1	463010	6.17328e-07	34.2459
ukb-b-2108	Operative procedures - main OPCS: X35.2 Intravenous chemotherapy || id:ukb-b-2108	-	-	-	-	-	-	-8.24799	15.2465	0.588524	-	-	-	-	-	-	-	-	-	-	1	463010	6.36922e-07	31.1048
ukb-b-10444	Operative procedures - main OPCS: X50.1 Direct current cardioversion || id:ukb-b-10444	1.35348	6.44577	0.833684	-6.29996	15.2215	0.696113	-	-	-	0.0135049	0.597754	0.0293466	0.0216624	-1.90515	5.1413	0.710967	-2.20517	5.32174	0.693009	7	463010	5.82991e-06	561.596
ukb-b-10813	Operative procedures - main OPCS: X55.8 Other specified other operations on unspecified organ || id:ukb-b-10813	-	-	-	-	-	-	-35.3629	20.4926	0.0844107	-	-	-	-	-	-	-	-	-	-	1	463010	2.55989e-07	30.9989
ukb-b-19950	Operative procedures - main OPCS: X99.8 No procedure performed || id:ukb-b-19950	0.223516	1.0707	0.834638	1.9272	4.66893	0.70094	-	-	-	-0.0120193	0.724761	0.5621	0.438081	0.702191	1.55358	0.651282	0.80844	2.02862	0.706697	6	463010	8.94998e-05	210.734
ukb-b-3454	Operative procedures - secondary OPCS: C71.2 Phacoemulsification of lens || id:ukb-b-3454	0.45887	2.2307	0.83702	-6.47576	5.56999	0.27849	-	-	-	0.0224788	0.214568	0.221748	0.289809	2.38164	2.69697	0.377193	2.97939	3.9892	0.474204	10	463010	3.23951e-05	589.694
ukb-b-7236	Operative procedures - secondary OPCS: K40.2 Saphenous vein graft replacement of two coronary arteries || id:ukb-b-7236	-	-	-	-	-	-	19.8693	17.9731	0.268943	-	-	-	-	-	-	-	-	-	-	1	463010	3.17402e-07	67.0971
ukb-b-18802	Operative procedures - secondary OPCS: K63.3 Angiocardiography of left side of heart NEC || id:ukb-b-18802	-	-	-	-	-	-	-8.20846	18.3041	0.653829	-	-	-	-	-	-	-	-	-	-	1	463010	3.08561e-07	51.0325
ukb-b-3725	Operative procedures - secondary OPCS: K63.4 Coronary arteriography using two catheters || id:ukb-b-3725	-	-	-	-	-	-	10.7325	10.7451	0.317881	-	-	-	-	-	-	-	-	-	-	1	463010	9.0172e-07	71.2277
ukb-b-1765	Operative procedures - secondary OPCS: L87.1 Stripping of long saphenous vein || id:ukb-b-1765	-4.39065	8.49492	0.605257	-46.1249	38.4592	0.284133	-	-	-	0.0690939	0.316898	0.000462689	0.0015683	-9.7957	6.06538	0.106307	-12.8495	6.728	0.10473	7	463010	7.00927e-06	411.97
ukb-b-4363	Operative procedures - secondary OPCS: L87.4 Avulsion of varicose vein of leg || id:ukb-b-4363	-2.28263	3.92022	0.560385	-9.36015	11.4189	0.433555	-	-	-	0.0165004	0.524221	0.00116183	0.00101823	-4.32603	3.33054	0.193979	-5.28431	3.87966	0.203072	11	463010	2.36471e-05	793.435
ukb-b-2582	Operative procedures - secondary OPCS: O14.2 Sentinel lymph node || id:ukb-b-2582	9.84348	4.91721	0.0453017	-	-	-	-	-	-	-	-	-	-	-	-	-	-	-	-	2	463010	3.60718e-07	68.0615
ukb-b-12265	Operative procedures - secondary OPCS: Q08.9 Unspecified vaginal excision of uterus || id:ukb-b-12265	6.48468	15.7236	0.680033	-	-	-	-	-	-	-	-	-	-	-	-	-	-	-	-	2	463010	7.2713e-07	64.7321
ukb-b-12762	Operative procedures - secondary OPCS: S06.9 Unspecified other excision of lesion of skin || id:ukb-b-12762	-	-	-	-	-	-	-13.9446	21.7136	0.520742	-	-	-	-	-	-	-	-	-	-	1	463010	3.06948e-07	32.7471
ukb-b-4373	Operative procedures - secondary OPCS: T85.2 Block dissection of axillary lymph nodes || id:ukb-b-4373	-4.49569	6.04691	0.457198	120.685	197.24	0.650431	-	-	-	-0.198029	0.639787	0.4157	0.263361	-7.40546	7.16303	0.301209	3.77878	8.23488	0.691367	3	463010	2.74788e-06	183.327
ukb-b-18953	Operative procedures - secondary OPCS: T86.2 Sampling of axillary lymph nodes || id:ukb-b-18953	-2.89387	5.20708	0.578377	-318.847	321.4	0.502539	-	-	-	0.412026	0.505354	0.61576	0.957195	-0.99284	9.04988	0.912641	0.582332	9.15248	0.955055	3	463010	1.89235e-06	162.811
ukb-b-93	Operative procedures - secondary OPCS: T87.3 Excision or biopsy of axillary lymph node || id:ukb-b-93	4.19361	6.23134	0.500955	-	-	-	-	-	-	-	-	-	-	-	-	-	-	-	-	2	463010	7.613e-07	108.859
ukb-b-12362	Operative procedures - secondary OPCS: U20.1 Transthoracic echocardiography || id:ukb-b-12362	-	-	-	-	-	-	8.71	26.0405	0.738018	-	-	-	-	-	-	-	-	-	-	1	463010	2.05238e-07	30.2194
ukb-b-17527	Operative procedures - secondary OPCS: V55.1 One level of spine || id:ukb-b-17527	-	-	-	-	-	-	13.3925	17.9234	0.454938	-	-	-	-	-	-	-	-	-	-	1	463010	4.15106e-07	32.9188
ukb-b-20239	Operative procedures - secondary OPCS: W90.3 Injection of therapeutic substance into joint || id:ukb-b-20239	-	-	-	-	-	-	-61.0303	21.5486	0.00462265	-	-	-	-	-	-	-	-	-	-	1	463010	3.09341e-07	32.8067
ukb-b-8648	Operative procedures - secondary OPCS: X33.9 Unspecified other blood transfusion || id:ukb-b-8648	-	-	-	-	-	-	38.2279	25.7035	0.136945	-	-	-	-	-	-	-	-	-	-	1	463010	2.03845e-07	29.9866
ukb-b-1744	Operative procedures - secondary OPCS: Y02.2 Insertion of prosthesis into organ NOC || id:ukb-b-1744	5.79211	8.5806	0.49966	57.8772	56.123	0.490204	-	-	-	-0.0565516	0.519356	0.424242	0.362422	7.85888	11.5638	0.496752	11.8024	14.0025	0.488027	3	463010	1.52757e-06	120.373
ukb-b-9961	Operative procedures - secondary OPCS: Y50.8 Other specified approach through abdominal cavity || id:ukb-b-9961	-0.219303	2.25607	0.922563	5.03754	4.51442	0.345805	-	-	-	-0.0232215	0.245247	0.578202	0.848725	0.321747	2.82916	0.909455	1.5529	3.24763	0.657493	5	463010	1.48668e-05	425.88
ukb-b-20187	Operative procedures - secondary OPCS: Y53.2 Approach to organ under ultrasonic control || id:ukb-b-20187	-	-	-	-	-	-	8.58305	7.05767	0.223935	-	-	-	-	-	-	-	-	-	-	1	463010	2.04806e-06	51.1178
ukb-b-8798	Operative procedures - secondary OPCS: Y53.4 Approach to organ under fluoroscopic control || id:ukb-b-8798	-	-	-	-	-	-	6.89992	8.50394	0.417148	-	-	-	-	-	-	-	-	-	-	1	463010	1.44283e-06	35.0798
ukb-b-12499	Operative procedures - secondary OPCS: Y53.9 Unspecified approach to organ under image control || id:ukb-b-12499	11.4682	10.1016	0.256258	-	-	-	-	-	-	-	-	-	-	-	-	-	-	-	-	2	463010	1.18627e-06	67.6445
ukb-b-19462	Operative procedures - secondary OPCS: Y73.1 Cardiopulmonary bypass || id:ukb-b-19462	-	-	-	-	-	-	20.5551	18.5935	0.268943	-	-	-	-	-	-	-	-	-	-	1	463010	2.96575e-07	44.884
ukb-b-17742	Operative procedures - secondary OPCS: Y75.2 Laparoscopic approach to abdominal cavity NEC || id:ukb-b-17742	-	-	-	-	-	-	3.36966	3.74916	0.368771	-	-	-	-	-	-	-	-	-	-	1	463010	7.58992e-06	188.361
ukb-b-10263	Operative procedures - secondary OPCS: Y80.9 Unspecified general anaesthetic || id:ukb-b-10263	-8.68513	2.42889	0.000349211	-26.9324	41.8074	0.63567	-	-	-	0.0265112	0.73457	0.889717	0.84637	-7.95272	8.00746	0.32063	-6.84178	9.2326	0.535862	3	463010	2.38525e-06	98.6927
ukb-b-13500	Operative procedures - secondary OPCS: Z27.4 Duodenum || id:ukb-b-13500	-	-	-	-	-	-	-1.54531	3.25363	0.634822	-	-	-	-	-	-	-	-	-	-	1	463010	1.5671e-05	161.584
ukb-b-2189	Operative procedures - secondary OPCS: Z28.6 Sigmoid colon || id:ukb-b-2189	-	-	-	-	-	-	11.0748	7.16207	0.12203	-	-	-	-	-	-	-	-	-	-	1	463010	1.99685e-06	39.5449
ukb-b-3560	Operative procedures - secondary OPCS: Z29.1 Rectum || id:ukb-b-3560	-	-	-	-	-	-	5.76452	7.67626	0.45268	-	-	-	-	-	-	-	-	-	-	1	463010	1.71746e-06	43.2719
ukb-b-2525	Operative procedures - secondary OPCS: Z47.2 Skin of temple || id:ukb-b-2525	-	-	-	-	-	-	15.4941	19.0476	0.415964	-	-	-	-	-	-	-	-	-	-	1	463010	2.90567e-07	42.1144
ukb-b-17085	Operative procedures - secondary OPCS: Z48.1 Skin of scalp || id:ukb-b-17085	3.36668	2.60068	0.195479	9.52045	6.04393	0.255891	-	-	-	-0.0241013	0.360302	0.530548	0.663053	4.25789	3.17982	0.18056	5.5476	3.37854	0.199128	4	463010	1.47553e-05	1222.08
ukb-b-744	Operative procedures - secondary OPCS: Z49.4 Skin of back || id:ukb-b-744	-	-	-	-	-	-	-10.9792	12.2796	0.371268	-	-	-	-	-	-	-	-	-	-	1	463010	6.98608e-07	30.757
ukb-b-2951	Operative procedures - secondary OPCS: Z50.1 Skin of arm || id:ukb-b-2951	14.215	13.48	0.291642	-	-	-	-	-	-	-	-	-	-	-	-	-	-	-	-	2	463010	1.46034e-06	78.0353
ukb-b-20450	Operative procedures - secondary OPCS: Z50.4 Skin of leg NEC || id:ukb-b-20450	-	-	-	-	-	-	0.425159	14.3158	0.976307	-	-	-	-	-	-	-	-	-	-	1	463010	8.4311e-07	34.1927
ukb-b-7012	Operative procedures - secondary OPCS: Z67.6 Lumbosacral joint || id:ukb-b-7012	-	-	-	-	-	-	-20.9841	25.52	0.410928	-	-	-	-	-	-	-	-	-	-	1	463010	1.80591e-07	32.6016
ukb-b-1020	Operative procedures - secondary OPCS: Z70.5 Lower end of radius NEC || id:ukb-b-1020	7.82429	6.4704	0.22657	-	-	-	-	-	-	-	-	-	-	-	-	-	-	-	-	2	463010	2.56696e-06	158.754
ukb-b-10281	Operative procedures - secondary OPCS: Z89.6 Finger NEC || id:ukb-b-10281	-	-	-	-	-	-	-16.8878	13.1589	0.199361	-	-	-	-	-	-	-	-	-	-	1	463010	6.70171e-07	57.9017
ukb-b-6222	Operative procedures - secondary OPCS: Z94.2 Right sided operation || id:ukb-b-6222	5.88042	1.12217	1.60402e-07	-	-	-	-	-	-	-	-	-	-	-	-	-	-	-	-	2	463010	2.2823e-05	60.743
ukb-b-1567	Operative procedures - secondary OPCS: Z94.3 Left sided operation || id:ukb-b-1567	-	-	-	-	-	-	7.84367	2.9307	0.00744217	-	-	-	-	-	-	-	-	-	-	1	463010	1.29974e-05	37.2641
finn-a-RHEUMA_OTHER_WIDE	Other (seronegative) rheumatoid arthritis, wide || id:finn-a-RHEUMA_OTHER_WIDE	-	-	-	-	-	-	-0.0334133	0.0433041	0.440353	-	-	-	-	-	-	-	-	-	-	1	-	0.165782	105.193
finn-a-L12_PSORI_NAS	Other and unspecified psoriasis || id:finn-a-L12_PSORI_NAS	-	-	-	-	-	-	0.0352325	0.0263073	0.180484	-	-	-	-	-	-	-	-	-	-	1	-	0.174807	40.1557
finn-a-RHEU_ARTHRITIS_OTH	Other arthritis (FG) || id:finn-a-RHEU_ARTHRITIS_OTH	0.101602	0.00819278	2.56676e-35	-	-	-	-	-	-	-	-	-	-	-	-	-	-	-	-	2	-	0.0736629	114.283
finn-a-L12_BULLOTH	Other bullous disorders || id:finn-a-L12_BULLOTH	0.00921016	0.0716282	0.897688	-	-	-	-	-	-	-	-	-	-	-	-	-	-	-	-	2	-	0.721596	89.2707
finn-a-H7_CATARACTOTHER	Other cataract || id:finn-a-H7_CATARACTOTHER	-	-	-	-	-	-	-0.0847051	0.11885	0.476028	-	-	-	-	-	-	-	-	-	-	1	-	0.0132412	33.3733
ukb-d-I9_ARTOTH	Other diseases of arteries and capillaries || id:ukb-d-I9_ARTOTH	-	-	-	-	-	-	14.166	20.6693	0.493114	-	-	-	-	-	-	-	-	-	-	1	361194	2.72579e-07	32.15
ukb-d-K11_OTHDIG	Other diseases of the digestive system || id:ukb-d-K11_OTHDIG	-	-	-	-	-	-	-16.8493	11.4236	0.140224	-	-	-	-	-	-	-	-	-	-	1	361194	1.81926e-06	34.2479
finn-a-K11_OTHDIG	Other diseases of the digestive system || id:finn-a-K11_OTHDIG	-0.00289021	0.00986193	0.76947	-0.00420537	0.0175711	0.850448	-	-	-	0.0187924	0.922994	0.00182925	0.000423824	-0.00282843	0.00412262	0.492666	-0.00405304	0.00412952	0.429844	3	-	0.420744	342.83
finn-a-H7_CORNEALOTH	Other disorders of cornea || id:finn-a-H7_CORNEALOTH	-	-	-	-	-	-	-0.00126836	0.0080759	0.875201	-	-	-	-	-	-	-	-	-	-	1	-	0.192676	59.9325
ukb-d-H7_EYELIDDIS	Other disorders of eyelid || id:ukb-d-H7_EYELIDDIS	-	-	-	-	-	-	5.52802	9.5643	0.563274	-	-	-	-	-	-	-	-	-	-	1	361194	1.29191e-06	36.0134
finn-a-I9_THROMBOTH	Other embolism and thrombosis || id:finn-a-I9_THROMBOTH	-	-	-	-	-	-	-0.00699969	0.0278169	0.801323	-	-	-	-	-	-	-	-	-	-	1	-	0.198105	84.5731
ukb-b-7007	Other eye problems || id:ukb-b-7007	-	-	-	-	-	-	-1.58117	2.19749	0.471811	-	-	-	-	-	-	-	-	-	-	1	461565	2.13823e-05	79.6414
finn-a-L12_FOLICULAROTH	Other follicular disorders || id:finn-a-L12_FOLICULAROTH	-	-	-	-	-	-	-0.0355521	0.0322395	0.270136	-	-	-	-	-	-	-	-	-	-	1	-	0.137953	33.2857
ukb-d-OTHER_ILD_CVD_COMORB	Other ILD-related CVD-co-morbidities || id:ukb-d-OTHER_ILD_CVD_COMORB	8.9557	5.76623	0.120392	21.8048	15.0473	0.206992	-	-	-	-0.034357	0.396745	0.00349426	0.00535933	10.8756	5.25569	0.0385173	15.6952	10.3637	0.180687	7	361194	1.16251e-05	603.618
finn-a-OTHER_ILD_CVD_COMORB	Other ILD-related CVD-co-morbidities || id:finn-a-OTHER_ILD_CVD_COMORB	0.0575914	0.0604664	0.340867	-	-	-	-	-	-	-	-	-	-	-	-	-	-	-	-	2	-	0.0570471	71.5057
ukb-d-C_OTHER_SKIN	Other malignant neoplasms of skin || id:ukb-d-C_OTHER_SKIN	0.678029	0.609635	0.266057	1.5071	1.74723	0.393932	-	-	-	-0.00481962	0.615143	0.312221	0.283356	0.56041	0.887136	0.527578	-0.198779	1.63402	0.903817	39	361194	0.000359068	3407.41
finn-a-C3_OTHER_SKIN	Other malignant neoplasms of skin || id:finn-a-C3_OTHER_SKIN	-	-	-	-	-	-	0.0135949	0.0498285	0.784981	-	-	-	-	-	-	-	-	-	-	1	-	0.0420793	33.074
finn-a-C3_OTHER_SKIN_EXALLC	Other malignant neoplasms of skin (ICD C excluded) || id:finn-a-C3_OTHER_SKIN_EXALLC	-	-	-	-	-	-	0.0138565	0.0507873	0.784981	-	-	-	-	-	-	-	-	-	-	1	-	0.0406221	32.1565
ukb-d-K11_OTHILEUS	Other or unspecified ileus, impaction or obstruction || id:ukb-d-K11_OTHILEUS	-	-	-	-	-	-	11.7623	20.5949	0.567913	-	-	-	-	-	-	-	-	-	-	1	361194	3.28369e-07	29.9139
ukb-d-H7_RETINALDISOTH	Other retinal disorders || id:ukb-d-H7_RETINALDISOTH	-	-	-	-	-	-	6.69955	17.9478	0.70894	-	-	-	-	-	-	-	-	-	-	1	361194	3.94803e-07	30.2043
ukb-b-14961	Other serious medical condition/disability diagnosed by doctor || id:ukb-b-14961	-2.29133	0.969215	0.0180733	-2.71269	2.8676	0.387597	-	-	-	0.00328753	0.880553	0.529091	0.404994	-1.88296	1.33348	0.157931	-1.72414	1.7659	0.366595	7	454253	0.000112658	313.242
ukb-d-M13_SOFTTISSUEOTH	Other soft tissue disorders, not elsewhere classified || id:ukb-d-M13_SOFTTISSUEOTH	-	-	-	-	-	-	-0.826375	7.58398	0.913232	-	-	-	-	-	-	-	-	-	-	1	361194	2.99916e-06	53.6823
finn-a-M13_SPONDYLINFLAMNAS	Other specified/unspecified inflammatory spondylopathies || id:finn-a-M13_SPONDYLINFLAMNAS	0.0272112	0.00187327	8.28407e-48	-	-	-	-	-	-	-	-	-	-	-	-	-	-	-	-	2	-	1.04901	182.802
finn-a-REAC_ARTHRO_NOS	Other/unspecified reactive arthropathies || id:finn-a-REAC_ARTHRO_NOS	0.0333563	0.00415982	1.06884e-15	-	-	-	-	-	-	-	-	-	-	-	-	-	-	-	-	2	-	0.660629	170.195
finn-a-RHEUMA_NOS	Other/unspecified rheumatoid arthritis || id:finn-a-RHEUMA_NOS	-	-	-	-	-	-	-0.0245351	0.0317977	0.440353	-	-	-	-	-	-	-	-	-	-	1	-	0.307471	133.139
ukb-d-RHEUMA_NOS	Other/unspecified rheumatoid arthritis || id:ukb-d-RHEUMA_NOS	-7.42017	5.59785	0.184992	-	-	-	-	-	-	-	-	-	-	-	-	-	-	-	-	2	361194	9.7081e-07	98.0276
finn-a-RHEUMA_SEROPOS_OTH	Other/unspecified seropositiverheumatoid arthritis || id:finn-a-RHEUMA_SEROPOS_OTH	-0.000615198	0.0235493	0.979159	-0.0280345	0.0698378	0.756981	-	-	-	0.0171412	0.73798	0.341994	0.179414	-0.00403697	0.0255683	0.874544	-0.0226328	0.0293082	0.520744	3	-	0.510263	506.13
ukb-d-680_1	Own or rent accommodation lived in: Own outright (by you or someone in your household) || id:ukb-d-680_1	-0.758548	1.65334	0.646379	45.7125	173.06	0.835597	-	-	-	-0.277121	0.832978	0.334108	0.152698	-0.0901815	1.98211	0.963711	0.641111	2.70087	0.834468	3	356340	4.90232e-05	94.2205
ukb-d-680_3	Own or rent accommodation lived in: Rent - from local authority, local council, housing association || id:ukb-d-680_3	0.536817	4.16753	0.897509	-	-	-	-	-	-	-	-	-	-	-	-	-	-	-	-	2	356340	9.19738e-06	65.299
ukb-b-9838	Pain type(s) experienced in last month: Back pain || id:ukb-b-9838	-0.430471	0.723977	0.552116	-3.03006	2.77668	0.288809	-	-	-	0.0185621	0.344298	0.0746038	0.0775809	-1.04025	0.901513	0.248543	-1.89126	1.73078	0.287504	21	461857	0.00033126	791.039
ukb-b-12181	Pain type(s) experienced in last month: Headache || id:ukb-b-12181	-0.383581	0.329538	0.244426	-0.428095	1.05677	0.687324	-	-	-	0.00033875	0.964453	0.779761	0.746386	-0.0452859	0.535632	0.932622	0.330331	0.751355	0.662252	47	461857	0.000858649	2478.3
ukb-b-7289	Pain type(s) experienced in last month: Hip pain || id:ukb-b-7289	-0.675002	1.60924	0.674885	-12.6655	10.7959	0.361531	-	-	-	0.0561064	0.37562	0.588938	0.724974	-0.817729	2.36951	0.730015	-1.12897	3.36744	0.759503	4	461857	2.82692e-05	130.919
ukb-b-16254	Pain type(s) experienced in last month: Knee pain || id:ukb-b-16254	1.3309	0.60603	0.0280849	4.72543	3.81871	0.247233	-	-	-	-0.0219651	0.386811	0.844667	0.850433	1.34837	1.03744	0.193701	2.49663	1.52771	0.133257	11	461857	0.000182984	500.677
ukb-b-18596	Pain type(s) experienced in last month: Neck or shoulder pain || id:ukb-b-18596	3.48019	0.772218	6.58291e-06	3.4732	5.09566	0.532912	-	-	-	4.49579e-05	0.99894	0.851762	0.739246	3.32337	1.53151	0.0300068	2.90756	2.14925	0.234067	6	461857	8.29343e-05	214.885
ukb-b-9130	Pain type(s) experienced in last month: None of the above || id:ukb-b-9130	-0.770356	0.443697	0.0825251	2.77203	2.69987	0.3114	-	-	-	-0.0247111	0.19196	0.137001	0.16173	-0.872242	0.553459	0.11503	-0.909367	1.13882	0.429666	38	461857	0.000717051	1382.34
ukb-b-11413	Pain type(s) experienced in last month: Stomach or abdominal pain || id:ukb-b-11413	-	-	-	-	-	-	-2.36294	4.73466	0.617728	-	-	-	-	-	-	-	-	-	-	1	461857	5.39921e-06	31.5393
finn-a-M13_DUPUTRYEN	Palmar fascial fibromatosis [Dupuytren] || id:finn-a-M13_DUPUTRYEN	-	-	-	-	-	-	-0.0308021	0.0197545	0.118938	-	-	-	-	-	-	-	-	-	-	1	-	0.259829	196
ukb-d-M13_DUPUTRYEN	Palmar fascial fibromatosis [Dupuytren] || id:ukb-d-M13_DUPUTRYEN	-2.16713	1.09175	0.0471434	-2.119	1.96072	0.287655	-	-	-	-0.000172142	0.975773	0.684394	0.638478	-2.36956	1.66243	0.154053	-2.27059	1.61061	0.167689	35	361194	8.37041e-05	3748.55
finn-a-L12_PAPULOSQUAMOUS	Papulosquamous disorders || id:finn-a-L12_PAPULOSQUAMOUS	-	-	-	-	-	-	0.0483485	0.0648552	0.455979	-	-	-	-	-	-	-	-	-	-	1	-	0.0232134	49.4265
ukb-d-K11_ILEUS	Paralytic ileus and intestinal obstruction || id:ukb-d-K11_ILEUS	-	-	-	-	-	-	-0.785299	14.7656	0.957585	-	-	-	-	-	-	-	-	-	-	1	361194	4.81577e-07	29.9216
ukb-b-5954	Part of a multiple birth || id:ukb-b-5954	-	-	-	-	-	-	12.9315	8.15665	0.112877	-	-	-	-	-	-	-	-	-	-	1	455503	1.71993e-06	34.5527
ukb-b-1318	PCT responsible for patient data: BERKSHIRE WEST PCT || id:ukb-b-1318	-	-	-	-	-	-	19.5488	11.3284	0.0844107	-	-	-	-	-	-	-	-	-	-	1	463010	8.37675e-07	38.8584
ukb-b-19779	PCT responsible for patient data: BOLTON PCT || id:ukb-b-19779	-	-	-	-	-	-	-8.3369	18.0959	0.645009	-	-	-	-	-	-	-	-	-	-	1	463010	3.74751e-07	35.7143
ukb-b-1390	PCT responsible for patient data: BRISTOL PCT || id:ukb-b-1390	0.0643177	3.71862	0.9862	25.6925	40.2702	0.638467	-	-	-	-0.0395992	0.635872	0.686833	0.561619	2.31777	6.86285	0.735569	3.75348	9.22689	0.72356	3	463010	2.90582e-06	100.592
ukb-b-9523	PCT responsible for patient data: COUNTY DURHAM PCT || id:ukb-b-9523	-1.66785	6.11634	0.785093	-	-	-	-	-	-	-	-	-	-	-	-	-	-	-	-	2	463010	1.07377e-06	61.9477
ukb-b-2703	PCT responsible for patient data: HALTON AND ST HELENS PCT || id:ukb-b-2703	-	-	-	-	-	-	-19.863	19.7434	0.314388	-	-	-	-	-	-	-	-	-	-	1	463010	3.14895e-07	31.1008
ukb-b-9261	PCT responsible for patient data: LEEDS PCT || id:ukb-b-9261	-	-	-	-	-	-	-3.09923	9.01737	0.731075	-	-	-	-	-	-	-	-	-	-	1	463010	1.48427e-06	34.7054
ukb-b-20509	PCT responsible for patient data: LIVERPOOL PCT || id:ukb-b-20509	-	-	-	-	-	-	2.05465	13.9655	0.883035	-	-	-	-	-	-	-	-	-	-	1	463010	6.02748e-07	32.297
ukb-b-16585	PCT responsible for patient data: NORTH STAFFORDSHIRE PCT || id:ukb-b-16585	-	-	-	-	-	-	11.8657	16.9288	0.483355	-	-	-	-	-	-	-	-	-	-	1	463010	4.75167e-07	34.0896
ukb-b-16068	PCT responsible for patient data: NOTTINGHAMSHIRE COUNTY TEACHING PCT || id:ukb-b-16068	-	-	-	-	-	-	13.2186	10.7555	0.219069	-	-	-	-	-	-	-	-	-	-	1	463010	1.04e-06	30.2001
ukb-b-7589	PCT responsible for patient data: OLDHAM PCT || id:ukb-b-7589	-	-	-	-	-	-	-7.76984	23.8255	0.744338	-	-	-	-	-	-	-	-	-	-	1	463010	2.45379e-07	30.0575
ukb-b-328	PCT responsible for patient data: OXFORDSHIRE PCT || id:ukb-b-328	-1.80405	4.25105	0.671291	19.4338	25.3545	0.583672	-	-	-	-0.0430994	0.545613	0.647099	0.728563	-1.3597	7.90174	0.863378	-0.140348	9.29325	0.989322	3	463010	2.94522e-06	98.465
ukb-b-18381	PCT responsible for patient data: SHEFFIELD PCT || id:ukb-b-18381	4.64292	2.59745	0.0738579	-	-	-	-	-	-	-	-	-	-	-	-	-	-	-	-	2	463010	1.96378e-06	61.3858
ukb-b-4932	PCT responsible for patient data: SOUTH GLOUCESTERSHIRE PCT || id:ukb-b-4932	-	-	-	-	-	-	-2.69312	12.7508	0.832723	-	-	-	-	-	-	-	-	-	-	1	463010	6.10578e-07	31.0974
ukb-b-1366	PCT responsible for patient data: SOUTH TYNESIDE PCT || id:ukb-b-1366	-	-	-	-	-	-	-4.2624	19.9689	0.830975	-	-	-	-	-	-	-	-	-	-	1	463010	2.55136e-07	29.9514
ukb-b-7932	PCT responsible for patient data: STOKE ON TRENT PCT || id:ukb-b-7932	9.86319	11.9035	0.407334	-	-	-	-	-	-	-	-	-	-	-	-	-	-	-	-	2	463010	9.54147e-07	63.6899
ukb-b-3778	PCT responsible for patient data: SUNDERLAND TEACHING PCT || id:ukb-b-3778	-3.51553	15.8366	0.824323	-	-	-	-	-	-	-	-	-	-	-	-	-	-	-	-	2	463010	8.06846e-07	63.4313
ukb-b-13614	PCT where patients GP was registered: ASHTON, LEIGH AND WIGAN PCT || id:ukb-b-13614	-	-	-	-	-	-	3.26971	18.3157	0.858315	-	-	-	-	-	-	-	-	-	-	1	463010	3.86071e-07	33.7297
ukb-b-14116	PCT where patients GP was registered: BATH AND NORTH EAST SOMERSET PCT || id:ukb-b-14116	0.142475	7.41414	0.984668	122.695	109.023	0.462481	-	-	-	-0.132988	0.461701	0.527429	0.934862	-4.47408	11.3628	0.693767	-7.06294	13.5958	0.655189	3	463010	1.50155e-06	95.1201
ukb-b-14085	PCT where patients GP was registered: BERKSHIRE WEST PCT || id:ukb-b-14085	-	-	-	-	-	-	19.6196	11.3694	0.0844107	-	-	-	-	-	-	-	-	-	-	1	463010	8.31645e-07	39.1937
ukb-b-19469	PCT where patients GP was registered: BOLTON PCT || id:ukb-b-19469	-0.792409	6.05311	0.895847	-	-	-	-	-	-	-	-	-	-	-	-	-	-	-	-	2	463010	9.62265e-07	61.957
ukb-b-15671	PCT where patients GP was registered: BRISTOL PCT || id:ukb-b-15671	1.8221	2.23813	0.415578	23.5443	50.0524	0.720089	-	-	-	-0.032467	0.737401	0.885264	0.819193	2.40153	7.29854	0.742123	3.55747	9.02092	0.731395	3	463010	2.73622e-06	95.6082
ukb-b-1539	PCT where patients GP was registered: BROXTOWE AND HUCKNALL PCT || id:ukb-b-1539	-	-	-	-	-	-	-10.686	22.0409	0.6278	-	-	-	-	-	-	-	-	-	-	1	463010	2.96942e-07	29.975
ukb-b-20193	PCT where patients GP was registered: CENTRAL CHESHIRE PCT || id:ukb-b-20193	-	-	-	-	-	-	-0.561855	23.6495	0.981046	-	-	-	-	-	-	-	-	-	-	1	463010	2.08829e-07	33.9436
ukb-b-19346	PCT where patients GP was registered: COUNTY DURHAM PCT || id:ukb-b-19346	-	-	-	-	-	-	-7.33228	14.3232	0.608709	-	-	-	-	-	-	-	-	-	-	1	463010	5.14967e-07	30.1248
ukb-b-2219	PCT where patients GP was registered: CROYDON PCT || id:ukb-b-2219	-	-	-	-	-	-	-4.03679	14.7629	0.784514	-	-	-	-	-	-	-	-	-	-	1	463010	5.82907e-07	31.4196
ukb-b-354	PCT where patients GP was registered: GATESHEAD PCT || id:ukb-b-354	-3.38184	18.1771	0.852406	-	-	-	-	-	-	-	-	-	-	-	-	-	-	-	-	2	463010	1.28339e-06	63.2269
ukb-b-13912	PCT where patients GP was registered: HALTON AND ST HELENS PCT || id:ukb-b-13912	-	-	-	-	-	-	13.1926	19.6075	0.501052	-	-	-	-	-	-	-	-	-	-	1	463010	3.03898e-07	30.2481
ukb-b-12176	PCT where patients GP was registered: KNOWSLEY PCT || id:ukb-b-12176	-	-	-	-	-	-	-12.9224	23.4655	0.58184	-	-	-	-	-	-	-	-	-	-	1	463010	2.28218e-07	32.934
ukb-b-11388	PCT where patients GP was registered: LEEDS PCT || id:ukb-b-11388	-	-	-	-	-	-	-3.15979	9.19357	0.731075	-	-	-	-	-	-	-	-	-	-	1	463010	1.42792e-06	33.9028
ukb-b-20159	PCT where patients GP was registered: LIVERPOOL PCT || id:ukb-b-20159	-	-	-	-	-	-	1.90731	13.8072	0.890131	-	-	-	-	-	-	-	-	-	-	1	463010	6.16466e-07	33.3292
ukb-b-20019	PCT where patients GP was registered: NEWCASTLE PCT || id:ukb-b-20019	-	-	-	-	-	-	-22.8945	12.7029	0.0714988	-	-	-	-	-	-	-	-	-	-	1	463010	7.64709e-07	30.3268
ukb-b-18127	PCT where patients GP was registered: NORTH KIRKLEES PCT || id:ukb-b-18127	-	-	-	-	-	-	-31.6261	21.4564	0.140488	-	-	-	-	-	-	-	-	-	-	1	463010	2.52338e-07	31.9817
ukb-b-10382	PCT where patients GP was registered: NORTH STAFFORDSHIRE PCT || id:ukb-b-10382	-	-	-	-	-	-	11.9168	17.0017	0.483355	-	-	-	-	-	-	-	-	-	-	1	463010	4.71104e-07	34.037
ukb-b-14017	PCT where patients GP was registered: NORTH TYNESIDE PCT || id:ukb-b-14017	-	-	-	-	-	-	1.32417	11.7864	0.910548	-	-	-	-	-	-	-	-	-	-	1	463010	8.33898e-07	34.4157
ukb-b-13743	PCT where patients GP was registered: NOT KNOWN || id:ukb-b-13743	-	-	-	-	-	-	3.23518	6.31099	0.608213	-	-	-	-	-	-	-	-	-	-	1	463010	2.6456e-06	30.285
ukb-b-10608	PCT where patients GP was registered: NOTTINGHAMSHIRE COUNTY TEACHING PCT || id:ukb-b-10608	-	-	-	-	-	-	13.0892	10.6502	0.219069	-	-	-	-	-	-	-	-	-	-	1	463010	1.06067e-06	30.8831
ukb-b-15528	PCT where patients GP was registered: OLDHAM PCT || id:ukb-b-15528	-10.4961	7.85892	0.181692	-	-	-	-	-	-	-	-	-	-	-	-	-	-	-	-	2	463010	7.64864e-07	62.0425
ukb-b-18202	PCT where patients GP was registered: OXFORDSHIRE PCT || id:ukb-b-18202	-1.78867	4.33773	0.680082	19.8415	25.4105	0.577954	-	-	-	-0.0431656	0.540188	0.645795	0.753977	-1.25432	7.73869	0.871239	-0.0239544	9.58209	0.998232	3	463010	2.83225e-06	95.9551
ukb-b-12962	PCT where patients GP was registered: SHEFFIELD PCT || id:ukb-b-12962	4.63751	2.57871	0.0721168	-	-	-	-	-	-	-	-	-	-	-	-	-	-	-	-	2	463010	1.97463e-06	61.8585
ukb-b-4286	PCT where patients GP was registered: SHEFFIELD SOUTH WEST PCT || id:ukb-b-4286	-	-	-	-	-	-	-78.4154	18.0268	1.3617e-05	-	-	-	-	-	-	-	-	-	-	1	463010	3.7051e-07	30.1015
ukb-b-5550	PCT where patients GP was registered: SOUTH EAST SHEFFIELD PCT || id:ukb-b-5550	-	-	-	-	-	-	18.7944	19.0907	0.324881	-	-	-	-	-	-	-	-	-	-	1	463010	2.85305e-07	30.3354
ukb-b-20178	PCT where patients GP was registered: SOUTH LEEDS PCT || id:ukb-b-20178	-	-	-	-	-	-	4.95849	23.0037	0.829337	-	-	-	-	-	-	-	-	-	-	1	463010	2.72957e-07	30.8841
ukb-b-6987	PCT where patients GP was registered: SOUTH STOKE PCT || id:ukb-b-6987	25.3581	7.22167	0.000445761	-	-	-	-	-	-	-	-	-	-	-	-	-	-	-	-	2	463010	5.55105e-07	62.4934
ukb-b-12381	PCT where patients GP was registered: ST HELENS PCT || id:ukb-b-12381	-	-	-	-	-	-	-7.63787	25.3119	0.762843	-	-	-	-	-	-	-	-	-	-	1	463010	1.88605e-07	31.447
ukb-b-19641	PCT where patients GP was registered: STOKE ON TRENT PCT || id:ukb-b-19641	9.85741	12.4113	0.427061	-	-	-	-	-	-	-	-	-	-	-	-	-	-	-	-	2	463010	9.0783e-07	61.1368
ukb-b-20168	PCT where patients GP was registered: SUNDERLAND TEACHING PCT || id:ukb-b-20168	-2.65546	14.1204	0.850831	21.0833	146.785	0.909181	-	-	-	-0.0299069	0.89701	0.0520343	0.0164106	9.10845	11.675	0.435294	12.5936	14.5873	0.478952	3	463010	1.78147e-06	93.6555
ukb-b-16920	PCT where patients GP was registered: WOKINGHAM PCT || id:ukb-b-16920	-18.0437	11.7058	0.123212	149.812	135.323	0.467678	-	-	-	-0.152028	0.430805	0.360007	0.48246	-6.70187	15.0511	0.656122	-6.28263	18.4404	0.76579	3	463010	9.74309e-07	100.943
ukb-d-I9_PAD	Peripheral artery disease || id:ukb-d-I9_PAD	-	-	-	-	-	-	-9.10153	18.9979	0.631881	-	-	-	-	-	-	-	-	-	-	1	361194	2.89252e-07	30.7733
finn-a-I9_PHLETHROM	Phlebitis and thrombophlebitis (not including DVT) || id:finn-a-I9_PHLETHROM	-	-	-	-	-	-	-0.00900826	0.0357989	0.801323	-	-	-	-	-	-	-	-	-	-	1	-	0.120212	90.9997
finn-a-M13_POLYARTHROPATHIES	Polyarthropathies || id:finn-a-M13_POLYARTHROPATHIES	-	-	-	-	-	-	0.122799	0.0933181	0.188201	-	-	-	-	-	-	-	-	-	-	1	-	0.0346051	150.889
finn-a-M13_POLYMYALGIA	Polymyalgia rheumatica || id:finn-a-M13_POLYMYALGIA	-	-	-	-	-	-	-0.0335243	0.0434479	0.440353	-	-	-	-	-	-	-	-	-	-	1	-	0.164818	49.0163
ukb-d-C3_PRIMARY_LYMPHOID_HEMATOPOIETIC	Primary_lymphoid and hematopoietic malignant neoplasms || id:ukb-d-C3_PRIMARY_LYMPHOID_HEMATOPOIETIC	5.20088	6.77105	0.442424	-	-	-	-	-	-	-	-	-	-	-	-	-	-	-	-	2	361194	1.58885e-06	77.1795
finn-a-I9_PULMEMB	Pulmonary embolism || id:finn-a-I9_PULMEMB	0.0501955	0.0554622	0.365445	-	-	-	-	-	-	-	-	-	-	-	-	-	-	-	-	2	-	0.0710096	83.5521
finn-a-FG_PULMHEART	Pulmonary heart disease || id:finn-a-FG_PULMHEART	0.0502723	0.0553939	0.364121	-	-	-	-	-	-	-	-	-	-	-	-	-	-	-	-	2	-	0.0709665	83.5749
finn-a-I9_PULMHEART	Pulmonary heart disease, diseases of pulmonary circulation || id:finn-a-I9_PULMHEART	0.0526109	0.0607	0.386086	-	-	-	-	-	-	-	-	-	-	-	-	-	-	-	-	2	-	0.0621404	78.9649
ukb-b-11615	Qualifications: A levels/AS levels or equivalent || id:ukb-b-11615	-0.631857	0.298884	0.0345108	1.21055	1.63296	0.460519	-	-	-	-0.0121858	0.254327	0.106148	0.112109	-0.189262	0.423662	0.655071	0.704979	0.980554	0.474092	88	458079	0.00154719	3637.88
ukb-b-16489	Qualifications: College or University degree || id:ukb-b-16489	-0.309009	0.166645	0.0636967	-1.31199	0.672012	0.0519767	-	-	-	0.00764345	0.124694	0.00062241	0.000797769	-0.483359	0.2273	0.0334594	-0.653211	0.611871	0.286707	261	458079	0.00554269	12166.8
ukb-b-10505	Qualifications: CSEs or equivalent || id:ukb-b-10505	1.03857	1.16534	0.372813	0.147304	5.23425	0.978897	-	-	-	0.00485753	0.868581	0.600017	0.459234	0.9622	1.72873	0.577804	0.850027	2.32661	0.729797	6	458079	5.94879e-05	238.606
ukb-b-17729	Qualifications: None of the above || id:ukb-b-17729	0.16617	0.358888	0.643354	-0.797243	1.851	0.667698	-	-	-	0.00562205	0.596966	0.0148556	0.0131692	0.478329	0.483564	0.322578	0.790552	1.29848	0.544137	93	458079	0.0012176	3944.6
ukb-b-7926	Qualifications: NVQ or HND or HNC or equivalent || id:ukb-b-7926	-	-	-	-	-	-	0.276272	2.922	0.924673	-	-	-	-	-	-	-	-	-	-	1	458079	1.35317e-05	41.2022
ukb-b-18099	Qualifications: O levels/GCSEs or equivalent || id:ukb-b-18099	0.746776	0.661513	0.258944	2.42766	4.86301	0.623362	-	-	-	-0.0118829	0.730896	0.0545131	0.0418895	1.56503	0.768128	0.0416033	1.84517	1.3979	0.20176	21	458079	0.000402777	746.48
ukb-b-13799	Qualifications: Other professional qualifications eg: nursing, teaching || id:ukb-b-13799	1.36748	0.711311	0.0545458	-5.69738	4.08088	0.179661	-	-	-	0.0455146	0.0961928	0.117271	0.205926	1.43657	0.87406	0.100267	1.30915	1.63614	0.43352	20	458079	0.00032462	728.78
finn-a-L12_RADIATIONRELATEDSKIN	Radiation-related disorders of the skin and subcutaneous tissue || id:finn-a-L12_RADIATIONRELATEDSKIN	-	-	-	-	-	-	0.0568579	0.0360209	0.114458	-	-	-	-	-	-	-	-	-	-	1	-	0.0214815	31.436
finn-a-M13_REACTARTH	Reactive arthropathies || id:finn-a-M13_REACTARTH	0.0312262	0.00231188	1.42531e-41	-	-	-	-	-	-	-	-	-	-	-	-	-	-	-	-	2	-	0.793573	326.343
finn-a-RHEUMA_ARHTROPAT_REACTIVE	Reactive arthropathies, FINNGEN || id:finn-a-RHEUMA_ARHTROPAT_REACTIVE	0.029793	0.00287637	3.85537e-25	-	-	-	-	-	-	-	-	-	-	-	-	-	-	-	-	2	-	0.838256	238.394
ukb-b-10937	Reason for glasses/contact lenses: For 'astigmatism' || id:ukb-b-10937	-	-	-	-	-	-	-0.209716	6.77206	0.975295	-	-	-	-	-	-	-	-	-	-	1	460536	2.58886e-06	45.3647
ukb-b-9139	Reason for glasses/contact lenses: For a 'lazy' eye or an eye with poor vision since childhood (called 'amblyopia') || id:ukb-b-9139	-	-	-	-	-	-	-5.29739	10.8494	0.625362	-	-	-	-	-	-	-	-	-	-	1	460536	1.20843e-06	67.4852
ukb-b-11465	Reason for glasses/contact lenses: For a 'squint' or 'turn' in an eye since childhood (called 'strabismus') || id:ukb-b-11465	-	-	-	-	-	-	1.66563	20.5697	0.935462	-	-	-	-	-	-	-	-	-	-	1	460536	2.81368e-07	30.6482
ukb-b-16235	Reason for glasses/contact lenses: For just reading/near work as you are getting older (called 'presbyopia') || id:ukb-b-16235	4.15829	1.64612	0.0115333	3.18086	4.4346	0.512856	-	-	-	0.00703627	0.820757	0.457575	0.330643	4.65282	2.25959	0.0394808	3.09173	2.83273	0.324862	6	460536	3.96065e-05	229.941
ukb-b-18189	Reason for glasses/contact lenses: For long-sightedness, i.e. for distance and near, but particularly for near tasks like reading (called 'hypermetropia') || id:ukb-b-18189	4.18319	2.17794	0.0547679	-0.794961	9.78774	0.940382	-	-	-	0.0150751	0.634154	0.597512	0.477364	3.00269	3.17807	0.344752	2.29729	4.24636	0.617226	5	460536	1.63699e-05	189.845
ukb-b-6353	Reason for glasses/contact lenses: For short-sightedness, i.e. only or mainly for distance viewing such as driving, cinema etc (called 'myopia') || id:ukb-b-6353	-0.596055	0.541056	0.270614	-2.05067	2.05152	0.325504	-	-	-	0.00726636	0.460406	0.902118	0.894045	-0.972714	0.939439	0.300473	-0.970074	1.47349	0.515173	32	460536	0.000271886	1681.91
ukb-d-2664_5	Reason for reducing amount of alcohol drunk: Other reason || id:ukb-d-2664_5	-1.21635	0.606485	0.0449017	-	-	-	-	-	-	-	-	-	-	-	-	-	-	-	-	2	134033	0.000226548	124.769
ukb-d-3859_3	Reason former drinker stopped drinking alcohol: Health precaution || id:ukb-d-3859_3	-	-	-	-	-	-	1.12346	0.789419	0.154694	-	-	-	-	-	-	-	-	-	-	1	12110	0.00052692	33.3421
ukb-b-19066	Reproduciblity of spirometry measurement using ERS/ATS criteria || id:ukb-b-19066	-	-	-	-	-	-	-0.54541	2.70429	0.840164	-	-	-	-	-	-	-	-	-	-	1	345665	1.77268e-05	34.458
ukb-d-H7_RETINALDETACH	Retinal detachments and breaks || id:ukb-d-H7_RETINALDETACH	-4.07531	2.61984	0.119814	-	-	-	-	-	-	-	-	-	-	-	-	-	-	-	-	2	361194	2.20925e-06	95.562
ukb-d-M13_RHEUMA	Rheumatoid arthritis || id:ukb-d-M13_RHEUMA	-5.54814	2.43844	0.0228892	2.55263	15.8684	0.898462	-	-	-	-0.0264856	0.683097	0.818012	0.744241	-5.09081	5.73901	0.37505	-4.89428	6.79183	0.545992	3	361194	7.80981e-06	633.706
finn-a-M13_RHEUMA	Rheumatoid arthritis || id:finn-a-M13_RHEUMA	0.00404645	0.0397106	0.918837	-	-	-	-	-	-	-	-	-	-	-	-	-	-	-	-	2	-	0.3368	445.24
finn-a-RA_CO_MORB	Rheumatoid arthritis -related co-morbidities || id:finn-a-RA_CO_MORB	-	-	-	-	-	-	-0.270272	0.165576	0.102614	-	-	-	-	-	-	-	-	-	-	1	-	0.00414278	30.7156
ukb-b-14147	Risk taking || id:ukb-b-14147	0.941514	0.561796	0.0937581	-0.226695	2.61434	0.93154	-	-	-	0.00769897	0.650719	0.0895666	0.0749293	1.05727	0.730292	0.147689	0.93671	0.983722	0.349138	29	446279	0.000485735	1156.52
finn-a-M13_SACROILIITIS	Sacroiliitis, not elsewhere classified || id:finn-a-M13_SACROILIITIS	0.0269609	0.00223652	1.82849e-33	-	-	-	-	-	-	-	-	-	-	-	-	-	-	-	-	2	-	1.04876	145.03
ukb-d-L12_SCARCONDITIONS	Scar conditions and fibrosis of skin || id:ukb-d-L12_SCARCONDITIONS	-	-	-	-	-	-	-3.44766	20.0618	0.863554	-	-	-	-	-	-	-	-	-	-	1	361194	4.2029e-07	33.5904
ukb-b-18336	Seen a psychiatrist for nerves, anxiety, tension or depression || id:ukb-b-18336	-0.70182	1.13986	0.538089	1.01989	7.53241	0.90087	-	-	-	-0.00855676	0.829456	0.78307	0.639854	-0.573315	2.01785	0.776317	0.922557	2.86885	0.763876	5	460702	4.83876e-05	207.267
ukb-b-6991	Seen doctor (GP) for nerves, anxiety, tension or depression || id:ukb-b-6991	-0.417156	0.400597	0.29772	0.186648	2.3784	0.93784	-	-	-	-0.00401929	0.798007	0.403787	0.364313	-0.0440461	0.545385	0.935632	-0.0546543	1.06824	0.959444	42	459560	0.000770941	1599.33
finn-a-H7_CATARACTSENILE	Senile cataract || id:finn-a-H7_CATARACTSENILE	-0.242035	0.158088	0.125767	-	-	-	-	-	-	-	-	-	-	-	-	-	-	-	-	2	-	0.0178202	91.6844
ukb-b-9981	Sensitivity / hurt feelings || id:ukb-b-9981	-0.495468	0.452628	0.273671	-2.50655	1.95311	0.20675	-	-	-	0.0151055	0.296218	0.012005	0.0133536	-0.221043	0.560065	0.693084	-0.306344	1.45019	0.833743	42	449419	0.000885399	1670.4
finn-a-RHEUMA_SEROPOS	Seropositive rheumatoid arthritis || id:finn-a-RHEUMA_SEROPOS	0.00439418	0.0203317	0.82889	-0.100007	0.0749282	0.40935	-	-	-	0.0697163	0.385388	0.350347	0.921766	0.000842785	0.0230353	0.970815	-0.00882457	0.0277129	0.780337	3	-	0.519432	527.472
finn-a-RHEUMA_SEROPOS_WIDE	Seropositive rheumatoid arthritis, wide || id:finn-a-RHEUMA_SEROPOS_WIDE	-0.000730286	0.0238529	0.975576	-0.0296474	0.0711153	0.748546	-	-	-	0.0178019	0.730294	0.342041	0.181777	-0.0044847	0.0261598	0.863882	-0.0228992	0.0301069	0.526337	3	-	0.497076	510.594
ukb-b-9543	Shortness of breath walking on level ground || id:ukb-b-9543	-	-	-	-	-	-	-3.9153	2.51238	0.119138	-	-	-	-	-	-	-	-	-	-	1	150308	1.98686e-05	30.9439
ukb-d-M13_SCIATICA	Siatica+with lumbago || id:ukb-d-M13_SCIATICA	-2.09868	9.14109	0.818413	-83.759	78.0474	0.477537	-	-	-	0.19451	0.481937	0.547702	0.772216	-7.77651	14.7751	0.598662	-10.5906	17.7472	0.611231	3	361194	9.11116e-07	100.76
ukb-d-L12_NONIONRADISKIN	Skin changes due to chronic exposure to nonionizing radiation || id:ukb-d-L12_NONIONRADISKIN	14.348	12.0575	0.234059	-	-	-	-	-	-	-	-	-	-	-	-	-	-	-	-	2	361194	8.61924e-07	74.5813
finn-a-L12_NONIONRADISKIN	Skin changes due to chronic exposure to nonionizing radiation || id:finn-a-L12_NONIONRADISKIN	-	-	-	-	-	-	0.0508182	0.0321946	0.114458	-	-	-	-	-	-	-	-	-	-	1	-	0.0268911	34.5118
finn-a-SLE_COMORB	SLE-related co-morbidities || id:finn-a-SLE_COMORB	-	-	-	-	-	-	-0.265085	0.162399	0.102614	-	-	-	-	-	-	-	-	-	-	1	-	0.00430647	30.8058
ukb-d-20116_0	Smoking status: Never || id:ukb-d-20116_0	-0.503764	0.247288	0.041634	0.780205	1.12793	0.491198	-	-	-	-0.0110453	0.246977	0.23798	0.248475	-0.209476	0.357825	0.558269	-0.109486	0.729202	0.881037	79	359706	0.00220401	3237.48
ukb-b-17400	Snoring || id:ukb-b-17400	-0.0586683	0.364066	0.871977	0.5592	2.02106	0.783377	-	-	-	-0.00449092	0.757406	0.406981	0.369598	-0.25745	0.528938	0.62645	-0.39093	1.08305	0.719901	44	430438	0.00092114	1766.3
ukb-d-M13_SOFTOVERUSE	Soft tissue disorders related to use, overuse and pressure || id:ukb-d-M13_SOFTOVERUSE	-	-	-	-	-	-	31.9179	23.7546	0.179062	-	-	-	-	-	-	-	-	-	-	1	361194	2.8349e-07	32.0437
ukb-b-19073	Soup consumers || id:ukb-b-19073	-	-	-	-	-	-	-0.343315	1.36294	0.801124	-	-	-	-	-	-	-	-	-	-	1	64949	6.1466e-05	33.7739
ukb-b-14525	Sources of admission to hospital (recoded): Transfer to other NHS provider: General ward, young physically disabled, A&E || id:ukb-b-14525	-	-	-	-	-	-	-7.15759	7.00402	0.306816	-	-	-	-	-	-	-	-	-	-	1	461491	2.10158e-06	42.1066
ukb-b-14679	Sources of admission to hospital (recoded): Transfer within NHS provider || id:ukb-b-14679	-6.40872	5.30106	0.226681	63.8403	119.918	0.688562	-	-	-	-0.0753555	0.661753	0.736162	0.605193	-8.69702	11.3839	0.444882	-12.2883	14.2845	0.480304	3	461364	1.32122e-06	93.8105
ukb-b-20100	Sources of admission to hospital (recoded): Transfer within NHS provider: Medical specialty || id:ukb-b-20100	-	-	-	-	-	-	-17.6073	18.5391	0.342244	-	-	-	-	-	-	-	-	-	-	1	461369	3.36342e-07	33.2504
ukb-b-20172	Sources of admission to hospital (recoded): Usual Place of residence || id:ukb-b-20172	-0.760115	0.731448	0.298715	-1.89324	3.77464	0.637271	-	-	-	0.00761028	0.767993	0.788228	0.689936	-0.603171	1.3191	0.647483	-0.703474	1.90649	0.724807	7	462793	0.000111303	231.376
ukb-b-14342	Sources of admission to hospital (recoded): Usual Place of residence: Living alone || id:ukb-b-14342	-30.8517	39.7084	0.437185	-	-	-	-	-	-	-	-	-	-	-	-	-	-	-	-	2	461374	7.75813e-07	68.6386
ukb-b-17289	Sources of admission to hospital (recoded): Usual Place of residence: Living with relatives || id:ukb-b-17289	-2.40203	3.87966	0.535828	11.3739	9.96959	0.280515	-	-	-	-0.0403605	0.167868	0.00474875	0.0149331	2.00548	3.63155	0.580785	3.19974	4.94673	0.531001	12	461393	2.06568e-05	403.68
finn-a-SPONDYLOARTHRITIS	Spondyloarthritis || id:finn-a-SPONDYLOARTHRITIS	0.0280962	0.00202997	1.4479e-43	-	-	-	-	-	-	-	-	-	-	-	-	-	-	-	-	2	-	0.993675	810.244
finn-a-M13_SPONDYLOPATHY	Spondylopathies || id:finn-a-M13_SPONDYLOPATHY	0.154328	0.00975596	2.30547e-56	-	-	-	-	-	-	-	-	-	-	-	-	-	-	-	-	2	-	0.0334282	185.081
finn-a-SPONDYLOPATHY_FG	Spondylopathies (FG) || id:finn-a-SPONDYLOPATHY_FG	0.0203638	0.00142321	1.93881e-46	-	-	-	-	-	-	-	-	-	-	-	-	-	-	-	-	2	-	1.88603	1010.68
ukb-d-1428_1	Spread type: Butter/spreadable butter || id:ukb-d-1428_1	-0.835191	0.864609	0.334057	-1.84737	3.02372	0.558181	-	-	-	0.00831525	0.734635	0.177232	0.130419	-0.115123	1.0831	0.915352	1.35901	2.23395	0.558	10	360291	0.00026244	408.989
ukb-d-1428_2	Spread type: Flora Pro-Active/Benecol || id:ukb-d-1428_2	-	-	-	-	-	-	-6.21772	14.1374	0.660078	-	-	-	-	-	-	-	-	-	-	1	360291	4.51675e-07	30.0368
ukb-d-1428_0	Spread type: Never/rarely use spread || id:ukb-d-1428_0	-4.32928	5.7944	0.454973	-	-	-	-	-	-	-	-	-	-	-	-	-	-	-	-	2	360291	2.37612e-05	93.6288
ukb-d-1428_3	Spread type: Other type of spread/margarine || id:ukb-d-1428_3	1.13515	2.7718	0.682148	-	-	-	-	-	-	-	-	-	-	-	-	-	-	-	-	2	360291	6.42125e-05	93.6246
ukb-b-8388	Started insulin within one year diagnosis of diabetes || id:ukb-b-8388	-0.0318972	0.224429	0.886981	0.725164	0.574448	0.262493	-	-	-	-0.0344248	0.216599	0.0472501	0.104891	0.0186398	0.20835	0.928713	0.00528186	0.246657	0.98361	7	21241	0.00454831	952.041
ukb-d-C_STROKE	STROKE || id:ukb-d-C_STROKE	-	-	-	-	-	-	-5.95992	11.1582	0.593253	-	-	-	-	-	-	-	-	-	-	1	361194	1.48157e-06	31.7622
ukb-d-I9_STR_SAH	Stroke, including SAH || id:ukb-d-I9_STR_SAH	-	-	-	-	-	-	-10.1812	11.0304	0.356002	-	-	-	-	-	-	-	-	-	-	1	361194	1.11832e-06	31.2744
finn-a-T1D_ICD9_10	Sub-endpoint used in defining T1D endpoints || id:finn-a-T1D_ICD9_10	-	-	-	-	-	-	-0.0893137	0.0799177	0.263751	-	-	-	-	-	-	-	-	-	-	1	-	0.0134828	30.7229
ukb-d-20546_1	Substances taken for depression: Unprescribed medication (more than once) || id:ukb-d-20546_1	-	-	-	-	-	-	3.17942	3.2877	0.333511	-	-	-	-	-	-	-	-	-	-	1	117763	1.08835e-05	37.03
ukb-b-19957	Suffer from 'nerves' || id:ukb-b-19957	0.178709	0.743145	0.80996	-6.82856	4.39933	0.1363	-	-	-	0.0421369	0.12212	0.0719294	0.121283	0.616447	0.876762	0.481997	1.46766	1.76211	0.414274	22	445809	0.000302164	803.714
ukb-d-ASTHMA_EOSINOPHIL_SUGG	Suggestive for eosinophilic asthma || id:ukb-d-ASTHMA_EOSINOPHIL_SUGG	-0.498545	4.79274	0.917153	-5.09191	14.8697	0.738477	-	-	-	0.0077434	0.749178	0.0333774	0.0230665	1.43538	5.01247	0.774602	1.3591	8.1663	0.870591	13	361194	1.03279e-05	584.835
ukb-d-5540_0	Surgery/amputation of toe or leg: No || id:ukb-d-5540_0	0.198958	0.676466	0.768671	-0.597742	1.88509	0.804519	-	-	-	0.0402866	0.677353	0.736207	0.581223	0.169076	1.31805	0.897929	0.174679	1.40909	0.912678	3	25891	4.11192e-05	91.9368
ukb-d-XVIII_MISCFINDINGS	Symptoms, signs and abnormal clinical and laboratory findings, not elsewhere classified || id:ukb-d-XVIII_MISCFINDINGS	-0.569499	0.584766	0.33011	3.76415	14.3486	0.836672	-	-	-	-0.0295908	0.812472	0.831432	0.598567	-0.260923	1.50836	0.862663	-0.0270737	1.90778	0.989966	3	361194	5.92767e-05	109.619
finn-a-XVIII_MISCFINDINGS	Symptoms, signs and abnormal clinical and laboratory findings, not elsewhere classified || id:finn-a-XVIII_MISCFINDINGS	-	-	-	-	-	-	-0.527675	0.349583	0.131186	-	-	-	-	-	-	-	-	-	-	1	-	0.00178228	36.5426
ukb-b-20292	Taking other prescription medications || id:ukb-b-20292	-0.133796	0.552313	0.808589	-2.93618	2.28152	0.210917	-	-	-	0.0218843	0.218541	0.0376444	0.0496775	-0.163147	0.669103	0.807363	-0.190633	1.19365	0.874449	25	461332	0.000584868	1083.07
ukb-b-17988	Tea consumed || id:ukb-b-17988	-	-	-	-	-	-	-2.12855	1.42613	0.135561	-	-	-	-	-	-	-	-	-	-	1	64949	8.72707e-05	30.8132
ukb-b-10093	Tense / 'highly strung' || id:ukb-b-10093	-0.473843	0.597021	0.427383	1.65238	4.06586	0.686668	-	-	-	-0.0115235	0.599953	0.0227945	0.0193108	-0.181918	0.735282	0.804589	0.178539	1.69912	0.91684	41	447961	0.000477566	1489.23
ukb-d-20417	Tense, sore, or aching muscles during worst period of anxiety || id:ukb-d-20417	-	-	-	-	-	-	0.336683	0.942642	0.720965	-	-	-	-	-	-	-	-	-	-	1	33301	0.000232005	29.9203
ukb-b-7085	Thickness of butter/margarine spread on sliced bread: medium || id:ukb-b-7085	-	-	-	-	-	-	-0.95361	1.17002	0.415051	-	-	-	-	-	-	-	-	-	-	1	64949	7.6635e-05	30.5439
finn-a-THYROTOXICOSIS	Thyrotoxicosis || id:finn-a-THYROTOXICOSIS	-	-	-	-	-	-	0.348649	0.120525	0.00381881	-	-	-	-	-	-	-	-	-	-	1	-	0.0442894	50.6952
finn-a-E4_THYTOXGOITDIF	Thyrotoxicosis with diffuse goitr || id:finn-a-E4_THYTOXGOITDIF	-	-	-	-	-	-	0.199321	0.0689035	0.00381881	-	-	-	-	-	-	-	-	-	-	1	-	0.1344	77.6474
finn-a-E4_THYTOXNAS	Thyrotoxicosis, other and/or unspecified || id:finn-a-E4_THYTOXNAS	-	-	-	-	-	-	0.336154	0.116205	0.00381881	-	-	-	-	-	-	-	-	-	-	1	-	0.0472047	38.6224
ukb-d-4803_0	Tinnitus: No, never || id:ukb-d-4803_0	-1.37335	0.630738	0.029453	-	-	-	-	-	-	-	-	-	-	-	-	-	-	-	-	2	117882	0.000109241	62.9391
ukb-d-22506_114	Tobacco smoking: Never smoked || id:ukb-d-22506_114	0.138293	0.85751	0.871879	-5.7023	18.1059	0.782628	-	-	-	0.0864357	0.777275	0.0798422	0.0402022	0.800714	0.767255	0.296666	1.08769	1.1857	0.426613	4	91353	0.000366851	137.901
ukb-d-22506_112	Tobacco smoking: Occasionally || id:ukb-d-22506_112	-	-	-	-	-	-	-8.389	5.31646	0.114582	-	-	-	-	-	-	-	-	-	-	1	91353	5.10144e-06	29.9259
ukb-b-11025	Transport type for commuting to job workplace: Car/motor vehicle || id:ukb-b-11025	0.0115575	0.529843	0.982597	-	-	-	-	-	-	-	-	-	-	-	-	-	-	-	-	2	245364	4.6072e-05	68.0763
ukb-b-15787	Transport type for commuting to job workplace: Cycle || id:ukb-b-15787	1.4151	2.83413	0.617565	-61.7593	46.4676	0.410642	-	-	-	0.279628	0.403339	0.164926	0.26102	0.0053994	2.83585	0.998481	-0.979824	3.35449	0.797728	3	245364	2.73292e-05	93.5025
ukb-b-17155	Transport type for commuting to job workplace: Public transport || id:ukb-b-17155	-	-	-	-	-	-	-1.19645	3.54529	0.735758	-	-	-	-	-	-	-	-	-	-	1	245364	2.14424e-05	30.7936
ukb-b-4947	Treatment speciality of consultant (recoded): Breast surgery || id:ukb-b-4947	-	-	-	-	-	-	10.3669	14.8985	0.486533	-	-	-	-	-	-	-	-	-	-	1	444122	4.54867e-07	36.6625
ukb-b-6351	Treatment speciality of consultant (recoded): Cardiac surgery || id:ukb-b-6351	-	-	-	-	-	-	-15.2376	19.2212	0.427922	-	-	-	-	-	-	-	-	-	-	1	443978	2.81772e-07	43.65
ukb-b-20300	Treatment speciality of consultant (recoded): Cardiology || id:ukb-b-20300	0.179449	1.2966	0.889925	2.69942	3.06717	0.404466	-	-	-	-0.014983	0.390141	0.218423	0.213517	-1.30363	1.6214	0.421387	-1.30087	2.19783	0.568494	10	445693	8.53943e-05	663.637
ukb-b-6951	Treatment speciality of consultant (recoded): Cardiothoracic surgery || id:ukb-b-6951	7.60247	2.15424	0.000417015	-	-	-	-	-	-	-	-	-	-	-	-	-	-	-	-	2	444235	2.60025e-06	127.309
ukb-b-12396	Treatment speciality of consultant (recoded): Clinical haematology || id:ukb-b-12396	-	-	-	-	-	-	0.574517	9.34405	0.950973	-	-	-	-	-	-	-	-	-	-	1	444211	1.50353e-06	85.4101
ukb-b-15918	Treatment speciality of consultant (recoded): Dermatology || id:ukb-b-15918	1.0157	5.52141	0.854047	21.3276	18.7003	0.336884	-	-	-	-0.0473193	0.339475	0.12526	0.168334	0.257254	5.70203	0.964015	-2.24507	8.62943	0.807581	5	444587	8.87163e-06	200.344
ukb-b-13814	Treatment speciality of consultant (recoded): Ear, nose and throat (ENT) || id:ukb-b-13814	-	-	-	-	-	-	13.8857	6.24287	0.0261315	-	-	-	-	-	-	-	-	-	-	1	445121	3.46244e-06	31.4435
ukb-b-12646	Treatment speciality of consultant (recoded): General medicine || id:ukb-b-12646	-0.29215	1.49677	0.845247	-1.88778	6.28646	0.774086	-	-	-	0.0091704	0.801681	0.0947169	0.060993	-0.489401	1.5988	0.759524	0.568709	2.60348	0.833316	8	448935	9.47468e-05	273.438
ukb-b-7135	Treatment speciality of consultant (recoded): General surgery || id:ukb-b-7135	0.835626	0.465053	0.0723612	1.85134	1.74613	0.348806	-	-	-	-0.0104542	0.539458	0.920084	0.911439	0.99548	1.06148	0.348334	1.14642	1.44596	0.463812	6	449925	0.000141258	344.177
ukb-b-6144	Treatment speciality of consultant (recoded): Geriatric medicine || id:ukb-b-6144	-	-	-	-	-	-	9.79122	11.3333	0.387624	-	-	-	-	-	-	-	-	-	-	1	444271	8.81947e-07	29.9829
ukb-b-10212	Treatment speciality of consultant (recoded): Neurology || id:ukb-b-10212	-	-	-	-	-	-	-6.09601	9.42337	0.517694	-	-	-	-	-	-	-	-	-	-	1	444321	1.218e-06	44.1176
ukb-b-11856	Treatment speciality of consultant (recoded): Ophthalmology || id:ukb-b-11856	5.17938	1.09168	2.09118e-06	-1.17503	9.76083	0.911791	-	-	-	0.0214788	0.551059	0.922341	0.926061	5.2266	2.90146	0.0716447	4.754	3.85594	0.285116	5	445378	2.20903e-05	191.839
ukb-b-13285	Treatment speciality of consultant (recoded): Plastic surgery || id:ukb-b-13285	-	-	-	-	-	-	3.86206	6.24842	0.536519	-	-	-	-	-	-	-	-	-	-	1	445128	3.95525e-06	38.5382
ukb-b-14801	Treatment speciality of consultant (recoded): Rheumatology || id:ukb-b-14801	-17.4964	6.58343	0.00786913	-	-	-	-	-	-	-	-	-	-	-	-	-	-	-	-	2	444199	3.05578e-06	170.722
ukb-b-8667	Treatment speciality of consultant (recoded): Trauma & orthopaedics || id:ukb-b-8667	0.0257359	2.41913	0.991512	3.32375	6.40149	0.655353	-	-	-	-0.0222519	0.625937	0.123093	0.083458	-0.167917	2.25606	0.940669	1.66438	3.42583	0.660361	4	448516	4.30053e-05	136.088
ukb-b-7647	Treatment speciality of consultant (recoded): Urology || id:ukb-b-7647	-1.00025	3.47632	0.773551	-	-	-	-	-	-	-	-	-	-	-	-	-	-	-	-	2	446149	2.09488e-05	109.928
ukb-b-5759	Treatment speciality of consultant (recoded): Vascular surgery || id:ukb-b-5759	-	-	-	-	-	-	5.21927	16.0572	0.745149	-	-	-	-	-	-	-	-	-	-	1	444074	4.87682e-07	31.476
ukb-b-6650	Treatment/medication code: adalat 5mg capsule || id:ukb-b-6650	-	-	-	-	-	-	-40.1601	29.996	0.18062	-	-	-	-	-	-	-	-	-	-	1	462933	1.54162e-07	31.1545
ukb-b-16508	Treatment/medication code: alendronate sodium || id:ukb-b-16508	-	-	-	-	-	-	6.51137	9.07545	0.473083	-	-	-	-	-	-	-	-	-	-	1	462933	1.65362e-06	66.8445
ukb-b-15895	Treatment/medication code: allopurinol || id:ukb-b-15895	1.2558	2.62122	0.631876	1.1183	6.10438	0.857702	-	-	-	0.000344269	0.980327	0.0446494	0.0298458	-0.0144509	2.67134	0.995684	-0.366705	2.66444	0.892642	14	462933	2.77544e-05	1156.37
ukb-b-9207	Treatment/medication code: amlodipine || id:ukb-b-9207	0.360738	1.40623	0.797542	7.01321	5.43316	0.21149	-	-	-	-0.0213929	0.219941	0.074114	0.0943885	-0.757226	1.70721	0.657371	-2.3185	2.88938	0.431297	22	462933	8.52711e-05	1016.28
ukb-b-8755	Treatment/medication code: aspirin || id:ukb-b-8755	-0.12938	0.902023	0.885948	4.29974	2.24796	0.082159	-	-	-	-0.031098	0.0553545	0.405188	0.719994	-0.381114	1.18958	0.748683	-0.190768	1.72475	0.913757	13	462933	0.000157691	638.243
ukb-b-11632	Treatment/medication code: atenolol || id:ukb-b-11632	1.22563	1.58504	0.439373	-10.7326	7.27716	0.171033	-	-	-	0.0356751	0.122223	0.54033	0.721753	-0.179453	2.26358	0.936811	-0.75235	4.48655	0.86987	12	462933	4.22772e-05	524.567
ukb-b-10008	Treatment/medication code: atorvastatin || id:ukb-b-10008	1.74222	1.63221	0.28579	3.14281	4.40442	0.483746	-	-	-	-0.00529726	0.734753	0.000541188	0.000364784	1.15262	1.489	0.43888	1.09667	2.04	0.596518	22	462933	9.80583e-05	1564.16
ukb-b-17681	Treatment/medication code: beclometasone || id:ukb-b-17681	-	-	-	-	-	-	4.46129	10.2561	0.663569	-	-	-	-	-	-	-	-	-	-	1	462933	1.24922e-06	55.5478
ukb-b-10003	Treatment/medication code: becotide 50 inhaler || id:ukb-b-10003	-	-	-	-	-	-	32.9262	15.3764	0.032246	-	-	-	-	-	-	-	-	-	-	1	462933	5.03634e-07	38.47
ukb-b-18799	Treatment/medication code: bendroflumethiazide || id:ukb-b-18799	0.723213	0.732468	0.323464	1.35063	2.49387	0.591269	-	-	-	-0.00261559	0.793592	0.408967	0.368446	-0.175022	1.07305	0.870435	-1.36194	2.32382	0.561201	40	462933	0.00021966	1920.18
ukb-b-17378	Treatment/medication code: bisoprolol || id:ukb-b-17378	-0.563157	9.52369	0.952847	-	-	-	-	-	-	-	-	-	-	-	-	-	-	-	-	2	462933	2.23182e-06	71.6706
ukb-b-11566	Treatment/medication code: calcichew d3 tablet || id:ukb-b-11566	-	-	-	-	-	-	-2.43004	12.0391	0.840038	-	-	-	-	-	-	-	-	-	-	1	462933	8.57459e-07	41.0746
ukb-b-13079	Treatment/medication code: candesartan cilexetil || id:ukb-b-13079	-	-	-	-	-	-	-3.60289	13.0081	0.781801	-	-	-	-	-	-	-	-	-	-	1	462933	8.1233e-07	35.4169
ukb-b-9290	Treatment/medication code: cetirizine || id:ukb-b-9290	-	-	-	-	-	-	-19.5475	11.5907	0.0917039	-	-	-	-	-	-	-	-	-	-	1	462933	7.61212e-07	31.6523
ukb-b-19698	Treatment/medication code: clopidogrel || id:ukb-b-19698	-	-	-	-	-	-	12.2957	12.1306	0.310767	-	-	-	-	-	-	-	-	-	-	1	462933	6.8971e-07	50.4377
ukb-b-8301	Treatment/medication code: co-codamol || id:ukb-b-8301	-	-	-	-	-	-	-3.96005	8.91272	0.656815	-	-	-	-	-	-	-	-	-	-	1	462933	1.55903e-06	31.0581
ukb-b-9790	Treatment/medication code: cod liver oil capsule || id:ukb-b-9790	-	-	-	-	-	-	7.33202	5.75819	0.202905	-	-	-	-	-	-	-	-	-	-	1	462933	3.58915e-06	29.844
ukb-b-10272	Treatment/medication code: digoxin || id:ukb-b-10272	-	-	-	-	-	-	-1.62265	12.3553	0.895512	-	-	-	-	-	-	-	-	-	-	1	462933	6.6193e-07	120.424
ukb-b-8668	Treatment/medication code: doxazosin || id:ukb-b-8668	12.2452	3.97355	0.00205837	134.461	127.18	0.401237	-	-	-	-0.180046	0.437632	0.643713	0.689173	11.0972	6.29539	0.077944	7.3018	9.16441	0.483821	4	462933	3.93391e-06	164.046
ukb-b-15746	Treatment/medication code: enalapril || id:ukb-b-15746	-	-	-	-	-	-	-2.05908	14.9985	0.890805	-	-	-	-	-	-	-	-	-	-	1	462933	5.15802e-07	31.3693
ukb-b-6474	Treatment/medication code: ezetimibe || id:ukb-b-6474	4.81181	3.72324	0.196229	-8.50958	14.6326	0.586101	-	-	-	0.0200519	0.380941	0.700123	0.714755	3.89071	5.72344	0.496641	0.839257	7.85225	0.918368	7	462933	5.17251e-06	410.332
ukb-b-1974	Treatment/medication code: felodipine || id:ukb-b-1974	0.618542	7.89774	0.937574	-	-	-	-	-	-	-	-	-	-	-	-	-	-	-	-	2	462933	1.15388e-06	63.9843
ukb-b-2029	Treatment/medication code: finasteride || id:ukb-b-2029	-15.7619	16.5563	0.341089	-	-	-	-	-	-	-	-	-	-	-	-	-	-	-	-	2	462933	5.09947e-07	67.7724
ukb-b-12831	Treatment/medication code: flixonase 50micrograms aqueous nasal spray || id:ukb-b-12831	-	-	-	-	-	-	35.6754	16.8989	0.0347628	-	-	-	-	-	-	-	-	-	-	1	462933	4.11264e-07	47.675
ukb-b-288	Treatment/medication code: folic acid product || id:ukb-b-288	-20.7525	5.71304	0.00028072	-	-	-	-	-	-	-	-	-	-	-	-	-	-	-	-	2	462933	5.05339e-06	278.115
ukb-b-9940	Treatment/medication code: furosemide || id:ukb-b-9940	-	-	-	-	-	-	-11.3562	15.3933	0.460673	-	-	-	-	-	-	-	-	-	-	1	462933	5.01077e-07	30.9862
ukb-b-12861	Treatment/medication code: gaviscon liquid || id:ukb-b-12861	-	-	-	-	-	-	22.0552	17.2003	0.199754	-	-	-	-	-	-	-	-	-	-	1	462933	3.56524e-07	31.1208
ukb-b-8602	Treatment/medication code: gliclazide || id:ukb-b-8602	-1.6245	2.90069	0.575453	-7.98353	6.80597	0.274529	-	-	-	0.011728	0.322836	0.569471	0.58667	-2.88642	4.04939	0.475967	-3.87989	4.14003	0.373139	10	462933	1.09613e-05	615.28
ukb-b-14037	Treatment/medication code: glucosamine product || id:ukb-b-14037	-	-	-	-	-	-	1.95898	5.18995	0.705835	-	-	-	-	-	-	-	-	-	-	1	462933	4.55041e-06	33.4078
ukb-b-16866	Treatment/medication code: ibuprofen || id:ukb-b-16866	-2.39982	3.43926	0.48532	-15.6063	29.1971	0.687497	-	-	-	0.0643774	0.726789	0.0412597	0.0216734	-0.450213	2.4829	0.856112	0.370914	2.86281	0.908767	3	462933	2.97859e-05	126.461
ukb-b-15445	Treatment/medication code: insulin product || id:ukb-b-15445	-2.13839	3.48783	0.539809	10.1568	9.03605	0.30395	-	-	-	-0.0343419	0.195261	0.0354866	0.0850999	-4.34068	3.35556	0.195811	-5.57816	3.94972	0.200741	8	462933	1.9232e-05	917.512
ukb-b-17918	Treatment/medication code: levothyroxine sodium || id:ukb-b-17918	-0.460709	0.499165	0.356028	-1.17461	1.23762	0.345666	-	-	-	0.00319354	0.530066	0.304606	0.288154	-1.41382	0.824549	0.0864083	-1.98973	1.18464	0.0971951	76	462933	0.000480193	5732.61
ukb-b-18062	Treatment/medication code: lipitor 10mg tablet || id:ukb-b-18062	6.06982	3.84917	0.114815	15.4434	17.5714	0.429085	-	-	-	-0.0143003	0.606946	0.723141	0.63767	6.49859	6.75844	0.336275	6.19761	8.5966	0.503237	6	462933	4.36043e-06	280.125
ukb-b-12095	Treatment/medication code: lisinopril || id:ukb-b-12095	-1.87205	3.78103	0.620517	40.956	45.9739	0.407309	-	-	-	-0.0919787	0.38597	0.0527133	0.0587885	-2.71087	3.72923	0.467272	-5.54753	7.11909	0.461361	8	462933	1.61476e-05	277.638
ukb-b-14609	Treatment/medication code: metformin || id:ukb-b-14609	-0.636329	1.13963	0.576596	-3.03835	2.8537	0.293093	-	-	-	0.00780074	0.36364	0.00533034	0.00546099	-2.11811	1.55962	0.174433	-1.79485	1.80011	0.324303	44	462933	0.000138701	2633.63
ukb-b-12209	Treatment/medication code: methotrexate || id:ukb-b-12209	-16.5176	4.41267	0.000181678	-23.9172	7.42445	0.0843491	-	-	-	0.0192562	0.351844	0.337972	0.382619	-19.212	4.49214	1.89601e-05	-19.533	4.88604	0.0280501	4	462933	8.6333e-06	749.451
ukb-b-14315	Treatment/medication code: nicorandil || id:ukb-b-14315	-	-	-	-	-	-	14.0888	21.3929	0.510168	-	-	-	-	-	-	-	-	-	-	1	462933	3.86521e-07	56.3472
ukb-b-14960	Treatment/medication code: omeprazole || id:ukb-b-14960	-	-	-	-	-	-	3.22	5.3569	0.547778	-	-	-	-	-	-	-	-	-	-	1	462933	3.75787e-06	31.219
ukb-b-17398	Treatment/medication code: oxytetracycline || id:ukb-b-17398	-	-	-	-	-	-	2.62299	24.1401	0.913475	-	-	-	-	-	-	-	-	-	-	1	462933	1.98991e-07	31.6506
ukb-b-8147	Treatment/medication code: paracetamol || id:ukb-b-8147	-0.351197	0.853334	0.680663	-4.01323	3.46278	0.269014	-	-	-	0.0228195	0.296826	0.225135	0.242738	-0.154859	1.07134	0.885068	-0.190168	1.67917	0.911562	14	462933	0.000197917	613.232
ukb-b-13488	Treatment/medication code: perindopril || id:ukb-b-13488	-	-	-	-	-	-	5.67803	11.3679	0.617442	-	-	-	-	-	-	-	-	-	-	1	462933	1.04605e-06	34.1981
ukb-b-8241	Treatment/medication code: prednisolone || id:ukb-b-8241	-	-	-	-	-	-	9.55432	15.2997	0.532314	-	-	-	-	-	-	-	-	-	-	1	462933	5.26529e-07	43.0992
ukb-b-19759	Treatment/medication code: quinine || id:ukb-b-19759	-11.3663	3.46648	0.00104206	-	-	-	-	-	-	-	-	-	-	-	-	-	-	-	-	2	462933	1.51381e-06	104.793
ukb-b-11895	Treatment/medication code: ramipril || id:ukb-b-11895	-2.7508	2.26435	0.22443	-2.09573	9.91834	0.837938	-	-	-	-0.00215802	0.947399	0.121726	0.0815371	-2.44018	2.42122	0.313535	-1.94133	3.20861	0.560098	10	462933	3.67942e-05	384.662
ukb-b-13664	Treatment/medication code: rosuvastatin || id:ukb-b-13664	7.91445	3.91101	0.0430081	7.68556	27.4191	0.793147	-	-	-	0.000336815	0.993629	0.706571	0.565011	10.8104	6.12931	0.0777787	13.8134	9.75962	0.216119	6	462933	4.10515e-06	307.699
ukb-b-12301	Treatment/medication code: salbutamol || id:ukb-b-12301	-1.11201	4.75254	0.814999	34.8373	32.5053	0.362389	-	-	-	-0.0571643	0.344999	0.411018	0.438016	1.41342	6.05911	0.815551	1.05254	7.22515	0.891223	5	462933	5.13092e-06	201.66
ukb-b-17836	Treatment/medication code: seretide 50 evohaler || id:ukb-b-17836	-0.667488	4.779	0.88892	-3.11664	54.1523	0.956334	-	-	-	0.00406962	0.965516	0.148696	0.0917707	-1.2084	5.40637	0.823135	-1.11393	8.45926	0.899541	7	462933	7.76133e-06	309.745
ukb-b-11268	Treatment/medication code: simvastatin || id:ukb-b-11268	0.703385	0.583708	0.228192	1.30059	1.15702	0.268218	-	-	-	-0.00490274	0.552452	0.000973153	0.000815583	0.686345	0.668459	0.304535	0.733014	0.716907	0.313025	39	462933	0.000611133	2845.2
ukb-b-18761	Treatment/medication code: sumatriptan || id:ukb-b-18761	-12.3497	27.2217	0.650065	-	-	-	-	-	-	-	-	-	-	-	-	-	-	-	-	2	462933	3.84191e-07	66.2479
ukb-b-9224	Treatment/medication code: symbicort 100/6 turbohaler || id:ukb-b-9224	-	-	-	-	-	-	5.272	17.9859	0.769432	-	-	-	-	-	-	-	-	-	-	1	462933	4.16923e-07	31.6978
ukb-b-4379	Treatment/medication code: tamoxifen || id:ukb-b-4379	-	-	-	-	-	-	29.3813	18.8411	0.118896	-	-	-	-	-	-	-	-	-	-	1	462933	3.23428e-07	47.894
ukb-b-11867	Treatment/medication code: tamsulosin || id:ukb-b-11867	-	-	-	-	-	-	-30.8628	12.6916	0.0150262	-	-	-	-	-	-	-	-	-	-	1	462933	6.24194e-07	35.8995
ukb-b-9971	Treatment/medication code: thyroxine product || id:ukb-b-9971	-4.19483	2.21056	0.0577451	-4.85943	6.56743	0.472495	-	-	-	0.00144153	0.91565	0.369071	0.299908	-4.12928	3.03181	0.173203	-5.01514	3.57346	0.182275	15	462933	2.461e-05	979.526
ukb-b-16956	Treatment/medication code: thyroxine sodium || id:ukb-b-16956	-	-	-	-	-	-	9.90935	21.7855	0.64921	-	-	-	-	-	-	-	-	-	-	1	462933	2.22658e-07	37.9846
ukb-b-7896	Treatment/medication code: tiotropium || id:ukb-b-7896	-	-	-	-	-	-	-20.6888	24.7062	0.402371	-	-	-	-	-	-	-	-	-	-	1	462933	1.73477e-07	32.3815
ukb-b-13148	Treatment/medication code: ventolin 100micrograms inhaler || id:ukb-b-13148	-1.66744	1.09234	0.12689	2.8095	3.45081	0.42428	-	-	-	-0.0146525	0.182667	0.596113	0.653925	-1.94988	1.62851	0.231172	-2.41852	2.38261	0.320631	24	462933	9.0249e-05	1490.75
ukb-b-13248	Treatment/medication code: warfarin || id:ukb-b-13248	4.53173	4.96974	0.36184	-6.13659	12.9196	0.649261	-	-	-	0.0244208	0.399745	0.00404408	0.00515927	-1.59818	3.88332	0.680668	-2.05079	4.14556	0.634113	9	462933	1.21889e-05	569.106
ukb-b-17616	Treatment/medication code: xalatan 0.005% eye drops || id:ukb-b-17616	-5.82356	2.72575	0.0326385	-23.2397	180.424	0.905662	-	-	-	0.0113739	0.929073	0.990966	0.965147	-4.61133	12.3362	0.70855	-2.23445	15.259	0.890662	5	462933	1.02097e-06	171.209
ukb-d-M13_TRIGGERFINGER	Trigger finger || id:ukb-d-M13_TRIGGERFINGER	-3.41946	10.861	0.752885	-	-	-	-	-	-	-	-	-	-	-	-	-	-	-	-	2	361194	1.31704e-06	85.9815
finn-a-E4_DM1KETO	Type 1 diabetes with ketoacidosis || id:finn-a-E4_DM1KETO	0.000784065	0.030122	0.979234	-	-	-	-	-	-	-	-	-	-	-	-	-	-	-	-	2	-	0.323103	169.258
finn-a-E4_DM1NEU	Type 1 diabetes with neurological complications || id:finn-a-E4_DM1NEU	0.0126989	0.00698225	0.0689507	-	-	-	-	-	-	-	-	-	-	-	-	-	-	-	-	2	-	0.876471	148.723
finn-a-T1D_WIDE	Type 1 diabetes, wide definition || id:finn-a-T1D_WIDE	-	-	-	-	-	-	-0.088059	0.078795	0.263751	-	-	-	-	-	-	-	-	-	-	1	-	0.0137781	30.3761
finn-a-T1D_WIDE1	Type 1 diabetes, wide definition, subgroup 1 || id:finn-a-T1D_WIDE1	-	-	-	-	-	-	-0.0828692	0.0950475	0.383278	-	-	-	-	-	-	-	-	-	-	1	-	0.0176198	31.8418
finn-a-E4_DM2NOCOMP	Type 2 diabetes without complications || id:finn-a-E4_DM2NOCOMP	-	-	-	-	-	-	-0.0492065	0.103018	0.632899	-	-	-	-	-	-	-	-	-	-	1	-	0.0108266	46.24
finn-a-T2D_WIDE	Type 2 diabetes, wide definition || id:finn-a-T2D_WIDE	-	-	-	-	-	-	-0.0533696	0.111734	0.632899	-	-	-	-	-	-	-	-	-	-	1	-	0.00920764	45.8323
ukb-d-100920_2105	Type milk consumed: soya with calcium || id:ukb-d-100920_2105	-	-	-	-	-	-	1.64305	3.37421	0.626298	-	-	-	-	-	-	-	-	-	-	1	51427	1.83636e-05	32.2117
ukb-b-6989	Type of baguette eaten: white || id:ukb-b-6989	-	-	-	-	-	-	1.25641	2.25711	0.577769	-	-	-	-	-	-	-	-	-	-	1	64949	2.76347e-05	32.5393
ukb-b-1251	Type of cancer: ICD10: C20 Malignant neoplasm of rectum || id:ukb-b-1251	-	-	-	-	-	-	32.3582	21.8691	0.138971	-	-	-	-	-	-	-	-	-	-	1	463010	2.11577e-07	30.9559
ukb-b-2750	Type of cancer: ICD10: C43.7 Malignant melanoma of lower limb, including hip || id:ukb-b-2750	-	-	-	-	-	-	-18.7819	20.4885	0.359295	-	-	-	-	-	-	-	-	-	-	1	463010	2.90698e-07	58.7601
ukb-b-10248	Type of cancer: ICD10: C44.3 Skin of other and unspecified parts of face || id:ukb-b-10248	5.45514	2.14509	0.0109881	14.2581	6.41294	0.0445442	-	-	-	-0.0215388	0.170054	0.402647	0.484107	6.52803	3.01146	0.0301795	6.03114	3.56346	0.112677	15	463010	2.85186e-05	1028.96
ukb-b-15685	Type of cancer: ICD10: C44.5 Skin of trunk || id:ukb-b-15685	2.95263	4.48263	0.5101	33.3953	21.0361	0.143477	-	-	-	-0.0424972	0.170257	0.128268	0.200716	6.76534	5.49729	0.218447	13.6335	10.0441	0.201861	12	463010	8.79884e-06	727.575
ukb-b-19078	Type of cancer: ICD10: C44.6 Skin of upper limb, including shoulder || id:ukb-b-19078	-	-	-	-	-	-	-2.88782	21.737	0.89431	-	-	-	-	-	-	-	-	-	-	1	463010	3.40884e-07	51.4985
ukb-b-8416	Type of cancer: ICD10: C44.9 Malignant neoplasm of skin, unspecified || id:ukb-b-8416	5.0828	3.80026	0.181064	42.5811	23.6747	0.115121	-	-	-	-0.0496109	0.150592	0.691576	0.885123	6.39524	5.87934	0.276706	8.84591	8.73705	0.340957	9	463010	5.90773e-06	378.48
ukb-b-6352	Type of cancer: ICD10: C50.4 Upper-outer quadrant of breast || id:ukb-b-6352	2.2642	4.87313	0.642197	32.7742	26.2037	0.299691	-	-	-	-0.0487366	0.320853	0.440566	0.504011	2.95727	6.25055	0.636127	8.6559	8.70895	0.376524	5	463010	4.40144e-06	284.976
ukb-b-19041	Type of cancer: ICD10: C50.9 Breast, unspecified || id:ukb-b-19041	-1.3189	2.37604	0.578838	2.51598	7.08669	0.731746	-	-	-	-0.00915239	0.579606	0.452882	0.388113	-0.0937989	3.11064	0.975944	0.313612	3.6831	0.934007	10	463010	1.87775e-05	664.31
ukb-b-1392	Type of cancer: ICD10: C61 Malignant neoplasm of prostate || id:ukb-b-1392	0.00816907	1.25222	0.994795	4.46524	3.4636	0.206034	-	-	-	-0.0114953	0.177327	0.314649	0.35536	1.03438	1.84597	0.575244	3.95359	2.8153	0.169036	36	463010	8.18072e-05	2302.6
ukb-b-4674	Type of cancer: ICD10: D05.1 Intraductal carcinoma in situ || id:ukb-b-4674	-	-	-	-	-	-	2.25774	19.7928	0.909183	-	-	-	-	-	-	-	-	-	-	1	463010	3.54838e-07	39.9373
ukb-b-918	Type of cancer: ICD10: D06.9 Cervix, unspecified || id:ukb-b-918	-15.6925	17.9556	0.382139	-	-	-	-	-	-	-	-	-	-	-	-	-	-	-	-	2	463010	1.72548e-06	121.531
ukb-d-20090_367	Type of fat/oil used in cooking: Low fat olive spread for || id:ukb-d-20090_367	-	-	-	-	-	-	2.04403	2.82934	0.470024	-	-	-	-	-	-	-	-	-	-	1	51427	1.47958e-05	33.5302
ukb-b-19202	Type of fat/oil used in cooking: Normal fat butter || id:ukb-b-19202	-	-	-	-	-	-	-1.09423	1.95276	0.575241	-	-	-	-	-	-	-	-	-	-	1	64949	3.13453e-05	30.0214
ukb-b-6448	Type of sliced bread eaten: mixed || id:ukb-b-6448	-	-	-	-	-	-	-0.248496	1.28155	0.846252	-	-	-	-	-	-	-	-	-	-	1	64949	8.21861e-05	31.3205
ukb-b-18611	Type of sliced bread eaten: seeded || id:ukb-b-18611	-	-	-	-	-	-	-4.46017	1.65648	0.00709059	-	-	-	-	-	-	-	-	-	-	1	64949	4.40816e-05	31.4291
ukb-b-11189	Type of special diet followed: Gluten-free || id:ukb-b-11189	2.22964	1.03073	0.0305284	7.60875	6.9461	0.471036	-	-	-	-0.0420078	0.573135	0.623302	0.573754	1.57446	1.71997	0.359982	0.967882	2.39019	0.724727	3	64949	7.95452e-05	239.032
ukb-d-2877_1	Type of tobacco previously smoked: Manufactured cigarettes || id:ukb-d-2877_1	-	-	-	-	-	-	1.38932	1.86708	0.456807	-	-	-	-	-	-	-	-	-	-	1	89224	3.27985e-05	30.4529
ukb-b-13184	Types of physical activity in last 4 weeks: Heavy DIY (eg: weeding, lawn mowing, carpentry, digging) || id:ukb-b-13184	-0.972991	0.743579	0.190696	5.40784	4.62698	0.259618	-	-	-	-0.0433727	0.181716	0.0782711	0.113902	-0.614671	0.913529	0.501041	0.825396	2.08	0.696434	18	460376	0.000320317	628.499
ukb-b-11495	Types of physical activity in last 4 weeks: Light DIY (eg: pruning, watering the lawn) || id:ukb-b-11495	-1.61196	0.459157	0.000446934	2.78313	2.4755	0.289989	-	-	-	-0.0358134	0.0975972	0.925071	0.99937	-0.958572	0.939372	0.30752	-0.448192	1.26757	0.730992	11	460376	0.000248288	460.528
ukb-b-15869	Types of physical activity in last 4 weeks: None of the above || id:ukb-b-15869	-2.4086	5.12833	0.638594	35.3845	62.7882	0.612436	-	-	-	-0.115916	0.588277	0.00128148	0.00114909	4.05257	3.68408	0.271322	5.50143	4.44185	0.283231	5	460376	2.07032e-05	165.873
ukb-b-8764	Types of physical activity in last 4 weeks: Other exercises (eg: swimming, cycling, keep fit, bowling) || id:ukb-b-8764	0.289777	0.950848	0.760552	-1.81588	7.37075	0.809248	-	-	-	0.0156928	0.777696	0.00130024	0.000807214	0.534053	0.910222	0.557386	0.985499	1.69759	0.570786	15	460376	0.000311466	575.478
ukb-b-7663	Types of physical activity in last 4 weeks: Strenuous sports || id:ukb-b-7663	-0.472768	0.899235	0.599065	-3.58403	7.03385	0.637199	-	-	-	0.0147633	0.673807	0.888615	0.827218	-1.01768	1.93136	0.598248	-1.68106	2.74679	0.567291	6	460376	4.59674e-05	229.427
ukb-b-7337	Types of physical activity in last 4 weeks: Walking for pleasure (not as a means of transport) || id:ukb-b-7337	-1.49768	0.814343	0.0658972	9.27947	10.1883	0.375135	-	-	-	-0.0637746	0.303456	0.0539611	0.0612139	-0.889015	0.935905	0.342164	-1.08352	1.93297	0.582017	19	460376	0.000283477	642.726
ukb-b-19130	Types of spread used on bread/crackers: Olive spread on bread/crackers || id:ukb-b-19130	-	-	-	-	-	-	-1.62634	1.60602	0.311226	-	-	-	-	-	-	-	-	-	-	1	64949	5.03399e-05	30.2711
ukb-b-319	Types of spread used on bread/crackers: Polyunsaturated margarine on bread/crackers || id:ukb-b-319	-	-	-	-	-	-	-0.835075	1.27607	0.512847	-	-	-	-	-	-	-	-	-	-	1	64949	8.16988e-05	31.4509
ukb-b-8102	Types of spreads/sauces consumed: Low fat mayonnaise || id:ukb-b-8102	-0.124196	1.753	0.943519	-	-	-	-	-	-	-	-	-	-	-	-	-	-	-	-	2	64949	4.93206e-05	61.1787
ukb-b-16886	Types of transport used (excluding work): Car/motor vehicle || id:ukb-b-16886	-0.425852	0.442737	0.336119	-2.60634	10.6661	0.822713	-	-	-	0.0124911	0.849827	0.982393	0.948674	-0.820275	1.68424	0.626237	-0.923229	2.121	0.685816	5	460491	6.12845e-05	169.373
ukb-b-17557	Types of transport used (excluding work): Cycle || id:ukb-b-17557	0.203676	2.27814	0.92876	-17.1179	12.0335	0.197872	-	-	-	0.0647871	0.186982	0.0385985	0.0862312	0.328946	2.30978	0.886752	0.359068	3.39505	0.918375	9	460491	4.80093e-05	329.544
ukb-b-15957	Types of transport used (excluding work): Public transport || id:ukb-b-15957	-0.380312	0.854424	0.656241	5.76413	3.3791	0.131809	-	-	-	-0.0479931	0.101383	0.500359	0.804003	-1.22746	1.18486	0.300222	-2.25269	2.10254	0.315238	9	460491	0.000142592	308.042
ukb-b-14926	Types of transport used (excluding work): Walk || id:ukb-b-14926	1.54556	1.49114	0.299971	1.07673	21.4714	0.961947	-	-	-	0.00306851	0.983376	0.0169694	0.00857492	0.101573	1.45451	0.944327	-1.46518	2.5786	0.590509	7	460491	0.000134517	247.794
ukb-d-ULCERNAS	Ulcerative colitis, NAS || id:ukb-d-ULCERNAS	7.16274	4.67599	0.125569	15.5638	10.9778	0.29201	-	-	-	-0.0163147	0.452247	0.632979	0.650333	7.94711	7.27137	0.274424	11.5948	8.58124	0.269503	4	361194	4.36868e-06	271.515
ukb-d-I9_UAP	Unstable angina pectoris || id:ukb-d-I9_UAP	-2.1751	4.71441	0.644531	-	-	-	-	-	-	-	-	-	-	-	-	-	-	-	-	2	361194	2.10213e-06	79.9606
ukb-b-11188	Used an inhaler for chest within last hour || id:ukb-b-11188	-	-	-	-	-	-	-18.2769	15.1359	0.227233	-	-	-	-	-	-	-	-	-	-	1	424873	5.32209e-07	31.4032
ukb-d-1150_1	Usual side of head for mobile phone use: Left || id:ukb-d-1150_1	-0.731837	2.34493	0.754969	-	-	-	-	-	-	-	-	-	-	-	-	-	-	-	-	2	303009	4.94803e-05	65.2377
ukb-d-1150_2	Usual side of head for mobile phone use: Right || id:ukb-d-1150_2	0.402684	2.80669	0.885917	-	-	-	-	-	-	-	-	-	-	-	-	-	-	-	-	2	303009	5.67767e-05	70.136
finn-a-I9_VARICVE	Varicose veins || id:finn-a-I9_VARICVE	-	-	-	-	-	-	-0.194671	0.124846	0.118929	-	-	-	-	-	-	-	-	-	-	1	-	0.00916039	50.7656
ukb-b-8468	Vascular/heart problems diagnosed by doctor: Angina || id:ukb-b-8468	0.0569259	1.02907	0.955885	-4.04402	3.07533	0.202693	-	-	-	0.0143442	0.163716	0.771922	0.834751	-0.561359	1.73212	0.745872	-1.13142	2.19066	0.610676	23	461880	8.27281e-05	1228.82
ukb-b-11590	Vascular/heart problems diagnosed by doctor: Heart attack || id:ukb-b-11590	-1.27706	1.44099	0.375487	-1.44378	4.4085	0.748504	-	-	-	0.000550564	0.96832	0.628061	0.550122	-2.03349	2.15606	0.345602	-2.14318	2.48933	0.403771	15	461880	4.50878e-05	927.996
ukb-b-14177	Vascular/heart problems diagnosed by doctor: High blood pressure || id:ukb-b-14177	0.0340363	0.155558	0.826805	0.0192314	0.45822	0.96656	-	-	-	0.000128839	0.972621	0.0313934	0.0283021	-0.054958	0.222638	0.805025	-0.272706	0.581735	0.639677	228	461880	0.0056709	13607.3
ukb-b-13352	Vascular/heart problems diagnosed by doctor: None of the above || id:ukb-b-13352	-0.163313	0.145543	0.261821	0.0743943	0.43382	0.864	-	-	-	-0.00209618	0.561328	0.353206	0.341672	-0.00214664	0.218431	0.992159	0.417988	0.626963	0.505674	220	461880	0.00561594	12767
finn-a-I9_VTE	Venous thromboembolism || id:finn-a-I9_VTE	-0.00898523	0.0450987	0.842079	-0.00995014	0.102725	0.938528	-	-	-	0.000378982	0.992372	0.210315	0.0774389	-0.00604692	0.041986	0.885483	-0.00581181	0.0492452	0.916838	3	-	0.107731	277.099
ukb-d-I9_VTE	Venous thromboembolism || id:ukb-d-I9_VTE	3.66644	2.36231	0.120649	6.03402	4.04307	0.173931	-	-	-	-0.0117704	0.485079	0.00962522	0.00890173	1.7502	2.60346	0.501419	-0.528569	4.38603	0.906725	10	361194	5.4606e-05	1542.13
ukb-d-20531	Victim of sexual assault || id:ukb-d-20531	-	-	-	-	-	-	-4.14671	2.89695	0.152314	-	-	-	-	-	-	-	-	-	-	1	116671	3.2669e-05	31.3801
ukb-b-3563	Vitamin and mineral supplements: Folic acid or Folate (Vit B9) || id:ukb-b-3563	-	-	-	-	-	-	-20.3174	6.09271	0.000853881	-	-	-	-	-	-	-	-	-	-	1	460351	5.1709e-06	105.642
ukb-b-16812	Vitamin and mineral supplements: Multivitamins +/- minerals || id:ukb-b-16812	-1.96815	1.19106	0.0984468	-4.30116	18.3688	0.829934	-	-	-	0.0140049	0.906709	0.494785	0.337766	-1.17922	1.77295	0.505974	-0.364802	2.43919	0.888351	5	460351	6.47916e-05	175.706
ukb-b-17381	Vitamin and mineral supplements: None of the above || id:ukb-b-17381	0.876421	0.877602	0.317962	12.4024	5.5606	0.0609351	-	-	-	-0.0760312	0.0741675	0.379145	0.758913	1.50702	1.16751	0.196774	2.24025	1.83281	0.25638	9	460351	0.000159595	337.931
ukb-b-9596	Vitamin and mineral supplements: Vitamin A || id:ukb-b-9596	-	-	-	-	-	-	-9.55598	8.68458	0.271185	-	-	-	-	-	-	-	-	-	-	1	460351	1.27248e-06	30.6166
ukb-b-10188	Vitamin and mineral supplements: Vitamin B || id:ukb-b-10188	-	-	-	-	-	-	2.19866	5.70863	0.700129	-	-	-	-	-	-	-	-	-	-	1	460351	3.11563e-06	35.6024
ukb-b-15175	Vitamin and mineral supplements: Vitamin C || id:ukb-b-15175	-	-	-	-	-	-	-4.7723	4.7723	0.317311	-	-	-	-	-	-	-	-	-	-	1	460351	5.14668e-06	29.9291
ukb-b-11138	Vitamin and/or mineral supplement use: Fish oil || id:ukb-b-11138	-	-	-	-	-	-	1.53776	1.22491	0.209332	-	-	-	-	-	-	-	-	-	-	1	64949	8.99147e-05	32.2699
ukb-b-16507	Vitamin supplement user || id:ukb-b-16507	-	-	-	-	-	-	-1.65416	0.925675	0.0739411	-	-	-	-	-	-	-	-	-	-	1	64949	0.000129934	35.1883
ukb-b-10852	Was blood sampling attempted || id:ukb-b-10852	-50.8989	19.6199	0.00947985	-62.7287	48.7848	0.201359	-	-	-	0.0050112	0.791471	0.11958	0.107583	-35.7955	27.2901	0.189634	-3.764	70.5273	0.957539	106	463000	4.41051e-07	3995.67
ukb-b-14576	Wears glasses or contact lenses || id:ukb-b-14576	-2.30667	3.8219	0.546149	-	-	-	-	-	-	-	-	-	-	-	-	-	-	-	-	2	462254	1.46455e-05	69.2338
ukb-d-20536_1	Weight change during worst episode of depression: Gained weight || id:ukb-d-20536_1	-	-	-	-	-	-	1.88026	1.05399	0.0744324	-	-	-	-	-	-	-	-	-	-	1	56571	9.13101e-05	36.8223
ukb-b-18335	Wheeze or whistling in the chest in last year || id:ukb-b-18335	-0.111851	0.356972	0.754028	-0.573286	1.28563	0.657704	-	-	-	0.00332311	0.709942	0.544213	0.508773	-0.104301	0.538872	0.846525	-0.143881	1.00515	0.886776	49	453959	0.000874526	2418.76
ukb-d-5855_1	Which eye(s) affected by astigmatism: Right eye || id:ukb-d-5855_1	-	-	-	-	-	-	-0.783072	0.555807	0.158867	-	-	-	-	-	-	-	-	-	-	1	9749	0.000479725	33.6639
ukb-d-5832_2	Which eye(s) affected by hypermetropia (long sight): Left eye || id:ukb-d-5832_2	-	-	-	-	-	-	1.32633	1.04104	0.202649	-	-	-	-	-	-	-	-	-	-	1	15090	0.000144827	30.636
ukb-d-5832_1	Which eye(s) affected by hypermetropia (long sight): Right eye || id:ukb-d-5832_1	-	-	-	-	-	-	0.340032	0.847687	0.688325	-	-	-	-	-	-	-	-	-	-	1	15090	0.000161485	33.75
ukb-b-18765	Why stopped smoking: None of the above || id:ukb-b-18765	-	-	-	-	-	-	-0.594218	1.45197	0.682356	-	-	-	-	-	-	-	-	-	-	1	113988	4.83912e-05	34.1154
ukb-b-10857	Willing to attempt cognitive tests || id:ukb-b-10857	-	-	-	-	-	-	11.4109	10.6093	0.282128	-	-	-	-	-	-	-	-	-	-	1	462293	9.21446e-07	31.3512
ukb-d-20530	Witnessed sudden violent death || id:ukb-d-20530	-	-	-	-	-	-	0.495101	1.59088	0.755639	-	-	-	-	-	-	-	-	-	-	1	117862	3.80949e-05	39.2962
ukb-d-22612_2	Worked with materials containing asbestos: Often || id:ukb-d-22612_2	1.50829	2.04701	0.461227	-	-	-	-	-	-	-	-	-	-	-	-	-	-	-	-	2	76334	1.29149e-05	61.2852
ukb-d-22615_2	Workplace had a lot of diesel exhaust: Often || id:ukb-d-22615_2	-1.34158	1.82345	0.461888	-	-	-	-	-	-	-	-	-	-	-	-	-	-	-	-	2	89046	3.11719e-05	72.3018
ukb-d-22607_1	Workplace very cold: Sometimes || id:ukb-d-22607_1	-	-	-	-	-	-	-0.930303	1.26004	0.460324	-	-	-	-	-	-	-	-	-	-	1	90145	9.58462e-05	34.4557
ukb-d-22608_0	Workplace very hot: Rarely/never || id:ukb-d-22608_0	0.576742	0.618092	0.350768	-	-	-	-	-	-	-	-	-	-	-	-	-	-	-	-	2	90105	0.000129696	63.4841
ukb-b-6519	Worrier / anxious feelings || id:ukb-b-6519	-0.491903	0.348391	0.157972	-6.70501	1.68954	0.000185483	-	-	-	0.0464891	0.000389878	0.00509096	0.080866	-0.386429	0.433956	0.373209	1.24864	1.276	0.331427	66	450765	0.0014686	2749.23
ukb-b-13653	Worry too long after embarrassment || id:ukb-b-13653	0.145157	0.360348	0.687077	-0.116244	1.96164	0.953074	-	-	-	0.00195307	0.892847	0.535393	0.489062	-0.133128	0.55159	0.809282	-0.451421	1.1236	0.690171	38	443918	0.000848025	1535.78
ieu-b-2	Alzheimer<U+2019>s disease || id:ieu-b-2	0.0091017	0.0250964	0.716852	0.0697529	0.0298119	0.0310203	-	-	-	-0.0187153	0.00945467	0.0897576	0.401231	0.0571105	0.0292122	0.0505801	0.0572428	0.0272948	0.0495882	20	63926	-	2547.93
ieu-b-13	childhood absence epilepsy || id:ieu-b-13	-	-	-	-	-	-	0.0737214	1.7312	0.966033	-	-	-	-	-	-	-	-	-	-	1	30470	4.56066e-05	38.8822
ieu-b-8	epilepsy, all documented cases || id:ieu-b-8	0.109361	0.178553	0.540216	-0.431837	0.764879	0.672797	-	-	-	0.032495	0.59689	0.39698	0.27317	0.233215	0.22405	0.297918	0.271784	0.283703	0.439163	3	44889	0.00324263	117.726
ieu-b-10	focal epilepsy, all documented cases || id:ieu-b-10	-	-	-	-	-	-	0.218422	0.301843	0.469295	-	-	-	-	-	-	-	-	-	-	1	39348	0.00129465	33.4544
ieu-b-14	focal epilepsy, documented hippocampal sclerosis || id:ieu-b-14	-	-	-	-	-	-	-0.364962	1.55433	0.814361	-	-	-	-	-	-	-	-	-	-	1	30480	4.69493e-05	45.828
ieu-b-9	generalized epilepsy, all documented cases || id:ieu-b-9	0.0227864	0.0588086	0.69841	0.511041	0.561019	0.386087	-	-	-	-0.0388908	0.403954	0.539687	0.518764	0.0155427	0.0840893	0.853357	-0.0128807	0.13874	0.927864	11	33446	0.0288297	371.556
ieu-b-17	juvenile myoclonic epilepsy || id:ieu-b-17	-	-	-	-	-	-	0.467887	1.2497	0.708107	-	-	-	-	-	-	-	-	-	-	1	30858	7.5153e-05	44.496
ieu-b-7	Parkinson<U+2019>s disease || id:ieu-b-7	0.0415146	0.0316478	0.189598	0.117832	0.0799736	0.155478	-	-	-	-0.0133528	0.310726	0.0123688	0.014478	0.000736867	0.035422	0.983403	-0.0334421	0.0521285	0.527805	23	482730	0.205877	1291.18
ukb-b-4982	Able to confide || id:ukb-b-4982	-0.261554	0.133648	0.0503439	0.0529494	0.826898	0.950092	-	-	-	-0.00922666	0.70515	0.811328	0.756739	-0.283221	0.219667	0.197285	-0.316486	0.345343	0.377487	13	448858	0.00395115	503.665
ukb-b-1004	Added milk to espresso || id:ukb-b-1004	5.01325	3.35369	0.134955	3.80572	12.7827	0.815782	-	-	-	0.0247124	0.935513	0.102794	0.0338249	3.87573	2.85644	0.174833	3.14702	3.38743	0.450951	3	64949	3.47352e-05	99.4059
ukb-b-5332	Added milk to filtered coffee || id:ukb-b-5332	0.529848	0.263787	0.0445772	-	-	-	-	-	-	-	-	-	-	-	-	-	-	-	-	2	64949	0.000454881	61.6838
ukb-b-11491	Added milk to rooibos tea || id:ukb-b-11491	-	-	-	-	-	-	0.453275	2.01462	0.821985	-	-	-	-	-	-	-	-	-	-	1	64949	3.77968e-05	30.7022
ukb-b-5209	Added milk to standard tea || id:ukb-b-5209	-	-	-	-	-	-	-0.0789995	0.511548	0.877269	-	-	-	-	-	-	-	-	-	-	1	64949	0.000462374	32.68
ukb-b-6134	Age completed full time education || id:ukb-b-6134	-0.177808	0.234888	0.449055	-0.450623	0.999239	0.654577	-	-	-	0.0040366	0.780165	0.0181475	0.0142819	-0.119174	0.286294	0.677216	-0.0301354	0.65929	0.963776	40	307897	0.00320977	1484.87
ukb-b-3768	Age when periods started (menarche) || id:ukb-b-3768	0.00545213	0.0664307	0.934589	0.214266	0.186606	0.252296	-	-	-	-0.00437476	0.232672	0.342191	0.350701	0.092772	0.109642	0.397479	0.162442	0.191289	0.396818	195	243944	0.0273086	12722.5
ukb-b-5359	Alcohol || id:ukb-b-5359	-	-	-	-	-	-	0.78646	0.371027	0.0340326	-	-	-	-	-	-	-	-	-	-	1	64979	0.00081763	79.7326
ukb-b-5779	Alcohol intake frequency. || id:ukb-b-5779	0.00777392	0.080169	0.922751	-0.109552	0.175922	0.534937	-	-	-	0.00335918	0.455276	0.0274665	0.0259355	-0.000685311	0.1154	0.995262	-0.285549	0.173112	0.102278	98	462346	0.0238621	5183.58
ukb-b-3460	Alcohol intake versus 10 years previously || id:ukb-b-3460	0.2254	0.433523	0.603115	-2.473	1.1295	0.0490545	-	-	-	0.0326894	0.0253441	0.28084	0.709598	0.123655	0.575991	0.830015	-0.114603	1.13618	0.921195	14	428117	0.000729121	587.753
ukb-b-2603	Average monthly fortified wine intake || id:ukb-b-2603	-	-	-	-	-	-	0.640348	0.533396	0.22994	-	-	-	-	-	-	-	-	-	-	1	34270	0.000441081	33.9382
ukb-b-13978	Average monthly intake of other alcoholic drinks || id:ukb-b-13978	0.847649	0.543284	0.118705	10.6199	4.56821	0.258614	-	-	-	-0.941099	0.27768	0.0855134	0.574276	0.834865	0.474527	0.0785161	0.984401	0.661801	0.275276	3	34317	0.000991057	98.9132
ukb-b-7408	Average total household income before tax || id:ukb-b-7408	-0.199013	0.176391	0.259213	0.434771	0.779778	0.57985	-	-	-	-0.0124829	0.408284	0.000550854	0.000541695	-0.212721	0.204705	0.298732	-0.170983	0.481464	0.724079	48	397751	0.00689503	1960.4
ukb-b-5174	Average weekly beer plus cider intake || id:ukb-b-5174	0.422574	0.343788	0.219008	0.921905	1.17259	0.441437	-	-	-	-0.00663562	0.660434	0.122805	0.100634	-0.0505894	0.462804	0.912956	-0.520044	1.23046	0.677065	21	327634	0.00130254	886.041
ukb-b-5716	Average weekly champagne plus white wine intake || id:ukb-b-5716	0.693447	0.549276	0.206778	24.9893	17.5492	0.29047	-	-	-	-0.303521	0.300223	0.518938	0.840511	0.329991	0.741446	0.656273	0.070977	0.976835	0.94665	4	326801	0.000287568	130.944
ukb-b-1070	Average weekly fortified wine intake || id:ukb-b-1070	3.32707	0.32481	1.27062e-24	-	-	-	-	-	-	-	-	-	-	-	-	-	-	-	-	2	327563	4.21312e-05	62.2352
ukb-b-5239	Average weekly red wine intake || id:ukb-b-5239	0.0451457	0.365882	0.901799	1.55211	1.10957	0.179841	-	-	-	-0.0241818	0.169773	0.00502755	0.0108461	-0.0599836	0.3984	0.880322	-0.470068	0.891246	0.604337	19	327026	0.00174487	816.316
ukb-b-1707	Average weekly spirits intake || id:ukb-b-1707	-0.0970314	0.910698	0.915149	-5.26876	3.57703	0.278659	-	-	-	0.080685	0.276876	0.0424063	0.142039	-0.00210929	0.795258	0.997884	0.228239	1.53735	0.891395	4	326565	0.000353502	147.931
ukb-b-12236	Avocado intake || id:ukb-b-12236	-1.11114	0.737184	0.131739	-	-	-	-	-	-	-	-	-	-	-	-	-	-	-	-	2	64946	0.000160445	62.0506
ukb-b-4414	Bacon intake || id:ukb-b-4414	0.0117123	0.32587	0.971329	-0.786452	0.718701	0.471364	-	-	-	0.0342101	0.421757	0.438557	0.941741	-0.214467	0.464023	0.643945	-0.333885	0.581373	0.623747	3	64949	0.000896608	94.86
ukb-b-5277	Baguette intake || id:ukb-b-5277	-	-	-	-	-	-	0.943188	0.706534	0.181892	-	-	-	-	-	-	-	-	-	-	1	64941	0.000223983	31.7132
ukb-b-5362	Banana intake || id:ukb-b-5362	0.0676784	0.449911	0.880428	-	-	-	-	-	-	-	-	-	-	-	-	-	-	-	-	2	64949	0.00117205	65.2351
ukb-b-2862	Beef intake || id:ukb-b-2862	0.477788	0.326115	0.142896	0.649981	1.77525	0.719377	-	-	-	-0.00217123	0.922613	0.491948	0.420204	0.788802	0.46391	0.0890683	1.02956	0.795506	0.21396	17	461053	0.00103632	705.038
ukb-b-4961	Beer/cider intake || id:ukb-b-4961	0.811884	0.0636016	2.56661e-37	-	-	-	-	-	-	-	-	-	-	-	-	-	-	-	-	2	64949	0.00126898	68.4326
ukb-b-3357	Birth weight of first child || id:ukb-b-3357	-0.0121394	0.0695905	0.861519	-0.546556	0.226863	0.0187862	-	-	-	0.0181881	0.0160675	0.402553	0.578112	0.0715337	0.10237	0.484694	0.175797	0.247457	0.479912	68	200272	0.0249207	3443.23
ukb-b-18007	Boiled/baked potatoes intake || id:ukb-b-18007	-	-	-	-	-	-	-0.227657	0.442474	0.606897	-	-	-	-	-	-	-	-	-	-	1	64949	0.000889232	30.4754
ukb-b-6246	Bread roll intake || id:ukb-b-6246	0.189799	0.252167	0.451647	-	-	-	-	-	-	-	-	-	-	-	-	-	-	-	-	2	64940	0.000711676	64.3912
ukb-b-5753	Breaded fish intake || id:ukb-b-5753	-	-	-	-	-	-	0.817342	1.27968	0.523014	-	-	-	-	-	-	-	-	-	-	1	64949	6.07098e-05	31.3592
ukb-b-15212	Broad bean intake || id:ukb-b-15212	-	-	-	-	-	-	-1.48011	1.17932	0.209461	-	-	-	-	-	-	-	-	-	-	1	64949	8.06243e-05	31.5821
ukb-b-20341	Butternut squash intake || id:ukb-b-20341	-	-	-	-	-	-	-0.0534738	1.71631	0.975145	-	-	-	-	-	-	-	-	-	-	1	64943	5.1877e-05	30.8558
ukb-b-18788	Cereal bar intake || id:ukb-b-18788	-	-	-	-	-	-	-0.11009	0.642211	0.863891	-	-	-	-	-	-	-	-	-	-	1	64944	0.000261707	30.5129
ukb-b-15926	Cereal intake || id:ukb-b-15926	-0.249321	0.192424	0.195084	-1.50721	0.868659	0.0904234	-	-	-	0.0177151	0.144437	0.62815	0.683452	-0.379884	0.296823	0.200604	-0.563011	0.587011	0.343124	42	441640	0.00300421	1873.77
ukb-b-1489	Cheese intake || id:ukb-b-1489	-0.138475	0.177	0.434013	-1.18061	0.724829	0.108344	-	-	-	0.0179621	0.143381	0.000316957	0.000545616	-0.187207	0.212119	0.377477	-0.673764	0.482211	0.167167	65	451486	0.0064103	2536.13
ukb-b-6185	Cheese spread intake || id:ukb-b-6185	-	-	-	-	-	-	-1.90578	2.06529	0.356129	-	-	-	-	-	-	-	-	-	-	1	64949	3.05158e-05	30.4257
ukb-b-19847	Cheesy biscuits intake || id:ukb-b-19847	-	-	-	-	-	-	0.595115	2.47921	0.810297	-	-	-	-	-	-	-	-	-	-	1	64949	2.72724e-05	30.0266
ukb-b-2221	Cherry intake || id:ukb-b-2221	-0.307691	0.585349	0.599129	-2.65878	4.26628	0.645206	-	-	-	0.0691066	0.673425	0.644375	0.453592	0.124906	1.09259	0.908984	0.196675	1.33904	0.896698	3	64949	0.000172421	93.9574
ukb-b-13246	Childhood sunburn occasions || id:ukb-b-13246	0.108683	0.0849441	0.200732	0.041363	0.125282	0.742225	-	-	-	0.00292468	0.4659	0.000373306	0.000343378	0.108699	0.107986	0.314126	0.0634103	0.0961736	0.511729	75	346955	0.0284075	12536.9
ukb-b-117	Chocolate bar intake || id:ukb-b-117	-	-	-	-	-	-	-0.158982	0.580671	0.784245	-	-	-	-	-	-	-	-	-	-	1	64944	0.000374948	33.9113
ukb-b-9886	Chocolate biscuits intake || id:ukb-b-9886	0.17528	0.266072	0.510044	-	-	-	-	-	-	-	-	-	-	-	-	-	-	-	-	2	64949	0.00158259	64.1962
ukb-b-1160	Chocolate-covered raisin intake || id:ukb-b-1160	-	-	-	-	-	-	2.55283	1.92951	0.185821	-	-	-	-	-	-	-	-	-	-	1	64949	3.62201e-05	29.9696
ukb-b-5237	Coffee intake || id:ukb-b-5237	-0.15441	0.196227	0.431342	-0.0302288	0.398087	0.93988	-	-	-	-0.00233619	0.720979	0.104212	0.0881217	0.0606929	0.250269	0.808385	-0.0416575	0.25554	0.871369	39	428860	0.00375307	2874.7
ukb-b-4650	Comparative body size at age 10 || id:ukb-b-4650	0.264022	0.0859521	0.00212822	0.0422124	0.179275	0.814073	-	-	-	0.00363487	0.160291	0.205709	0.220189	0.135754	0.141787	0.338338	0.0284442	0.198652	0.886275	219	454718	0.0163691	16642.1
ukb-b-19206	Contra-indications for spirometry || id:ukb-b-19206	-0.756025	1.37427	0.58223	-	-	-	-	-	-	-	-	-	-	-	-	-	-	-	-	2	462551	4.12852e-05	60.0175
ukb-b-8089	Cooked vegetable intake || id:ukb-b-8089	0.141074	0.47611	0.766997	-7.47154	5.18236	0.169932	-	-	-	0.0780151	0.160956	0.084139	0.131143	-0.744317	0.562054	0.18541	-1.19432	1.04354	0.269255	17	448651	0.000788799	638.93
ukb-b-14171	Cottage cheese intake || id:ukb-b-14171	0.935223	1.62581	0.565133	-	-	-	-	-	-	-	-	-	-	-	-	-	-	-	-	2	64949	4.68092e-05	64.1604
ukb-b-7420	Courgette intake || id:ukb-b-7420	-	-	-	-	-	-	-0.395942	0.812935	0.626221	-	-	-	-	-	-	-	-	-	-	1	64949	0.000193414	33.348
ukb-b-4007	Croissant intake || id:ukb-b-4007	0.470756	0.165076	0.00434791	-	-	-	-	-	-	-	-	-	-	-	-	-	-	-	-	2	64943	9.45715e-05	64.3233
ukb-b-7641	Crumble intake || id:ukb-b-7641	0.495491	0.1596	0.00190546	-	-	-	-	-	-	-	-	-	-	-	-	-	-	-	-	2	64948	8.73683e-05	65.166
ukb-b-223	Current tobacco smoking || id:ukb-b-223	0.482629	0.416533	0.246586	2.92512	1.43412	0.0497116	-	-	-	-0.0212162	0.0854347	0.0492479	0.0889908	0.36634	0.522811	0.483483	0.209935	0.852868	0.807089	34	462434	0.00093936	1443.37
ukb-b-4955	Dairy smoothie intake || id:ukb-b-4955	-0.571112	0.511727	0.264401	-2.96694	2.73273	0.473855	-	-	-	0.158187	0.534189	0.472591	0.40525	-0.461098	0.769182	0.548862	-0.300786	0.867775	0.76195	3	64941	0.000293162	109.62
ukb-b-16139	Dark chocolate intake || id:ukb-b-16139	-	-	-	-	-	-	0.829424	1.26699	0.512699	-	-	-	-	-	-	-	-	-	-	1	64945	8.49174e-05	31.0086
ukb-b-5776	Daytime dozing / sleeping (narcolepsy) || id:ukb-b-5776	0.415151	0.530502	0.433885	0.335385	2.42749	0.891102	-	-	-	0.000619792	0.973353	0.008473	0.00605685	0.19728	0.61719	0.74924	0.278102	1.0311	0.789291	30	460913	0.000710775	1330.36
ukb-b-12558	Decaffeinated coffee || id:ukb-b-12558	-	-	-	-	-	-	0.743677	0.802771	0.354245	-	-	-	-	-	-	-	-	-	-	1	64949	0.000236899	32.0864
ukb-b-1572	Difficulty not smoking for 1 day || id:ukb-b-1572	0.0049763	0.206831	0.980805	-0.263554	0.887973	0.816321	-	-	-	0.0190969	0.803702	0.12045	0.0499487	-0.0473327	0.164921	0.774111	-0.156659	0.169573	0.453098	3	33404	0.00521127	212.735
ukb-b-16576	Dried fruit intake || id:ukb-b-16576	-0.0374795	0.246667	0.879232	-0.778661	1.11128	0.487657	-	-	-	0.00916644	0.497854	0.140484	0.129216	-0.203683	0.323914	0.529468	-0.21054	0.614514	0.733684	41	421764	0.00239519	1710.31
ukb-b-3975	Drinking water intake || id:ukb-b-3975	0.0391412	0.122027	0.748393	-	-	-	-	-	-	-	-	-	-	-	-	-	-	-	-	2	64949	0.00601935	98.7842
ukb-b-4549	Drive faster than motorway speed limit || id:ukb-b-4549	0.500292	0.303661	0.0994478	-0.0945471	1.45494	0.948749	-	-	-	0.00783337	0.679546	0.170151	0.143074	0.493159	0.394279	0.211012	0.587812	0.683519	0.39831	25	418299	0.00156543	1037.48
ukb-b-2634	Duration of heavy DIY || id:ukb-b-2634	0.405656	0.462568	0.380505	-	-	-	-	-	-	-	-	-	-	-	-	-	-	-	-	2	182778	0.00101591	61.3617
ukb-b-2993	Duration of light DIY || id:ukb-b-2993	-0.0204921	0.439372	0.9628	-	-	-	-	-	-	-	-	-	-	-	-	-	-	-	-	2	227090	0.000633224	63.8544
ukb-b-2346	Duration of moderate activity || id:ukb-b-2346	-1.17489	0.314745	0.000189337	-1.2919	2.28451	0.601944	-	-	-	0.00164865	0.960521	0.883088	0.782899	-1.45047	0.661762	0.0283921	-1.73774	0.987269	0.138698	6	343827	0.000408064	190.812
ukb-b-703	Duration walking for pleasure || id:ukb-b-703	0.475443	0.226208	0.0355714	-2.579	4.40389	0.662733	-	-	-	0.0759468	0.612766	0.716579	0.669964	0.511223	0.449691	0.255608	0.200808	0.511367	0.73245	3	328153	0.000749653	113.748
ukb-b-533	Ease of skin tanning || id:ukb-b-533	-0.00835914	0.0506789	0.868989	0.0342015	0.07312	0.640689	-	-	-	-0.00227931	0.42023	0.000757464	0.000726214	-0.0607722	0.0705196	0.38881	-0.0847034	0.0881763	0.338379	143	453065	0.0703107	34395.1
ukb-b-5382	Eggs in sandwiches intake || id:ukb-b-5382	-	-	-	-	-	-	-0.324141	2.20066	0.882901	-	-	-	-	-	-	-	-	-	-	1	64949	5.0462e-05	30.0509
ukb-b-19142	Espresso intake || id:ukb-b-19142	-	-	-	-	-	-	-0.970761	0.9448	0.304195	-	-	-	-	-	-	-	-	-	-	1	64949	9.73058e-05	37.777
ukb-b-4439	Ever had eye surgery || id:ukb-b-4439	-0.590798	0.218089	0.0067491	-	-	-	-	-	-	-	-	-	-	-	-	-	-	-	-	2	102471	0.000199005	64.7204
ukb-b-6244	Exposure to tobacco smoke outside home || id:ukb-b-6244	0.328841	0.82022	0.68848	3.49142	3.29903	0.338336	-	-	-	-0.0282171	0.367709	0.319826	0.319847	0.617053	0.973357	0.526118	0.544764	1.26957	0.682836	7	391502	0.00019556	237.664
ukb-b-2148	Facial ageing || id:ukb-b-2148	0.0213101	0.243122	0.930153	0.413675	0.490965	0.402145	-	-	-	-0.00467152	0.360431	0.00821928	0.00824552	0.510204	0.325761	0.117304	0.486837	0.372838	0.195573	77	423999	0.00318669	5679.97
ukb-b-2535	Falls in the last year || id:ukb-b-2535	-0.690628	0.975052	0.47876	-5.0836	10.969	0.688586	-	-	-	0.0339091	0.726133	0.526371	0.356778	-0.666796	1.33981	0.61871	-1.66986	1.95613	0.456037	4	461725	9.22968e-05	131.249
ukb-b-3666	Family relationship satisfaction || id:ukb-b-3666	-0.138679	0.433774	0.749193	-0.942145	1.89427	0.66823	-	-	-	0.0211994	0.702776	0.365475	0.235253	-0.216652	0.507295	0.669325	-0.535437	0.841965	0.570013	4	151531	0.000662037	121.998
ukb-b-748	Filtered coffee intake || id:ukb-b-748	-0.110432	0.0798138	0.166476	-1.31257	2.04153	0.636242	-	-	-	0.0549393	0.659988	0.839262	0.979163	-0.170532	0.216061	0.429949	-0.178329	0.259519	0.562968	3	64949	0.00288098	130.579
ukb-b-2830	Financial situation satisfaction || id:ukb-b-2830	0.0201268	0.220268	0.927195	-	-	-	-	-	-	-	-	-	-	-	-	-	-	-	-	2	152153	0.00037672	63.395
ukb-b-12763	Flavoured milk intake || id:ukb-b-12763	-	-	-	-	-	-	-0.060437	1.96453	0.975458	-	-	-	-	-	-	-	-	-	-	1	64941	3.50141e-05	32.8106
ukb-b-5238	Fluid intelligence score || id:ukb-b-5238	-0.031978	0.0389894	0.412119	-0.182294	0.179521	0.313116	-	-	-	0.00826913	0.393665	0.121709	0.118595	-0.0687177	0.0536172	0.19997	-0.166949	0.135345	0.221138	78	149051	0.0907137	3133.49
ukb-b-9524	Fortified wine intake || id:ukb-b-9524	-	-	-	-	-	-	0.422806	2.21573	0.848666	-	-	-	-	-	-	-	-	-	-	1	64942	4.11316e-05	31.4151
ukb-b-8221	Fractured heel (left) || id:ukb-b-8221	-	-	-	-	-	-	-10.7707	9.98087	0.280528	-	-	-	-	-	-	-	-	-	-	1	147338	2.03976e-06	30.8365
ukb-b-3822	Frequency of depressed mood in last 2 weeks || id:ukb-b-3822	-0.253272	0.587085	0.666174	6.92238	4.8232	0.176771	-	-	-	-0.061894	0.159996	0.193137	0.273668	0.516729	0.698889	0.45969	0.692745	1.02575	0.511286	14	442840	0.000431542	510.481
ukb-b-5379	Frequency of friend/family visits || id:ukb-b-5379	-0.253972	0.257102	0.323238	-0.968796	1.46995	0.517014	-	-	-	0.011652	0.626307	0.123334	0.103382	-0.283457	0.322722	0.379764	-0.688292	0.607495	0.269411	23	459830	0.00239846	890.413
ukb-b-4210	Frequency of light DIY in last 4 weeks || id:ukb-b-4210	-	-	-	-	-	-	-0.424152	0.679212	0.532314	-	-	-	-	-	-	-	-	-	-	1	228298	0.00026687	34.1611
ukb-b-3502	Frequency of other exercises in last 4 weeks || id:ukb-b-3502	-0.225435	0.0101321	1.14188e-109	-	-	-	-	-	-	-	-	-	-	-	-	-	-	-	-	2	220207	0.000493332	70.0035
ukb-b-4943	Frequency of solarium/sunlamp use || id:ukb-b-4943	2.99205	1.42144	0.0352964	8.5888	5.38635	0.209075	-	-	-	-0.0291314	0.358111	0.476485	0.505578	3.30823	1.98484	0.0955646	5.16286	3.07792	0.168772	5	436185	4.87774e-05	170.467
ukb-b-298	Frequency of stair climbing in last 4 weeks || id:ukb-b-298	-0.206323	0.240252	0.390464	-0.655179	1.9389	0.739821	-	-	-	0.00776953	0.818406	0.340357	0.282785	-0.340685	0.309224	0.270573	-0.757123	0.598415	0.222863	18	458309	0.00221805	600.656
ukb-b-5664	Frequency of tenseness / restlessness in last 2 weeks || id:ukb-b-5664	0.646557	0.389337	0.0967814	0.900437	1.46382	0.54769	-	-	-	-0.00255622	0.85673	0.842345	0.793064	0.801394	0.628144	0.202022	0.731344	1.0581	0.499353	17	445194	0.000522194	614.612
ukb-b-929	Frequency of tiredness / lethargy in last 2 weeks || id:ukb-b-929	0.340835	0.211829	0.107615	1.693	1.04383	0.113091	-	-	-	-0.0164162	0.19253	0.677489	0.713242	0.204445	0.32299	0.52675	-0.272288	0.713354	0.704755	40	449019	0.00229719	1499.36
ukb-b-185	Frequency of travelling from home to job workplace || id:ukb-b-185	-	-	-	-	-	-	-2.15469	1.22983	0.0797714	-	-	-	-	-	-	-	-	-	-	1	263534	8.98868e-05	31.722
ukb-b-1419	Frequency of unenthusiasm / disinterest in last 2 weeks || id:ukb-b-1419	0.736422	0.52034	0.156989	4.65601	2.32683	0.0706819	-	-	-	-0.0366545	0.111725	0.46172	0.639216	0.517795	0.686177	0.450484	0.362295	1.28607	0.782967	13	447403	0.000408071	503.263
ukb-b-4655	Frequency of walking for pleasure in last 4 weeks || id:ukb-b-4655	-0.471598	0.135004	0.000477234	0.0543216	2.41382	0.982775	-	-	-	-0.0122776	0.833883	0.95542	0.916953	-0.329586	0.304485	0.279057	-0.202954	0.456882	0.670295	8	328320	0.00186298	274.698
ukb-b-3881	Fresh fruit intake || id:ukb-b-3881	-0.46606	0.2567	0.0694352	-0.817276	0.965072	0.400957	-	-	-	0.00332902	0.707143	0.34129	0.311551	-0.598139	0.375303	0.110992	-0.780262	0.652507	0.237101	54	446462	0.00187945	2492.23
ukb-b-12836	Fried potatoes intake || id:ukb-b-12836	-	-	-	-	-	-	0.647043	0.42222	0.125404	-	-	-	-	-	-	-	-	-	-	1	64949	0.000648427	33.3634
ukb-b-3304	Friendships satisfaction || id:ukb-b-3304	0.798592	0.326349	0.0144032	0.13884	2.15551	0.954501	-	-	-	0.0119476	0.782711	0.739559	0.560714	0.678641	0.58431	0.245463	0.51661	0.764772	0.547761	4	151232	0.000469839	128.833
ukb-b-1780	Fruit smoothie intake || id:ukb-b-1780	-	-	-	-	-	-	-1.15795	1.49411	0.438336	-	-	-	-	-	-	-	-	-	-	1	64942	5.36804e-05	30.7478
ukb-b-2772	Getting up in morning || id:ukb-b-2772	0.0576569	0.175006	0.74181	-0.155164	0.631766	0.80666	-	-	-	0.00277291	0.726755	0.234836	0.213974	0.267044	0.244465	0.274675	0.425592	0.518912	0.414688	77	461658	0.00420239	3274.53
ukb-b-14351	Grapefruit juice intake || id:ukb-b-14351	-	-	-	-	-	-	-0.258338	1.3546	0.848752	-	-	-	-	-	-	-	-	-	-	1	64943	7.17851e-05	45.2607
ukb-b-2299	Green bean intake || id:ukb-b-2299	-	-	-	-	-	-	-0.00386212	0.563804	0.994534	-	-	-	-	-	-	-	-	-	-	1	64949	0.00035369	29.8086
ukb-b-4078	Green tea intake || id:ukb-b-4078	-0.00232708	0.00490858	0.63544	-0.00787757	0.00996817	0.439122	-	-	-	0.0148851	0.523216	0.576982	0.540183	-0.00293552	0.00736067	0.690032	2.07847e-05	0.0128847	0.998729	21	64949	5.37516	696.863
ukb-b-20432	Hands-free device/speakerphone use with mobile phone in last 3 month || id:ukb-b-20432	1.07338	0.802328	0.180952	3.40866	7.24556	0.670125	-	-	-	-0.0285869	0.766608	0.126717	0.0739925	0.732196	0.819462	0.371585	0.850798	1.19303	0.515154	5	388531	0.000317579	176.716
ukb-b-4062	Happiness || id:ukb-b-4062	-	-	-	-	-	-	1.38397	0.988502	0.161494	-	-	-	-	-	-	-	-	-	-	1	152348	0.000115018	35.9441
ukb-b-2053	Health satisfaction || id:ukb-b-2053	0.165017	0.411312	0.688275	-	-	-	-	-	-	-	-	-	-	-	-	-	-	-	-	2	152420	0.000364153	67.0306
ukb-b-13344	Herbal tea intake || id:ukb-b-13344	0.00140754	0.00589923	0.811417	-0.00795564	0.0317253	0.805186	-	-	-	0.0323117	0.767533	0.360315	0.303379	0.00610636	0.0077994	0.433671	0.0195452	0.0153194	0.219169	18	64949	4.50033	599.262
ukb-b-14203	Hot drink temperature || id:ukb-b-14203	-0.151178	0.220897	0.493735	0.135973	0.995194	0.891746	-	-	-	-0.00261418	0.767512	0.724847	0.697155	-0.0447962	0.336804	0.89419	0.185528	0.80593	0.818645	67	457873	0.00211146	2992.39
ukb-b-17189	Ice-cream intake || id:ukb-b-17189	-	-	-	-	-	-	-0.917211	0.816078	0.261044	-	-	-	-	-	-	-	-	-	-	1	64949	0.000170605	30.4013
ukb-b-282	Indian snacks intake || id:ukb-b-282	-	-	-	-	-	-	-2.18238	1.55434	0.160303	-	-	-	-	-	-	-	-	-	-	1	64949	6.36141e-05	42.6888
ukb-b-930	Instant coffee intake || id:ukb-b-930	-0.0502776	0.123766	0.684573	-	-	-	-	-	-	-	-	-	-	-	-	-	-	-	-	2	64949	0.00456263	76.3183
ukb-b-1338	Intake of artificial sweetener added to coffee || id:ukb-b-1338	-	-	-	-	-	-	0.806468	0.526722	0.125743	-	-	-	-	-	-	-	-	-	-	1	64949	0.000432881	75.036
ukb-b-5867	Intake of artificial sweetener added to tea || id:ukb-b-5867	-	-	-	-	-	-	0.167606	0.504932	0.739936	-	-	-	-	-	-	-	-	-	-	1	64949	0.000404329	79.9337
ukb-b-8442	Intake of sugar added to tea || id:ukb-b-8442	-0.812382	0.37546	0.0304875	-	-	-	-	-	-	-	-	-	-	-	-	-	-	-	-	2	64949	0.000545783	73.4026
ukb-b-2002	Job involves heavy manual or physical work || id:ukb-b-2002	0.201473	0.220597	0.36108	-0.716275	1.03835	0.497207	-	-	-	0.0158784	0.375021	0.204016	0.200019	-0.0531333	0.301375	0.860056	-0.462062	0.479142	0.344486	25	263615	0.00278911	972.767
ukb-b-4461	Job involves mainly walking or standing || id:ukb-b-4461	0.0865051	0.266011	0.745034	1.37158	1.15224	0.253702	-	-	-	-0.0299506	0.271173	0.00875304	0.0127647	0.175838	0.290445	0.544907	-0.0501878	0.445505	0.911799	16	263556	0.00314864	679.713
ukb-b-1712	Job involves shift work || id:ukb-b-1712	-0.567101	0.974413	0.560572	-	-	-	-	-	-	-	-	-	-	-	-	-	-	-	-	2	263315	0.000215407	81.5229
ukb-b-530	Lamb intake || id:ukb-b-530	-	-	-	-	-	-	-0.0972136	0.849412	0.908883	-	-	-	-	-	-	-	-	-	-	1	64942	0.000141595	34.592
ukb-b-14179	Lamb/mutton intake || id:ukb-b-14179	0.236676	0.334107	0.478707	0.855129	1.36171	0.534766	-	-	-	-0.0069335	0.642542	0.140452	0.120807	0.329814	0.431633	0.444803	0.787964	0.927583	0.402127	32	460006	0.00136175	1267.03
ukb-b-3278	Length of menstrual cycle || id:ukb-b-3278	0.0872704	0.130436	0.503452	0.382077	0.96669	0.708963	-	-	-	-0.0124292	0.770029	0.596959	0.480179	0.0292252	0.195792	0.881344	-0.0567397	0.295333	0.853984	7	43125	0.00544026	293.748
ukb-b-4094	Length of mobile phone use || id:ukb-b-4094	0.10991	0.193903	0.57083	0.753397	0.960194	0.439034	-	-	-	-0.0130218	0.499079	0.022803	0.0202775	0.190334	0.230697	0.409349	0.423226	0.511683	0.414696	31	456972	0.00483001	1187.69
ukb-b-2867	Lettuce intake || id:ukb-b-2867	-	-	-	-	-	-	-0.400737	0.4668	0.39063	-	-	-	-	-	-	-	-	-	-	1	64949	0.00055641	29.7878
ukb-b-4256	Lifetime number of sexual partners || id:ukb-b-4256	0.351854	0.209378	0.0928642	0.767045	0.98296	0.438207	-	-	-	-0.00555384	0.666942	0.00249813	0.00204612	0.494251	0.26125	0.0585082	0.703882	0.66855	0.296496	63	378882	0.00413839	2412.17
ukb-b-6373	Liver intake || id:ukb-b-6373	-1.76495	1.2392	0.154371	-	-	-	-	-	-	-	-	-	-	-	-	-	-	-	-	2	64944	7.22794e-05	75.6936
ukb-b-14746	Lobster/crab intake || id:ukb-b-14746	-1.22364	5.50019	0.823947	-	-	-	-	-	-	-	-	-	-	-	-	-	-	-	-	2	64938	1.16311e-05	61.7777
ukb-b-1795	Low calorie hot chocolate intake || id:ukb-b-1795	-	-	-	-	-	-	3.11905	2.21137	0.158405	-	-	-	-	-	-	-	-	-	-	1	64942	2.66267e-05	33.1572
ukb-b-6218	Mango intake || id:ukb-b-6218	1.66367	0.180648	3.27905e-20	0.847092	3.52748	0.849962	-	-	-	0.0180867	0.848516	0.970991	0.99444	1.79272	1.22657	0.143859	1.82934	1.40294	0.322139	3	64949	9.25683e-05	94.4434
ukb-b-18683	Maximum digits remembered correctly || id:ukb-b-18683	0.0889353	0.199493	0.655737	-0.979081	0.54487	0.146766	-	-	-	0.0529242	0.108057	0.229803	0.622927	0.173451	0.231839	0.454368	0.251238	0.328057	0.478349	6	106162	0.004901	239.416
ukb-b-18956	Mixed fruit intake || id:ukb-b-18956	-	-	-	-	-	-	0.21063	0.921649	0.819229	-	-	-	-	-	-	-	-	-	-	1	64949	0.000110178	30.9357
ukb-b-4956	Morning/evening person (chronotype) || id:ukb-b-4956	-0.318492	0.087309	0.000264421	-0.104675	0.284058	0.712995	-	-	-	-0.00365296	0.430065	0.434064	0.425913	-0.12093	0.127021	0.341074	-0.0225628	0.314283	0.942858	160	413343	0.0158076	7592.45
ukb-b-13281	Naan bread intake || id:ukb-b-13281	-	-	-	-	-	-	3.99943	1.80714	0.0268887	-	-	-	-	-	-	-	-	-	-	1	64944	2.81263e-05	31.9188
ukb-b-4616	Nap during day || id:ukb-b-4616	0.149535	0.193496	0.439639	0.647638	0.669487	0.335954	-	-	-	-0.00497419	0.439002	0.369459	0.358808	0.186946	0.289948	0.519084	0.252955	0.529848	0.634215	92	462400	0.00327193	4325.13
ukb-b-4630	Neuroticism score || id:ukb-b-4630	-0.0241143	0.0321286	0.452921	-0.409241	0.153775	0.00890737	-	-	-	0.02096	0.0118291	0.125377	0.219452	-0.00411421	0.0439525	0.925422	-0.00416966	0.120383	0.972429	116	374323	0.129713	4712.69
ukb-b-2091	Noisy workplace || id:ukb-b-2091	-	-	-	-	-	-	2.38577	0.822449	0.00372197	-	-	-	-	-	-	-	-	-	-	1	151624	0.000201058	30.8335
ukb-b-17627	Non-oily fish intake || id:ukb-b-17627	0.963879	0.498942	0.0533787	5.14041	2.07113	0.0348805	-	-	-	-0.0518516	0.0692324	0.188418	0.411331	1.28156	0.567548	0.0239412	1.54812	0.808992	0.0846941	11	460880	0.00065736	492.825
ukb-b-5445	Number in household || id:ukb-b-5445	-1.93249	1.09255	0.07693	-3.26436	4.09168	0.508659	-	-	-	0.0146349	0.764098	0.257986	0.148971	-2.81142	1.21757	0.0209412	-2.93196	2.14918	0.265826	4	459988	0.000144237	129.516
ukb-b-3258	Number of attempts || id:ukb-b-3258	1.7151	0.368384	3.22839e-06	2.84587	2.9008	0.430007	-	-	-	-0.0153953	0.723505	0.898951	0.809199	1.67991	0.948612	0.0765757	1.68708	1.33801	0.296489	4	152605	0.000159913	147.467
ukb-b-13616	Number of baps with butter/margarine || id:ukb-b-13616	-	-	-	-	-	-	1.2875	1.89147	0.496069	-	-	-	-	-	-	-	-	-	-	1	64942	3.90105e-05	29.8996
ukb-b-9568	Number of blood samples taken || id:ukb-b-9568	0.938597	1.2997	0.470193	-	-	-	-	-	-	-	-	-	-	-	-	-	-	-	-	2	463000	2.58772e-05	69.2469
ukb-b-3713	Number of bread slices with butter/margarine || id:ukb-b-3713	-	-	-	-	-	-	0.212291	0.244486	0.385222	-	-	-	-	-	-	-	-	-	-	1	64949	0.0016875	30.936
ukb-b-2227	Number of children fathered || id:ukb-b-2227	0.132169	0.296028	0.655253	6.1537	8.77566	0.610677	-	-	-	-0.111021	0.61666	0.708014	0.64041	0.0754119	0.555944	0.892101	-0.186282	0.752843	0.827653	3	209872	0.000423145	131.856
ukb-b-469	Number of cigarettes currently smoked daily (current cigarette smokers) || id:ukb-b-469	-0.129308	0.121664	0.28786	-0.815358	0.621234	0.414493	-	-	-	0.0439187	0.458975	0.517564	0.881354	-0.152545	0.16644	0.359396	-0.184702	0.187333	0.428093	3	33229	0.00489203	330.977
ukb-b-6019	Number of cigarettes previously smoked daily || id:ukb-b-6019	-0.0367933	0.100245	0.713594	-0.155673	0.30996	0.641889	-	-	-	0.00642304	0.683388	0.819124	0.732229	-0.0883272	0.162328	0.586353	-0.0910452	0.170224	0.61567	6	108946	0.00482729	751.331
ukb-b-2084	Number of correct matches in round || id:ukb-b-2084	-	-	-	-	-	-	2.29221	1.89551	0.226554	-	-	-	-	-	-	-	-	-	-	1	462302	2.53071e-05	30.1002
ukb-b-7030	Number of crackers/crispbreads with butter/margarine || id:ukb-b-7030	-0.914083	0.488176	0.0611447	-	-	-	-	-	-	-	-	-	-	-	-	-	-	-	-	2	64949	0.000776379	66.5587
ukb-b-4710	Number of days/week of moderate physical activity 10+ minutes || id:ukb-b-4710	0.00793602	0.129102	0.950984	0.446936	0.818407	0.59359	-	-	-	-0.0147827	0.595199	0.525244	0.471673	0.0641945	0.180547	0.722173	0.166779	0.297928	0.583882	16	440266	0.00718303	575.199
ukb-b-151	Number of days/week of vigorous physical activity 10+ minutes || id:ukb-b-151	0.143655	0.237626	0.545484	-1.3453	1.95614	0.508957	-	-	-	0.0431094	0.462674	0.0616386	0.0563748	0.152464	0.257214	0.553348	0.621254	0.504821	0.246618	11	440512	0.00374683	436.121
ukb-b-4886	Number of days/week walked 10+ minutes || id:ukb-b-4886	-0.160837	0.119834	0.179541	-1.57946	1.73295	0.376485	-	-	-	0.0372998	0.424131	0.850117	0.842242	-0.014148	0.202422	0.944278	0.123723	0.354834	0.731878	17	454783	0.00523874	636.09
ukb-b-1355	Number of diet questionnaires completed || id:ukb-b-1355	-	-	-	-	-	-	-0.280569	0.75828	0.711378	-	-	-	-	-	-	-	-	-	-	1	198623	0.000216275	30.4756
ukb-b-2988	Number of fluid intelligence questions attempted within time limit || id:ukb-b-2988	-0.27449	0.123144	0.0258128	-0.365874	0.613546	0.564211	-	-	-	0.00478482	0.881942	0.107685	0.0750959	-0.311576	0.144312	0.0308466	-0.35671	0.257128	0.192818	12	149051	0.0119595	421.129
ukb-b-4263	Number of full brothers || id:ukb-b-4263	0.984957	0.951166	0.300424	-1.18403	3.62183	0.760124	-	-	-	0.0252567	0.566524	0.164945	0.12817	0.609688	1.05962	0.565032	0.00069529	1.7055	0.99969	6	455347	0.000250281	186.807
ukb-b-5593	Number of full sisters || id:ukb-b-5593	0.0702741	0.685718	0.918374	-0.305608	2.21923	0.895844	-	-	-	0.00500492	0.864276	0.284972	0.19536	-0.0370481	0.836841	0.964688	-1.34101	1.56491	0.424383	7	455420	0.000306649	228.333
ukb-b-1209	Number of live births || id:ukb-b-1209	0.479374	0.266798	0.0723726	-2.94435	2.05505	0.185739	-	-	-	0.0815526	0.127655	0.112502	0.221174	0.65304	0.30762	0.0337644	0.785033	0.440291	0.104917	11	250782	0.00240631	435.23
ukb-b-3376	Number of measurements made || id:ukb-b-3376	0.57881	1.37151	0.673007	-6.93327	5.74282	0.313824	-	-	-	0.0498057	0.272601	0.262528	0.349867	-0.436254	1.68831	0.7961	-0.988186	2.03872	0.653229	5	421986	7.33797e-05	160.04
ukb-b-2183	Number of oatcakes with butter/margarine || id:ukb-b-2183	-1.88248	1.65068	0.254108	-13.2072	11.993	0.46935	-	-	-	0.483725	0.515055	0.147275	0.156676	-0.625164	1.55533	0.687721	-0.285388	1.84186	0.891089	3	64949	0.00015294	98.8327
ukb-b-1997	Number of older siblings || id:ukb-b-1997	0.513755	0.460355	0.264423	-	-	-	-	-	-	-	-	-	-	-	-	-	-	-	-	2	133020	0.000305551	63.6236
ukb-b-4733	Number of operations, self-reported || id:ukb-b-4733	0.188571	0.428656	0.660001	-1.54176	2.1877	0.490515	-	-	-	0.01989	0.430875	0.0472142	0.0446689	0.11664	0.494833	0.813653	0.0916272	0.87359	0.917626	19	462933	0.000971228	735.367
ukb-b-15564	Number of other bread types with butter/margarine || id:ukb-b-15564	-	-	-	-	-	-	-0.500219	1.29829	0.700023	-	-	-	-	-	-	-	-	-	-	1	64932	7.34026e-05	30.0701
ukb-b-660	Number of self-reported cancers || id:ukb-b-660	0.498891	1.31459	0.704314	4.31711	5.24342	0.429513	-	-	-	-0.0222105	0.468662	0.0484821	0.0440228	1.24043	1.44199	0.389667	2.97385	2.31277	0.224908	12	462925	0.000126192	606.336
ukb-b-4063	Number of self-reported non-cancer illnesses || id:ukb-b-4063	0.135328	0.248692	0.586333	-0.494919	1.12558	0.662781	-	-	-	0.00802809	0.569274	0.14986	0.133809	-0.232747	0.331532	0.482657	-0.690956	0.71883	0.34268	38	462933	0.00224208	1532.23
ukb-b-3656	Number of treatments/medications taken || id:ukb-b-3656	-0.305686	0.26729	0.25277	-0.0372325	0.934958	0.968433	-	-	-	-0.0035566	0.765778	0.0239129	0.0191496	-0.178341	0.358331	0.618697	-0.233655	0.877592	0.791385	42	462933	0.00255234	1830.21
ukb-b-4801	Number of unsuccessful stop-smoking attempts || id:ukb-b-4801	0.618808	0.416995	0.137817	0.910586	3.0853	0.817297	-	-	-	-0.00707012	0.938863	0.395755	0.175318	0.393235	0.553541	0.477456	0.208722	0.707893	0.795899	3	104420	0.000625431	106.212
ukb-b-3169	Number of vehicles in household || id:ukb-b-3169	-0.190293	0.521908	0.715402	-3.65817	1.61941	0.0474524	-	-	-	0.0473503	0.049995	0.069326	0.258743	0.258773	0.60032	0.666426	0.895353	1.17339	0.461487	12	459696	0.000724314	448.407
ukb-b-6298	Oatcakes intake || id:ukb-b-6298	-	-	-	-	-	-	-0.132419	0.940919	0.88808	-	-	-	-	-	-	-	-	-	-	1	64949	0.000226731	30.5571
ukb-b-2209	Oily fish intake || id:ukb-b-2209	0.335448	0.177631	0.0589655	0.240364	0.742854	0.747409	-	-	-	0.00142726	0.895521	0.0305355	0.0250948	0.241491	0.234735	0.303582	-0.260493	0.596699	0.664	61	460443	0.00502675	2733.36
ukb-b-10546	Oily fish intake || id:ukb-b-10546	-	-	-	-	-	-	1.37662	0.814248	0.0908999	-	-	-	-	-	-	-	-	-	-	1	64949	0.00018469	30.8092
ukb-b-5232	Olives intake || id:ukb-b-5232	-	-	-	-	-	-	0.263498	2.06018	0.898228	-	-	-	-	-	-	-	-	-	-	1	64949	6.14267e-05	39.1044
ukb-b-12901	Other alcohol intake || id:ukb-b-12901	-0.779442	0.303209	0.0101509	-	-	-	-	-	-	-	-	-	-	-	-	-	-	-	-	2	64944	7.73426e-05	67.7141
ukb-b-1310	Other drink intake || id:ukb-b-1310	-	-	-	-	-	-	-1.51024	1.31981	0.252506	-	-	-	-	-	-	-	-	-	-	1	64949	8.2614e-05	32.7413
ukb-b-1252	Other fish intake || id:ukb-b-1252	-0.748384	0.363909	0.0397329	-	-	-	-	-	-	-	-	-	-	-	-	-	-	-	-	2	64937	5.38248e-05	67.0849
ukb-b-8765	Other grain intake || id:ukb-b-8765	1.19354	3.22863	0.711626	-	-	-	-	-	-	-	-	-	-	-	-	-	-	-	-	2	64949	1.6906e-05	65.4379
ukb-b-9857	Other milk-based pudding intake || id:ukb-b-9857	-	-	-	-	-	-	-1.64534	1.92462	0.392613	-	-	-	-	-	-	-	-	-	-	1	64944	3.59291e-05	30.0225
ukb-b-18718	Other savoury snack intake || id:ukb-b-18718	0.698637	0.938553	0.456649	-	-	-	-	-	-	-	-	-	-	-	-	-	-	-	-	2	64949	8.95017e-05	67.6064
ukb-b-139	Other sweets intake || id:ukb-b-139	1.11642	0.200872	2.73119e-08	-	-	-	-	-	-	-	-	-	-	-	-	-	-	-	-	2	64949	0.000244223	62.6984
ukb-b-16150	Other vegetarian alternative intake || id:ukb-b-16150	0.0663699	2.58279	0.979499	-	-	-	-	-	-	-	-	-	-	-	-	-	-	-	-	2	64943	3.58693e-05	63.891
ukb-b-6306	Overall health rating || id:ukb-b-6306	0.637728	0.173801	0.000243221	-0.483049	0.875515	0.582316	-	-	-	0.0121932	0.194451	0.0384659	0.0437573	0.530966	0.228279	0.0200209	0.41598	0.547208	0.448847	106	460844	0.00485645	4291.54
ukb-b-6500	Pancake intake || id:ukb-b-6500	-1.08218	0.746225	0.147001	-5.5271	5.4082	0.41428	-	-	-	0.137169	0.48722	0.78375	0.835744	-1.1549	1.43052	0.419477	-0.88501	1.80895	0.65821	4	64949	9.47953e-05	148.559
ukb-b-2468	Parsnip intake || id:ukb-b-2468	-	-	-	-	-	-	0.556882	1.35545	0.681184	-	-	-	-	-	-	-	-	-	-	1	64949	0.000111964	30.2866
ukb-b-2134	Past tobacco smoking || id:ukb-b-2134	-0.130982	0.091458	0.152099	-0.103812	0.395556	0.793524	-	-	-	-0.000538363	0.943841	0.231251	0.210624	-0.0380409	0.134675	0.777588	0.0134591	0.289452	0.963006	101	424960	0.01527	4178.16
ukb-b-6154	Peach/nectarine intake || id:ukb-b-6154	-	-	-	-	-	-	0.369155	0.868616	0.670843	-	-	-	-	-	-	-	-	-	-	1	64949	0.000151403	30.4925
ukb-b-4779	Plays computer games || id:ukb-b-4779	-0.408634	0.319205	0.200489	1.34952	1.79566	0.455994	-	-	-	-0.0133107	0.323514	0.738019	0.740224	-0.0863505	0.483958	0.858389	0.31376	1.1187	0.780299	50	462433	0.00103771	1915.57
ukb-b-14182	Plum intake || id:ukb-b-14182	-	-	-	-	-	-	-0.4514	0.736532	0.539961	-	-	-	-	-	-	-	-	-	-	1	64949	0.000230704	35.7756
ukb-b-5640	Pork intake || id:ukb-b-5640	-0.284532	0.494291	0.56486	-4.4014	3.15215	0.190157	-	-	-	0.0423082	0.213181	0.324299	0.381087	0.0275735	0.666719	0.967011	0.845868	1.30434	0.528875	13	460162	0.000529999	482.399
ukb-b-8006	Poultry intake || id:ukb-b-8006	0.425059	0.710979	0.54994	37.4362	19.2417	0.0996683	-	-	-	-0.402448	0.102633	0.0718648	0.234856	0.253376	0.692788	0.714563	0.411403	1.146	0.730186	8	461900	0.000431232	260.309
ukb-b-17553	Pregnant || id:ukb-b-17553	19.097	4.681	4.50988e-05	35.5827	28.2784	0.297304	-	-	-	-0.138873	0.589637	0.779178	0.705307	18.3505	8.37245	0.0283962	23.9117	11.8369	0.113484	5	250880	1.97463e-06	170.773
ukb-b-6324	Processed meat intake || id:ukb-b-6324	0.629464	0.171015	0.000232552	-0.209848	1.17812	0.860335	-	-	-	0.0128891	0.474426	0.97884	0.976704	0.586576	0.33589	0.080753	0.66619	0.645793	0.313475	23	461981	0.00196872	886.333
ukb-b-4282	Prospective memory result || id:ukb-b-4282	1.32892	0.340177	9.36263e-05	4.21432	5.47676	0.582467	-	-	-	-0.0460133	0.688733	0.819465	0.734346	1.37179	0.898184	0.126688	1.43815	0.989077	0.283146	3	152605	0.000193649	109.235
ukb-b-19069	Quorn intake || id:ukb-b-19069	-1.12054	0.171453	6.33635e-11	-	-	-	-	-	-	-	-	-	-	-	-	-	-	-	-	2	64944	5.93378e-05	63.0076
ukb-b-13556	Red wine intake || id:ukb-b-13556	-	-	-	-	-	-	0.808497	0.381423	0.0340326	-	-	-	-	-	-	-	-	-	-	1	64949	0.000773614	37.3177
ukb-b-5945	Relative age of first facial hair || id:ukb-b-5945	0.00348962	0.140147	0.980135	-0.0338572	0.340452	0.920949	-	-	-	0.000521051	0.904312	0.084846	0.0756534	0.147258	0.212559	0.488442	0.273212	0.339012	0.421878	122	204568	0.00730222	7835.92
ukb-b-5262	Relative age voice broke || id:ukb-b-5262	0.015875	0.403114	0.968587	2.10426	1.30759	0.117084	-	-	-	-0.0181084	0.10349	0.121283	0.176913	0.357247	0.537401	0.506199	0.424858	0.807496	0.602205	35	195644	0.000928186	1767.87
ukb-b-5394	Reported occurrences of cancer || id:ukb-b-5394	-	-	-	-	-	-	-0.227269	0.728322	0.755007	-	-	-	-	-	-	-	-	-	-	1	73231	0.000314025	50.2066
ukb-b-16872	Round of numeric memory test || id:ukb-b-16872	-	-	-	-	-	-	1.2941	0.571267	0.0234929	-	-	-	-	-	-	-	-	-	-	1	48080	0.000473682	31.0597
ukb-b-1996	Salad / raw vegetable intake || id:ukb-b-1996	0.869428	0.477503	0.0686402	-0.704115	2.34253	0.767	-	-	-	0.0163324	0.500668	0.0908484	0.0806373	0.755657	0.580321	0.192869	0.946023	1.08421	0.393265	21	435435	0.000821138	804.05
ukb-b-8121	Salt added to food || id:ukb-b-8121	0.288788	0.128308	0.0244014	0.303384	0.421517	0.473312	-	-	-	-0.000217819	0.971058	0.156827	0.141052	0.392782	0.18735	0.0360364	0.515088	0.349229	0.143253	105	462630	0.00825279	5292.23
ukb-b-15960	Salted nuts intake || id:ukb-b-15960	-	-	-	-	-	-	-0.25958	1.5704	0.868711	-	-	-	-	-	-	-	-	-	-	1	64949	4.7735e-05	36.9575
ukb-b-1099	Salted peanuts intake || id:ukb-b-1099	-	-	-	-	-	-	-0.540362	1.32895	0.684297	-	-	-	-	-	-	-	-	-	-	1	64949	9.10904e-05	31.8584
ukb-b-11563	Satsuma intake || id:ukb-b-11563	0.000470429	0.281746	0.998668	-	-	-	-	-	-	-	-	-	-	-	-	-	-	-	-	2	64949	0.000736366	69.1132
ukb-b-1503	Savoury biscuits intake || id:ukb-b-1503	-	-	-	-	-	-	-0.80215	2.81416	0.775613	-	-	-	-	-	-	-	-	-	-	1	64949	1.79677e-05	30.5582
ukb-b-13516	Scotch egg intake || id:ukb-b-13516	-0.217377	0.931253	0.815432	0.617703	2.56695	0.813325	-	-	-	-0.00983393	0.714592	0.914587	0.884987	-1.33276	1.65212	0.419841	-2.14949	2.73134	0.443555	16	64949	8.68259e-05	559.368
ukb-b-2035	Scotch pancake intake || id:ukb-b-2035	0.643754	0.71089	0.365169	-	-	-	-	-	-	-	-	-	-	-	-	-	-	-	-	2	64949	4.30953e-05	68.3594
ukb-b-143	Shellfish intake || id:ukb-b-143	1.30817	4.38171	0.765282	-64.133	17.935	0.173598	-	-	-	2.12922	0.169592	0.000976946	0.510633	1.69974	2.54196	0.503704	3.23262	3.49641	0.452802	3	64939	5.06532e-05	100.464
ukb-b-2024	Single crust pastry intake || id:ukb-b-2024	0.684072	0.419468	0.102931	-	-	-	-	-	-	-	-	-	-	-	-	-	-	-	-	2	64949	0.000167775	65.011
ukb-b-19560	Skin colour || id:ukb-b-19560	-0.067413	0.0721195	0.349922	-0.120519	0.105895	0.256858	-	-	-	0.00153456	0.489817	0.568999	0.557325	-0.174014	0.113906	0.126586	-0.181042	0.110837	0.104425	155	456692	0.0233189	31753.2
ukb-b-4424	Sleep duration || id:ukb-b-4424	0.0454367	0.216822	0.834013	-0.503125	0.819615	0.541389	-	-	-	0.00667656	0.489946	0.0026694	0.00241952	0.0482047	0.25999	0.852908	-0.078906	0.469473	0.867024	69	460099	0.00380021	2953.4
ukb-b-3957	Sleeplessness / insomnia || id:ukb-b-3957	-0.133962	0.279592	0.631842	-0.85393	0.935182	0.366652	-	-	-	0.0084395	0.424377	0.0442828	0.0421026	-0.124736	0.362688	0.730906	0.539694	0.639326	0.403478	42	462341	0.00210873	1887.26
ukb-b-12912	Snackpot intake || id:ukb-b-12912	4.54418	1.80704	0.0119133	8.95097	6.71392	0.202363	-	-	-	-0.0402719	0.504807	0.526549	0.487478	3.93902	2.7313	0.149252	3.16315	3.59047	0.391368	17	64946	4.38968e-05	589.206
ukb-b-8007	Soft cheese intake || id:ukb-b-8007	-	-	-	-	-	-	0.601728	1.37213	0.660998	-	-	-	-	-	-	-	-	-	-	1	64949	5.61269e-05	32.0102
ukb-b-998	Soya dessert intake || id:ukb-b-998	1.43481	1.44837	0.321863	-3.33587	4.23959	0.513808	-	-	-	0.0670729	0.335478	0.62457	0.91652	0.442137	2.39291	0.85341	-0.378213	3.10309	0.910698	4	64947	5.18003e-05	130.454
ukb-b-1260	Spells in hospital || id:ukb-b-1260	1.42744	1.05994	0.17807	1.57167	5.67019	0.807663	-	-	-	-0.00209178	0.981527	0.0606809	0.0249839	1.44905	0.94255	0.124202	1.56445	1.47175	0.365768	4	303963	0.000303639	141.709
ukb-b-8793	Squash intake || id:ukb-b-8793	-	-	-	-	-	-	0.216457	0.574388	0.706287	-	-	-	-	-	-	-	-	-	-	1	64949	0.000369246	31.253
ukb-b-3291	Standard tea intake || id:ukb-b-3291	-0.000422274	0.00168075	0.801627	-	-	-	-	-	-	-	-	-	-	-	-	-	-	-	-	2	64949	55.244	132.01
ukb-b-5213	Sushi intake || id:ukb-b-5213	-0.859015	1.5122	0.569996	0.321145	8.91537	0.972434	-	-	-	-0.0242991	0.897295	0.276499	0.194037	-0.151802	1.91099	0.936685	0.951827	2.36184	0.698971	8	64949	7.4215e-05	268.583
ukb-b-3646	Sweet biscuits intake || id:ukb-b-3646	-	-	-	-	-	-	-0.32406	0.299054	0.278534	-	-	-	-	-	-	-	-	-	-	1	64949	0.00133938	30.8768
ukb-b-9686	Sweet potato intake || id:ukb-b-9686	-	-	-	-	-	-	-0.233203	1.42893	0.87036	-	-	-	-	-	-	-	-	-	-	1	64945	4.99926e-05	31.0108
ukb-b-10217	Sweets intake || id:ukb-b-10217	-0.445019	0.711997	0.531952	-	-	-	-	-	-	-	-	-	-	-	-	-	-	-	-	2	64949	0.000516473	64.8604
ukb-b-3841	Symbol digit completion status || id:ukb-b-3841	-	-	-	-	-	-	-0.318902	1.87701	0.865089	-	-	-	-	-	-	-	-	-	-	1	114724	2.84156e-05	30.3017
ukb-b-2732	Time from waking to first cigarette || id:ukb-b-2732	0.0387928	0.0557722	0.486706	0.332739	0.807273	0.751108	-	-	-	-0.0231374	0.774956	0.833736	0.63337	0.0675183	0.139472	0.628315	0.0790093	0.15231	0.655631	3	33304	0.00660519	161.013
ukb-b-969	Time spend outdoors in summer || id:ukb-b-969	-0.224108	0.186634	0.229833	-0.050348	0.94459	0.957728	-	-	-	-0.00242171	0.85193	0.375841	0.338337	-0.328166	0.269379	0.223136	-0.540904	0.520396	0.304048	47	419314	0.00348452	1865.38
ukb-b-8865	Time spent doing light physical activity || id:ukb-b-8865	-0.00254419	0.00575684	0.65853	-0.0258015	0.0108866	0.254185	-	-	-	0.17275	0.265141	0.0731489	0.728799	-0.00143345	0.00440176	0.744686	-0.000501804	0.00566905	0.937532	3	64949	11.4694	95.0567
ukb-b-3793	Time spent driving || id:ukb-b-3793	-0.694806	0.56638	0.219917	5.47358	5.54605	0.368996	-	-	-	-0.0750223	0.314455	0.28374	0.312447	-0.70005	0.718228	0.329713	-0.495516	0.949864	0.620589	7	310555	0.00041907	238.268
ukb-b-6811	Time spent outdoors in winter || id:ukb-b-6811	-0.653489	0.492219	0.184297	0.763959	6.11559	0.912011	-	-	-	-0.014257	0.836916	0.765664	0.579066	-0.808013	0.942304	0.391176	-0.987374	1.0693	0.423911	4	364465	0.000174605	199.096
ukb-b-4522	Time spent using computer || id:ukb-b-4522	-0.175484	0.147988	0.235701	-1.18445	0.740903	0.113792	-	-	-	0.0131947	0.168338	0.496218	0.525618	-0.225338	0.213065	0.290238	-0.427852	0.605586	0.481874	83	360895	0.00539123	3212.77
ukb-b-5192	Time spent watching television (TV) || id:ukb-b-5192	0.064986	0.154365	0.673764	-0.00814395	0.687283	0.990567	-	-	-	0.000874491	0.913227	0.0795872	0.0704582	0.114151	0.213362	0.592643	0.490484	0.478721	0.307793	112	437887	0.00585812	4599.36
ukb-b-14254	Tinnitus severity/nuisance || id:ukb-b-14254	-	-	-	-	-	-	0.0526841	0.101666	0.604313	-	-	-	-	-	-	-	-	-	-	1	43349	0.0119301	30.7489
ukb-b-5522	Tofu intake || id:ukb-b-5522	0.286756	0.861701	0.739301	0.508446	6.54321	0.942955	-	-	-	-0.00529488	0.974394	0.865844	0.735708	0.0847937	1.86528	0.963741	0.192525	2.17863	0.93383	5	64945	6.0843e-05	165.019
ukb-b-9554	Total traffic load on major roads || id:ukb-b-9554	-	-	-	-	-	-	-0.0383188	2.43211	0.98743	-	-	-	-	-	-	-	-	-	-	1	456380	2.4432e-05	33.0957
ukb-b-18959	Traffic intensity on the nearest road || id:ukb-b-18959	-	-	-	-	-	-	4.20728	3.22201	0.191623	-	-	-	-	-	-	-	-	-	-	1	456380	1.03164e-05	30.6382
ukb-b-15555	Unsalted peanuts intake || id:ukb-b-15555	0.347674	1.22961	0.777368	-2.93266	4.80512	0.584776	-	-	-	0.0723518	0.529069	0.361434	0.293379	-0.213617	1.55408	0.890671	-0.41245	2.10663	0.854321	5	64949	8.51268e-05	164.213
ukb-b-7422	Use of sun/uv protection || id:ukb-b-7422	0.0284204	0.124057	0.818797	0.10795	0.182389	0.556778	-	-	-	-0.00257103	0.552491	0.219055	0.201234	0.0744356	0.199715	0.709365	0.0607006	0.202465	0.765618	49	459416	0.0100608	6239.83
ukb-b-4711	Usual walking pace || id:ukb-b-4711	-0.917609	0.247106	0.000204473	-0.444191	1.00811	0.661217	-	-	-	-0.00452637	0.629884	0.481486	0.452516	-0.775539	0.358046	0.0303088	-0.0884699	0.718026	0.90238	57	459915	0.00185504	2300.3
ukb-b-2909	Variation in diet || id:ukb-b-2909	0.581155	0.70753	0.411427	0.114692	5.77173	0.984426	-	-	-	0.00377595	0.936216	0.0161255	0.0105232	1.68754	0.794339	0.0336315	2.53364	1.27988	0.0664034	16	460884	0.000465562	607.763
ukb-b-3383	Vegetarian sausages/burgers intake || id:ukb-b-3383	0.115915	0.0634626	0.0677742	-	-	-	-	-	-	-	-	-	-	-	-	-	-	-	-	2	64949	7.4671e-05	61.7556
ukb-b-5143	Volume level set by participant (right) || id:ukb-b-5143	-	-	-	-	-	-	-0.0375546	0.0341274	0.271148	-	-	-	-	-	-	-	-	-	-	1	148695	0.0932322	30.0213
ukb-b-14898	Water intake || id:ukb-b-14898	0.246965	0.229834	0.282582	0.73356	0.644192	0.261763	-	-	-	-0.00781573	0.423376	0.0178635	0.0170148	0.406495	0.296405	0.170245	0.17631	0.345616	0.612763	41	427588	0.00333904	2022.48
ukb-b-17999	Weekly usage of mobile phone in last 3 months || id:ukb-b-17999	0.144657	0.267447	0.588589	-1.00435	1.74575	0.577797	-	-	-	0.0227433	0.520197	0.297412	0.259955	0.237824	0.357721	0.506159	0.643264	0.642952	0.338576	12	386626	0.00191142	438.403
ukb-b-2094	Weight change compared with 1 year ago || id:ukb-b-2094	-	-	-	-	-	-	-1.44971	1.28853	0.260554	-	-	-	-	-	-	-	-	-	-	1	455085	7.8977e-05	86.303
ukb-b-5605	Yorkshire pudding intake || id:ukb-b-5605	-	-	-	-	-	-	1.95808	1.29153	0.129496	-	-	-	-	-	-	-	-	-	-	1	64949	0.000101365	35.2342
ukb-b-7288	3mm asymmetry angle (left) || id:ukb-b-7288	0.042341	0.106874	0.691975	-0.0129247	1.14313	0.992005	-	-	-	0.00188864	0.964913	0.917665	0.777591	-0.0484392	0.306023	0.874231	-0.089507	0.40457	0.839109	4	94008	0.00166923	154.842
ukb-b-1732	3mm asymmetry angle (right) || id:ukb-b-1732	-	-	-	-	-	-	-0.520311	0.59191	0.379381	-	-	-	-	-	-	-	-	-	-	1	94258	0.000339205	32.1842
ukb-b-11182	3mm cylindrical power (left) || id:ukb-b-11182	0.216134	0.197736	0.274374	0.299074	1.41968	0.841467	-	-	-	-0.00305809	0.955152	0.327837	0.226645	0.146079	0.246782	0.553895	0.0933874	0.35973	0.803847	7	95998	0.00348944	337.909
ukb-b-9099	3mm cylindrical power (right) || id:ukb-b-9099	0.020569	0.171041	0.904279	1.20144	0.827934	0.177382	-	-	-	-0.0407907	0.1764	0.184442	0.262623	-0.00109868	0.206269	0.99575	0.291514	0.370461	0.447966	12	96007	0.00551914	534.45
ukb-b-14695	3mm cylindrical power angle (right) || id:ukb-b-14695	0.138504	0.298981	0.643181	0.798589	0.890902	0.464644	-	-	-	-0.0285781	0.510603	0.303272	0.250719	-0.00739985	0.313155	0.981148	-0.0447623	0.427481	0.923213	4	95996	0.00145138	136.648
ukb-b-4482	3mm regularity index (left) || id:ukb-b-4482	0.0148642	0.0936997	0.873955	-	-	-	-	-	-	-	-	-	-	-	-	-	-	-	-	2	94021	0.00100862	95.9359
ukb-b-14664	3mm strong meridian (left) || id:ukb-b-14664	-0.0262968	0.0332456	0.428951	-0.0228197	0.0793373	0.773923	-	-	-	-0.000159577	0.961528	0.0136313	0.0120543	-0.0875414	0.052377	0.0946486	-0.100188	0.0809203	0.217091	206	95998	0.12959	13972.6
ukb-b-6852	3mm strong meridian (right) || id:ukb-b-6852	-0.00791638	0.0318237	0.803549	-0.100916	0.075004	0.179942	-	-	-	0.00433744	0.172585	0.0672506	0.0737392	-0.0732559	0.0528437	0.165662	-0.0945624	0.0853328	0.269073	209	96007	0.132213	14253.7
ukb-b-3549	3mm strong meridian angle (left) || id:ukb-b-3549	-0.206373	0.196979	0.294783	-0.0435628	0.773956	0.957294	-	-	-	-0.00563941	0.83534	0.50824	0.388297	-0.132053	0.281057	0.638466	-0.148762	0.396511	0.720434	7	95998	0.00266797	260.268
ukb-b-4514	3mm strong meridian angle (right) || id:ukb-b-4514	0.0560855	0.142517	0.693924	0.535886	0.516878	0.347356	-	-	-	-0.0186035	0.36072	0.798632	0.839457	0.1926	0.235067	0.412592	0.265458	0.337541	0.461528	7	96007	0.00291271	282.601
ukb-b-11113	3mm weak meridian (left) || id:ukb-b-11113	-0.00704075	0.0299454	0.814116	-0.0368868	0.0726744	0.612298	-	-	-	0.00139607	0.652532	0.355146	0.340857	-0.054025	0.0493304	0.273444	-0.0903505	0.0823311	0.273727	210	95998	0.133971	14398.3
ukb-b-13506	3mm weak meridian (right) || id:ukb-b-13506	0.000109586	0.0302821	0.997113	-0.0466444	0.0720813	0.518293	-	-	-	0.00220281	0.475463	0.291616	0.283636	-0.0594887	0.0489909	0.22464	-0.0719188	0.0846406	0.39649	205	96007	0.134074	14411
ukb-b-3386	3mm weak meridian angle (right) || id:ukb-b-3386	0.136495	0.29823	0.647179	0.795557	0.897604	0.468955	-	-	-	-0.0285968	0.514377	0.302555	0.248494	-0.00767436	0.340292	0.982007	-0.0473418	0.422435	0.917847	4	96007	0.00146089	137.587
prot-c-2516_57_3	6Ckine || id:prot-c-2516_57_3	-	-	-	-	-	-	-0.013429	0.0466667	0.773527	-	-	-	-	-	-	-	-	-	-	1	991	-	53.5239
ukb-b-14067	6mm asymmetry angle (left) || id:ukb-b-14067	0.243521	0.0756261	0.00128163	1.1909	2.06512	0.666989	-	-	-	-0.0371358	0.724666	0.898071	0.965247	0.198729	0.272407	0.465677	0.171444	0.298463	0.62368	3	51739	0.0020779	104.192
ukb-b-4874	6mm asymmetry angle (right) || id:ukb-b-4874	-	-	-	-	-	-	-1.00053	0.427837	0.0193578	-	-	-	-	-	-	-	-	-	-	1	52647	0.00056782	29.8531
ukb-b-10629	6mm asymmetry index (left) || id:ukb-b-10629	-0.062519	0.11575	0.589112	0.697543	0.768903	0.399273	-	-	-	-0.0350902	0.354374	0.616269	0.62918	-0.160782	0.185582	0.38629	-0.185863	0.323581	0.583679	8	51739	0.00660746	344.562
ukb-b-20486	6mm asymmetry index (right) || id:ukb-b-20486	0.105092	0.105308	0.318303	0.536914	0.435058	0.248412	-	-	-	-0.0208276	0.330388	0.585379	0.596877	0.140784	0.15662	0.368712	0.291725	0.204237	0.183666	11	52647	0.00851582	450.946
ukb-b-11207	6mm cylindrical power (left) || id:ukb-b-11207	-0.0616274	0.251056	0.806091	0.0969783	1.97446	0.963914	-	-	-	-0.00571723	0.940392	0.235295	0.136343	0.0672377	0.277247	0.808378	0.184746	0.357302	0.632392	5	83410	0.00282588	236.325
ukb-b-16677	6mm cylindrical power (right) || id:ukb-b-16677	-0.103113	0.222825	0.643543	-2.47268	2.39291	0.41003	-	-	-	0.081678	0.424258	0.507493	0.513075	0.0369468	0.303839	0.903216	0.176083	0.416532	0.70096	4	84303	0.0019842	167.549
ukb-b-4526	6mm cylindrical power angle (left) || id:ukb-b-4526	-	-	-	-	-	-	0.430297	0.577295	0.456049	-	-	-	-	-	-	-	-	-	-	1	83387	0.000356867	29.849
ukb-b-17772	6mm cylindrical power angle (right) || id:ukb-b-17772	-	-	-	-	-	-	-0.368335	0.494165	0.456049	-	-	-	-	-	-	-	-	-	-	1	84278	0.000485628	40.9818
ukb-b-5309	6mm regularity index (left) || id:ukb-b-5309	-	-	-	-	-	-	-0.0552868	0.396732	0.889169	-	-	-	-	-	-	-	-	-	-	1	51767	0.000697418	36.2662
ukb-b-1733	6mm regularity index (right) || id:ukb-b-1733	-	-	-	-	-	-	-0.0609104	0.437086	0.889169	-	-	-	-	-	-	-	-	-	-	1	52728	0.0005704	30.0967
ukb-b-645	6mm strong meridian (left) || id:ukb-b-645	-0.0281763	0.0300958	0.34916	-0.0311273	0.0718063	0.665167	-	-	-	0.000145693	0.963925	0.281673	0.264545	-0.06834	0.0574781	0.23445	-0.0796963	0.0800884	0.320985	186	83410	0.134168	12778.9
ukb-b-11452	6mm strong meridian (right) || id:ukb-b-11452	0.0132809	0.0300285	0.658288	-0.0173628	0.0709616	0.806965	-	-	-	0.00151075	0.63403	0.20673	0.195958	-0.0661297	0.0538338	0.219295	-0.0660856	0.0729167	0.365893	195	84303	0.138193	13207.6
ukb-b-2846	6mm strong meridian angle (left) || id:ukb-b-2846	-	-	-	-	-	-	-0.120969	0.509188	0.812213	-	-	-	-	-	-	-	-	-	-	1	83410	0.000445275	36.9365
ukb-b-1138	6mm strong meridian angle (right) || id:ukb-b-1138	0.552228	0.29653	0.0625612	0.133469	0.975081	0.913398	-	-	-	0.0168519	0.722203	0.344622	0.185874	0.328883	0.349094	0.34614	0.285144	0.434761	0.579277	3	84303	0.00139915	117.353
ukb-b-13538	6mm weak meridian (left) || id:ukb-b-13538	-0.0151029	0.0292336	0.605417	-0.0892766	0.0697732	0.202248	-	-	-	0.00363961	0.243223	0.397906	0.40539	-0.070382	0.056532	0.213134	-0.0787514	0.071722	0.273562	195	83410	0.1377	12973.9
ukb-b-13416	6mm weak meridian (right) || id:ukb-b-13416	-0.00617939	0.0281562	0.826286	0.0295674	0.0690308	0.668907	-	-	-	-0.00177439	0.568673	0.723214	0.711512	-0.0689536	0.0546147	0.206752	-0.0628372	0.0787061	0.425654	190	84303	0.135617	12878.1
ukb-b-791	6mm weak meridian angle (right) || id:ukb-b-791	-	-	-	-	-	-	-0.369426	0.495629	0.456049	-	-	-	-	-	-	-	-	-	-	1	84303	0.000482743	40.7194
prot-c-2879_9_2	a1-Antichymotrypsin || id:prot-c-2879_9_2	-	-	-	-	-	-	-0.0626911	0.0533811	0.240232	-	-	-	-	-	-	-	-	-	-	1	995	-	49.8012
prot-c-3580_25_8	a1-Antitrypsin || id:prot-c-3580_25_8	-	-	-	-	-	-	0.0444598	0.0398149	0.264138	-	-	-	-	-	-	-	-	-	-	1	997	-	63.0118
prot-c-3581_53_3	a2-HS-Glycoprotein || id:prot-c-3581_53_3	-	-	-	-	-	-	-0.0200288	0.025922	0.439727	-	-	-	-	-	-	-	-	-	-	1	994	-	189.062
prot-c-5261_13_3	ABL2 || id:prot-c-5261_13_3	-	-	-	-	-	-	-0.0623027	0.0520456	0.231276	-	-	-	-	-	-	-	-	-	-	1	995	-	41.1393
prot-c-3168_8_2	ADAMTS-5 || id:prot-c-3168_8_2	-	-	-	-	-	-	0.0130615	0.0185499	0.481352	-	-	-	-	-	-	-	-	-	-	1	996	-	601.23
prot-c-4763_31_3	Afamin || id:prot-c-4763_31_3	-	-	-	-	-	-	-0.00471619	0.0548694	0.931504	-	-	-	-	-	-	-	-	-	-	1	989	-	49.9143
ukb-b-4575	Age asthma diagnosed || id:ukb-b-4575	0.0842344	0.0729829	0.248432	0.19503	0.181894	0.29579	-	-	-	-0.00740795	0.51225	0.0945431	0.0836204	0.152422	0.0898384	0.0897673	0.184318	0.116606	0.12822	23	47222	0.0320118	1500.27
ukb-b-18436	Age asthma diagnosed by doctor || id:ukb-b-18436	0.112165	0.0281811	6.88748e-05	-	-	-	-	-	-	-	-	-	-	-	-	-	-	-	-	2	14283	0.00651578	94.424
ukb-b-3018	Age at death || id:ukb-b-3018	-	-	-	-	-	-	-0.00721491	0.216007	0.973355	-	-	-	-	-	-	-	-	-	-	1	11856	0.00259074	31.2875
ukb-b-12405	Age at first live birth || id:ukb-b-12405	-0.324918	0.124231	0.00891152	-0.365319	0.729096	0.619657	-	-	-	0.000926214	0.955474	0.503246	0.454299	-0.387096	0.185637	0.0370479	-0.480218	0.368169	0.200878	35	170498	0.00746541	1319.64
ukb-b-4643	Age at hysterectomy || id:ukb-b-4643	-0.521021	0.00793235	0	-0.531714	1.35174	0.761418	-	-	-	0.000512607	0.994887	0.998848	0.962245	-0.517468	0.272108	0.0572104	-0.514354	0.317351	0.246511	3	46207	0.00230222	104.698
ukb-b-8727	Age at last live birth || id:ukb-b-8727	-0.390612	0.236504	0.098615	-1.8158	1.20599	0.206618	-	-	-	0.0352651	0.289885	0.667251	0.785785	-0.621975	0.37838	0.100221	-0.739686	0.510757	0.207222	6	170248	0.00139111	241.94
ukb-b-17422	Age at menopause (last menstrual period) || id:ukb-b-17422	0.00770491	0.0414619	0.852577	0.0398908	0.0822118	0.628486	-	-	-	-0.00158973	0.650767	0.387058	0.366945	0.0119245	0.0688814	0.86256	0.0060219	0.0770334	0.937832	112	143819	0.0665333	9763.47
ukb-d-age	Age at recruitment || id:ukb-d-age	-	-	-	-	-	-	-0.24994	0.164431	0.128504	-	-	-	-	-	-	-	-	-	-	1	361194	0.00571227	30.1048
ukb-d-4700_irnt	Age cataract diagnosed || id:ukb-d-4700_irnt	-	-	-	-	-	-	0.0044191	0.192239	0.98166	-	-	-	-	-	-	-	-	-	-	1	5020	0.00388713	33.1965
ukb-b-7435	Age diabetes diagnosed || id:ukb-b-7435	-0.0541474	0.21109	0.797555	-1.72491	3.45671	0.70534	-	-	-	0.152363	0.712618	0.0398594	0.0223504	0.0509207	0.156664	0.745158	0.216207	0.317316	0.565955	3	20911	0.00847218	180.465
ukb-b-6591	Age first had sexual intercourse || id:ukb-b-6591	-0.31799	0.0814793	9.51232e-05	-0.418114	0.365582	0.254145	-	-	-	0.00169831	0.779025	0.040974	0.037183	-0.439203	0.111453	8.12485e-05	-0.702453	0.354615	0.0489952	198	406457	0.0210664	8998.42
ukb-b-7556	Age hay fever, rhinitis or eczema diagnosed || id:ukb-b-7556	0.0928479	0.0992696	0.349629	0.259701	0.259576	0.324359	-	-	-	-0.0071421	0.490938	0.015259	0.0136752	0.171033	0.124447	0.169336	0.23603	0.174946	0.186203	35	91982	0.0189226	1714.11
ukb-b-18290	Age hayfever or allergic rhinitis diagnosed by doctor || id:ukb-b-18290	-	-	-	-	-	-	0.275612	0.183108	0.132276	-	-	-	-	-	-	-	-	-	-	1	25486	0.00290975	76.5916
ukb-b-1061	Age high blood pressure diagnosed || id:ukb-b-1061	0.185307	0.157351	0.23893	0.277256	0.653578	0.68137	-	-	-	-0.00303142	0.887481	0.550067	0.456837	0.0639643	0.217708	0.768905	0.114899	0.30644	0.715529	11	111148	0.00427694	472.649
ukb-b-4564	Age last used hormone-replacement therapy (HRT) || id:ukb-b-4564	0.043183	0.173608	0.803563	-0.532714	0.549704	0.434731	-	-	-	0.0293628	0.369385	0.620902	0.797641	0.043201	0.271994	0.873802	-0.00989802	0.362683	0.979942	4	72982	0.00213377	157.463
ukb-b-16927	Age of primiparous women at birth of child || id:ukb-b-16927	-	-	-	-	-	-	-0.504145	0.371606	0.174887	-	-	-	-	-	-	-	-	-	-	1	33147	0.000974394	31.657
ukb-b-9487	Age started hormone-replacement therapy (HRT) || id:ukb-b-9487	-0.032474	0.0910962	0.721481	0.173996	0.276244	0.535272	-	-	-	-0.00819308	0.435218	0.543255	0.521437	0.0256226	0.131052	0.84499	0.0128113	0.184029	0.945101	24	87834	0.0125859	1114.53
ukb-b-9433	Age started oral contraceptive pill || id:ukb-b-9433	-0.632059	0.472697	0.181179	-2.61516	1.4877	0.220847	-	-	-	0.0530175	0.298381	0.305426	0.431338	-0.928683	0.520696	0.0744982	-1.14496	0.70513	0.202889	4	198213	0.000651433	128.565
ukb-b-2047	Age started smoking in former smokers || id:ukb-b-2047	-	-	-	-	-	-	0.185413	0.69077	0.78838	-	-	-	-	-	-	-	-	-	-	1	114449	0.000293691	35.3041
ukb-b-5801	Age started wearing glasses or contact lenses || id:ukb-b-5801	0.141298	0.108335	0.192142	0.400005	0.294341	0.177877	-	-	-	-0.00535461	0.347238	0.11519	0.114789	0.256778	0.169917	0.130738	0.374553	0.234227	0.113598	84	397498	0.0118986	4719.39
ukb-b-7138	Age stopped smoking || id:ukb-b-7138	-	-	-	-	-	-	0.0932131	0.572663	0.870699	-	-	-	-	-	-	-	-	-	-	1	114431	0.000364418	44.0795
ukb-b-4206	Age when last used oral contraceptive pill || id:ukb-b-4206	-	-	-	-	-	-	-0.766339	0.734671	0.2969	-	-	-	-	-	-	-	-	-	-	1	180068	0.000189241	34.0738
prot-c-4192_10_2	AK1A1 || id:prot-c-4192_10_2	-	-	-	-	-	-	-0.02734	0.0547745	0.617683	-	-	-	-	-	-	-	-	-	-	1	984	-	43.8641
prot-c-2795_23_3	Alkaline phosphatase, bone || id:prot-c-2795_23_3	-	-	-	-	-	-	0.0229363	0.0308917	0.4578	-	-	-	-	-	-	-	-	-	-	1	995	-	117.94
prot-c-4153_11_2	alpha-1-antichymotrypsin complex || id:prot-c-4153_11_2	-	-	-	-	-	-	-0.0546426	0.0465279	0.240232	-	-	-	-	-	-	-	-	-	-	1	995	-	65.2541
prot-c-4322_28_3	AMNLS || id:prot-c-4322_28_3	-	-	-	-	-	-	0.0211983	0.0585921	0.717506	-	-	-	-	-	-	-	-	-	-	1	995	-	30.947
prot-c-3170_6_1	AMPM2 || id:prot-c-3170_6_1	-	-	-	-	-	-	-0.0455061	0.0570137	0.424777	-	-	-	-	-	-	-	-	-	-	1	995	-	37.6627
prot-c-4874_3_1	Angiogenin || id:prot-c-4874_3_1	-	-	-	-	-	-	0.0168986	0.0278361	0.543802	-	-	-	-	-	-	-	-	-	-	1	997	-	183.331
prot-c-3710_49_2	Angiostatin || id:prot-c-3710_49_2	-	-	-	-	-	-	0.0718201	0.0559393	0.199179	-	-	-	-	-	-	-	-	-	-	1	997	-	44.957
prot-c-3484_60_2	Angiotensinogen || id:prot-c-3484_60_2	-	-	-	-	-	-	-0.0407465	0.0547268	0.456548	-	-	-	-	-	-	-	-	-	-	1	994	-	45.8193
ukb-b-4080	Ankle spacing width || id:ukb-b-4080	0.0865972	0.0429476	0.043764	0.152136	0.105402	0.14978	-	-	-	-0.00162568	0.496321	0.0843598	0.0814948	0.0859944	0.0639902	0.178991	0.0946694	0.130932	0.47012	363	265753	0.0685943	26662.2
ukb-b-2122	Ankle spacing width (left) || id:ukb-b-2122	0.0384401	0.0505069	0.446605	0.222198	0.135956	0.103827	-	-	-	-0.00568999	0.147273	0.0101479	0.0120971	0.0543878	0.0691282	0.431419	0.0214239	0.138715	0.877419	194	146226	0.0564012	11730
ukb-b-8607	Ankle spacing width (right) || id:ukb-b-8607	0.0648811	0.0476352	0.173184	0.172647	0.131896	0.192002	-	-	-	-0.00331913	0.381903	0.0415939	0.0408875	0.0659314	0.0679291	0.331751	0.0119761	0.147135	0.935206	208	146181	0.0599899	12176.7
prot-c-4960_72_1	annexin I || id:prot-c-4960_72_1	-	-	-	-	-	-	0.0596571	0.0529305	0.259707	-	-	-	-	-	-	-	-	-	-	1	995	-	44.0893
prot-c-4961_17_1	annexin II || id:prot-c-4961_17_1	-	-	-	-	-	-	0.00542763	0.0221433	0.806368	-	-	-	-	-	-	-	-	-	-	1	996	-	342.25
prot-c-2797_56_2	Apo B || id:prot-c-2797_56_2	-	-	-	-	-	-	-0.0445994	0.0501649	0.373973	-	-	-	-	-	-	-	-	-	-	1	996	-	52.9546
prot-c-5312_49_3	Apo E2 || id:prot-c-5312_49_3	-	-	-	-	-	-	0.0683878	0.044405	0.123538	-	-	-	-	-	-	-	-	-	-	1	994	-	55.5919
ukb-b-8338	Arm fat mass (left) || id:ukb-b-8338	0.208282	0.0489418	2.08393e-05	0.205744	0.133788	0.124848	-	-	-	4.88921e-05	0.983748	0.157677	0.149571	0.172452	0.0786666	0.0283662	0.18862	0.148893	0.205927	419	454684	0.0512396	26369.3
ukb-b-6704	Arm fat mass (right) || id:ukb-b-6704	0.22113	0.049482	7.8625e-06	0.13248	0.13424	0.324261	-	-	-	0.00169556	0.477802	0.0854272	0.082961	0.166494	0.0785707	0.0340872	0.179499	0.149955	0.231966	425	454757	0.0513932	26461.2
ukb-b-20188	Arm fat percentage (left) || id:ukb-b-20188	0.260952	0.0682187	0.000130656	0.329173	0.199955	0.100525	-	-	-	-0.00097132	0.716793	0.0936752	0.0886808	0.247611	0.109608	0.0238803	0.277957	0.217266	0.20154	390	454724	0.0269242	23116.2
ukb-b-12854	Arm fat percentage (right) || id:ukb-b-12854	0.278116	0.0696821	6.57362e-05	0.402544	0.20317	0.0482613	-	-	-	-0.00178531	0.514759	0.0239774	0.0229203	0.21388	0.109602	0.0510069	0.2135	0.215178	0.321717	390	454789	0.0269536	22873.4
ukb-b-19925	Arm fat-free mass (left) || id:ukb-b-19925	0.241517	0.0625629	0.000113207	0.258318	0.158035	0.102754	-	-	-	-0.000237203	0.907864	0.171142	0.163505	0.215616	0.097118	0.0264089	0.213357	0.189219	0.260029	515	454672	0.0311863	39012.4
ukb-b-19520	Arm fat-free mass (right) || id:ukb-b-19520	0.257108	0.0629035	4.36356e-05	0.100481	0.158893	0.527419	-	-	-	0.00218921	0.283598	0.291587	0.293408	0.264286	0.103046	0.0103255	0.287263	0.180694	0.112503	513	454753	0.0302072	39279.8
ukb-b-9093	Arm predicted mass (left) || id:ukb-b-9093	0.244443	0.0633319	0.00011352	0.245175	0.160424	0.127063	-	-	-	-1.02901e-05	0.996036	0.133359	0.12679	0.260722	0.0936002	0.0053448	0.259257	0.198876	0.192957	509	454655	0.0306745	38677.8
ukb-b-16698	Arm predicted mass (right) || id:ukb-b-16698	0.264146	0.0645664	4.29385e-05	0.146581	0.163045	0.369061	-	-	-	0.0016246	0.432636	0.104285	0.102301	0.215335	0.100166	0.0315721	0.218645	0.19351	0.259046	518	454746	0.0298417	39069.5
prot-c-3172_28_2	ARSB || id:prot-c-3172_28_2	-	-	-	-	-	-	-0.143452	0.0449174	0.00140472	-	-	-	-	-	-	-	-	-	-	1	996	-	68.7405
prot-c-2813_11_2	ART || id:prot-c-2813_11_2	-	-	-	-	-	-	0.0359771	0.0416742	0.387975	-	-	-	-	-	-	-	-	-	-	1	997	-	77.2114
prot-c-4964_67_1	ARTS1 || id:prot-c-4964_67_1	-0.00810144	0.00606061	0.181309	-	-	-	-	-	-	-	-	-	-	-	-	-	-	-	-	2	996	-	855.089
prot-c-3212_30_3	ASAH2 || id:prot-c-3212_30_3	-	-	-	-	-	-	-0.047384	0.0310078	0.12648	-	-	-	-	-	-	-	-	-	-	1	996	-	159.264
prot-c-3173_49_2	ASAHL || id:prot-c-3173_49_2	0.0119705	0.0260438	0.645782	-	-	-	-	-	-	-	-	-	-	-	-	-	-	-	-	2	997	-	278.464
prot-c-4771_10_3	ASM3A || id:prot-c-4771_10_3	-	-	-	-	-	-	-0.0286717	0.0378043	0.448198	-	-	-	-	-	-	-	-	-	-	1	993	-	75.221
ukb-b-5090	Astigmatism angle (left) || id:ukb-b-5090	-0.960948	0.151518	2.26579e-10	-1.33005	0.93562	0.390271	-	-	-	0.0123458	0.739169	0.860714	0.73858	-0.969271	0.477362	0.0423084	-1.00524	0.56256	0.215864	3	99071	0.000963269	97.1447
ukb-b-8882	Astigmatism angle (right) || id:ukb-b-8882	-	-	-	-	-	-	0.490547	0.585605	0.402213	-	-	-	-	-	-	-	-	-	-	1	99380	0.000299481	30.1315
prot-c-3175_51_5	ATS13 || id:prot-c-3175_51_5	-	-	-	-	-	-	0.00468771	0.0387452	0.903701	-	-	-	-	-	-	-	-	-	-	1	991	-	90.4783
prot-c-2558_51_3	b-Endorphin || id:prot-c-2558_51_3	-	-	-	-	-	-	-0.000816282	0.0323468	0.979867	-	-	-	-	-	-	-	-	-	-	1	995	-	120.341
prot-c-3485_28_2	b2-Microglobulin || id:prot-c-3485_28_2	-	-	-	-	-	-	0.0119306	0.0664951	0.857607	-	-	-	-	-	-	-	-	-	-	1	997	-	31.5844
prot-c-5383_14_3	BAFF Receptor || id:prot-c-5383_14_3	-	-	-	-	-	-	0.00639813	0.0605949	0.915909	-	-	-	-	-	-	-	-	-	-	1	997	-	30.283
ukb-b-16446	Basal metabolic rate || id:ukb-b-16446	0.237167	0.0554564	1.89729e-05	0.187882	0.13482	0.164018	-	-	-	0.000748198	0.688291	0.54398	0.533829	0.214178	0.0909511	0.0185293	0.212872	0.174189	0.222213	541	454874	0.037217	43324.9
ukb-d-30220_irnt	Basophill percentage || id:ukb-d-30220_irnt	-0.0335479	0.0691292	0.627469	-0.0489577	0.133518	0.714628	-	-	-	0.000499863	0.892767	0.264162	0.242395	-0.0672112	0.105753	0.52507	-0.080187	0.117683	0.497173	103	349861	0.0268371	9333.46
prot-c-2816_50_2	BCAM || id:prot-c-2816_50_2	-	-	-	-	-	-	0.0814611	0.0556267	0.143078	-	-	-	-	-	-	-	-	-	-	1	995	-	46.5669
prot-c-5262_57_3	BCAR3 || id:prot-c-5262_57_3	-	-	-	-	-	-	-0.0537414	0.0448938	0.231276	-	-	-	-	-	-	-	-	-	-	1	995	-	56.3702
prot-c-3025_50_1	bFGF || id:prot-c-3025_50_1	-	-	-	-	-	-	0.00764671	0.0259413	0.76817	-	-	-	-	-	-	-	-	-	-	1	996	-	186.05
prot-c-3413_50_2	BFL1 || id:prot-c-3413_50_2	-	-	-	-	-	-	0.00464047	0.0569583	0.935067	-	-	-	-	-	-	-	-	-	-	1	995	-	34.751
prot-c-3283_21_1	BGH3 || id:prot-c-3283_21_1	-	-	-	-	-	-	-0.0488458	0.0344162	0.155821	-	-	-	-	-	-	-	-	-	-	1	995	-	133.634
ukb-b-13378	Birth weight || id:ukb-b-13378	0.0680878	0.0632866	0.281987	-0.195311	0.185337	0.293795	-	-	-	0.00660977	0.132132	0.568112	0.599238	0.0414759	0.098193	0.672739	-0.255729	0.225343	0.25838	141	261932	0.0291766	7903.66
prot-c-3587_53_1	BMP10 || id:prot-c-3587_53_1	-	-	-	-	-	-	0.13883	0.0631582	0.0279397	-	-	-	-	-	-	-	-	-	-	1	996	-	32.1489
ukb-b-8909	Body fat percentage || id:ukb-b-8909	0.287538	0.0667045	1.62794e-05	0.14402	0.212744	0.498828	-	-	-	0.00205189	0.477833	0.164641	0.160487	0.2599	0.102847	0.011502	0.313149	0.252348	0.21537	393	454633	0.0273982	22939.5
ukb-b-19953	Body mass index (BMI) || id:ukb-b-19953	0.227956	0.046407	9.01035e-07	0.153287	0.123816	0.216351	-	-	-	0.00146392	0.515669	0.167462	0.162857	0.207447	0.0815439	0.0109593	0.231875	0.149853	0.122478	454	461460	0.0569503	28992.7
ukb-b-2303	Body mass index (BMI) || id:ukb-b-2303	0.228141	0.0475302	1.58735e-06	0.205717	0.126936	0.105807	-	-	-	0.000442413	0.84897	0.0572073	0.0536541	0.206917	0.0830035	0.0126713	0.265358	0.139861	0.0584376	445	454884	0.0565969	28381
prot-c-4126_22_1	BPI || id:prot-c-4126_22_1	-	-	-	-	-	-	-0.0437289	0.0506626	0.388061	-	-	-	-	-	-	-	-	-	-	1	995	-	41.8351
ukb-b-11348	Bread intake || id:ukb-b-11348	-0.0107525	0.250583	0.965773	0.945917	1.12586	0.407457	-	-	-	-0.0139112	0.39026	0.0629668	0.0615321	0.154729	0.31787	0.626423	0.0540778	0.512608	0.916662	32	452236	0.00265908	1338.05
prot-c-4535_50_2	BST1 || id:prot-c-4535_50_2	-0.0097383	0.0160517	0.544062	-	-	-	-	-	-	-	-	-	-	-	-	-	-	-	-	2	997	-	735.941
prot-c-4479_14_2	C1-Esterase Inhibitor || id:prot-c-4479_14_2	-	-	-	-	-	-	0.00615577	0.0171891	0.720253	-	-	-	-	-	-	-	-	-	-	1	995	-	542.425
prot-c-2753_2_2	C1q || id:prot-c-2753_2_2	-	-	-	-	-	-	-0.0170371	0.0422059	0.686457	-	-	-	-	-	-	-	-	-	-	1	996	-	65.1088
prot-c-3285_23_2	C1r || id:prot-c-3285_23_2	-	-	-	-	-	-	-0.0111243	0.027558	0.686457	-	-	-	-	-	-	-	-	-	-	1	996	-	165.894
prot-c-3590_8_3	C1s || id:prot-c-3590_8_3	-	-	-	-	-	-	-0.0275742	0.0278859	0.322751	-	-	-	-	-	-	-	-	-	-	1	995	-	190.44
prot-c-3186_2_2	C2 || id:prot-c-3186_2_2	-	-	-	-	-	-	-0.0824732	0.0628593	0.18951	-	-	-	-	-	-	-	-	-	-	1	997	-	34.7275
prot-c-4792_51_2	C34 gp41 HIV Fragment || id:prot-c-4792_51_2	0.0294738	0.0145314	0.0425316	-	-	-	-	-	-	-	-	-	-	-	-	-	-	-	-	2	996	-	176.56
prot-c-4481_34_2	C4 || id:prot-c-4481_34_2	0.0566128	0.0170393	0.000892214	-	-	-	-	-	-	-	-	-	-	-	-	-	-	-	-	2	996	-	112.756
prot-c-2182_54_1	C4b || id:prot-c-2182_54_1	-	-	-	-	-	-	0.0294295	0.0313074	0.34721	-	-	-	-	-	-	-	-	-	-	1	993	-	132.48
prot-c-2888_49_2	C7 || id:prot-c-2888_49_2	-	-	-	-	-	-	0.00839465	0.0429356	0.844988	-	-	-	-	-	-	-	-	-	-	1	985	-	76.5975
prot-c-2429_27_4	C8 || id:prot-c-2429_27_4	-	-	-	-	-	-	-0.0561239	0.0592243	0.343307	-	-	-	-	-	-	-	-	-	-	1	997	-	52.3453
prot-c-2819_23_2	Cadherin-5 || id:prot-c-2819_23_2	-	-	-	-	-	-	0.0371868	0.0253935	0.143078	-	-	-	-	-	-	-	-	-	-	1	995	-	264.713
prot-c-4903_72_1	Calcineurin || id:prot-c-4903_72_1	-	-	-	-	-	-	-0.0139739	0.044219	0.75199	-	-	-	-	-	-	-	-	-	-	1	997	-	66.896
prot-c-2668_70_2	Calpain I || id:prot-c-2668_70_2	-	-	-	-	-	-	-0.0473426	0.0368504	0.198888	-	-	-	-	-	-	-	-	-	-	1	995	-	81.2521
prot-c-3026_5_2	Calpastatin || id:prot-c-3026_5_2	-	-	-	-	-	-	-0.0452273	0.052212	0.386368	-	-	-	-	-	-	-	-	-	-	1	995	-	51.4663
prot-c-3592_4_3	CAMK1 || id:prot-c-3592_4_3	0.000912718	0.0135883	0.946447	-	-	-	-	-	-	-	-	-	-	-	-	-	-	-	-	2	997	-	888.77
prot-c-3418_12_2	CAMK1D || id:prot-c-3418_12_2	-	-	-	-	-	-	0.0505178	0.0344631	0.142689	-	-	-	-	-	-	-	-	-	-	1	993	-	108.785
prot-c-4968_50_1	CAPG || id:prot-c-4968_50_1	-	-	-	-	-	-	0.0623199	0.0592201	0.292642	-	-	-	-	-	-	-	-	-	-	1	995	-	34.1641
prot-c-3352_80_3	Carbonic anhydrase 6 || id:prot-c-3352_80_3	-0.0209077	0.0839166	0.803246	-	-	-	-	-	-	-	-	-	-	-	-	-	-	-	-	2	996	-	208.026
prot-c-3420_21_2	Carbonic anhydrase XIII || id:prot-c-3420_21_2	-	-	-	-	-	-	-0.0444591	0.0397998	0.263965	-	-	-	-	-	-	-	-	-	-	1	997	-	86.6948
prot-c-3593_72_3	Caspase-3 || id:prot-c-3593_72_3	-	-	-	-	-	-	0.0439444	0.0573628	0.44363	-	-	-	-	-	-	-	-	-	-	1	995	-	46.2536
prot-c-3488_64_2	Catalase || id:prot-c-3488_64_2	-0.0226474	0.0140836	0.107818	-	-	-	-	-	-	-	-	-	-	-	-	-	-	-	-	2	996	-	159.777
prot-c-3179_51_2	Cathepsin A || id:prot-c-3179_51_2	-	-	-	-	-	-	-0.00733948	0.0523726	0.88855	-	-	-	-	-	-	-	-	-	-	1	997	-	45.8465
prot-c-3061_61_2	Cathepsin B || id:prot-c-3061_61_2	-	-	-	-	-	-	0.00740066	0.0317171	0.815503	-	-	-	-	-	-	-	-	-	-	1	997	-	125.664
prot-c-3181_50_2	Cathepsin S || id:prot-c-3181_50_2	-	-	-	-	-	-	-0.0481725	0.0277672	0.0827636	-	-	-	-	-	-	-	-	-	-	1	997	-	192.377
prot-c-4971_1_1	CATZ || id:prot-c-4971_1_1	-	-	-	-	-	-	-0.00670063	0.0478139	0.88855	-	-	-	-	-	-	-	-	-	-	1	997	-	56.25
prot-c-2890_59_2	CCL28 || id:prot-c-2890_59_2	-	-	-	-	-	-	-0.00471852	0.0499581	0.924752	-	-	-	-	-	-	-	-	-	-	1	994	-	42.302
prot-c-3290_50_2	CD109 || id:prot-c-3290_50_2	0.0583188	0.00969328	1.7833e-09	-	-	-	-	-	-	-	-	-	-	-	-	-	-	-	-	2	978	-	273.153
prot-c-3291_30_2	CD23 || id:prot-c-3291_30_2	-	-	-	-	-	-	-0.0121038	0.0508727	0.811941	-	-	-	-	-	-	-	-	-	-	1	994	-	58.9365
prot-c-5412_53_3	CD27 || id:prot-c-5412_53_3	-	-	-	-	-	-	0.0265722	0.0246535	0.281112	-	-	-	-	-	-	-	-	-	-	1	997	-	222.308
prot-c-3421_54_2	CD30 Ligand || id:prot-c-3421_54_2	-	-	-	-	-	-	-0.0345073	0.0602156	0.566603	-	-	-	-	-	-	-	-	-	-	1	996	-	38.4275
prot-c-2973_15_2	CD36 ANTIGEN || id:prot-c-2973_15_2	-	-	-	-	-	-	-0.133146	0.0368554	0.000303055	-	-	-	-	-	-	-	-	-	-	1	997	-	136.423
prot-c-4541_49_2	CDON || id:prot-c-4541_49_2	-	-	-	-	-	-	-0.0531125	0.030525	0.0818647	-	-	-	-	-	-	-	-	-	-	1	993	-	112.997
prot-c-3600_2_3	Chitotriosidase-1 || id:prot-c-3600_2_3	-	-	-	-	-	-	0.0024453	0.0193514	0.899445	-	-	-	-	-	-	-	-	-	-	1	996	-	628.004
prot-c-3028_36_2	Ck-b-8-1 || id:prot-c-3028_36_2	-	-	-	-	-	-	0.0332598	0.041298	0.420611	-	-	-	-	-	-	-	-	-	-	1	995	-	85.2113
prot-c-4332_6_2	CLC1B || id:prot-c-4332_6_2	-	-	-	-	-	-	0.0615973	0.0517593	0.234018	-	-	-	-	-	-	-	-	-	-	1	992	-	40.9472
prot-c-5066_134_3	CLM6 || id:prot-c-5066_134_3	0.0145807	0.0434141	0.736982	-	-	-	-	-	-	-	-	-	-	-	-	-	-	-	-	2	993	-	124.175
prot-c-3604_6_4	CNDP1 || id:prot-c-3604_6_4	-	-	-	-	-	-	0.0204429	0.04592	0.656187	-	-	-	-	-	-	-	-	-	-	1	995	-	63.3456
prot-c-3296_92_2	CNTN2 || id:prot-c-3296_92_2	-	-	-	-	-	-	-0.0113112	0.0270422	0.675742	-	-	-	-	-	-	-	-	-	-	1	993	-	188.513
prot-c-4906_35_1	Coagulation Factor V || id:prot-c-4906_35_1	-	-	-	-	-	-	-0.0541696	0.0348486	0.120082	-	-	-	-	-	-	-	-	-	-	1	997	-	112.572
prot-c-3184_25_2	Coagulation Factor VII || id:prot-c-3184_25_2	-0.00347376	0.0203371	0.864374	-	-	-	-	-	-	-	-	-	-	-	-	-	-	-	-	2	994	-	367.134
prot-c-2190_55_1	Coagulation Factor XI || id:prot-c-2190_55_1	0.030016	0.00660294	5.47114e-06	-	-	-	-	-	-	-	-	-	-	-	-	-	-	-	-	2	996	-	306.207
prot-c-4430_44_3	Collectin Kidney 1 || id:prot-c-4430_44_3	-	-	-	-	-	-	0.061603	0.0280252	0.0279397	-	-	-	-	-	-	-	-	-	-	1	996	-	195.44
prot-c-3666_17_4	complement factor H-related 5 || id:prot-c-3666_17_4	-0.0252662	0.0193472	0.191575	-	-	-	-	-	-	-	-	-	-	-	-	-	-	-	-	2	995	-	119.324
prot-c-3298_52_2	Contactin-4 || id:prot-c-3298_52_2	-0.0925844	0.0523394	0.0769066	-	-	-	-	-	-	-	-	-	-	-	-	-	-	-	-	2	995	-	64.8877
prot-c-3299_29_2	Contactin-5 || id:prot-c-3299_29_2	-	-	-	-	-	-	-0.010251	0.0437357	0.814687	-	-	-	-	-	-	-	-	-	-	1	995	-	79.5308
ukb-b-11650	Corneal hysteresis (left) || id:ukb-b-11650	-0.0520813	0.038239	0.1732	0.06241	0.0950734	0.513294	-	-	-	-0.00597116	0.179781	0.935077	0.945226	0.0117422	0.069137	0.865136	0.039953	0.096431	0.679662	88	97465	0.0634246	6391.16
ukb-b-11480	Corneal hysteresis (right) || id:ukb-b-11480	-0.0226388	0.0405472	0.576617	0.00314299	0.0928031	0.973047	-	-	-	-0.00127552	0.757809	0.362029	0.339135	-0.00610576	0.0650942	0.925269	0.00930203	0.0986243	0.925035	107	97653	0.075041	7600.12
ukb-b-4717	Corneal resistance factor (left) || id:ukb-b-4717	-0.0610671	0.0330148	0.0643582	0.0150546	0.0806956	0.852303	-	-	-	-0.00390402	0.296222	0.840765	0.84346	-0.0433848	0.0556264	0.435431	-0.0626488	0.0944949	0.508531	129	97465	0.0945606	9633.62
ukb-b-15178	Corneal resistance factor (right) || id:ukb-b-15178	-0.0402927	0.0322884	0.212068	0.0778265	0.0768864	0.313176	-	-	-	-0.00610084	0.0905707	0.677615	0.719647	-0.000512988	0.0517223	0.992087	0.0263913	0.0919288	0.77447	142	97653	0.105301	10812.2
prot-c-5346_24_3	CPNE1 || id:prot-c-5346_24_3	-	-	-	-	-	-	0.00143773	0.0193557	0.940788	-	-	-	-	-	-	-	-	-	-	1	997	-	388.09
prot-c-2672_60_1	Cripto || id:prot-c-2672_60_1	-	-	-	-	-	-	-0.0114213	0.0159973	0.475255	-	-	-	-	-	-	-	-	-	-	1	997	-	934.523
ukb-b-14670	Cylindrical power (left) || id:ukb-b-14670	0.0938322	0.321991	0.770735	0.477066	1.8891	0.816941	-	-	-	-0.0132459	0.849368	0.0956119	0.0507589	0.157432	0.309834	0.611372	0.258442	0.399404	0.552847	5	99071	0.00239392	235.884
ukb-b-10250	Cylindrical power (right) || id:ukb-b-10250	-0.0757337	0.29953	0.80039	3.59059	1.94175	0.161561	-	-	-	-0.119143	0.15322	0.182052	0.454371	0.0260397	0.332877	0.937648	0.0818963	0.438725	0.861005	5	99380	0.00207808	206.265
prot-c-2609_59_2	Cystatin C || id:prot-c-2609_59_2	-	-	-	-	-	-	-0.045887	0.0473875	0.332877	-	-	-	-	-	-	-	-	-	-	1	992	-	61.874
prot-c-3303_23_2	Cystatin M || id:prot-c-3303_23_2	-	-	-	-	-	-	-0.0292638	0.0550419	0.594958	-	-	-	-	-	-	-	-	-	-	1	992	-	30.2281
prot-c-3803_10_2	CYTD || id:prot-c-3803_10_2	-	-	-	-	-	-	0.0240775	0.0257887	0.350488	-	-	-	-	-	-	-	-	-	-	1	997	-	205.349
prot-c-3302_58_1	CYTF || id:prot-c-3302_58_1	-	-	-	-	-	-	0.02639	0.0226711	0.24441	-	-	-	-	-	-	-	-	-	-	1	997	-	264.063
prot-c-4786_58_3	Cytidylate kinase || id:prot-c-4786_58_3	-	-	-	-	-	-	-0.0834049	0.0568986	0.142689	-	-	-	-	-	-	-	-	-	-	1	993	-	38.5145
prot-c-5459_33_3	CYTN || id:prot-c-5459_33_3	0.0164802	0.0169338	0.330448	-	-	-	-	-	-	-	-	-	-	-	-	-	-	-	-	2	997	-	214.189
prot-c-4324_33_2	CYTT || id:prot-c-4324_33_2	0.0177571	0.0186443	0.340888	-	-	-	-	-	-	-	-	-	-	-	-	-	-	-	-	2	997	-	178.199
prot-c-5069_9_3	DAF || id:prot-c-5069_9_3	-	-	-	-	-	-	0.00145084	0.0298852	0.96128	-	-	-	-	-	-	-	-	-	-	1	995	-	157.001
prot-c-4355_13_1	DAPK2 || id:prot-c-4355_13_1	-	-	-	-	-	-	0.0187465	0.0380441	0.622183	-	-	-	-	-	-	-	-	-	-	1	994	-	78.872
prot-c-3029_52_2	DC-SIGN || id:prot-c-3029_52_2	0.0980744	0.0393785	0.0127542	-	-	-	-	-	-	-	-	-	-	-	-	-	-	-	-	2	996	-	525.752
prot-c-4979_34_2	DERM || id:prot-c-4979_34_2	-	-	-	-	-	-	-0.00183691	0.0499605	0.970671	-	-	-	-	-	-	-	-	-	-	1	997	-	61.5755
ukb-b-7992	Diastolic blood pressure, automated reading || id:ukb-b-7992	-0.0541189	0.0638604	0.396741	-0.268781	0.198611	0.177167	-	-	-	0.00408984	0.254804	0.136042	0.139535	-0.0456586	0.0936257	0.625783	-0.315531	0.276425	0.254749	255	436424	0.0310968	14423.5
ukb-b-18240	Diastolic blood pressure, manual reading || id:ukb-b-18240	0.131422	0.0963478	0.172555	0.243489	0.90529	0.813164	-	-	-	-0.00555402	0.911015	0.837658	0.65926	0.105012	0.205645	0.609597	0.0670476	0.269472	0.819568	4	39749	0.00326898	134.383
prot-c-3365_7_2	Dkk-4 || id:prot-c-3365_7_2	-	-	-	-	-	-	-0.0806972	0.0413553	0.0510195	-	-	-	-	-	-	-	-	-	-	1	996	-	73.3249
prot-c-3607_71_1	DKK3 || id:prot-c-3607_71_1	-	-	-	-	-	-	-0.0413432	0.0557338	0.458209	-	-	-	-	-	-	-	-	-	-	1	992	-	54.8044
prot-c-3845_51_2	DLRB1 || id:prot-c-3845_51_2	-0.0204096	0.0117114	0.0813854	-	-	-	-	-	-	-	-	-	-	-	-	-	-	-	-	2	996	-	196.528
prot-c-5249_31_3	DRAK2 || id:prot-c-5249_31_3	-	-	-	-	-	-	-0.0682045	0.0569758	0.231276	-	-	-	-	-	-	-	-	-	-	1	995	-	33.6864
ukb-b-13932	Duration of vigorous activity || id:ukb-b-13932	0.953913	0.4446	0.0319087	0.610751	1.50339	0.711802	-	-	-	0.00911498	0.823991	0.352345	0.227648	0.689454	0.577977	0.232919	0.654129	0.736166	0.424445	5	251501	0.000650197	163.875
ukb-b-16998	Duration of walks || id:ukb-b-16998	0.00674671	0.227693	0.976362	-1.36486	1.11531	0.244531	-	-	-	0.0223212	0.225369	0.885994	0.931925	0.0808287	0.401805	0.84057	0.103643	0.640259	0.873892	14	395831	0.0012452	492.493
ukb-b-15418	Duration screen displayed || id:ukb-b-15418	-0.105972	0.213186	0.619129	0.761666	0.949221	0.442987	-	-	-	-0.0237813	0.372578	0.331893	0.324705	-0.164709	0.272761	0.545938	-0.225021	0.431264	0.613189	11	152605	0.00290011	478.515
ukb-b-20140	Duration to complete alphanumeric path (trail #2) || id:ukb-b-20140	0.197943	0.257774	0.44255	-1.46857	1.20285	0.267916	-	-	-	0.05544	0.207041	0.0957171	0.167323	0.294643	0.26436	0.265042	0.313754	0.388651	0.44606	8	99477	0.00303631	306.557
ukb-b-19585	Duration to entering value || id:ukb-b-19585	0.478281	0.36668	0.192113	-0.998221	1.78142	0.605139	-	-	-	0.0419544	0.444158	0.0729708	0.0735459	0.203122	0.364593	0.577447	0.0328254	0.526367	0.952691	6	113410	0.00187116	212.54
ukb-b-19373	Duration to first press of snap-button in each round || id:ukb-b-19373	0.144073	0.138139	0.296969	-0.276582	0.656569	0.674775	-	-	-	0.00653075	0.514171	0.33632	0.32006	0.375725	0.198425	0.0582869	0.541967	0.537011	0.316067	77	459281	0.00657598	3146.46
ukb-b-11361	ECG, heart rate || id:ukb-b-11361	-0.00554324	0.125639	0.964809	0.212242	0.324937	0.529972	-	-	-	-0.0129216	0.484007	0.256656	0.228057	0.018242	0.150328	0.903415	0.0231218	0.181903	0.901373	11	68160	0.0091409	638.985
prot-c-3366_51_2	ECM1 || id:prot-c-3366_51_2	-	-	-	-	-	-	-0.00047253	0.0172448	0.97814	-	-	-	-	-	-	-	-	-	-	1	996	-	584.189
prot-c-2977_7_2	EDAR || id:prot-c-2977_7_2	-0.0204147	0.0536063	0.703332	0.298759	0.159559	0.312283	-	-	-	-0.114031	0.289493	0.0255749	0.234307	0.0101646	0.0344258	0.767795	0.0213746	0.0335816	0.589582	3	996	-	163.234
prot-c-4982_54_1	Elafin || id:prot-c-4982_54_1	-	-	-	-	-	-	0.0909583	0.0452383	0.0443628	-	-	-	-	-	-	-	-	-	-	1	994	-	59.3208
prot-c-2714_78_2	EMAP-2 || id:prot-c-2714_78_2	-	-	-	-	-	-	-0.0344205	0.0592135	0.561042	-	-	-	-	-	-	-	-	-	-	1	996	-	34.0356
prot-c-4546_27_3	EMR2 || id:prot-c-4546_27_3	-	-	-	-	-	-	0.0450488	0.0614786	0.463707	-	-	-	-	-	-	-	-	-	-	1	996	-	44.0895
prot-c-2979_8_2	ENA-78 || id:prot-c-2979_8_2	-	-	-	-	-	-	7.7108e-05	0.0633723	0.999029	-	-	-	-	-	-	-	-	-	-	1	995	-	35.904
prot-c-4908_6_1	Endoglin || id:prot-c-4908_6_1	-	-	-	-	-	-	-0.132849	0.0367729	0.000303055	-	-	-	-	-	-	-	-	-	-	1	997	-	117.506
prot-c-3611_70_4	Endothelin-converting enzyme 1 || id:prot-c-3611_70_4	-	-	-	-	-	-	-0.00833375	0.0380569	0.826664	-	-	-	-	-	-	-	-	-	-	1	995	-	84.6768
prot-c-4437_56_3	ENTP5 || id:prot-c-4437_56_3	-	-	-	-	-	-	-0.0322517	0.022009	0.142815	-	-	-	-	-	-	-	-	-	-	1	991	-	310.464
ukb-d-30210_irnt	Eosinophill percentage || id:ukb-d-30210_irnt	-0.0179696	0.0375962	0.632676	-0.0572325	0.0765164	0.455064	-	-	-	0.00139536	0.556068	0.0346545	0.0327781	-0.0555176	0.0624422	0.373947	-0.149411	0.103095	0.148314	300	349861	0.0963891	33799.4
prot-c-3431_54_2	EphA1 || id:prot-c-3431_54_2	-	-	-	-	-	-	0.0106113	0.0222098	0.63281	-	-	-	-	-	-	-	-	-	-	1	997	-	434.305
prot-c-5077_28_3	EPHB2 || id:prot-c-5077_28_3	-	-	-	-	-	-	-0.101092	0.0493293	0.0404299	-	-	-	-	-	-	-	-	-	-	1	994	-	49.6462
prot-c-5078_82_3	EphB6 || id:prot-c-5078_82_3	-	-	-	-	-	-	0.0904433	0.0610797	0.138675	-	-	-	-	-	-	-	-	-	-	1	997	-	33.9657
prot-c-2945_25_1	ER || id:prot-c-2945_25_1	-	-	-	-	-	-	0.083782	0.0387843	0.0307568	-	-	-	-	-	-	-	-	-	-	1	997	-	77.3696
prot-c-2855_49_2	ERK-1 || id:prot-c-2855_49_2	-	-	-	-	-	-	0.0547699	0.0516589	0.289044	-	-	-	-	-	-	-	-	-	-	1	994	-	38.1554
prot-c-2981_9_3	ESAM || id:prot-c-2981_9_3	-	-	-	-	-	-	0.0195518	0.0494921	0.692806	-	-	-	-	-	-	-	-	-	-	1	995	-	47.9694
prot-c-4984_83_1	Esterase D || id:prot-c-4984_83_1	-	-	-	-	-	-	0.0209048	0.0239284	0.382314	-	-	-	-	-	-	-	-	-	-	1	992	-	261.469
prot-c-3847_56_2	ETHE1 || id:prot-c-3847_56_2	-	-	-	-	-	-	-0.00804806	0.0455589	0.859782	-	-	-	-	-	-	-	-	-	-	1	997	-	64.2723
prot-c-4129_72_1	Factor B || id:prot-c-4129_72_1	-	-	-	-	-	-	0.0125863	0.029541	0.670062	-	-	-	-	-	-	-	-	-	-	1	997	-	127.69
prot-c-2567_5_6	Factor I || id:prot-c-2567_5_6	-	-	-	-	-	-	-0.0160014	0.0434407	0.712612	-	-	-	-	-	-	-	-	-	-	1	996	-	75.3249
ukb-b-12379	Fat || id:ukb-b-12379	-	-	-	-	-	-	-0.288782	0.492386	0.557542	-	-	-	-	-	-	-	-	-	-	1	64979	0.000473914	32.1423
ukb-b-5991	Father's age || id:ukb-b-5991	-	-	-	-	-	-	-0.577999	0.513739	0.260554	-	-	-	-	-	-	-	-	-	-	1	103181	0.000487542	50.5924
ukb-b-11303	Father's age at death || id:ukb-b-11303	0.617531	0.305227	0.0430543	-1.2246	0.843364	0.177131	-	-	-	0.0346157	0.0433409	0.268844	0.624975	0.725125	0.387299	0.0611706	0.736352	0.57606	0.227473	12	341118	0.00152649	528.835
prot-c-3310_62_1	FCG2A/B || id:prot-c-3310_62_1	-	-	-	-	-	-	0.0114276	0.0151896	0.45185	-	-	-	-	-	-	-	-	-	-	1	987	-	864.361
prot-c-3311_27_1	FCG3B || id:prot-c-3311_27_1	-	-	-	-	-	-	-0.0738676	0.0345087	0.0323103	-	-	-	-	-	-	-	-	-	-	1	992	-	129.05
prot-c-3613_62_5	FCN1 || id:prot-c-3613_62_5	-	-	-	-	-	-	0.0543368	0.0395986	0.170005	-	-	-	-	-	-	-	-	-	-	1	994	-	72.4883
prot-c-3313_21_2	FCN2 || id:prot-c-3313_21_2	-	-	-	-	-	-	0.0195338	0.0510453	0.701961	-	-	-	-	-	-	-	-	-	-	1	995	-	56.4151
prot-c-4440_15_2	FCRL3 || id:prot-c-4440_15_2	-	-	-	-	-	-	0.0106968	0.0213068	0.615643	-	-	-	-	-	-	-	-	-	-	1	994	-	288.659
prot-c-3031_66_1	Ferritin || id:prot-c-3031_66_1	-	-	-	-	-	-	0.0397033	0.0430031	0.355869	-	-	-	-	-	-	-	-	-	-	1	996	-	68.4922
prot-c-3367_8_3	FETUB || id:prot-c-3367_8_3	-	-	-	-	-	-	-0.0110079	0.062314	0.859782	-	-	-	-	-	-	-	-	-	-	1	997	-	37.3321
prot-c-4131_72_2	Fibronectin || id:prot-c-4131_72_2	0.00967686	0.0257012	0.706535	-	-	-	-	-	-	-	-	-	-	-	-	-	-	-	-	2	996	-	278.531
prot-c-3434_34_1	FN1.3 || id:prot-c-3434_34_1	-	-	-	-	-	-	0.0223326	0.0246981	0.365878	-	-	-	-	-	-	-	-	-	-	1	996	-	205.349
prot-c-3435_53_2	FN1.4 || id:prot-c-3435_53_2	-	-	-	-	-	-	0.0482115	0.0533182	0.365878	-	-	-	-	-	-	-	-	-	-	1	996	-	37.6137
ukb-b-11349	Folate || id:ukb-b-11349	-	-	-	-	-	-	0.000335352	0.501169	0.999466	-	-	-	-	-	-	-	-	-	-	1	64979	0.000467166	31.1158
ukb-b-19657	Forced expiratory volume in 1-second (FEV1) || id:ukb-b-19657	0.0477121	0.0713257	0.503539	0.181739	0.223606	0.417114	-	-	-	-0.00217271	0.527012	0.612224	0.602048	0.0665044	0.107309	0.535423	0.180146	0.321258	0.57546	256	421986	0.0220227	14511.7
ukb-b-11141	Forced expiratory volume in 1-second (FEV1), Best measure || id:ukb-b-11141	0.0784297	0.071697	0.273997	0.135332	0.227256	0.552099	-	-	-	-0.000995907	0.792078	0.334871	0.319242	0.0476471	0.107577	0.657831	0.0415854	0.286808	0.884844	229	345665	0.0233578	12804.8
ukb-b-8428	Forced expiratory volume in 1-second (FEV1), predicted || id:ukb-b-8428	0.0940267	0.0808641	0.244921	0.227018	0.239482	0.345043	-	-	-	-0.00296341	0.556168	0.336419	0.321601	0.193517	0.114624	0.0913589	0.281239	0.242701	0.248808	123	148653	0.0184527	6765.55
ukb-b-13405	Forced expiratory volume in 1-second (FEV1), predicted percentage || id:ukb-b-13405	0.0834321	0.0788439	0.289967	1.19329	0.332626	0.000560054	-	-	-	-0.0304788	0.000959019	0.0265026	0.136486	0.135998	0.104559	0.193371	0.231161	0.235967	0.330047	86	148653	0.0242428	3899.1
ukb-b-7953	Forced vital capacity (FVC) || id:ukb-b-7953	0.0978067	0.0683479	0.152427	0.0741601	0.188716	0.694608	-	-	-	0.00039128	0.893125	0.14299	0.134438	0.108414	0.103933	0.296896	0.173627	0.222371	0.435509	315	421986	0.0269933	19868.8
ukb-b-14713	Forced vital capacity (FVC), Best measure || id:ukb-b-14713	0.094027	0.0634579	0.138414	0.0479394	0.174267	0.783441	-	-	-	0.000822263	0.776589	0.40602	0.391369	0.14021	0.0972976	0.149573	0.162893	0.229454	0.478323	293	345665	0.0292157	17935.3
prot-c-3032_11_2	FSH || id:prot-c-3032_11_2	-	-	-	-	-	-	0.180845	0.0913731	0.0477947	-	-	-	-	-	-	-	-	-	-	1	994	-	32.7412
prot-c-4548_4_2	Fucosyltransferase 3 || id:prot-c-4548_4_2	-	-	-	-	-	-	-0.0114347	0.0203248	0.573708	-	-	-	-	-	-	-	-	-	-	1	996	-	385.729
prot-c-4549_78_2	FUT5 || id:prot-c-4549_78_2	-	-	-	-	-	-	-0.0983184	0.0679954	0.148189	-	-	-	-	-	-	-	-	-	-	1	995	-	31.3936
prot-c-4840_73_1	G-CSF || id:prot-c-4840_73_1	-	-	-	-	-	-	0.00209458	0.0198372	0.915909	-	-	-	-	-	-	-	-	-	-	1	997	-	364.047
prot-c-3066_12_1	Galectin-3 || id:prot-c-3066_12_1	-	-	-	-	-	-	-0.0216439	0.0409069	0.596735	-	-	-	-	-	-	-	-	-	-	1	992	-	68.2936
prot-c-3495_15_2	GCP-2 || id:prot-c-3495_15_2	-	-	-	-	-	-	-0.0473471	0.0194018	0.0146734	-	-	-	-	-	-	-	-	-	-	1	984	-	556.017
prot-c-3314_74_2	GFRa-1 || id:prot-c-3314_74_2	-0.0350802	0.00367079	1.21713e-21	-	-	-	-	-	-	-	-	-	-	-	-	-	-	-	-	2	978	-	72.5839
prot-c-2515_14_3	GFRa-2 || id:prot-c-2515_14_3	-	-	-	-	-	-	0.0441295	0.038254	0.248668	-	-	-	-	-	-	-	-	-	-	1	996	-	84.5481
prot-c-4842_62_2	Glypican 3 || id:prot-c-4842_62_2	-	-	-	-	-	-	-0.0640415	0.0622013	0.303205	-	-	-	-	-	-	-	-	-	-	1	993	-	35.0346
prot-c-4912_17_1	GOT1 || id:prot-c-4912_17_1	-	-	-	-	-	-	0.0517929	0.051157	0.311333	-	-	-	-	-	-	-	-	-	-	1	996	-	48.1913
prot-c-2620_4_2	gp130, soluble || id:prot-c-2620_4_2	-	-	-	-	-	-	0.0741392	0.0411222	0.0714042	-	-	-	-	-	-	-	-	-	-	1	993	-	64.6255
prot-c-4991_12_1	GPC5 || id:prot-c-4991_12_1	-0.00750506	0.0124884	0.547865	-	-	-	-	-	-	-	-	-	-	-	-	-	-	-	-	2	993	-	511.956
prot-c-5080_131_3	GPNMB || id:prot-c-5080_131_3	-	-	-	-	-	-	0.0125438	0.0442268	0.776698	-	-	-	-	-	-	-	-	-	-	1	996	-	57.3957
prot-c-3194_36_2	GPVI || id:prot-c-3194_36_2	-	-	-	-	-	-	-0.0345575	0.032128	0.282097	-	-	-	-	-	-	-	-	-	-	1	996	-	143.042
prot-c-3195_50_2	Granulysin || id:prot-c-3195_50_2	-	-	-	-	-	-	-0.0318242	0.0191034	0.0957347	-	-	-	-	-	-	-	-	-	-	1	995	-	406.022
prot-c-3440_7_2	granzyme A || id:prot-c-3440_7_2	-	-	-	-	-	-	0.0390681	0.0473173	0.408996	-	-	-	-	-	-	-	-	-	-	1	994	-	49.7025
prot-c-5265_12_3	GRB2-related adapter protein 2 || id:prot-c-5265_12_3	-	-	-	-	-	-	-0.0682316	0.0569984	0.231276	-	-	-	-	-	-	-	-	-	-	1	995	-	32.6384
prot-c-4992_49_1	GRN || id:prot-c-4992_49_1	-0.0317197	0.0256696	0.216573	-	-	-	-	-	-	-	-	-	-	-	-	-	-	-	-	2	996	-	299.186
prot-c-2985_35_1	Gro-a || id:prot-c-2985_35_1	-	-	-	-	-	-	0.021997	0.0154038	0.153283	-	-	-	-	-	-	-	-	-	-	1	996	-	724.687
ukb-d-30030_irnt	Haematocrit percentage || id:ukb-d-30030_irnt	-0.214767	0.0539967	6.96687e-05	-0.345812	0.107866	0.0015245	-	-	-	0.003252	0.162036	0.384561	0.40152	-0.205266	0.0932319	0.0276885	-0.240017	0.117124	0.041493	248	350475	0.0421704	22141.8
ukb-d-30020_irnt	Haemoglobin concentration || id:ukb-d-30020_irnt	-0.133652	0.0528048	0.0113717	-0.268877	0.101865	0.0088018	-	-	-	0.00338649	0.121989	0.47536	0.499861	-0.168938	0.0962395	0.0791917	-0.224939	0.115232	0.0519962	263	350474	0.0437757	24238
prot-c-2828_82_2	HAI-1 || id:prot-c-2828_82_2	-	-	-	-	-	-	-0.0581843	0.03855	0.131216	-	-	-	-	-	-	-	-	-	-	1	995	-	89.8327
ukb-b-7478	Hand grip strength (left) || id:ukb-b-7478	0.179322	0.120376	0.136308	-0.255337	0.449372	0.570738	-	-	-	0.00535789	0.316978	0.490581	0.490734	0.0179471	0.182073	0.921479	-0.0429138	0.452537	0.924575	153	461026	0.00806169	7266.15
ukb-b-10215	Hand grip strength (right) || id:ukb-b-10215	0.144762	0.116682	0.214733	-0.09787	0.420642	0.816297	-	-	-	0.00297595	0.54899	0.301821	0.29016	0.0497874	0.179746	0.781789	0.110844	0.448374	0.805039	173	461089	0.00900268	8088.29
prot-c-3054_3_2	Haptoglobin, Mixed Type || id:prot-c-3054_3_2	0.0198011	0.00378888	1.73102e-07	-	-	-	-	-	-	-	-	-	-	-	-	-	-	-	-	2	996	-	434.122
prot-c-2900_53_3	HCC-1 || id:prot-c-2900_53_3	-	-	-	-	-	-	-0.013491	0.0285909	0.637024	-	-	-	-	-	-	-	-	-	-	1	997	-	209.67
prot-c-4913_78_1	HCC-4 || id:prot-c-4913_78_1	-	-	-	-	-	-	0.0245966	0.0221816	0.267486	-	-	-	-	-	-	-	-	-	-	1	997	-	538.24
prot-c-4914_10_1	HCG || id:prot-c-4914_10_1	-	-	-	-	-	-	0.022359	0.0562266	0.690882	-	-	-	-	-	-	-	-	-	-	1	996	-	61.9053
prot-c-3374_49_2	HCK || id:prot-c-3374_49_2	-	-	-	-	-	-	0.135615	0.0593364	0.0222824	-	-	-	-	-	-	-	-	-	-	1	997	-	30.4373
ukb-b-8875	Heel bone mineral density (BMD) || id:ukb-b-8875	-0.00232901	0.0314379	0.940944	0.0699676	0.0626647	0.264945	-	-	-	-0.00266037	0.18332	0.166749	0.174607	0.0151327	0.051181	0.767482	0.0669322	0.0774087	0.387806	358	265627	0.126578	38423.2
ukb-b-1096	Heel bone mineral density (BMD) (left) || id:ukb-b-1096	-0.000976521	0.0337691	0.97693	0.0197708	0.0717313	0.783105	-	-	-	-0.000915692	0.743209	0.111766	0.103961	0.042884	0.0506306	0.396996	0.0513674	0.07424	0.489744	215	146139	0.114204	18985.2
ukb-b-4657	Heel bone mineral density (BMD) (right) || id:ukb-b-4657	-0.00598128	0.0339533	0.860167	0.0517626	0.0712691	0.468404	-	-	-	-0.00252013	0.35771	0.0479556	0.0475694	0.0445263	0.0517408	0.389477	0.0740202	0.0805356	0.359015	229	146093	0.117673	19726.8
ukb-b-20124	Heel bone mineral density (BMD) T-score, automated || id:ukb-b-20124	-0.0126967	0.0313671	0.685642	0.0643987	0.061799	0.298082	-	-	-	-0.00284632	0.148734	0.129357	0.138699	-0.00341815	0.0508786	0.946436	-0.000714881	0.0697089	0.991823	361	265753	0.127025	38570.7
ukb-b-15730	Heel bone mineral density (BMD) T-score, automated (left) || id:ukb-b-15730	0.0184029	0.0339488	0.587765	0.0154821	0.0728581	0.831927	-	-	-	0.000129514	0.963882	0.116552	0.107414	0.0540517	0.0536424	0.313632	0.0516049	0.0742995	0.488107	210	146226	0.112868	18751.5
ukb-b-20032	Heel bone mineral density (BMD) T-score, automated (right) || id:ukb-b-20032	0.00380937	0.0320001	0.905242	0.0460893	0.0678881	0.497914	-	-	-	-0.0018499	0.480693	0.440859	0.431525	0.0501111	0.0528777	0.343293	0.0819448	0.0820721	0.319154	222	146181	0.115515	19367.2
ukb-b-11364	Heel bone mineral density (BMD), manual entry || id:ukb-b-11364	0.0214543	0.0385257	0.577606	-0.100996	0.0953766	0.294352	-	-	-	0.008983	0.166905	0.163632	0.190327	-0.0178052	0.0598639	0.76614	-0.014569	0.0688477	0.833192	56	40613	0.0894098	3884.55
ukb-b-17612	Heel bone ultrasound T-score, manual entry || id:ukb-b-17612	0.0301358	0.0478474	0.528804	-0.122063	0.129769	0.352844	-	-	-	0.0105858	0.215258	0.120327	0.137935	-0.0125417	0.0657165	0.848646	-0.00702634	0.0880159	0.93678	40	40613	0.0610288	2579.08
ukb-b-17952	Heel Broadband ultrasound attenuation (BUA), manual entry || id:ukb-b-17952	0.0386919	0.0444788	0.384357	-0.128442	0.12231	0.30029	-	-	-	0.0113996	0.149505	0.533454	0.588341	-0.0171432	0.0674547	0.799385	-0.0429205	0.0785007	0.587663	40	40613	0.0547675	2459.32
ukb-b-5447	Heel broadband ultrasound attenuation (left) || id:ukb-b-5447	0.01188	0.0368665	0.747269	0.0758513	0.079777	0.342944	-	-	-	-0.00277612	0.366986	0.104721	0.103525	0.00469981	0.0618191	0.939399	0.031158	0.0806075	0.699537	188	146218	0.0958152	16423.6
ukb-b-6027	Heel broadband ultrasound attenuation (right) || id:ukb-b-6027	0.0294521	0.0358962	0.411943	0.0327948	0.0765405	0.668794	-	-	-	-0.000144712	0.960585	0.163256	0.151213	-0.00229383	0.0589439	0.968958	-0.0413521	0.0868703	0.634598	194	146171	0.0979464	16974.2
ukb-b-15851	Heel Broadband ultrasound attenuation, direct entry || id:ukb-b-15851	0.0412868	0.0338045	0.221957	0.065228	0.070373	0.354674	-	-	-	-0.000832847	0.698242	0.322549	0.310776	0.0538007	0.0525525	0.305952	0.148691	0.0885546	0.0940966	326	265737	0.105673	32919.3
ukb-b-19234	Heel quantitative ultrasound index (QUI), direct entry || id:ukb-b-19234	-0.0114566	0.0313446	0.714735	0.0630728	0.0617671	0.307876	-	-	-	-0.00275164	0.162473	0.132723	0.141067	-0.00103278	0.0514692	0.983991	0.0112949	0.0712923	0.874206	361	265753	0.127023	38570.5
ukb-b-845	Heel quantitative ultrasound index (QUI), direct entry (left) || id:ukb-b-845	0.0193817	0.0339285	0.567831	0.0170151	0.0727929	0.815411	-	-	-	0.000104915	0.970703	0.121858	0.11241	0.054772	0.0541321	0.311624	0.0512567	0.0794521	0.519553	210	146226	0.112868	18751.4
ukb-b-5463	Heel quantitative ultrasound index (QUI), direct entry (right) || id:ukb-b-5463	0.0045115	0.0318843	0.887478	0.0436225	0.0676576	0.519759	-	-	-	-0.00171129	0.512731	0.47121	0.460434	0.0500867	0.0547484	0.360269	0.0819255	0.0806136	0.31061	222	146181	0.115517	19367.1
ukb-b-17848	Heel quantitative ultrasound index (QUI), manual entry || id:ukb-b-17848	-0.002638	0.037469	0.943871	-0.0740173	0.0938176	0.433657	-	-	-	0.00532979	0.410068	0.280814	0.27196	-0.0248014	0.0606319	0.682504	-0.0196558	0.0701886	0.780515	55	40613	0.0881019	3817.64
prot-c-4915_64_2	Hemoglobin || id:prot-c-4915_64_2	-	-	-	-	-	-	-0.00574587	0.0486616	0.906006	-	-	-	-	-	-	-	-	-	-	1	996	-	48.7624
prot-c-2768_56_2	Hemopexin || id:prot-c-2768_56_2	-	-	-	-	-	-	0.0101063	0.0237356	0.670262	-	-	-	-	-	-	-	-	-	-	1	996	-	262.116
prot-c-3316_58_1	Heparin cofactor II || id:prot-c-3316_58_1	-	-	-	-	-	-	0.00462653	0.0391819	0.906006	-	-	-	-	-	-	-	-	-	-	1	996	-	71.8764
prot-c-3617_80_4	HGFA || id:prot-c-3617_80_4	-	-	-	-	-	-	0.0452984	0.0316207	0.151985	-	-	-	-	-	-	-	-	-	-	1	995	-	168.48
ukb-d-30300_irnt	High light scatter reticulocyte count || id:ukb-d-30300_irnt	-0.0427083	0.0364614	0.241466	-0.0614341	0.0670671	0.360464	-	-	-	0.000699396	0.73947	0.216461	0.205667	-0.110856	0.0582282	0.0569347	-0.153367	0.0655797	0.0200681	277	344729	0.0951157	33192.7
ukb-d-30290_irnt	High light scatter reticulocyte percentage || id:ukb-d-30290_irnt	-0.0182254	0.035683	0.60952	-0.0458424	0.0668167	0.493217	-	-	-	0.00102419	0.625123	0.372059	0.360131	-0.102881	0.060457	0.0888063	-0.11665	0.0701753	0.0975634	285	344729	0.0962458	33109
ukb-b-15590	Hip circumference || id:ukb-b-15590	0.186874	0.0498974	0.000180274	0.0688203	0.135893	0.612823	-	-	-	0.0023359	0.350852	0.0124111	0.0123467	0.170723	0.0786013	0.0298548	0.186924	0.146652	0.203157	418	462117	0.0533424	26685
prot-c-3443_61_2	HIPK3 || id:prot-c-3443_61_2	-	-	-	-	-	-	0.090235	0.0636121	0.156039	-	-	-	-	-	-	-	-	-	-	1	996	-	31.9678
ukb-d-22702_irnt	Home location - east co-ordinate (rounded) || id:ukb-d-22702_irnt	0.778494	0.273391	0.00440571	0.246154	1.88733	0.901316	-	-	-	0.0136434	0.782322	0.923249	0.866023	0.827498	0.623714	0.184599	1.28535	0.924125	0.21365	7	361187	0.000559068	226.202
ukb-d-22704_irnt	Home location - north co-ordinate (rounded) || id:ukb-d-22704_irnt	0.951821	0.581662	0.10176	-0.243919	1.23328	0.855859	-	-	-	0.0292357	0.34315	0.479041	0.525883	1.06094	0.781161	0.174414	1.10332	1.14911	0.391351	5	361187	0.000330699	159.311
ukb-b-1666	Home location at assessment - east co-ordinate (rounded) || id:ukb-b-1666	-0.266608	0.246505	0.279452	-0.712115	0.585229	0.234605	-	-	-	0.00927023	0.396961	0.742638	0.733955	-0.241762	0.376046	0.520286	-0.302738	0.743864	0.687231	28	458557	0.00173038	917.232
ukb-b-4068	Home location at assessment - north co-ordinate (rounded) || id:ukb-b-4068	0.180401	0.142958	0.206977	0.444253	0.353812	0.211891	-	-	-	-0.00484384	0.416539	0.114659	0.111116	0.0458032	0.2015	0.820181	-0.0530556	0.439348	0.904097	113	458557	0.00695621	4128.61
prot-c-4996_66_1	HRG || id:prot-c-4996_66_1	-	-	-	-	-	-	0.0192681	0.0178769	0.281112	-	-	-	-	-	-	-	-	-	-	1	997	-	528.081
prot-c-2770_51_2	I-309 || id:prot-c-2770_51_2	-	-	-	-	-	-	0.00785493	0.0553996	0.887248	-	-	-	-	-	-	-	-	-	-	1	994	-	36.0721
prot-c-3038_9_2	I-TAC || id:prot-c-3038_9_2	-	-	-	-	-	-	0.024358	0.0435949	0.576343	-	-	-	-	-	-	-	-	-	-	1	993	-	58.7368
prot-c-3198_4_1	IDS || id:prot-c-3198_4_1	-	-	-	-	-	-	-0.00883001	0.0630086	0.88855	-	-	-	-	-	-	-	-	-	-	1	997	-	31.416
prot-c-3169_70_2	IDUA || id:prot-c-3169_70_2	-	-	-	-	-	-	-0.00488962	0.0521063	0.925237	-	-	-	-	-	-	-	-	-	-	1	996	-	40.7682
prot-c-2952_75_2	IGF-I || id:prot-c-2952_75_2	-	-	-	-	-	-	-0.0109672	0.0567	0.846626	-	-	-	-	-	-	-	-	-	-	1	993	-	49.9141
prot-c-3676_15_3	IGF-II receptor || id:prot-c-3676_15_3	-0.00212611	0.00682743	0.755491	-	-	-	-	-	-	-	-	-	-	-	-	-	-	-	-	2	994	-	266.803
prot-c-2571_12_3	IGFBP-3 || id:prot-c-2571_12_3	-	-	-	-	-	-	-0.00820748	0.0424322	0.846626	-	-	-	-	-	-	-	-	-	-	1	993	-	99.1019
prot-c-3320_49_2	IGFBP-7 || id:prot-c-3320_49_2	-	-	-	-	-	-	-0.0331926	0.0428404	0.43846	-	-	-	-	-	-	-	-	-	-	1	995	-	72.7097
prot-c-2630_12_2	IL-1 R AcP || id:prot-c-2630_12_2	-	-	-	-	-	-	-0.0219771	0.0169601	0.19504	-	-	-	-	-	-	-	-	-	-	1	996	-	1124.26
prot-c-4234_8_2	IL-1 R4 || id:prot-c-4234_8_2	-	-	-	-	-	-	-0.012209	0.0208774	0.558687	-	-	-	-	-	-	-	-	-	-	1	996	-	406.83
prot-c-3814_63_1	IL-11 RA || id:prot-c-3814_63_1	-	-	-	-	-	-	-0.00978139	0.0477966	0.837849	-	-	-	-	-	-	-	-	-	-	1	997	-	31.9228
prot-c-2632_5_2	IL-12 Rb1 || id:prot-c-2632_5_2	-	-	-	-	-	-	0.0351209	0.0203277	0.0840349	-	-	-	-	-	-	-	-	-	-	1	994	-	361.38
prot-c-3815_14_1	IL-12 RB2 || id:prot-c-3815_14_1	-	-	-	-	-	-	0.00864751	0.0513923	0.866375	-	-	-	-	-	-	-	-	-	-	1	996	-	42.9025
prot-c-3445_53_2	IL-15 Ra || id:prot-c-3445_53_2	-	-	-	-	-	-	0.151983	0.0480259	0.00155294	-	-	-	-	-	-	-	-	-	-	1	991	-	58.9824
prot-c-2774_10_3	IL-16 || id:prot-c-2774_10_3	-	-	-	-	-	-	0.0469886	0.0589187	0.425151	-	-	-	-	-	-	-	-	-	-	1	997	-	45.9413
prot-c-3376_49_2	IL-17 RD || id:prot-c-3376_49_2	-	-	-	-	-	-	0.0143976	0.0253153	0.569537	-	-	-	-	-	-	-	-	-	-	1	996	-	205.923
prot-c-2992_59_2	IL-17 sR || id:prot-c-2992_59_2	-	-	-	-	-	-	-0.000745231	0.0188882	0.968528	-	-	-	-	-	-	-	-	-	-	1	997	-	523.953
prot-c-5084_154_3	IL-17B R || id:prot-c-5084_154_3	-	-	-	-	-	-	0.133319	0.0514191	0.00951992	-	-	-	-	-	-	-	-	-	-	1	995	-	43.6525
prot-c-4137_57_2	IL-17E || id:prot-c-4137_57_2	-	-	-	-	-	-	-0.047815	0.0238348	0.0448455	-	-	-	-	-	-	-	-	-	-	1	995	-	286.625
prot-c-3446_7_2	IL-18 Ra || id:prot-c-3446_7_2	-	-	-	-	-	-	-0.0138481	0.017229	0.421531	-	-	-	-	-	-	-	-	-	-	1	997	-	628.003
prot-c-2993_1_2	IL-18 Rb || id:prot-c-2993_1_2	-	-	-	-	-	-	-0.00544273	0.0319551	0.864755	-	-	-	-	-	-	-	-	-	-	1	994	-	111.302
prot-c-3035_80_2	IL-19 || id:prot-c-3035_80_2	0.0737944	0.0209583	0.000429905	-	-	-	-	-	-	-	-	-	-	-	-	-	-	-	-	2	996	-	207.726
prot-c-4851_25_1	IL-1a || id:prot-c-4851_25_1	-	-	-	-	-	-	0.024013	0.0609476	0.693585	-	-	-	-	-	-	-	-	-	-	1	989	-	31.36
prot-c-3037_62_1	IL-1b || id:prot-c-3037_62_1	-	-	-	-	-	-	0.129952	0.0591192	0.0279397	-	-	-	-	-	-	-	-	-	-	1	996	-	36.2164
prot-c-2994_71_2	IL-1Rrp2 || id:prot-c-2994_71_2	-	-	-	-	-	-	-0.00885144	0.0431004	0.837285	-	-	-	-	-	-	-	-	-	-	1	996	-	61.1993
prot-c-5087_5_3	IL-22BP || id:prot-c-5087_5_3	-	-	-	-	-	-	-0.0103787	0.0574414	0.856617	-	-	-	-	-	-	-	-	-	-	1	989	-	36.9177
prot-c-5088_175_3	IL-23 R || id:prot-c-5088_175_3	-	-	-	-	-	-	0.00223368	0.0391478	0.954499	-	-	-	-	-	-	-	-	-	-	1	996	-	68.8569
prot-c-3741_4_3	IL-5 || id:prot-c-3741_4_3	-	-	-	-	-	-	-0.0518785	0.0353913	0.142689	-	-	-	-	-	-	-	-	-	-	1	993	-	107.744
prot-c-4491_4_2	IL-5 Ra || id:prot-c-4491_4_2	-	-	-	-	-	-	-0.0180342	0.0327768	0.582174	-	-	-	-	-	-	-	-	-	-	1	994	-	127.238
prot-c-4139_71_2	IL-6 sRa || id:prot-c-4139_71_2	-	-	-	-	-	-	-0.0348187	0.0121879	0.00427905	-	-	-	-	-	-	-	-	-	-	1	996	-	2377.54
prot-c-5089_11_3	IL-7 Ra || id:prot-c-5089_11_3	-	-	-	-	-	-	-0.0020972	0.0342185	0.951129	-	-	-	-	-	-	-	-	-	-	1	996	-	94.7314
prot-c-5090_49_2	ILT-2 || id:prot-c-5090_49_2	-	-	-	-	-	-	0.00502527	0.0185713	0.786704	-	-	-	-	-	-	-	-	-	-	1	996	-	435.557
prot-c-5091_28_3	ILT-4 || id:prot-c-5091_28_3	-	-	-	-	-	-	-0.0131349	0.0193974	0.498311	-	-	-	-	-	-	-	-	-	-	1	995	-	390.458
prot-c-5229_90_3	IMDH1 || id:prot-c-5229_90_3	0.0039267	0.0346081	0.909664	-0.0571921	0.115704	0.707744	-	-	-	0.0283265	0.671124	0.0920041	0.0575127	-0.0107423	0.0251349	0.6691	-0.0138683	0.0281053	0.670563	3	995	-	264.83
prot-c-5250_53_3	IMDH2 || id:prot-c-5250_53_3	-	-	-	-	-	-	0.0617983	0.0394181	0.116936	-	-	-	-	-	-	-	-	-	-	1	997	-	73.8913
ukb-d-30280_irnt	Immature reticulocyte fraction || id:ukb-d-30280_irnt	-0.00779957	0.0434358	0.857494	-0.00138733	0.0776622	0.985765	-	-	-	-0.000252261	0.920672	0.147566	0.136685	0.00443805	0.0719049	0.950785	-0.0582034	0.0774149	0.453019	204	344728	0.0689282	23710.2
ukb-b-19379	Impedance of arm (left) || id:ukb-b-19379	-0.0764416	0.0665325	0.250582	0.196829	0.182269	0.280748	-	-	-	-0.00389374	0.108075	0.00242552	0.00289947	-0.0999879	0.0983705	0.309419	-0.258505	0.266349	0.332271	472	454850	0.0307404	30727.4
ukb-b-7859	Impedance of arm (right) || id:ukb-b-7859	-0.0932198	0.062806	0.137742	0.199442	0.173015	0.249601	-	-	-	-0.00416538	0.0702069	0.153014	0.171959	-0.0433172	0.0975648	0.657054	0.0726683	0.273582	0.79065	471	454826	0.030709	30928.9
ukb-b-14068	Impedance of leg (left) || id:ukb-b-14068	-0.0809352	0.0505392	0.109281	-0.0628507	0.13327	0.637421	-	-	-	-0.000339268	0.883448	0.000732218	0.00065924	-0.0980988	0.0752392	0.192293	-0.200848	0.183451	0.274131	488	454857	0.0542207	32716.4
ukb-b-7376	Impedance of leg (right) || id:ukb-b-7376	-0.0896137	0.0503081	0.0748641	0.116104	0.139263	0.404862	-	-	-	-0.00376295	0.113899	0.0154634	0.0176418	-0.0574214	0.0770868	0.456336	-0.121128	0.20997	0.564287	482	454863	0.0514042	31542.3
ukb-b-19921	Impedance of whole body || id:ukb-b-19921	-0.0775627	0.0576851	0.178758	-0.0419961	0.151674	0.781979	-	-	-	-0.000567481	0.799916	0.000904321	0.000822464	-0.0892101	0.0883355	0.312543	-0.199346	0.213704	0.351345	525	454840	0.0412897	35831.3
prot-c-3503_4_2	Integrin a1b1 || id:prot-c-3503_4_2	-	-	-	-	-	-	-0.00797432	0.064918	0.902236	-	-	-	-	-	-	-	-	-	-	1	997	-	37.3565
ukb-b-8929	Interpolated Age of participant when non-cancer illness first diagnosed || id:ukb-b-8929	0.682556	0.26043	0.00877017	1.9257	1.15359	0.118946	-	-	-	-0.0264379	0.28889	0.235249	0.254101	0.662713	0.324504	0.0411285	0.468968	0.478775	0.343949	15	342336	0.00208164	699.549
ukb-b-5666	Interpolated Age of participant when operation took place || id:ukb-b-5666	0.628017	0.309349	0.0423438	-1.18254	1.42813	0.434972	-	-	-	0.0326779	0.234729	0.469544	0.5458	0.735415	0.413365	0.0752244	0.360036	0.583401	0.554302	9	364083	0.00115007	409.65
ukb-b-8800	Interpolated Year when cancer first diagnosed || id:ukb-b-8800	-	-	-	-	-	-	0.239213	0.397462	0.547274	-	-	-	-	-	-	-	-	-	-	1	39107	0.000742731	30.4477
ukb-b-17841	Interpolated Year when non-cancer illness first diagnosed || id:ukb-b-17841	0.594294	0.279049	0.0331956	0.916814	1.2496	0.473754	-	-	-	-0.00652779	0.794251	0.057001	0.0419876	0.667939	0.309776	0.0310679	0.90636	0.490739	0.0822391	18	342336	0.00242219	823.52
ukb-b-671	Interpolated Year when operation took place || id:ukb-b-671	0.739421	0.164778	7.21029e-06	-0.0218066	1.5478	0.989104	-	-	-	0.0137822	0.6292	0.979727	0.970797	0.865408	0.40309	0.0317984	0.897094	0.672183	0.214786	10	364083	0.00120019	434.916
ukb-b-16311	Interval between previous point and current one in alphanumeric path (trail #2) || id:ukb-b-16311	0.138669	0.235673	0.556268	-1.16114	1.18064	0.363348	-	-	-	0.0425489	0.304465	0.199821	0.230597	0.267359	0.258491	0.300992	0.321704	0.343708	0.380442	8	105451	0.00297451	319.064
ukb-b-9917	Interval between previous point and current one in numeric path (trail #1) || id:ukb-b-9917	-	-	-	-	-	-	-0.00299527	0.57853	0.995869	-	-	-	-	-	-	-	-	-	-	1	109986	0.000339849	37.7433
ukb-b-19071	Intra-ocular pressure, corneal-compensated (left) || id:ukb-b-19071	-0.0355418	0.0596006	0.550953	0.0349162	0.191238	0.856006	-	-	-	-0.0030822	0.697287	0.755892	0.7256	-0.00660035	0.0897452	0.941372	-0.00557976	0.129966	0.965954	44	97465	0.0275646	2727.43
ukb-b-19277	Intra-ocular pressure, corneal-compensated (right) || id:ukb-b-19277	-0.00988636	0.0623191	0.873952	-0.301723	0.173574	0.0885712	-	-	-	0.0123259	0.075908	0.644872	0.735181	-0.0111065	0.0940763	0.906021	-0.0287316	0.141002	0.839379	50	97653	0.0275441	2726.62
ukb-b-12440	Intra-ocular pressure, Goldmann-correlated (left) || id:ukb-b-12440	-0.0669879	0.0396115	0.0908136	-0.159947	0.135403	0.240572	-	-	-	0.00399019	0.466928	0.974897	0.973124	-0.0145358	0.069526	0.834393	-0.00180261	0.120763	0.988123	93	97465	0.0540037	5398.37
ukb-b-14146	Intra-ocular pressure, Goldmann-correlated (right) || id:ukb-b-14146	-0.0421507	0.0428394	0.325153	-0.306535	0.138835	0.0298507	-	-	-	0.0115004	0.0463074	0.845634	0.901122	-0.013402	0.0697023	0.847527	-0.0356559	0.126946	0.779458	90	97653	0.0524619	5262.53
prot-c-3448_13_2	IR || id:prot-c-3448_13_2	-	-	-	-	-	-	-0.102414	0.0283487	0.000303055	-	-	-	-	-	-	-	-	-	-	1	997	-	214.622
prot-c-5092_51_3	JAG1 || id:prot-c-5092_51_3	-0.118854	0.0873615	0.173676	-	-	-	-	-	-	-	-	-	-	-	-	-	-	-	-	2	989	-	81.0465
prot-c-2831_29_1	Kallikrein 11 || id:prot-c-2831_29_1	-	-	-	-	-	-	0.0177973	0.0637435	0.78009	-	-	-	-	-	-	-	-	-	-	1	996	-	37.0151
prot-c-3199_54_2	kallikrein 12 || id:prot-c-3199_54_2	-	-	-	-	-	-	-0.0311749	0.0251096	0.214403	-	-	-	-	-	-	-	-	-	-	1	996	-	247.748
prot-c-3378_49_2	Kallikrein 7 || id:prot-c-3378_49_2	-	-	-	-	-	-	0.0627671	0.0485838	0.19638	-	-	-	-	-	-	-	-	-	-	1	994	-	66.1783
prot-c-3449_58_2	Kallistatin || id:prot-c-3449_58_2	-	-	-	-	-	-	-0.00410039	0.0247513	0.868422	-	-	-	-	-	-	-	-	-	-	1	996	-	235.315
prot-c-5095_21_3	KI2L4 || id:prot-c-5095_21_3	-	-	-	-	-	-	0.00120111	0.0336294	0.971509	-	-	-	-	-	-	-	-	-	-	1	992	-	185.232
prot-c-4495_33_2	Kininogen, HMW || id:prot-c-4495_33_2	-	-	-	-	-	-	0.0143111	0.0166223	0.389259	-	-	-	-	-	-	-	-	-	-	1	996	-	551.31
prot-c-4559_64_2	KYNU || id:prot-c-4559_64_2	-	-	-	-	-	-	-0.0167234	0.0182077	0.358365	-	-	-	-	-	-	-	-	-	-	1	997	-	443.945
prot-c-2781_63_2	LAG-1 || id:prot-c-2781_63_2	-	-	-	-	-	-	-0.145558	0.0504626	0.00392071	-	-	-	-	-	-	-	-	-	-	1	997	-	44.8899
prot-c-5099_14_3	LAG-3 || id:prot-c-5099_14_3	-	-	-	-	-	-	-0.0652997	0.0632391	0.301798	-	-	-	-	-	-	-	-	-	-	1	997	-	32.5128
prot-c-3889_64_2	Lamin-B1 || id:prot-c-3889_64_2	-	-	-	-	-	-	0.0456185	0.0532194	0.391347	-	-	-	-	-	-	-	-	-	-	1	997	-	32.6269
prot-c-4237_70_3	LCMT1 || id:prot-c-4237_70_3	-0.0517998	0.00883451	4.53648e-09	-	-	-	-	-	-	-	-	-	-	-	-	-	-	-	-	2	996	-	88.8033
prot-c-2783_18_2	LD78-beta || id:prot-c-2783_18_2	-	-	-	-	-	-	0.0836475	0.053868	0.120465	-	-	-	-	-	-	-	-	-	-	1	995	-	51.7681
ukb-b-7212	Leg fat mass (left) || id:ukb-b-7212	0.319622	0.0622922	2.88191e-07	0.193234	0.173712	0.266607	-	-	-	0.00193841	0.436146	0.0741066	0.0723989	0.260711	0.101047	0.00987718	0.311254	0.191426	0.104701	423	454823	0.0327461	25944.3
ukb-b-18096	Leg fat mass (right) || id:ukb-b-18096	0.326864	0.0615469	1.0914e-07	0.138239	0.172644	0.423745	-	-	-	0.0029088	0.242929	0.0807642	0.0829711	0.250954	0.0974741	0.0100364	0.303245	0.20328	0.136506	425	454846	0.0333523	25810.5
ukb-b-18377	Leg fat percentage (left) || id:ukb-b-18377	0.438632	0.0849038	2.38866e-07	0.285501	0.277958	0.305012	-	-	-	0.00172418	0.563188	0.291074	0.282977	0.368592	0.133061	0.00560399	0.493226	0.346424	0.155336	381	454826	0.0165956	20780.8
ukb-b-20531	Leg fat percentage (right) || id:ukb-b-20531	0.439727	0.0833334	1.31514e-07	0.171677	0.270323	0.525757	-	-	-	0.00307088	0.297914	0.346304	0.347635	0.363094	0.129952	0.00520492	0.488701	0.329717	0.139117	383	454854	0.0170201	20767.6
ukb-b-16099	Leg fat-free mass (left) || id:ukb-b-16099	0.243153	0.0600345	5.11682e-05	0.119776	0.147307	0.416543	-	-	-	0.00181403	0.359473	0.313068	0.311436	0.159356	0.0966051	0.0990325	0.101639	0.180938	0.574548	503	454805	0.0328657	38487.3
ukb-b-12828	Leg fat-free mass (right) || id:ukb-b-12828	0.18041	0.0596837	0.00250473	0.0427706	0.147389	0.771792	-	-	-	0.00203885	0.30759	0.323004	0.323644	0.157784	0.0974595	0.105453	0.125521	0.184501	0.496611	505	454835	0.0332639	38990.7
ukb-b-17271	Leg predicted mass (left) || id:ukb-b-17271	0.212391	0.0597299	0.000376755	0.150253	0.146171	0.304481	-	-	-	0.000909491	0.641532	0.443942	0.434223	0.16019	0.0953417	0.0929239	0.103567	0.17129	0.545699	504	454799	0.032443	38493.8
ukb-b-14310	Leg predicted mass (right) || id:ukb-b-14310	0.183779	0.0595442	0.00202575	0.053746	0.146644	0.714141	-	-	-	0.00191549	0.332351	0.431755	0.431079	0.156653	0.0987473	0.112647	0.101132	0.183897	0.582608	502	454834	0.0327801	38929.5
ukb-b-11358	Length of time at current address || id:ukb-b-11358	-0.71541	0.536802	0.182622	2.59548	2.61008	0.353147	-	-	-	-0.052728	0.236722	0.104787	0.154104	-0.209488	0.611997	0.732124	0.107632	0.966574	0.914079	9	451769	0.000776666	347.198
ukb-b-8013	Length of working week for main job || id:ukb-b-8013	-	-	-	-	-	-	0.413234	0.966432	0.668952	-	-	-	-	-	-	-	-	-	-	1	260069	0.00010945	32.6808
prot-c-5000_52_1	LG3BP || id:prot-c-5000_52_1	-	-	-	-	-	-	-0.0699415	0.0654134	0.284969	-	-	-	-	-	-	-	-	-	-	1	995	-	30.7581
ukb-b-4535	logMAR, final (left) || id:ukb-b-4535	-0.0654296	0.439663	0.881698	-	-	-	-	-	-	-	-	-	-	-	-	-	-	-	-	2	100983	0.00152018	154.593
ukb-b-15782	logMAR, final (right) || id:ukb-b-15782	-0.375385	0.0846277	9.17641e-06	0.0152403	1.07493	0.990975	-	-	-	-0.0170619	0.770446	0.91663	0.858198	-0.342672	0.312752	0.273225	-0.318336	0.36293	0.472924	3	101023	0.00151521	153.214
ukb-b-2102	Longest period of depression || id:ukb-b-2102	-	-	-	-	-	-	-0.245841	0.641204	0.701419	-	-	-	-	-	-	-	-	-	-	1	64701	0.000537309	30.3701
prot-c-3322_52_2	LRIG3 || id:prot-c-3322_52_2	-	-	-	-	-	-	-0.0691262	0.0536058	0.197215	-	-	-	-	-	-	-	-	-	-	1	996	-	39.05
prot-c-3324_51_1	LY9 || id:prot-c-3324_51_1	-	-	-	-	-	-	0.0427007	0.0364678	0.241633	-	-	-	-	-	-	-	-	-	-	1	995	-	86.7321
ukb-d-30120_irnt	Lymphocyte count || id:ukb-d-30120_irnt	0.0313203	0.0427461	0.463737	-0.0140379	0.102667	0.891332	-	-	-	0.0012687	0.627279	0.123414	0.117434	0.0608215	0.0653143	0.351744	0.0611618	0.127553	0.631922	311	349856	0.0720964	25334.9
ukb-d-30180_irnt	Lymphocyte percentage || id:ukb-d-30180_irnt	0.0787684	0.0474704	0.0970521	0.141785	0.11037	0.200022	-	-	-	-0.00179872	0.527528	0.0178716	0.0168618	0.163003	0.0718477	0.0232847	0.231158	0.114462	0.0444177	272	349861	0.0631329	22612.6
prot-c-4143_74_2	Lymphotactin || id:prot-c-4143_74_2	-	-	-	-	-	-	-0.0561341	0.058829	0.339987	-	-	-	-	-	-	-	-	-	-	1	994	-	32.6727
prot-c-4920_10_1	Lysozyme || id:prot-c-4920_10_1	-	-	-	-	-	-	0.0040465	0.0228007	0.859137	-	-	-	-	-	-	-	-	-	-	1	993	-	310.464
prot-c-3684_78_3	Macrophage scavenger receptor || id:prot-c-3684_78_3	-	-	-	-	-	-	-0.0565309	0.047224	0.231276	-	-	-	-	-	-	-	-	-	-	1	995	-	47.6101
prot-c-3820_68_2	MAPK2 || id:prot-c-3820_68_2	-0.0306448	0.00785485	9.56431e-05	-	-	-	-	-	-	-	-	-	-	-	-	-	-	-	-	2	996	-	87.2832
prot-c-3822_54_2	MAPKAPK3 || id:prot-c-3822_54_2	-	-	-	-	-	-	-0.00601413	0.0152645	0.693585	-	-	-	-	-	-	-	-	-	-	1	989	-	939.421
prot-c-3624_3_4	Marapsin || id:prot-c-3624_3_4	-	-	-	-	-	-	-0.085299	0.0581908	0.142689	-	-	-	-	-	-	-	-	-	-	1	993	-	37.1369
prot-c-3605_77_4	MASP3 || id:prot-c-3605_77_4	-	-	-	-	-	-	-0.0151064	0.0486024	0.755941	-	-	-	-	-	-	-	-	-	-	1	995	-	63.9521
ukb-b-14461	Maximum heart rate during fitness test || id:ukb-b-14461	0.000172741	0.140494	0.999019	-0.372507	0.532376	0.522665	-	-	-	0.0219638	0.501366	0.629806	0.572535	0.00624335	0.207844	0.976036	0.00767094	0.229654	0.974646	6	68409	0.00408706	289.121
prot-c-3000_66_1	MBL || id:prot-c-3000_66_1	0.0537992	0.105192	0.609045	-	-	-	-	-	-	-	-	-	-	-	-	-	-	-	-	2	996	-	534.519
prot-c-2785_15_2	MCP-2 || id:prot-c-2785_15_2	-0.00996847	0.0191595	0.602861	-	-	-	-	-	-	-	-	-	-	-	-	-	-	-	-	2	997	-	92.3312
prot-c-4886_3_1	MCP-3 || id:prot-c-4886_3_1	-	-	-	-	-	-	-0.0110843	0.0208443	0.594886	-	-	-	-	-	-	-	-	-	-	1	997	-	364.429
ukb-d-30050_irnt	Mean corpuscular haemoglobin || id:ukb-d-30050_irnt	-0.00352458	0.0273376	0.897415	0.0801204	0.0512862	0.119203	-	-	-	-0.00370444	0.0495005	0.903094	0.922642	-0.00909666	0.0467607	0.845756	0.0368207	0.0497609	0.459859	329	350472	0.142549	50454.6
ukb-d-30060_irnt	Mean corpuscular haemoglobin concentration || id:ukb-d-30060_irnt	0.071058	0.0559069	0.203727	-0.00737803	0.122447	0.952088	-	-	-	0.00284872	0.45531	0.947247	0.94414	0.0836779	0.0944647	0.375719	0.0355774	0.117448	0.76265	91	350468	0.0294373	10430.2
ukb-d-30040_irnt	Mean corpuscular volume || id:ukb-d-30040_irnt	0.00865229	0.0302276	0.774696	0.0194212	0.0551715	0.725053	-	-	-	-0.000460735	0.815542	0.229329	0.218412	-0.0122149	0.0451041	0.786532	0.0151509	0.0536334	0.777745	330	350473	0.135372	47898.6
ukb-d-30100_irnt	Mean platelet (thrombocyte) volume || id:ukb-d-30100_irnt	0.0385889	0.0245836	0.116485	0.110142	0.0435274	0.0117681	-	-	-	-0.0034967	0.0474071	0.314711	0.35263	0.088034	0.0377204	0.0196033	0.0676999	0.0479566	0.158802	410	350470	0.204051	70954.7
ukb-d-30260_irnt	Mean reticulocyte volume || id:ukb-d-30260_irnt	0.0329603	0.033113	0.319547	0.0386382	0.0621337	0.534498	-	-	-	-0.000231732	0.914014	0.0563295	0.0520404	0.0112904	0.0510468	0.824955	0.00876688	0.0596281	0.883208	309	344728	0.121374	42116.1
ukb-d-30270_irnt	Mean sphered cell volume || id:ukb-d-30270_irnt	0.00714428	0.033109	0.829159	-0.0124726	0.0607126	0.837367	-	-	-	0.000783382	0.699985	0.151564	0.14379	-0.0275358	0.0511275	0.590183	-0.0105501	0.0615077	0.863924	308	344729	0.115754	40049.1
ukb-b-16287	Mean time to correctly identify matches || id:ukb-b-16287	0.0826531	0.14509	0.568904	-0.895131	0.730917	0.224806	-	-	-	0.0149415	0.176757	0.256402	0.281957	0.0885596	0.207249	0.669154	0.363634	0.518969	0.485789	72	459523	0.00614199	2919.06
prot-c-3892_21_2	MED-1 || id:prot-c-3892_21_2	-	-	-	-	-	-	-0.050506	0.0498957	0.311428	-	-	-	-	-	-	-	-	-	-	1	995	-	43.178
prot-c-2837_3_2	Met || id:prot-c-2837_3_2	-0.0942547	0.1166	0.418884	-	-	-	-	-	-	-	-	-	-	-	-	-	-	-	-	2	997	-	114.879
prot-c-4455_89_2	MFGM || id:prot-c-4455_89_2	-	-	-	-	-	-	-0.0573482	0.0522353	0.272256	-	-	-	-	-	-	-	-	-	-	1	997	-	48.9581
prot-c-2687_2_1	MIA || id:prot-c-2687_2_1	-0.0368884	0.0214514	0.0855004	-	-	-	-	-	-	-	-	-	-	-	-	-	-	-	-	2	997	-	209.926
prot-c-2730_58_2	MICA || id:prot-c-2730_58_2	-0.0432086	0.0221793	0.0513969	-	-	-	-	-	-	-	-	-	-	-	-	-	-	-	-	2	994	-	803.223
prot-c-5102_55_3	MICB || id:prot-c-5102_55_3	0.0118235	0.011855	0.318599	-	-	-	-	-	-	-	-	-	-	-	-	-	-	-	-	2	996	-	256.713
ukb-d-30500_irnt	Microalbumin in urine || id:ukb-d-30500_irnt	0.0301767	0.319409	0.924731	0.313157	0.723217	0.694253	-	-	-	-0.015303	0.683299	0.102022	0.0646137	0.0170171	0.354151	0.961676	0.506822	0.573825	0.426997	5	108706	0.00257427	280.189
prot-c-5356_2_3	MIF || id:prot-c-5356_2_3	-	-	-	-	-	-	-0.0190574	0.0483697	0.693585	-	-	-	-	-	-	-	-	-	-	1	989	-	52.1285
prot-c-3040_59_1	MIP-1a || id:prot-c-3040_59_1	-	-	-	-	-	-	0.0677682	0.0449519	0.131664	-	-	-	-	-	-	-	-	-	-	1	996	-	75.9687
prot-c-4922_13_1	MIP-3b || id:prot-c-4922_13_1	-	-	-	-	-	-	-0.0190066	0.061435	0.757034	-	-	-	-	-	-	-	-	-	-	1	997	-	35.1649
prot-c-3509_1_1	MIP-5 || id:prot-c-3509_1_1	-	-	-	-	-	-	-0.0188013	0.0216053	0.384181	-	-	-	-	-	-	-	-	-	-	1	997	-	522.122
prot-c-4924_32_1	MMP-1 || id:prot-c-4924_32_1	-	-	-	-	-	-	0.0194781	0.0308552	0.527861	-	-	-	-	-	-	-	-	-	-	1	994	-	140.422
prot-c-4496_60_2	MMP-12 || id:prot-c-4496_60_2	-	-	-	-	-	-	0.0178164	0.0292489	0.542436	-	-	-	-	-	-	-	-	-	-	1	997	-	178.49
prot-c-2789_26_2	MMP-7 || id:prot-c-2789_26_2	-	-	-	-	-	-	-0.0513516	0.0446445	0.250048	-	-	-	-	-	-	-	-	-	-	1	994	-	58.0948
prot-c-2954_56_2	MMP-8 || id:prot-c-2954_56_2	-0.00396416	0.0144233	0.783436	0.00616165	0.0747217	0.947622	-	-	-	-0.00900547	0.910421	0.644182	0.353883	-0.00754374	0.0242523	0.755761	-0.00937664	0.0297404	0.782403	3	997	-	260.506
prot-c-5008_51_1	Mn SOD || id:prot-c-5008_51_1	-	-	-	-	-	-	0.0213275	0.0292117	0.465329	-	-	-	-	-	-	-	-	-	-	1	997	-	170.563
prot-c-5103_30_3	MO2R1 || id:prot-c-5103_30_3	-	-	-	-	-	-	0.00922528	0.0558784	0.868869	-	-	-	-	-	-	-	-	-	-	1	997	-	38.8004
ukb-d-30130_irnt	Monocyte count || id:ukb-d-30130_irnt	-0.0197052	0.0352104	0.575725	0.0515868	0.0619949	0.405992	-	-	-	-0.00272269	0.163673	0.11785	0.126173	0.0136513	0.054228	0.801242	0.0288941	0.059793	0.629272	309	349856	0.109858	40218.7
ukb-d-30190_irnt	Monocyte percentage || id:ukb-d-30190_irnt	-0.0301736	0.0322017	0.348749	0.0788464	0.0596795	0.187485	-	-	-	-0.00442706	0.0290468	0.722699	0.775252	0.0425796	0.0536461	0.427363	0.0436268	0.0651597	0.503683	293	349861	0.11313	41581.9
ukb-b-13686	Mother's age || id:ukb-b-13686	-0.266507	0.320044	0.405003	-	-	-	-	-	-	-	-	-	-	-	-	-	-	-	-	2	180094	0.000948467	172.727
ukb-b-12687	Mother's age at death || id:ukb-b-12687	-0.177565	1.43297	0.901383	-	-	-	-	-	-	-	-	-	-	-	-	-	-	-	-	2	273111	0.000280039	79.0881
prot-c-3628_3_4	MP2K2 || id:prot-c-3628_3_4	-	-	-	-	-	-	-0.0660834	0.0320996	0.039523	-	-	-	-	-	-	-	-	-	-	1	997	-	156.25
prot-c-5242_37_3	MP2K4 || id:prot-c-5242_37_3	0.00928771	0.0301934	0.758381	-	-	-	-	-	-	-	-	-	-	-	-	-	-	-	-	2	992	-	499.461
prot-c-2913_1_2	MPIF-1 || id:prot-c-2913_1_2	-	-	-	-	-	-	0.0153081	0.0324419	0.637024	-	-	-	-	-	-	-	-	-	-	1	997	-	150.062
prot-c-4407_10_1	MSP || id:prot-c-4407_10_1	-	-	-	-	-	-	-0.0132964	0.0119184	0.264586	-	-	-	-	-	-	-	-	-	-	1	994	-	2039.42
prot-c-2580_83_2	Myeloperoxidase || id:prot-c-2580_83_2	-	-	-	-	-	-	-0.226257	0.0575718	8.4947e-05	-	-	-	-	-	-	-	-	-	-	1	994	-	33.7096
prot-c-3854_24_1	NACA || id:prot-c-3854_24_1	-	-	-	-	-	-	0.137413	0.0625136	0.0279397	-	-	-	-	-	-	-	-	-	-	1	996	-	32.7757
prot-c-3894_15_2	NAGK || id:prot-c-3894_15_2	-	-	-	-	-	-	0.0158735	0.0317967	0.617625	-	-	-	-	-	-	-	-	-	-	1	996	-	133.865
prot-c-4498_62_2	NCAM-120 || id:prot-c-4498_62_2	-	-	-	-	-	-	0.0290028	0.0847163	0.732086	-	-	-	-	-	-	-	-	-	-	1	997	-	32.0358
prot-c-3327_27_1	NET4 || id:prot-c-3327_27_1	-	-	-	-	-	-	-0.0190537	0.055678	0.732192	-	-	-	-	-	-	-	-	-	-	1	996	-	32.547
ukb-d-30140_irnt	Neutrophill count || id:ukb-d-30140_irnt	-0.0870516	0.0466855	0.0622322	-0.278338	0.0996443	0.00559041	-	-	-	0.00562783	0.0309679	0.0141602	0.0216064	-0.152964	0.0732775	0.0368465	-0.223252	0.0906056	0.014361	272	349856	0.0659475	23152.2
ukb-d-30200_irnt	Neutrophill percentage || id:ukb-d-30200_irnt	-0.0471747	0.0471023	0.316567	-0.0691743	0.109336	0.527481	-	-	-	0.000620076	0.823664	0.0600156	0.055403	-0.0968614	0.0718797	0.177804	-0.21952	0.128836	0.0895555	271	349861	0.0623398	21842.4
prot-c-3633_70_1	NID2 || id:prot-c-3633_70_1	-	-	-	-	-	-	0.0785299	0.0528766	0.137503	-	-	-	-	-	-	-	-	-	-	1	995	-	37.6751
prot-c-3213_65_2	Nidogen || id:prot-c-3213_65_2	-	-	-	-	-	-	0.0114379	0.0473346	0.809059	-	-	-	-	-	-	-	-	-	-	1	997	-	61.4344
ukb-b-2618	Nitrogen dioxide air pollution; 2005 || id:ukb-b-2618	0.17172	0.54582	0.753058	-0.786947	3.18694	0.820897	-	-	-	0.0157371	0.779139	0.433044	0.297027	0.261826	0.726921	0.718709	0.00842534	0.968266	0.993474	5	456380	0.000391243	191.852
ukb-b-5620	Nitrogen dioxide air pollution; 2006 || id:ukb-b-5620	0.0545114	0.39161	0.889293	-0.566579	1.85974	0.772901	-	-	-	0.0114093	0.744031	0.652999	0.541391	-0.181507	0.630199	0.773335	-0.240111	0.965384	0.811871	7	456380	0.000543589	265.505
ukb-b-1285	Nitrogen dioxide air pollution; 2007 || id:ukb-b-1285	0.161592	0.35981	0.653357	-0.456989	1.64233	0.790156	-	-	-	0.0115861	0.709027	0.71537	0.623898	-0.154973	0.566658	0.78448	-0.156519	0.896268	0.866311	8	456380	0.000571278	278.596
ukb-b-9942	Nitrogen dioxide air pollution; 2010 || id:ukb-b-9942	0.613464	0.443868	0.166945	-1.06792	1.98712	0.610312	-	-	-	0.029877	0.418295	0.405422	0.377705	0.765242	0.571813	0.180807	1.44173	1.02241	0.201356	8	456380	0.000632632	302.62
ukb-b-12417	Nitrogen oxides air pollution; 2010 || id:ukb-b-12417	0.546112	0.571294	0.339112	3.87271	2.36945	0.153285	-	-	-	-0.0527253	0.199738	0.149658	0.238777	0.312527	0.646744	0.628931	-0.836719	1.33398	0.550409	8	456380	0.000604637	283.73
prot-c-3056_11_1	NKG2D || id:prot-c-3056_11_1	-	-	-	-	-	-	-0.0650563	0.0452292	0.150329	-	-	-	-	-	-	-	-	-	-	1	996	-	56.3851
prot-c-3003_29_2	NKp30 || id:prot-c-3003_29_2	-	-	-	-	-	-	0.00741742	0.0410924	0.856756	-	-	-	-	-	-	-	-	-	-	1	996	-	104.449
prot-c-5107_7_2	Notch 1 || id:prot-c-5107_7_2	-	-	-	-	-	-	0.0918889	0.0627475	0.143078	-	-	-	-	-	-	-	-	-	-	1	995	-	39.1125
prot-c-2737_22_2	NovH || id:prot-c-2737_22_2	-	-	-	-	-	-	0.0321705	0.0467974	0.491804	-	-	-	-	-	-	-	-	-	-	1	986	-	42.25
prot-c-2692_74_2	NPS-PLA2 || id:prot-c-2692_74_2	-	-	-	-	-	-	-0.0180952	0.0511542	0.723535	-	-	-	-	-	-	-	-	-	-	1	996	-	60.6529
prot-c-3214_3_2	NRP1 || id:prot-c-3214_3_2	-	-	-	-	-	-	-0.090845	0.0530443	0.0867814	-	-	-	-	-	-	-	-	-	-	1	995	-	40.5132
ukb-b-20498	Number of incorrect matches in round || id:ukb-b-20498	0.0686901	0.232733	0.767883	1.74399	1.14391	0.1375	-	-	-	-0.0243445	0.145122	0.214018	0.265629	0.222571	0.309579	0.472175	0.504691	0.541549	0.358346	33	462302	0.00262365	1262.52
ukb-b-19129	Number of incorrect matches in round || id:ukb-b-19129	-	-	-	-	-	-	0.170998	0.671754	0.799067	-	-	-	-	-	-	-	-	-	-	1	113162	0.000285326	32.4089
ukb-b-1806	Number of symbol digit matches attempted || id:ukb-b-1806	-0.0994949	0.10827	0.358119	0.682611	2.04837	0.76088	-	-	-	-0.0207866	0.725622	0.963227	0.929737	-0.0319113	0.345868	0.926488	0.0246739	0.45654	0.959491	5	113106	0.00146904	168.697
ukb-b-15625	Number of symbol digit matches made correctly || id:ukb-b-15625	-0.144501	0.350628	0.680252	2.63133	2.17993	0.440446	-	-	-	-0.0759364	0.419107	0.422779	0.822825	-0.419764	0.476225	0.37808	-0.532958	0.59099	0.462339	3	113106	0.000850622	97.622
prot-c-4562_1_2	NXPH1 || id:prot-c-4562_1_2	-	-	-	-	-	-	0.00527077	0.0371739	0.887248	-	-	-	-	-	-	-	-	-	-	1	994	-	83.6127
prot-c-3635_76_4	OCAD1 || id:prot-c-3635_76_4	-	-	-	-	-	-	-0.0533581	0.0445736	0.231276	-	-	-	-	-	-	-	-	-	-	1	995	-	54.42
prot-c-5112_73_3	OX2G || id:prot-c-5112_73_3	-	-	-	-	-	-	-0.217058	0.0600822	0.000303055	-	-	-	-	-	-	-	-	-	-	1	997	-	43.1911
prot-c-4154_57_2	P-Selectin || id:prot-c-4154_57_2	-0.0543557	0.0783884	0.48805	-	-	-	-	-	-	-	-	-	-	-	-	-	-	-	-	2	997	-	168.817
ukb-b-7460	Pack years adult smoking as proportion of life span exposed to smoking || id:ukb-b-7460	0.135109	0.135369	0.318241	-0.158746	0.29831	0.604334	-	-	-	0.0113308	0.290789	0.445301	0.460947	0.0952436	0.185553	0.607745	-0.142187	0.204005	0.498093	14	142387	0.00589336	973.942
ukb-b-10831	Pack years of smoking || id:ukb-b-10831	0.105194	0.164105	0.521514	-0.0217582	0.393728	0.957137	-	-	-	0.0048783	0.728358	0.274716	0.214125	0.0936009	0.191611	0.6252	-0.194902	0.212273	0.380144	11	142387	0.00490313	807.17
prot-c-3044_3_2	PARC || id:prot-c-3044_3_2	-	-	-	-	-	-	0.0448413	0.029744	0.131664	-	-	-	-	-	-	-	-	-	-	1	996	-	210.25
ukb-b-589	Particulate matter air pollution (pm10); 2007 || id:ukb-b-589	-0.186966	0.299191	0.532034	0.152217	0.804808	0.851893	-	-	-	-0.00666476	0.653715	0.261373	0.224326	-0.180966	0.410006	0.658941	-0.242247	0.644697	0.710869	22	455314	0.00159089	810.361
ukb-b-11312	Particulate matter air pollution (pm2.5) absorbance; 2010 || id:ukb-b-11312	0.864799	0.758504	0.254229	1.05701	2.05284	0.642159	-	-	-	-0.00425969	0.924109	0.107567	0.0558224	1.19284	0.806236	0.139002	1.81552	1.16924	0.195444	5	423796	0.000390153	172.633
ukb-b-10817	Particulate matter air pollution (pm2.5); 2010 || id:ukb-b-10817	0.190778	0.547098	0.727307	0.224924	1.12238	0.849064	-	-	-	-0.000800359	0.972691	0.120185	0.0723094	-0.331583	0.582315	0.569071	-0.826932	0.891132	0.389234	7	423796	0.000619703	259.455
prot-c-4459_68_2	PCSK7 || id:prot-c-4459_68_2	-	-	-	-	-	-	-0.0118431	0.0178769	0.507664	-	-	-	-	-	-	-	-	-	-	1	995	-	611.573
prot-c-3004_67_2	PD-L2 || id:prot-c-3004_67_2	-	-	-	-	-	-	0.00358497	0.0320771	0.911013	-	-	-	-	-	-	-	-	-	-	1	996	-	120.341
prot-c-5256_86_3	PDE5A || id:prot-c-5256_86_3	-	-	-	-	-	-	0.0627994	0.0459522	0.171744	-	-	-	-	-	-	-	-	-	-	1	995	-	49.5335
prot-c-3459_49_2	PDGF Rb || id:prot-c-3459_49_2	-	-	-	-	-	-	-0.0145192	0.0170348	0.394034	-	-	-	-	-	-	-	-	-	-	1	995	-	669.774
prot-c-4149_8_2	PDGF-BB || id:prot-c-4149_8_2	-	-	-	-	-	-	-0.0392367	0.0671101	0.558775	-	-	-	-	-	-	-	-	-	-	1	997	-	31.7195
prot-c-5227_60_3	PDK1 || id:prot-c-5227_60_3	-	-	-	-	-	-	0.0417384	0.0302693	0.167926	-	-	-	-	-	-	-	-	-	-	1	991	-	129.732
ukb-b-12019	Peak expiratory flow (PEF) || id:ukb-b-12019	0.149449	0.105467	0.156476	0.209513	0.358815	0.560266	-	-	-	-0.000952835	0.861192	0.227359	0.210169	0.209395	0.146453	0.152781	0.530152	0.313308	0.0929323	136	421986	0.0114582	6755.21
ukb-d-22641_irnt	Period spent working mix of day and night shifts || id:ukb-d-22641_irnt	-	-	-	-	-	-	-0.21606	0.146835	0.141169	-	-	-	-	-	-	-	-	-	-	1	6708	0.00459623	30.8053
prot-c-3457_57_1	Periostin || id:prot-c-3457_57_1	-	-	-	-	-	-	-0.0530019	0.057764	0.358849	-	-	-	-	-	-	-	-	-	-	1	995	-	34.3983
prot-c-5019_16_2	PGP9.5 || id:prot-c-5019_16_2	-	-	-	-	-	-	-0.0130527	0.0516371	0.80044	-	-	-	-	-	-	-	-	-	-	1	997	-	40.5005
prot-c-4272_46_2	PHI || id:prot-c-4272_46_2	-	-	-	-	-	-	0.0449113	0.0563183	0.425187	-	-	-	-	-	-	-	-	-	-	1	996	-	34.6448
prot-c-3216_2_2	PIGR || id:prot-c-3216_2_2	-	-	-	-	-	-	0.0580248	0.0514831	0.259715	-	-	-	-	-	-	-	-	-	-	1	994	-	46.854
ukb-b-13231	Place of birth in UK - east co-ordinate || id:ukb-b-13231	0.163465	0.113817	0.150945	-0.582525	0.320636	0.0719012	-	-	-	0.0138796	0.011726	0.989727	0.997475	0.0830502	0.181096	0.646524	-0.119474	0.514633	0.816834	115	434576	0.00701251	4007.11
ukb-b-1431	Place of birth in UK - north co-ordinate || id:ukb-b-1431	0.174098	0.103199	0.0916009	0.0279259	0.227439	0.902379	-	-	-	0.00260092	0.471359	0.1029	0.099375	0.0466402	0.165525	0.778118	-0.258752	0.357319	0.46966	248	434576	0.0129542	9283.96
prot-c-4151_6_2	Plasminogen || id:prot-c-4151_6_2	0.0608302	0.00273499	1.36308e-109	-	-	-	-	-	-	-	-	-	-	-	-	-	-	-	-	2	995	-	102.449
ukb-d-30080_irnt	Platelet count || id:ukb-d-30080_irnt	0.0100669	0.0294377	0.732372	-0.0337099	0.0542385	0.534611	-	-	-	0.00166344	0.337119	0.190506	0.190042	-0.00301559	0.0466723	0.948483	-0.0399965	0.0577968	0.489319	409	350474	0.147692	54841.4
ukb-d-30090_irnt	Platelet crit || id:ukb-d-30090_irnt	-0.0114743	0.034961	0.742757	-0.0145359	0.0655856	0.824722	-	-	-	0.000105617	0.956007	0.0690097	0.0643619	0.0311809	0.0597912	0.602021	-0.00834473	0.0780179	0.914879	373	350471	0.108059	41514
ukb-d-30110_irnt	Platelet distribution width || id:ukb-d-30110_irnt	0.0240417	0.0318703	0.450634	-0.000968926	0.0543126	0.985778	-	-	-	0.00113301	0.569752	0.0205437	0.0193239	0.00572737	0.0474155	0.903857	-0.0425412	0.0699033	0.543248	315	350470	0.135453	47957.9
prot-c-4564_2_2	PLXC1 || id:prot-c-4564_2_2	-	-	-	-	-	-	0.0428716	0.0315965	0.17483	-	-	-	-	-	-	-	-	-	-	1	994	-	121.882
prot-c-3858_5_1	PPAC || id:prot-c-3858_5_1	-	-	-	-	-	-	0.00815764	0.0121973	0.503617	-	-	-	-	-	-	-	-	-	-	1	996	-	2257.2
prot-c-5021_13_1	PPase || id:prot-c-5021_13_1	-	-	-	-	-	-	-0.0480937	0.0372464	0.196624	-	-	-	-	-	-	-	-	-	-	1	995	-	80.3532
prot-c-5202_4_3	PPID || id:prot-c-5202_4_3	-	-	-	-	-	-	-0.000220974	0.0314648	0.994397	-	-	-	-	-	-	-	-	-	-	1	988	-	118.81
prot-c-5238_26_3	PPIE || id:prot-c-5238_26_3	-	-	-	-	-	-	0.0576044	0.0345627	0.0955807	-	-	-	-	-	-	-	-	-	-	1	993	-	106.502
prot-c-4152_58_2	Prekallikrein || id:prot-c-4152_58_2	0.0134437	0.0149178	0.367492	-	-	-	-	-	-	-	-	-	-	-	-	-	-	-	-	2	996	-	299.205
prot-c-2960_66_2	Properdin || id:prot-c-2960_66_2	-	-	-	-	-	-	0.0181221	0.0348119	0.602665	-	-	-	-	-	-	-	-	-	-	1	993	-	99.2814
prot-c-3217_74_2	Protease nexin I || id:prot-c-3217_74_2	-	-	-	-	-	-	0.0742097	0.0664155	0.263843	-	-	-	-	-	-	-	-	-	-	1	996	-	34.3396
prot-c-2961_1_2	Protein C || id:prot-c-2961_1_2	-	-	-	-	-	-	0.00362861	0.0286304	0.899146	-	-	-	-	-	-	-	-	-	-	1	997	-	180.903
prot-c-2962_50_2	PTHrP || id:prot-c-2962_50_2	-	-	-	-	-	-	0.0303072	0.0551756	0.582809	-	-	-	-	-	-	-	-	-	-	1	996	-	39.2376
ukb-b-15892	Pulse rate || id:ukb-b-15892	0.042618	0.0554569	0.442197	0.188363	0.144694	0.196814	-	-	-	-0.00547314	0.275531	0.663916	0.671263	0.0490675	0.091612	0.592234	0.081675	0.122572	0.507132	80	151546	0.0344876	5329.82
ukb-b-7710	Pulse rate (during blood-pressure measurement) || id:ukb-b-7710	0.00773349	0.0797289	0.922728	0.319334	0.322012	0.338184	-	-	-	-0.0187476	0.334857	0.403834	0.4036	0.0599736	0.103992	0.564135	0.0623604	0.146617	0.676636	16	39749	0.0193322	765.722
ukb-b-18103	Pulse rate, automated reading || id:ukb-b-18103	-0.0387926	0.050392	0.441409	-0.00993384	0.108715	0.927258	-	-	-	-0.00074292	0.764613	0.0111422	0.0101209	0.00993238	0.0766672	0.896921	0.0512493	0.0966149	0.596207	291	436424	0.0540278	24413.8
ukb-b-11971	Pulse wave Arterial Stiffness index || id:ukb-b-11971	-0.0203377	0.0548543	0.710818	-0.175775	5.42285	0.979372	-	-	-	0.00451059	0.981715	0.978304	0.835641	-0.0440697	0.397682	0.911762	-0.0603074	0.542531	0.92164	3	151053	0.000908394	144.258
ukb-b-8778	Pulse wave peak to peak time || id:ukb-b-8778	0.0218235	0.0531131	0.681156	1.15609	7.38602	0.901156	-	-	-	-0.0337087	0.902878	0.978614	0.888672	0.0432861	0.401141	0.914069	0.0563897	0.464812	0.91453	3	151466	0.000950034	145.493
ukb-b-11598	Pulse wave reflection index || id:ukb-b-11598	0.261596	0.201277	0.19371	-1.06715	0.913735	0.295503	-	-	-	0.0386187	0.190037	0.722209	0.928056	0.116326	0.33863	0.731208	0.0121036	0.444306	0.979151	7	151546	0.00179388	295.281
ukb-d-12340_irnt	QRS duration || id:ukb-d-12340_irnt	0.0266712	0.107192	0.803503	0.702268	0.3914	0.170661	-	-	-	-0.0739094	0.174877	0.102157	0.286303	0.104268	0.0984614	0.289612	0.145109	0.133605	0.338506	5	10815	0.0190452	238.886
prot-c-2523_31_3	RANTES || id:prot-c-2523_31_3	-	-	-	-	-	-	-0.00776547	0.0571486	0.891915	-	-	-	-	-	-	-	-	-	-	1	996	-	43.2437
prot-c-3640_14_3	RAP || id:prot-c-3640_14_3	0.00887153	0.0228033	0.697242	-	-	-	-	-	-	-	-	-	-	-	-	-	-	-	-	2	997	-	360.895
ukb-d-30010_irnt	Red blood cell (erythrocyte) count || id:ukb-d-30010_irnt	-0.105158	0.044288	0.0175766	-0.216653	0.0921478	0.0193221	-	-	-	0.00307523	0.168802	0.0541019	0.0585655	-0.0897711	0.0707826	0.204704	-0.0285425	0.0910418	0.754097	322	350475	0.06868	32813.4
ukb-d-30070_irnt	Red blood cell (erythrocyte) distribution width || id:ukb-d-30070_irnt	0.00808743	0.0324109	0.802952	-0.0641283	0.0584127	0.27321	-	-	-	0.00299451	0.13876	0.36636	0.385871	-0.0177339	0.0515045	0.730608	-0.0332165	0.0642796	0.605736	283	350473	0.114109	40255.8
prot-c-5115_31_3	RELT || id:prot-c-5115_31_3	-	-	-	-	-	-	-0.036632	0.0429745	0.393985	-	-	-	-	-	-	-	-	-	-	1	993	-	67.7987
prot-c-3220_40_2	RET || id:prot-c-3220_40_2	-	-	-	-	-	-	0.0358859	0.0400788	0.370583	-	-	-	-	-	-	-	-	-	-	1	993	-	83.9971
ukb-d-30250_irnt	Reticulocyte count || id:ukb-d-30250_irnt	-0.0576493	0.0398816	0.148314	0.0296028	0.0715069	0.679229	-	-	-	-0.00328888	0.14316	0.0207131	0.0237495	-0.0946729	0.0619689	0.126575	-0.0946738	0.0652255	0.147855	260	344729	0.0883582	31148.8
ukb-d-30240_irnt	Reticulocyte percentage || id:ukb-d-30240_irnt	-0.0261266	0.0359967	0.467958	-0.0208872	0.0652557	0.749172	-	-	-	-0.000209962	0.923325	0.31813	0.302632	-0.0411226	0.0576578	0.475711	-0.0929255	0.0651577	0.155059	253	344728	0.0934069	32127.7
prot-c-3332_57_1	RGM-C || id:prot-c-3332_57_1	-	-	-	-	-	-	-0.028623	0.0440384	0.515721	-	-	-	-	-	-	-	-	-	-	1	992	-	58.6143
prot-c-3833_10_2	RGMA || id:prot-c-3833_10_2	-	-	-	-	-	-	-0.0480167	0.0581403	0.408874	-	-	-	-	-	-	-	-	-	-	1	996	-	39.4008
prot-c-2590_69_4	ROR1 || id:prot-c-2590_69_4	-	-	-	-	-	-	0.012548	0.0554949	0.821115	-	-	-	-	-	-	-	-	-	-	1	996	-	34.129
prot-c-5494_52_3	RUXF || id:prot-c-5494_52_3	-	-	-	-	-	-	-0.0659954	0.0428516	0.123538	-	-	-	-	-	-	-	-	-	-	1	994	-	59.4903
prot-c-4336_2_1	SAA || id:prot-c-4336_2_1	-	-	-	-	-	-	3.6084e-05	0.0192781	0.998507	-	-	-	-	-	-	-	-	-	-	1	997	-	610.09
prot-c-2474_54_5	SAP || id:prot-c-2474_54_5	-	-	-	-	-	-	-0.0247546	0.0541438	0.647527	-	-	-	-	-	-	-	-	-	-	1	994	-	43.6654
ukb-b-8369	Saturated fat || id:ukb-b-8369	-	-	-	-	-	-	-0.290403	0.495149	0.557542	-	-	-	-	-	-	-	-	-	-	1	64979	0.000468638	31.7106
prot-c-5028_59_1	sCD163 || id:prot-c-5028_59_1	-	-	-	-	-	-	-0.026596	0.0578961	0.645965	-	-	-	-	-	-	-	-	-	-	1	996	-	40.1068
prot-c-3470_1_2	sE-Selectin || id:prot-c-3470_1_2	-	-	-	-	-	-	-0.0755193	0.020904	0.000303055	-	-	-	-	-	-	-	-	-	-	1	997	-	546.624
prot-c-3222_11_2	Semaphorin 3A || id:prot-c-3222_11_2	0.0403052	0.00819271	8.67e-07	-	-	-	-	-	-	-	-	-	-	-	-	-	-	-	-	2	997	-	275.332
prot-c-5363_51_3	Semaphorin 3E || id:prot-c-5363_51_3	-0.00241577	0.000537195	6.89173e-06	-	-	-	-	-	-	-	-	-	-	-	-	-	-	-	-	2	991	-	393.216
prot-c-5029_3_1	SEPR || id:prot-c-5029_3_1	-	-	-	-	-	-	0.00200646	0.0693833	0.97693	-	-	-	-	-	-	-	-	-	-	1	996	-	30.7914
prot-c-2841_13_2	sFRP-3 || id:prot-c-2841_13_2	-	-	-	-	-	-	0.0287239	0.0317946	0.366304	-	-	-	-	-	-	-	-	-	-	1	995	-	127.013
prot-c-4342_10_3	sICAM-1 || id:prot-c-4342_10_3	-	-	-	-	-	-	0.0098447	0.0118217	0.404977	-	-	-	-	-	-	-	-	-	-	1	997	-	2396.1
prot-c-2842_68_1	sICAM-2 || id:prot-c-2842_68_1	-	-	-	-	-	-	-0.17744	0.049116	0.000303055	-	-	-	-	-	-	-	-	-	-	1	997	-	62.3784
prot-c-5124_69_3	sICAM-5 || id:prot-c-5124_69_3	-	-	-	-	-	-	-0.02346	0.0281711	0.404977	-	-	-	-	-	-	-	-	-	-	1	997	-	150.799
prot-c-5125_6_3	SIG14 || id:prot-c-5125_6_3	-	-	-	-	-	-	0.0108878	0.0185081	0.55635	-	-	-	-	-	-	-	-	-	-	1	994	-	446.477
prot-c-3166_92_1	Siglec-3 || id:prot-c-3166_92_1	-	-	-	-	-	-	0.0199753	0.0135163	0.139444	-	-	-	-	-	-	-	-	-	-	1	995	-	1124.26
prot-c-2741_22_2	Siglec-6 || id:prot-c-2741_22_2	-	-	-	-	-	-	-0.0146951	0.0223032	0.509974	-	-	-	-	-	-	-	-	-	-	1	993	-	226.804
prot-c-3007_7_2	Siglec-9 || id:prot-c-3007_7_2	-	-	-	-	-	-	0.0282227	0.0202593	0.163599	-	-	-	-	-	-	-	-	-	-	1	993	-	388.879
ukb-b-43	Signal-to-noise-ratio (SNR) of triplet (left) || id:ukb-b-43	0.763722	0.100563	3.09092e-14	-	-	-	-	-	-	-	-	-	-	-	-	-	-	-	-	2	148728	0.000407316	61.7768
prot-c-5030_52_1	SIRT2 || id:prot-c-5030_52_1	-	-	-	-	-	-	-0.0295654	0.0363118	0.415526	-	-	-	-	-	-	-	-	-	-	1	996	-	83.942
ukb-b-16881	Sitting height || id:ukb-b-16881	0.089197	0.0392475	0.0230457	0.17829	0.0934614	0.0569212	-	-	-	-0.00180062	0.289945	0.89494	0.895816	0.12771	0.0665861	0.0551153	0.138198	0.112376	0.219266	596	461536	0.0693833	61244.6
prot-c-4831_4_2	sL-Selectin || id:prot-c-4831_4_2	-	-	-	-	-	-	-0.0619725	0.0331486	0.0615483	-	-	-	-	-	-	-	-	-	-	1	994	-	112.997
prot-c-5487_7_3	SLAF7 || id:prot-c-5487_7_3	-	-	-	-	-	-	-0.0367873	0.0237455	0.121325	-	-	-	-	-	-	-	-	-	-	1	996	-	291.727
prot-c-5400_52_3	sLeptin R || id:prot-c-5400_52_3	-	-	-	-	-	-	0.00936143	0.0134693	0.487043	-	-	-	-	-	-	-	-	-	-	1	993	-	1855.88
prot-c-4467_49_2	SPARCL1 || id:prot-c-4467_49_2	-	-	-	-	-	-	0.00503485	0.0234235	0.829807	-	-	-	-	-	-	-	-	-	-	1	997	-	266.995
ukb-b-9052	Speech-reception-threshold (SRT) estimate (left) || id:ukb-b-9052	-	-	-	-	-	-	0.0785766	0.54304	0.88495	-	-	-	-	-	-	-	-	-	-	1	146131	0.000285759	32.2317
ukb-b-8316	Speech-reception-threshold (SRT) estimate (right) || id:ukb-b-8316	-	-	-	-	-	-	0.770337	0.773044	0.319008	-	-	-	-	-	-	-	-	-	-	1	146031	0.000227283	33.4233
ukb-b-7500	Spherical power (left) || id:ukb-b-7500	0.0391331	0.0335112	0.242903	0.0991482	0.0948925	0.29792	-	-	-	-0.00265623	0.49558	0.861475	0.854544	0.0392122	0.0554177	0.479209	0.02807	0.105525	0.790632	140	99071	0.0898031	9064.97
ukb-b-19994	Spherical power (right) || id:ukb-b-19994	0.0449016	0.0362152	0.215029	0.130459	0.0959451	0.176118	-	-	-	-0.00371583	0.337216	0.459559	0.45787	0.0649769	0.0562834	0.248312	0.0350365	0.102087	0.731962	141	99380	0.0884163	8971.86
prot-c-2843_13_2	SPINT2 || id:prot-c-2843_13_2	-	-	-	-	-	-	-0.018725	0.0173254	0.279794	-	-	-	-	-	-	-	-	-	-	1	997	-	491.066
prot-c-4297_62_3	Spondin-1 || id:prot-c-4297_62_3	-	-	-	-	-	-	0.0456501	0.0421236	0.27849	-	-	-	-	-	-	-	-	-	-	1	997	-	81.559
prot-c-4125_52_2	sRAGE || id:prot-c-4125_52_2	-	-	-	-	-	-	0.106768	0.067507	0.113745	-	-	-	-	-	-	-	-	-	-	1	995	-	31.3713
prot-c-5129_12_3	SREC-I || id:prot-c-5129_12_3	-	-	-	-	-	-	0.0148202	0.0317619	0.640783	-	-	-	-	-	-	-	-	-	-	1	997	-	142.325
prot-c-4469_78_2	ST4S6 || id:prot-c-4469_78_2	-	-	-	-	-	-	-0.195286	0.0540559	0.000303055	-	-	-	-	-	-	-	-	-	-	1	997	-	53.0274
ukb-b-10787	Standing height || id:ukb-b-10787	0.098578	0.0364041	0.00677137	0.132097	0.0746234	0.0770955	-	-	-	-0.000713866	0.606954	0.247795	0.241952	0.138548	0.0593143	0.0195	0.144834	0.102429	0.157772	765	461950	0.0910918	105996
prot-c-2844_53_2	sTie-1 || id:prot-c-2844_53_2	0.0346074	0.00707129	9.87666e-07	-	-	-	-	-	-	-	-	-	-	-	-	-	-	-	-	2	995	-	287.023
prot-c-3773_15_4	sTie-2 || id:prot-c-3773_15_4	0.0262642	0.0227213	0.247709	-	-	-	-	-	-	-	-	-	-	-	-	-	-	-	-	2	995	-	261.564
prot-c-2652_15_1	suPAR || id:prot-c-2652_15_1	-	-	-	-	-	-	0.0466287	0.0596579	0.43445	-	-	-	-	-	-	-	-	-	-	1	996	-	33.5125
ukb-b-20175	Systolic blood pressure, automated reading || id:ukb-b-20175	-0.0411522	0.0686356	0.548789	0.407861	0.206984	0.049936	-	-	-	-0.00856633	0.0224882	0.0298512	0.046892	-0.0167541	0.101277	0.868607	0.0994345	0.247475	0.688192	241	436419	0.0288402	13321.4
ukb-b-6503	Systolic blood pressure, manual reading || id:ukb-b-6503	0.0979851	0.250567	0.695757	-	-	-	-	-	-	-	-	-	-	-	-	-	-	-	-	2	39749	0.00193661	80.0132
prot-c-3518_54_2	TAFI || id:prot-c-3518_54_2	-	-	-	-	-	-	0.0250542	0.0179234	0.16216	-	-	-	-	-	-	-	-	-	-	1	995	-	454.542
prot-c-3519_3_2	TARC || id:prot-c-3519_3_2	0.0204506	0.0136309	0.133533	0.0497561	0.0972807	0.699019	-	-	-	-0.0138425	0.805421	0.801026	0.557436	0.0120102	0.0338119	0.722434	0.00863963	0.0401399	0.849537	3	995	-	158.598
prot-c-5132_71_3	TCCR || id:prot-c-5132_71_3	-	-	-	-	-	-	0.0838141	0.0572335	0.143078	-	-	-	-	-	-	-	-	-	-	1	995	-	43.1124
ukb-b-6066	Tea intake || id:ukb-b-6066	-0.0390328	0.17653	0.825006	-0.255034	0.404186	0.531733	-	-	-	0.00449478	0.555136	0.0129027	0.0111012	0.101639	0.221158	0.645822	-0.00223105	0.244102	0.992753	41	447485	0.00561964	2493.3
prot-c-2705_5_2	TECK || id:prot-c-2705_5_2	-	-	-	-	-	-	0.0552905	0.036034	0.124932	-	-	-	-	-	-	-	-	-	-	1	993	-	91.7572
prot-c-4155_3_2	Tenascin || id:prot-c-4155_3_2	-0.0103467	0.0334455	0.757047	-	-	-	-	-	-	-	-	-	-	-	-	-	-	-	-	2	994	-	427.563
prot-c-4721_54_2	TFF3 || id:prot-c-4721_54_2	-	-	-	-	-	-	-0.0118047	0.0439071	0.78804	-	-	-	-	-	-	-	-	-	-	1	995	-	51.782
prot-c-3336_50_1	TFPI || id:prot-c-3336_50_1	-	-	-	-	-	-	-0.00811749	0.0540719	0.880667	-	-	-	-	-	-	-	-	-	-	1	995	-	42.8108
prot-c-3474_19_2	Thrombospondin-1 || id:prot-c-3474_19_2	-	-	-	-	-	-	0.0508922	0.0658994	0.439954	-	-	-	-	-	-	-	-	-	-	1	996	-	30.6362
prot-c-3079_62_2	TIG2 || id:prot-c-3079_62_2	-	-	-	-	-	-	-0.0246372	0.0433141	0.56949	-	-	-	-	-	-	-	-	-	-	1	987	-	69.1226
prot-c-5134_52_2	TIMD3 || id:prot-c-5134_52_2	-	-	-	-	-	-	0.00536834	0.0292135	0.8542	-	-	-	-	-	-	-	-	-	-	1	997	-	188.788
ukb-b-14360	Time to answer || id:ukb-b-14360	0.880073	0.165231	1.00225e-07	-	-	-	-	-	-	-	-	-	-	-	-	-	-	-	-	2	152605	0.000519106	81.8702
ukb-b-10412	Time to complete round || id:ukb-b-10412	0.468484	0.165519	0.0046491	1.79292	5.30134	0.767414	-	-	-	-0.0430572	0.825748	0.835675	0.672048	0.540075	0.347594	0.120243	0.604104	0.482178	0.29902	4	110323	0.00123728	137.076
ukb-b-13823	Time to complete round || id:ukb-b-13823	0.0614807	0.119375	0.606538	1.36385	0.57683	0.0206142	-	-	-	-0.0197712	0.0229486	0.908668	0.961685	0.089031	0.194773	0.647599	0.416134	0.433739	0.340355	78	454157	0.00668884	3133.02
prot-c-2480_58_3	TIMP-3 || id:prot-c-2480_58_3	0.010522	0.00238724	1.04527e-05	-	-	-	-	-	-	-	-	-	-	-	-	-	-	-	-	2	992	-	596.802
prot-c-3647_49_4	TLR4:MD-2 complex || id:prot-c-3647_49_4	-0.0116494	0.078289	0.881711	-	-	-	-	-	-	-	-	-	-	-	-	-	-	-	-	2	997	-	300.263
ukb-b-10011	Townsend deprivation index at recruitment || id:ukb-b-10011	0.701915	0.352688	0.0465701	3.08022	2.13612	0.1686	-	-	-	-0.0326856	0.275698	0.156059	0.174182	0.482308	0.440666	0.273736	0.0113327	0.849293	0.989509	18	462464	0.00132145	637.781
prot-c-3403_1_2	TPSB2 || id:prot-c-3403_1_2	-	-	-	-	-	-	0.012801	0.0308477	0.67816	-	-	-	-	-	-	-	-	-	-	1	996	-	124.323
prot-c-3232_28_2	TrATPase || id:prot-c-3232_28_2	-	-	-	-	-	-	0.0125151	0.059593	0.83366	-	-	-	-	-	-	-	-	-	-	1	993	-	33.8956
ukb-b-20044	Trunk fat mass || id:ukb-b-20044	0.232255	0.0482399	1.47507e-06	0.207594	0.134776	0.124248	-	-	-	0.000484911	0.844712	0.0994708	0.0938642	0.192402	0.0766097	0.0120234	0.205646	0.142871	0.150791	419	454588	0.0534808	26208.2
ukb-b-16407	Trunk fat percentage || id:ukb-b-16407	0.213266	0.0552532	0.000113479	0.0961292	0.174959	0.583023	-	-	-	0.00201535	0.480818	0.334	0.327578	0.216903	0.0874573	0.0131346	0.247244	0.187006	0.186908	388	454613	0.0385269	22373.3
ukb-b-17409	Trunk fat-free mass || id:ukb-b-17409	0.170864	0.0554455	0.00205847	0.177299	0.131718	0.17883	-	-	-	-9.5743e-05	0.957057	0.508081	0.496192	0.171906	0.0899342	0.0559448	0.160341	0.171782	0.351014	562	454508	0.0370657	48071.2
ukb-b-9685	Trunk predicted mass || id:ukb-b-9685	0.178315	0.055583	0.0013362	0.169312	0.132095	0.200462	-	-	-	0.000132906	0.940069	0.564091	0.552356	0.180468	0.0898315	0.0445413	0.158756	0.161663	0.326512	563	454463	0.0366296	47815.1
prot-c-3479_71_2	TRY3 || id:prot-c-3479_71_2	-	-	-	-	-	-	0.0418984	0.0549011	0.445367	-	-	-	-	-	-	-	-	-	-	1	983	-	37.7857
prot-c-5034_79_1	Trypsin 2 || id:prot-c-5034_79_1	-	-	-	-	-	-	-0.0638844	0.0461806	0.166554	-	-	-	-	-	-	-	-	-	-	1	995	-	54.0224
prot-c-5036_50_1	TSG-6 || id:prot-c-5036_50_1	-	-	-	-	-	-	-0.0177052	0.0370111	0.632384	-	-	-	-	-	-	-	-	-	-	1	994	-	94.5756
prot-c-3339_33_1	TSP2 || id:prot-c-3339_33_1	-	-	-	-	-	-	-0.00102715	0.0387751	0.978867	-	-	-	-	-	-	-	-	-	-	1	994	-	81.5952
prot-c-3340_53_1	TSP4 || id:prot-c-3340_53_1	-	-	-	-	-	-	0.00456618	0.0645544	0.94361	-	-	-	-	-	-	-	-	-	-	1	995	-	31.6069
prot-c-4815_25_3	TXD12 || id:prot-c-4815_25_3	-0.00973585	0.019909	0.624829	-	-	-	-	-	-	-	-	-	-	-	-	-	-	-	-	2	996	-	310.279
prot-c-5260_80_3	TYK2 || id:prot-c-5260_80_3	-	-	-	-	-	-	-0.0674824	0.0563725	0.231276	-	-	-	-	-	-	-	-	-	-	1	995	-	34.5039
prot-c-4158_54_2	uPA || id:prot-c-4158_54_2	-	-	-	-	-	-	-0.0477584	0.0583211	0.412851	-	-	-	-	-	-	-	-	-	-	1	995	-	42.172
prot-c-3651_50_5	VEGF sR2 || id:prot-c-3651_50_5	-0.0597099	0.0888874	0.501744	-	-	-	-	-	-	-	-	-	-	-	-	-	-	-	-	2	996	-	147.479
prot-c-2358_19_2	VEGF sR3 || id:prot-c-2358_19_2	-0.0303826	0.0569848	0.593915	-	-	-	-	-	-	-	-	-	-	-	-	-	-	-	-	2	995	-	513.476
prot-c-4867_15_2	VEGF121 || id:prot-c-4867_15_2	-	-	-	-	-	-	-0.0749642	0.0529798	0.157081	-	-	-	-	-	-	-	-	-	-	1	996	-	40.386
ukb-d-12336_irnt	Ventricular rate || id:ukb-d-12336_irnt	-	-	-	-	-	-	-0.0063446	0.187509	0.973008	-	-	-	-	-	-	-	-	-	-	1	10817	0.00288813	31.0194
ukb-b-7864	Vitamin B6 || id:ukb-b-7864	-	-	-	-	-	-	0.352959	0.542897	0.515602	-	-	-	-	-	-	-	-	-	-	1	64979	0.000487806	32.759
prot-c-3050_7_2	vWF || id:prot-c-3050_7_2	-	-	-	-	-	-	0.229612	0.0387722	3.17918e-09	-	-	-	-	-	-	-	-	-	-	1	996	-	90.8589
ukb-b-9405	Waist circumference || id:ukb-b-9405	0.298692	0.0588255	3.82249e-07	0.267475	0.166118	0.10822	-	-	-	0.000515692	0.840824	0.350716	0.33778	0.258933	0.101409	0.0106687	0.289677	0.17183	0.0926704	371	462166	0.0342892	21315.2
ukb-b-12039	Weight || id:ukb-b-12039	0.219401	0.0472379	3.40756e-06	0.179559	0.120846	0.137967	-	-	-	0.000732237	0.720317	0.40311	0.392365	0.176632	0.0736171	0.016425	0.159778	0.141786	0.26034	488	454893	0.0522668	34008.7
ukb-b-11842	Weight || id:ukb-b-11842	0.241409	0.0467527	2.42336e-07	0.18038	0.119263	0.131059	-	-	-	0.0011187	0.578199	0.50953	0.500766	0.180885	0.0794586	0.0228182	0.160918	0.130156	0.216916	496	461632	0.0526715	34752.5
prot-c-3235_50_2	WFKN2 || id:prot-c-3235_50_2	-	-	-	-	-	-	0.0396482	0.0292839	0.175761	-	-	-	-	-	-	-	-	-	-	1	997	-	194.881
ukb-d-30000_irnt	White blood cell (leukocyte) count || id:ukb-d-30000_irnt	-0.0539817	0.0453343	0.233753	-0.255084	0.0991083	0.0105328	-	-	-	0.00583665	0.0234357	0.0015699	0.00282243	-0.153747	0.0695523	0.0270689	-0.226192	0.114062	0.0482574	306	350470	0.0726096	25476.7
ukb-b-19393	Whole body fat mass || id:ukb-b-19393	0.231337	0.0503962	4.42445e-06	0.224797	0.14039	0.110055	-	-	-	0.000123848	0.960208	0.0222825	0.0205799	0.212784	0.0796169	0.00752677	0.238886	0.160725	0.137925	434	454137	0.0515001	26827.2
ukb-b-13354	Whole body fat-free mass || id:ukb-b-13354	0.213935	0.0567065	0.000161508	0.163901	0.136009	0.228696	-	-	-	0.000740772	0.685789	0.426644	0.416782	0.172742	0.0926319	0.0622065	0.114087	0.180614	0.527869	549	454850	0.0359058	46228.3
ukb-b-14540	Whole body water mass || id:ukb-b-14540	0.189395	0.0565929	0.000818029	0.25488	0.136967	0.0632895	-	-	-	-0.000960855	0.599731	0.45267	0.444083	0.172304	0.0891826	0.0533555	0.151736	0.167475	0.365318	556	454888	0.0360509	46252.8
prot-c-2848_2_2	WIF-1 || id:prot-c-2848_2_2	-	-	-	-	-	-	0.121161	0.070671	0.0864475	-	-	-	-	-	-	-	-	-	-	1	995	-	30.6473
prot-c-3057_55_1	WISP-1 || id:prot-c-3057_55_1	-	-	-	-	-	-	0.07825	0.0533819	0.142689	-	-	-	-	-	-	-	-	-	-	1	993	-	42.5365
ukb-b-2709	Year ended full time education || id:ukb-b-2709	-	-	-	-	-	-	0.604952	0.537695	0.260554	-	-	-	-	-	-	-	-	-	-	1	112569	0.00044126	50.4611
[truncated: 4,439 more rows]

## Sheet: All_5_C2
Sheet 2. All MR results based on the release 5 HGI C2 dataset.
b: causal effect size; se: standard error; pval: p-value; IVW_MRE: inverse-variance weighted random-effects model; Egger: MR-Egger; Wald: Wald ratio; Het: heterogeneity; W_Med: weighted median; W_Mod: weighted mode; nsnps: number of SNPs retained for this analysis.
GWAS ID	trait	b_IVW_MRE	se_IVW_MRE	pval_IVW_MRE	b_Egger	se_Egger	pval_Egger	b_Wald	se_Wald	pval_Wald	Egger_intercept	pval_intercept	Het_IVW_pval	Het_Egger_pval	b_W_Med	se_W_Med	pval_W_Med	b_W_Mod	se_W_Mod	pval_W_Mod	nsnps	samplesize.exposure	Total_R_Square	F_statistic
ukb-d-M13_ARTHROSIS	#Arthrosis || id:ukb-d-M13_ARTHROSIS	1.14355	1.33405	0.391333	-22.2082	10.632	0.0817341	-	-	-	0.0917682	0.069375	0.0818769	0.324115	1.94782	1.42963	0.173051	3.53971	2.62897	0.220131	8	361194	5.01751e-05	283.149
ukb-d-M13_OTHERJOINT	#Other joint disorders || id:ukb-d-M13_OTHERJOINT	-	-	-	-	-	-	2.27871	1.75572	0.194331	-	-	-	-	-	-	-	-	-	-	1	361194	1.49067e-05	77.0271
ukb-d-M13_POLYARTHROPATHIES	#Polyarthropathies || id:ukb-d-M13_POLYARTHROPATHIES	-	-	-	-	-	-	-5.84868	3.55106	0.0995533	-	-	-	-	-	-	-	-	-	-	1	361194	5.96886e-06	238.635
ukb-d-M13_SPONDYLOPATHY	#Spondylopathies || id:ukb-d-M13_SPONDYLOPATHY	-	-	-	-	-	-	9.93882	7.2664	0.171382	-	-	-	-	-	-	-	-	-	-	1	361194	9.94358e-07	29.742
ukb-d-L12_ACTINKERA	Actinic keratosis || id:ukb-d-L12_ACTINKERA	11.7919	23.395	0.614239	-	-	-	-	-	-	-	-	-	-	-	-	-	-	-	-	2	361194	8.05283e-07	77.3618
finn-a-L12_ACTINKERA	Actinic keratosis || id:finn-a-L12_ACTINKERA	-	-	-	-	-	-	0.0554932	0.0196886	0.00482407	-	-	-	-	-	-	-	-	-	-	1	-	0.0288983	34.7356
ukb-d-20554_6	Actions taken following self-harm: Receive help from friends / family / neighbours || id:ukb-d-20554_6	-	-	-	-	-	-	1.45989	3.55005	0.680903	-	-	-	-	-	-	-	-	-	-	1	117733	4.37581e-06	39.8558
ukb-d-20550_1	Activities undertaken to treat anxiety: Talking therapies, such as psychotherapy, counselling, group therapy or CBT || id:ukb-d-20550_1	-	-	-	-	-	-	-1.2644	1.16864	0.279281	-	-	-	-	-	-	-	-	-	-	1	98990	3.45855e-05	30.9286
ukb-d-20547_3	Activities undertaken to treat depression: Other therapeutic activities such as mindfulness, yoga or art classes || id:ukb-d-20547_3	-2.2833	1.16475	0.0499562	-	-	-	-	-	-	-	-	-	-	-	-	-	-	-	-	2	117763	3.8113e-05	61.3303
ukb-d-20547_1	Activities undertaken to treat depression: Talking therapies, such as psychotherapy, counselling, group therapy or CBT || id:ukb-d-20547_1	-0.12418	1.0447	0.905381	-	-	-	-	-	-	-	-	-	-	-	-	-	-	-	-	2	117763	8.8076e-05	62.31
finn-a-H7_IRIDOACUTE	Acute and subacute iridocyclitis || id:finn-a-H7_IRIDOACUTE	0.0278193	0.0277471	0.316053	-	-	-	-	-	-	-	-	-	-	-	-	-	-	-	-	2	-	0.648306	571.118
ukb-d-M13_ADHCAPSULITIS	Adhesive capsulitis of shoulder || id:ukb-d-M13_ADHCAPSULITIS	-	-	-	-	-	-	1.55093	10.0853	0.877782	-	-	-	-	-	-	-	-	-	-	1	361194	4.82616e-07	52.8618
ukb-d-STILL_ADULT	Adult-onset Still disease || id:ukb-d-STILL_ADULT	-3.40392	3.73949	0.362683	-8.49667	18.0751	0.720254	-	-	-	0.0158421	0.81822	0.254339	0.112345	-4.46337	3.49389	0.201433	-5.36077	3.37021	0.252664	3	361194	6.46469e-06	566.386
finn-a-STILL_ADULT	Adult-onset Still disease || id:finn-a-STILL_ADULT	-	-	-	-	-	-	-0.0346228	0.0210214	0.0995533	-	-	-	-	-	-	-	-	-	-	1	-	0.178052	132.25
ukb-b-11158	Aide-memoire completed || id:ukb-b-11158	-0.776049	1.07571	0.470646	10.7279	7.97088	0.310608	-	-	-	-0.0645763	0.282772	0.356701	0.572097	-0.986651	1.26029	0.433698	-1.16692	2.09665	0.616647	4	462933	4.59135e-05	131.363
ukb-b-10923	Alcohol consumed || id:ukb-b-10923	-	-	-	-	-	-	0.314519	0.436076	0.470756	-	-	-	-	-	-	-	-	-	-	1	64949	0.0002371	63.8237
ukb-d-20117_2	Alcohol drinker status: Current || id:ukb-d-20117_2	-1.59309	2.07013	0.441562	4.6147	3.75626	0.434942	-	-	-	-0.0342336	0.319142	0.184636	0.825165	-2.86989	1.93611	0.138261	-4.16689	3.48813	0.354703	3	360726	1.65162e-05	97.1393
ukb-b-16878	Alcohol usually taken with meals || id:ukb-b-16878	-0.280396	0.238769	0.240259	-1.4606	1.82251	0.428621	-	-	-	0.0102759	0.518091	0.0697574	0.0623613	-0.316958	0.31191	0.309542	-0.122367	0.585317	0.835648	35	235645	0.00116253	1343.84
ukb-d-41219_2	Anaesthetics administered during delivery: Epidural or caudal anaesthetic || id:ukb-d-41219_2	-	-	-	-	-	-	-0.221487	0.155427	0.154149	-	-	-	-	-	-	-	-	-	-	1	3345	0.00217044	32.4079
finn-a-M13_ANKYLOSPON	Ankylosing spondylitis || id:finn-a-M13_ANKYLOSPON	-	-	-	-	-	-	0.0180269	0.00798812	0.0240261	-	-	-	-	-	-	-	-	-	-	1	-	1.91331	618.399
ukb-b-8446	Answered sexual history questions || id:ukb-b-8446	-3.00379	0.0903773	3.24353e-242	-	-	-	-	-	-	-	-	-	-	-	-	-	-	-	-	2	462725	1.05037e-05	63.4869
ukb-d-ICDMAIN_ANY_ENTRY	Any ICDMAIN event in hilmo or causes of death || id:ukb-d-ICDMAIN_ANY_ENTRY	0.432505	1.12617	0.700942	6.88284	9.35047	0.515005	-	-	-	-0.042698	0.53669	0.0785527	0.065279	-0.206487	1.12551	0.854436	-1.32402	1.92617	0.529622	5	361194	7.76158e-05	166.576
ukb-d-KRA_PSY_ANYMENTAL	Any mental disorder || id:ukb-d-KRA_PSY_ANYMENTAL	-	-	-	-	-	-	-5.57023	7.65762	0.466975	-	-	-	-	-	-	-	-	-	-	1	361194	1.08821e-06	32.8283
finn-a-J10_ASTHMA	Asthma || id:finn-a-J10_ASTHMA	-	-	-	-	-	-	0.155848	0.128929	0.226743	-	-	-	-	-	-	-	-	-	-	1	-	0.00482923	30.25
[truncated: 6,033 more rows]

## Sheet: All_5_C2_no_UKB
Sheet 3. All MR results based on the release 5 HGI C2 leaving UKB dataset.
[truncated: 5,799 more rows]
