# Supplementary material for: Extensive Mendelian randomization study identifies potential causal risk factors for severe COVID-19
Source: Commun Med (Lond). 2021 Dec 9;1:59. doi: 10.1038/s43856-021-00061-9 (PMC9053245; doi:10.1038/s43856-021-00061-9)
Supplement: Supplementary file 13 — Supplementary Data 13 [file 43856_2021_61_MOESM13_ESM.xlsx]

## Sheet: overlap_C2
Supplementary Data 13. Comparisons of severity risk factors with susceptibility risk factors.
Sheet 1. The shared risk factors: significant and replicated severity risk factors that overlap with susceptibility risk factors based on HGI C2 dataset (IVW p < 0.05 with release 4 HGI C2, release 5 HGI C2, or release 5 HGI C2 leaving out UK Biobank).
b: causal effect size; se: standard error; pval: p-value; IVW_MRE: inverse-variance weighted random-effects model; Egger: MR-Egger; Wald: Wald ratio; Het: heterogeneity; W_Med: weighted median; W_Mod: weighted mode; nsnps: number of SNPs retained for this analysis; A2: release 4 alpha A2; B2: release 4 alpha B2; R4_C2: release 4 C2; R5_C2: release 5 C2; R5_C2_NO_UKB: release 5 C2, leaving out UK …
GWAS ID	trait	b_IVW_MRE_A2	se_IVW_MRE_A2	pval_IVW_MRE_A2	b_IVW_MRE_B2	se_IVW_MRE_B2	pval_IVW_MRE_B2	b_IVW_MRE_NEJM	se_IVW_MRE_NEJM	pval_IVW_MRE_NEJM	b_IVW_MRE_R4_C2	se_IVW_MRE_R4_C2	pval_IVW_MRE_R4_C2	b_IVW_MRE_R5_C2	se_IVW_MRE_R5_C2	pval_IVW_MRE_R5_C2	b_IVW_MRE_R5_C2_NO_UKB	se_IVW_MRE_R5_C2_NO_UKB	pval_IVW_MRE_R5_C2_NO_UKB
ukb-d-20406	Ever addicted to alcohol || id:ukb-d-20406	1.38707	0.310894	8.13688e-06	0.554082	0.045169	1.36398e-34	-0.148966	0.260558	0.567513	0.219141	0.21487	0.307786	0.103417	0.141191	0.463887	0.15768	0.0723847	0.0293788
ukb-b-12018	Illnesses of mother: Chronic bronchitis/emphysema || id:ukb-b-12018	8.71783	2.78901	0.00177331	9.50439	4.0193	0.0180453	5.0664	8.13622	0.533484	5.53041	2.71656	0.0417689	2.66662	2.67488	0.318806	NA	NA	NA
ukb-b-4667	Leisure/social activities: Religious group || id:ukb-b-4667	-6.03617	2.01675	0.00276228	-4.29123	1.25232	0.00061113	-3.98762	1.94353	0.0401947	-0.549821	0.672215	0.4134	-0.70991	0.342088	0.0379658	0.321568	0.348653	0.356364
ukb-b-9038	Main speciality of consultant (recoded): Ophthalmology || id:ukb-b-9038	25.2211	3.99468	2.72481e-10	12.6501	2.66013	1.98022e-06	0.545621	5.9355	0.926758	5.78753	1.89281	0.00223089	-1.20327	1.23116	0.328399	-0.44452	0.415673	0.284891
ukb-b-11535	Mineral and other dietary supplements: Glucosamine || id:ukb-b-11535	-9.90409	1.46149	1.22949e-11	-5.72155	1.23707	3.7444e-06	-13.4758	2.91185	3.6935e-06	-4.57695	1.56455	0.00343996	-2.42576	0.314574	1.24578e-14	-3.12137	1.22463	0.010809
ukb-b-18596	Pain type(s) experienced in last month: Neck or shoulder pain || id:ukb-b-18596	6.88064	2.1253	0.00120585	5.19454	1.87651	0.00563692	8.74307	5.85316	0.135245	3.48019	0.772218	6.58291e-06	2.52471	0.41884	1.66135e-09	1.81331	0.540888	0.000800919
ukb-b-8668	Treatment/medication code: doxazosin || id:ukb-b-8668	27.5124	7.91576	0.000509623	22.239	6.27948	0.000397809	8.2069	20.8806	0.69429	12.2452	3.97355	0.00205837	NA	NA	NA	NA	NA	NA
ukb-b-8338	Arm fat mass (left) || id:ukb-b-8338	0.524085	0.120341	1.33066e-05	0.477011	0.0830719	9.34885e-09	0.421489	0.207272	0.0420011	0.208282	0.0489418	2.08393e-05	0.165009	0.0300449	3.97251e-08	0.105235	0.0357055	0.00320559
ukb-b-6704	Arm fat mass (right) || id:ukb-b-6704	0.553182	0.123617	7.64237e-06	0.515935	0.0800541	1.15735e-10	0.502179	0.198821	0.0115441	0.22113	0.049482	7.8625e-06	0.166142	0.030385	4.55362e-08	0.0962401	0.0367212	0.00877145
ukb-b-12854	Arm fat percentage (right) || id:ukb-b-12854	0.938273	0.163628	9.79778e-09	0.78598	0.110089	9.36688e-13	0.560323	0.290307	0.0535938	NA	NA	NA	NA	NA	NA	0.153019	0.0525888	0.00361733
ukb-b-19953	Body mass index (BMI) || id:ukb-b-19953	0.636602	0.11506	3.15175e-08	0.524185	0.0774581	1.31182e-11	0.427709	0.195359	0.0285716	0.227956	0.046407	9.01035e-07	0.163736	0.0304849	7.82791e-08	0.0883284	0.0357807	0.0135639
ukb-b-15590	Hip circumference || id:ukb-b-15590	0.379635	0.120934	0.00169416	0.411401	0.0823851	5.92548e-07	0.508185	0.207341	0.0142475	NA	NA	NA	0.139228	0.0311886	8.0417e-06	0.119874	0.0356222	0.000765062
ukb-b-7212	Leg fat mass (left) || id:ukb-b-7212	0.88153	0.147022	2.02343e-09	0.76009	0.102404	1.1495e-13	0.681981	0.262481	0.00937095	0.319622	0.0622922	2.88191e-07	NA	NA	NA	0.114403	0.0463219	0.0135215
ukb-b-18096	Leg fat mass (right) || id:ukb-b-18096	0.979706	0.150989	8.6633e-11	0.847092	0.104459	5.08873e-16	0.71342	0.260017	0.00607426	0.326864	0.0615469	1.0914e-07	NA	NA	NA	0.142355	0.0463098	0.00211228
ukb-b-18377	Leg fat percentage (left) || id:ukb-b-18377	1.3991	0.207517	1.56107e-11	1.01398	0.140344	5.01204e-13	0.745116	0.372309	0.0453557	0.438632	0.0849038	2.38866e-07	NA	NA	NA	0.200601	0.0670305	0.00276533
ukb-b-20531	Leg fat percentage (right) || id:ukb-b-20531	1.53134	0.202891	4.43489e-14	1.08938	0.142852	2.42239e-14	0.603309	0.36126	0.0949166	0.439727	0.0833334	1.31514e-07	NA	NA	NA	0.189474	0.0653343	0.00373071
ukb-b-20044	Trunk fat mass || id:ukb-b-20044	0.564546	0.119747	2.42322e-06	0.452051	0.0779618	6.69662e-09	0.386618	0.204887	0.0591623	0.232255	0.0482399	1.47507e-06	NA	NA	NA	0.164444	0.0351609	2.91242e-06
ukb-b-9405	Waist circumference || id:ukb-b-9405	0.59728	0.149135	6.20264e-05	0.651178	0.101775	1.57224e-10	0.668631	0.245815	0.00652707	0.298692	0.0588255	3.82249e-07	0.22757	0.0372996	1.0531e-09	0.150733	0.0442967	0.000666962
ukb-b-12039	Weight || id:ukb-b-12039	0.477119	0.123993	0.00011911	0.404483	0.0803096	4.73997e-07	0.0935645	0.200148	0.640159	0.219401	0.0472379	3.40756e-06	0.160066	0.028595	2.17241e-08	0.12625	0.0353009	0.000348363
ubm-a-3142	netmat ICA 09Aug2017 002 || id:ubm-a-3142	-0.597934	0.131928	5.8352e-06	-0.276395	0.115981	0.0171671	0.369735	0.407287	0.363985	0.0523096	0.120069	0.663082	0.044325	0.0554222	0.423844	0.105512	0.0391664	0.00706117
prot-a-294	C1GALT1-specific chaperone 1 || id:prot-a-294	0.18313	0.00448536	0	0.196383	0.0733393	0.00741217	0.424756	0.0997615	2.06524e-05	0.10607	0.0307467	0.000561004	NA	NA	NA	NA	NA	NA
prot-a-627	Collectin-10 || id:prot-a-627	-0.190327	0.0438616	1.42964e-05	-0.129919	0.029578	1.12098e-05	0.0561	0.0401673	0.162516	-0.0574031	0.0411004	0.162517	-0.032218	0.00358793	2.71888e-19	-0.0209803	0.017054	0.218611
prot-a-2609	Reticulon-4 receptor || id:prot-a-2609	-0.153492	0.0426835	0.000323093	-0.096172	0.0355261	0.00678788	NA	NA	NA	0.0621548	0.0249362	0.0126827	0.0213861	0.0208377	0.304742	0.0226687	0.0172616	0.189101
met-a-542	X-11792 || id:met-a-542	0.348355	0.0537666	9.23156e-11	0.223534	0.078488	0.00439946	0.17585	0.168228	0.29588	0.120591	0.0755224	0.110318	0.0677201	0.0293846	0.0211885	0.0749538	0.0575814	0.193018
ukb-a-264	Body fat percentage || id:ukb-a-264	0.850306	0.189618	7.315e-06	0.64845	0.122271	1.13664e-07	0.202669	0.327488	0.536009	0.198876	0.0742073	0.007362	NA	NA	NA	NA	NA	NA
ebi-a-GCST007236	Breast cancer || id:ebi-a-GCST007236	-0.0118726	0.00339709	0.000474189	-0.00481955	0.00232821	0.0384462	-0.00341493	0.00585634	0.559815	-0.00305146	0.00143325	0.0332502	NA	NA	NA	NA	NA	NA
ukb-a-552	Diagnoses - main ICD10: K50 Crohn's disease [regional enteritis] || id:ukb-a-552	48.1664	10.0702	1.72649e-06	11.8587	2.52817	2.72399e-06	NA	NA	NA	21.4616	4.64201	3.77617e-06	2.51591	6.19749	0.684775	1.87814	1.62236	0.247005
ukb-a-279	Leg fat mass (left) || id:ukb-a-279	1.01462	0.165137	8.04176e-10	0.787796	0.109312	5.72554e-13	0.599117	0.266016	0.0243108	0.287237	0.0677808	2.25794e-05	0.210062	0.0436617	1.50081e-06	NA	NA	NA
ukb-a-275	Leg fat mass (right) || id:ukb-a-275	0.989745	0.158763	4.54352e-10	0.789636	0.108702	3.75231e-13	0.445321	0.264267	0.0919655	0.253	0.0675213	0.000178984	NA	NA	NA	NA	NA	NA
ukb-a-454	Medication for pain relief constipation heartburn: Ibuprofen (e.g. Nurofen) || id:ukb-a-454	2.54583	0.544668	2.95259e-06	2.75823	0.973045	0.00458776	2.68574	5.77356	0.641803	2.21032	1.49338	0.138853	1.69293	0.769894	0.0278845	NA	NA	NA
ukb-a-291	Trunk fat mass || id:ukb-a-291	0.551188	0.129627	2.11769e-05	0.451694	0.0825252	4.41476e-08	0.319622	0.213717	0.134774	0.184842	0.0509555	0.000286161	0.174796	0.0331407	1.33227e-07	NA	NA	NA
ukb-a-290	Trunk fat percentage || id:ukb-a-290	0.678515	0.159617	2.12928e-05	0.549836	0.104922	1.60229e-07	NA	NA	NA	0.26106	0.0590293	9.75434e-06	0.19344	0.0413861	2.95341e-06	NA	NA	NA
ukb-a-382	Waist circumference || id:ukb-a-382	0.731894	0.167357	1.22414e-05	0.656986	0.111237	3.50105e-09	0.366459	0.272837	0.179227	0.223076	0.0662536	0.000759878	0.183566	0.0420471	1.26698e-05	NA	NA	NA
ukb-a-265	Whole body fat mass || id:ukb-a-265	0.733903	0.134927	5.35091e-08	0.564362	0.0877128	1.2412e-10	0.314369	0.220197	0.153387	0.22458	0.0545586	3.85001e-05	0.171894	0.0342089	5.03871e-07	NA	NA	NA
ieu-a-789	Urate || id:ieu-a-789	0.166882	0.0402381	3.36312e-05	0.0742203	0.0124617	2.58701e-09	-0.047501	0.0326763	0.146034	0.0205034	0.0057998	0.000407492	-0.00267257	0.0165824	0.87196	NA	NA	NA
ukb-b-14294	Invitation to complete online 24-hour recall dietary questionnaire, acceptance || id:ukb-b-14294	-6.87826	2.05464	0.000814913	-4.64912	2.55288	0.0685877	-11.4008	3.49355	0.00110086	-0.481145	1.35486	0.722495	-0.813802	0.369658	0.0277009	-0.927611	0.6876	0.177319
ukb-b-16812	Vitamin and mineral supplements: Multivitamins +/- minerals || id:ukb-b-16812	-11.1228	3.44831	0.00125722	-5.41639	3.33262	0.104106	-9.32971	4.07633	0.0220938	-1.96815	1.19106	0.0984468	-1.03245	0.80183	0.197879	-2.21788	0.854648	0.00945671
ukb-b-19393	Whole body fat mass || id:ukb-b-19393	0.57753	0.124439	3.46617e-06	NA	NA	NA	0.457961	0.212523	0.0311715	NA	NA	NA	0.190752	0.0313414	1.1557e-09	0.151598	0.037245	4.69548e-05
prot-a-1781	alpha-2-macroglobulin receptor-associated protein || id:prot-a-1781	0.135312	0.0362882	0.000192381	0.0450072	0.0230429	0.0507975	0.0746539	0.013009	9.54469e-09	0.127347	0.0151525	4.30104e-17	0.0497767	0.0270737	0.065979	0.058396	0.0283317	0.0392886

## Sheet: no_overlap_C2
Sheet 2. The severity-only risk factors: significant and replicated severity risk factors that do not overlap with susceptibility risk factors based on HGI C2 dataset (IVW p > 0.05 with release 4 HGI C2, release 5 HGI C2, and release 5 HGI C2 leaving out UK Biobank).
b: causal effect size; se: standard error; pval: p-value; IVW_MRE: inverse-variance weighted random-effects model; Egger: MR-Egger; Wald: Wald ratio; Het: heterogeneity; W_Med: weighted median; W_Mod: weighted mode; nsnps: number of SNPs retained for this analysis; A2: release 4 alpha A2; B2: release 4 alpha B2; R4_C2: release 4 C2; R5_C2: release 5 C2; R5_C2_NO_UKB: release 5 C2, leaving out UK …
GWAS ID	trait	b_IVW_MRE_A2	se_IVW_MRE_A2	pval_IVW_MRE_A2	b_IVW_MRE_B2	se_IVW_MRE_B2	pval_IVW_MRE_B2	b_IVW_MRE_NEJM	se_IVW_MRE_NEJM	pval_IVW_MRE_NEJM	b_IVW_MRE_R4_C2	se_IVW_MRE_R4_C2	pval_IVW_MRE_R4_C2	b_IVW_MRE_R5_C2	se_IVW_MRE_R5_C2	pval_IVW_MRE_R5_C2	b_IVW_MRE_R5_C2_NO_UKB	se_IVW_MRE_R5_C2_NO_UKB	pval_IVW_MRE_R5_C2_NO_UKB
prot-a-1950	Prostate-associated microseminoprotein || id:prot-a-1950	-0.345403	0.0993951	0.00051076	-0.212481	0.069724	0.0023079	-0.23113	0.097403	0.0176478	-0.0726591	0.0946839	0.442852	0.0146873	0.0249694	0.55639	-0.0230759	0.0389212	0.553256
prot-a-2524	Resistin || id:prot-a-2524	0.0844555	0.0101068	6.47265e-17	0.132412	0.0185692	9.98356e-13	0.00696071	0.17405	0.968099	-0.00342196	0.0558522	0.951146	-0.0268407	0.0355537	0.450288	-0.0431467	0.0475304	0.364
ukb-d-ICDMAIN_ANY_ENTRY	Any ICDMAIN event in hilmo or causes of death || id:ukb-d-ICDMAIN_ANY_ENTRY	7.75764	2.37633	0.00109642	5.76589	0.711596	5.37265e-16	6.24542	5.02907	0.214288	0.321787	1.10396	0.770681	0.432505	1.12617	0.700942	-0.0909754	1.30318	0.944345
ukb-a-283	Arm fat mass (right) || id:ukb-a-283	0.628041	0.138349	5.63795e-06	0.514265	0.0886005	6.46299e-09	0.402228	0.213044	0.0590249	NA	NA	NA	NA	NA	NA	0.0780076	0.0415047	0.0601778
ukb-a-6	Time spent using computer || id:ukb-a-6	-1.66848	0.520338	0.00134342	-0.61814	0.300446	0.0396472	-0.355348	0.688528	0.605786	-0.191257	0.165113	0.246724	0.139621	0.111994	0.212516	NA	NA	NA
ebi-a-GCST004620	Sum basophil neutrophil counts || id:ebi-a-GCST004620	-0.349436	0.108426	0.00126935	-0.185878	0.0708233	0.00867686	-0.248063	0.177331	0.161851	-0.0804381	0.0433199	0.0633338	NA	NA	NA	NA	NA	NA
prot-a-500	Corneodesmosin || id:prot-a-500	0.115667	0.016306	1.30762e-12	0.059302	0.0077024	1.36958e-14	0.237077	0.0561277	2.40128e-05	0.0172824	0.0305499	0.571591	0.0024599	0.0060097	0.682303	0.0119812	0.0213777	0.57517
prot-a-1586	Inter-alpha-trypsin inhibitor heavy chain H1 || id:prot-a-1586	0.0740477	0.0189493	9.31878e-05	0.058816	0.0161618	0.000273484	0.107915	0.0717424	0.132529	-0.00599155	0.0194667	0.758247	NA	NA	NA	NA	NA	NA
prot-a-1530	Interleukin-3 receptor subunit alpha || id:prot-a-1530	-0.143752	0.0442104	0.00114783	-0.173389	0.0322191	7.38424e-08	-0.305877	0.123893	0.0135537	NA	NA	NA	NA	NA	NA	NA	NA	NA
met-a-656	Bradykinin, des-arg(9) || id:met-a-656	0.227106	0.0129281	4.42011e-69	0.144362	0.0336767	1.81346e-05	0.115645	0.115598	0.317116	0.0440906	0.0600943	0.463138	0.034845	0.0198053	0.0785143	0.0251291	0.0368964	0.495825
prot-a-208	Zinc-alpha-2-glycoprotein || id:prot-a-208	0.31825	0.0959337	0.000908602	0.21886	0.0777592	0.00488394	0.337309	0.134445	0.0121106	0.0372204	0.0563536	0.508946	-0.000349877	0.0459791	0.993929	-0.0378032	0.0492734	0.442955
prot-a-399	C-C motif chemokine 23 || id:prot-a-399	-0.130589	0.0261686	6.0286e-07	-0.0505936	0.0144439	0.000460448	NA	NA	NA	0.0192591	0.0226493	0.395148	0.00315336	0.010142	0.75586	-0.00933964	0.00612104	0.127053
ukb-b-8210	Non-cancer illness code, self-reported: crohns disease || id:ukb-b-8210	61.5969	13.3199	3.75636e-06	36.5285	4.41197	1.23791e-16	NA	NA	NA	-2.08037	14.3431	0.884677	-0.0124409	8.18679	0.998788	-3.55276	10.5489	0.736276
ukb-d-1468_4	Cereal type: Muesli || id:ukb-d-1468_4	-5.06664	1.25943	5.74734e-05	-2.891	1.3512	0.032389	-2.92509	2.75244	0.287906	NA	NA	NA	-1.03002	0.614687	0.0937987	NA	NA	NA
ukb-b-6306	Overall health rating || id:ukb-b-6306	1.71815	0.415441	3.53826e-05	NA	NA	NA	1.47312	0.691899	0.0332457	NA	NA	NA	NA	NA	NA	NA	NA	NA
ukb-b-6591	Age first had sexual intercourse || id:ukb-b-6591	-0.943589	0.210333	7.25167e-06	-0.845735	0.137402	7.49953e-10	-0.661995	0.323174	0.0405192	NA	NA	NA	NA	NA	NA	NA	NA	NA

## Sheet: C2_unique
Sheet 3. The susceptibility-only risk factors: suggestive susceptibility risk factors based on the C2 datasets (IVW p < 0.05 with release 4 HGI C2, release 5 HGI C2, and release 5 HGI C2 leaving out UK Biobank; but not in release 4 alpha HGI A2 or HGI B2 or NEJM).
b: causal effect size; se: standard error; pval: p-value; IVW_MRE: inverse-variance weighted random-effects model; Egger: MR-Egger; Wald: Wald ratio; Het: heterogeneity; W_Med: weighted median; W_Mod: weighted mode; nsnps: number of SNPs retained for this analysis; A2: release 4 alpha A2; B2: release 4 alpha B2; R4_C2: release 4 C2; R5_C2: release 5 C2; R5_C2_NO_UKB: release 5 C2, leaving out UK …
GWAS ID	trait	b_IVW_MRE_A2	se_IVW_MRE_A2	pval_IVW_MRE_A2	b_IVW_MRE_B2	se_IVW_MRE_B2	pval_IVW_MRE_B2	b_IVW_MRE_NEJM	se_IVW_MRE_NEJM	pval_IVW_MRE_NEJM	b_IVW_MRE_R4_C2	se_IVW_MRE_R4_C2	pval_IVW_MRE_R4_C2	b_IVW_MRE_R5_C2	se_IVW_MRE_R5_C2	pval_IVW_MRE_R5_C2	b_IVW_MRE_R5_C2_NO_UKB	se_IVW_MRE_R5_C2_NO_UKB	pval_IVW_MRE_R5_C2_NO_UKB
prot-a-1921	Matrix metalloproteinase-9 || id:prot-a-1921	0.0937824	0.101997	0.357856	0.0171075	0.0922325	0.852851	-0.140266	0.184142	0.446221	0.0792551	0.0189405	2.85878e-05	0.03037	0.0126608	0.0164516	0.0591393	0.00518726	4.13897e-30
prot-a-305	Complement C1q tumor necrosis factor-related protein 5 || id:prot-a-305	-0.0450269	0.0570213	0.429732	0.00591955	0.0733068	0.93564	-0.0190398	0.0428743	0.656981	0.0334826	0.00776811	1.6306e-05	0.0549909	0.0218369	0.0117935	0.0835713	0.00993027	3.90181e-17
ukb-b-10827	Operation code: lumpectomy || id:ukb-b-10827	NA	NA	NA	-3.70316	3.63017	0.307678	-8.9241	7.92677	0.260243	-6.70746	1.80842	0.000208072	-3.02839	0.693218	1.25046e-05	-5.64819	0.910071	5.4241e-10
ieu-a-1123	Invasive mucinous ovarian cancer || id:ieu-a-1123	0.0732094	0.0827928	0.376562	NA	NA	NA	NA	NA	NA	0.106948	0.0436263	0.014228	0.0693726	0.023159	0.00274003	0.0730907	0.0168221	1.39318e-05
ukb-b-12722	Non-cancer illness code, self-reported: uterine fibroids || id:ukb-b-12722	16.9555	14.602	0.245571	3.15269	12.8123	0.80563	15.2773	21.017	0.467285	5.15088	2.11481	0.0148663	6.50496	1.10185	3.55506e-09	5.92492	1.48514	6.62212e-05
ukb-b-6324	Processed meat intake || id:ukb-b-6324	-0.455653	0.59963	0.447321	-0.390004	0.456838	0.39327	-0.17144	1.19408	0.885836	0.629464	0.171015	0.000232552	0.506313	0.129402	9.12701e-05	0.446396	0.112501	7.25037e-05
ukb-a-35	Comparative height size at age 10 || id:ukb-a-35	0.252062	0.138756	0.0692805	0.165514	0.093778	0.0775718	-0.283015	0.22398	0.206383	0.194194	0.0538813	0.000313223	0.114732	0.0351072	0.00108288	0.158015	0.0398367	7.29116e-05
ieu-a-834	Rheumatoid arthritis || id:ieu-a-834	0.0147225	0.0250455	0.556646	-0.0151897	0.0151952	0.317485	-0.0210312	0.0298405	0.480943	-0.0290037	0.0115565	0.0120823	-0.0202275	0.00543015	0.000195291	-0.0221398	0.005728	0.000111
ukb-b-4956	Morning/evening person (chronotype) || id:ukb-b-4956	NA	NA	NA	NA	NA	NA	0.227649	0.384737	0.554052	-0.318492	0.087309	0.000264421	-0.158773	0.0602351	0.00839155	-0.254478	0.0666042	0.000133049
ukb-b-16254	Pain type(s) experienced in last month: Knee pain || id:ukb-b-16254	NA	NA	NA	NA	NA	NA	-0.131718	1.52734	0.931276	1.3309	0.60603	0.0280849	1.24658	0.437073	0.0043429	1.44387	0.383277	0.0001651
ukb-b-16446	Basal metabolic rate || id:ukb-b-16446	NA	NA	NA	NA	NA	NA	0.406368	0.243403	0.0950136	0.237167	0.0554564	1.89729e-05	0.169771	0.034997	1.22825e-06	0.154601	0.0416285	0.000204146
met-c-930	Concentration of small VLDL particles || id:met-c-930	0.0646034	0.115593	0.576238	0.0892448	0.0609239	0.14296	0.044812	0.186051	0.809664	0.100597	0.037998	0.00811065	0.0402101	0.0187452	0.0319457	0.0616425	0.0171936	0.000336822
ukb-b-16698	Arm predicted mass (right) || id:ukb-b-16698	NA	NA	NA	NA	NA	NA	0.261257	0.266421	0.326782	0.264146	0.0645664	4.29385e-05	0.196472	0.041019	1.66961e-06	0.177738	0.0496892	0.000347579
ukb-b-20141	Non-cancer illness code, self-reported: eczema/dermatitis || id:ukb-b-20141	-5.20307	3.29557	0.11438	-0.995281	2.72612	0.715043	-1.05015	6.4763	0.871185	-3.41868	1.47016	0.0200515	-2.51081	0.704893	0.000368079	-2.84896	0.81237	0.000453236
ukb-b-6218	Mango intake || id:ukb-b-6218	2.60466	2.1288	0.221128	1.96198	1.38786	0.15746	3.23847	5.72941	0.571914	1.66367	0.180648	3.27905e-20	1.24877	0.417692	0.00279268	1.69584	0.59781	0.00455738
ukb-b-4655	Frequency of walking for pleasure in last 4 weeks || id:ukb-b-4655	0.470302	0.433424	0.277884	-0.210714	0.33868	0.533835	NA	NA	NA	-0.471598	0.135004	0.000477234	-0.464531	0.146035	0.00146787	-0.523193	0.190674	0.00607125
met-c-931	Phospholipids in small VLDL || id:met-c-931	0.0663934	0.117369	0.571612	0.108805	0.0624008	0.0812198	0.0347587	0.213152	0.870463	0.110233	0.0474337	0.0201291	0.0470815	0.0228734	0.0395563	0.0634571	0.0235894	0.00714371
ukb-b-12209	Treatment/medication code: methotrexate || id:ukb-b-12209	-12.6988	8.93328	0.155168	-10.5821	7.53178	0.160024	-4.36553	24.4508	0.858296	-16.5176	4.41267	0.000181678	-9.31459	2.42465	0.000122223	-8.83082	3.37394	0.00886124
ukb-b-11495	Types of physical activity in last 4 weeks: Light DIY (eg: pruning, watering the lawn) || id:ukb-b-11495	NA	NA	NA	NA	NA	NA	0.683386	2.57366	0.7906	-1.61196	0.459157	0.000446934	-1.40576	0.373713	0.000168829	-1.0652	0.414733	0.0102173
ukb-a-333	Creatinine (enzymatic) in urine || id:ukb-a-333	0.455267	0.641721	0.478047	0.746661	0.393916	0.0580285	0.723128	1.10544	0.513011	0.514582	0.241384	0.033023	0.295926	0.138042	0.0320541	0.475001	0.186951	0.0110606
prot-a-3048	Tumor necrosis factor receptor superfamily member 1B || id:prot-a-3048	NA	NA	NA	0.0409836	0.11577	0.723331	NA	NA	NA	-0.0635418	0.0169337	0.000175155	-0.0772939	0.037446	0.039004	-0.115786	0.0477356	0.0152843
ebi-a-GCST005850	Heart rate response to recovery post exercise (30 sec) || id:ebi-a-GCST005850	-0.224095	0.185147	0.22614	-0.0547402	0.134112	0.68315	0.374412	0.267755	0.162011	-0.179527	0.078058	0.021453	-0.124394	0.0485632	0.0104224	-0.151679	0.0637752	0.017391
ebi-a-GCST005186	Fasting blood glucose || id:ebi-a-GCST005186	0.0467906	0.292265	0.872805	0.235139	0.194342	0.226307	-0.242498	0.549224	0.65883	-0.247409	0.111964	0.0271247	-0.120315	0.0504397	0.0170639	-0.156924	0.0667227	0.0186787
prot-a-3090	Tryptase beta-2 || id:prot-a-3090	NA	NA	NA	NA	NA	NA	-0.135454	0.248092	0.585078	0.0133724	0.00616093	0.0299675	0.0269004	0.0114993	0.0193197	0.0243387	0.011842	0.0398516
