# Supplementary material for: Extensive Mendelian randomization study identifies potential causal risk factors for severe COVID-19
Source: Commun Med (Lond). 2021 Dec 9;1:59. doi: 10.1038/s43856-021-00061-9 (PMC9053245; doi:10.1038/s43856-021-00061-9)
Supplement: Supplementary file 14 — Supplementary Data 14 [file 43856_2021_61_MOESM14_ESM.xlsx]

## Sheet: Circulating proteins-SNPs
Supplementary Data 14. Known associations of circulating proteins-associated and glucosamine-associated SNPs in PhenoScanner at genome-wide significance.
Sheet 1. Known associations of circulating proteins-associated SNPs in PhenoScanner at genome-wide significance.
Pos: position; EA: effect allele; NEA:non effect allele; b: causal effect size; se: standard error; pval: p-value; SNPs were identified by searching the PhenoScanner database (http://www.phenoscanner.medschl.cam.ac.uk/).
Circulating protein	SNP	Pos	EA	NEA	Trait	b	se	pval
interleukin−3 receptor subunit alpha || id:prot−a−1530	rs3128759	chr6:31885930	C	T	Basophil count	-0.02935	0.003592	3.053e-16
interleukin−3 receptor subunit alpha || id:prot−a−1530	rs3128759	chr6:31885930	C	T	Eosinophil count	-0.04706	0.003661	8.017e-38
interleukin−3 receptor subunit alpha || id:prot−a−1530	rs3128759	chr6:31885930	C	T	Eosinophil percentage of granulocytes	-0.02215	0.003673	1.638e-09
interleukin−3 receptor subunit alpha || id:prot−a−1530	rs3128759	chr6:31885930	C	T	Eosinophil percentage of white cells	-0.02488	0.003657	1.03e-11
interleukin−3 receptor subunit alpha || id:prot−a−1530	rs3128759	chr6:31885930	C	T	Granulocyte count	-0.05485	0.003686	4.253e-50
interleukin−3 receptor subunit alpha || id:prot−a−1530	rs3128759	chr6:31885930	C	T	Lymphocyte count	-0.05603	0.003695	6.253e-52
interleukin−3 receptor subunit alpha || id:prot−a−1530	rs3128759	chr6:31885930	C	T	Mean corpuscular hemoglobin	0.02708	0.003625	7.945e-14
interleukin−3 receptor subunit alpha || id:prot−a−1530	rs3128759	chr6:31885930	C	T	Mean corpuscular volume	0.02383	0.003614	4.243e-11
interleukin−3 receptor subunit alpha || id:prot−a−1530	rs3128759	chr6:31885930	C	T	Mean platelet volume	0.02084	0.003716	2.034e-08
interleukin−3 receptor subunit alpha || id:prot−a−1530	rs3128759	chr6:31885930	C	T	Monocyte count	-0.03132	0.003667	1.321e-17
interleukin−3 receptor subunit alpha || id:prot−a−1530	rs3128759	chr6:31885930	C	T	Monocyte percentage of white cells	0.02113	0.003657	7.612e-09
interleukin−3 receptor subunit alpha || id:prot−a−1530	rs3128759	chr6:31885930	C	T	Myeloid white cell count	-0.05573	0.003695	2.093e-51
interleukin−3 receptor subunit alpha || id:prot−a−1530	rs3128759	chr6:31885930	C	T	Neutrophil count	-0.0513	0.003677	3.018e-44
interleukin−3 receptor subunit alpha || id:prot−a−1530	rs3128759	chr6:31885930	C	T	Neutrophil percentage of granulocytes	0.02092	0.003673	1.231e-08
interleukin−3 receptor subunit alpha || id:prot−a−1530	rs3128759	chr6:31885930	C	T	Platelet count	-0.02138	0.003742	1.103e-08
interleukin−3 receptor subunit alpha || id:prot−a−1530	rs3128759	chr6:31885930	C	T	Red blood cell count	-0.02397	0.003646	4.905e-11
interleukin−3 receptor subunit alpha || id:prot−a−1530	rs3128759	chr6:31885930	C	T	Sum basophil neutrophil counts	-0.05174	0.003683	8.001e-45
interleukin−3 receptor subunit alpha || id:prot−a−1530	rs3128759	chr6:31885930	C	T	Sum eosinophil basophil counts	-0.04984	0.003665	4.024e-42
interleukin−3 receptor subunit alpha || id:prot−a−1530	rs3128759	chr6:31885930	C	T	Sum neutrophil eosinophil counts	-0.05435	0.00368	2.269e-49
interleukin−3 receptor subunit alpha || id:prot−a−1530	rs3128759	chr6:31885930	C	T	White blood cell count	-0.06832	0.00368	5.972e-77
interleukin−3 receptor subunit alpha || id:prot−a−1530	rs3128759	chr6:31885930	C	T	IgA deficiency	0.2912	0.04709	6.277e-10
interleukin−3 receptor subunit alpha || id:prot−a−1530	rs3128759	chr6:31885930	C	T	Primary sclerosing cholangitis	0.5889	0.03	1.035e-91
interleukin−3 receptor subunit alpha || id:prot−a−1530	rs3128759	chr6:31885930	C	T	Arm fat-free mass left	0.0146	0.001582	2.688e-20
interleukin−3 receptor subunit alpha || id:prot−a−1530	rs3128759	chr6:31885930	C	T	Arm fat-free mass right	0.01505	0.00155	2.824e-22
interleukin−3 receptor subunit alpha || id:prot−a−1530	rs3128759	chr6:31885930	C	T	Arm predicted mass left	0.01466	0.001576	1.396e-20
interleukin−3 receptor subunit alpha || id:prot−a−1530	rs3128759	chr6:31885930	C	T	Arm predicted mass right	0.01472	0.001545	1.617e-21
interleukin−3 receptor subunit alpha || id:prot−a−1530	rs3128759	chr6:31885930	C	T	Basal metabolic rate	0.01616	0.00165	1.187e-22
interleukin−3 receptor subunit alpha || id:prot−a−1530	rs3128759	chr6:31885930	C	T	Comparative height size at age 10	0.01874	0.001698	2.638e-28
interleukin−3 receptor subunit alpha || id:prot−a−1530	rs3128759	chr6:31885930	C	T	Diastolic blood pressure	-0.01659	0.002523	4.83e-11
interleukin−3 receptor subunit alpha || id:prot−a−1530	rs3128759	chr6:31885930	C	T	Doctor diagnosed sarcoidosis	0.001808	0.000323	2.206e-08
interleukin−3 receptor subunit alpha || id:prot−a−1530	rs3128759	chr6:31885930	C	T	Drive faster than motorway speed limit	0.01151	0.002084	3.304e-08
interleukin−3 receptor subunit alpha || id:prot−a−1530	rs3128759	chr6:31885930	C	T	Forced expiratory volume in 1-second, predicted	0.01838	0.002794	4.713e-11
interleukin−3 receptor subunit alpha || id:prot−a−1530	rs3128759	chr6:31885930	C	T	Forced vital capacity	0.01552	0.00202	1.556e-14
interleukin−3 receptor subunit alpha || id:prot−a−1530	rs3128759	chr6:31885930	C	T	Forced vital capacity, best measure	0.01539	0.002216	3.825e-12
interleukin−3 receptor subunit alpha || id:prot−a−1530	rs3128759	chr6:31885930	C	T	Hand grip strength left	0.01335	0.001794	1.014e-13
interleukin−3 receptor subunit alpha || id:prot−a−1530	rs3128759	chr6:31885930	C	T	Hand grip strength right	0.01621	0.001798	1.942e-19
interleukin−3 receptor subunit alpha || id:prot−a−1530	rs3128759	chr6:31885930	C	T	Hayfever, allergic rhinitis or eczema	0.007575	0.001052	5.985e-13
interleukin−3 receptor subunit alpha || id:prot−a−1530	rs3128759	chr6:31885930	C	T	Hearing difficulty or problems with background noise	-0.00715	0.001214	3.875e-09
interleukin−3 receptor subunit alpha || id:prot−a−1530	rs3128759	chr6:31885930	C	T	Height	0.03034	0.001768	5.33e-66
interleukin−3 receptor subunit alpha || id:prot−a−1530	rs3128759	chr6:31885930	C	T	Intestinal malabsorption	0.001753	0.0001073	5.625e-60
interleukin−3 receptor subunit alpha || id:prot−a−1530	rs3128759	chr6:31885930	C	T	Leg fat percentage left	-0.01055	0.001556	1.215e-11
interleukin−3 receptor subunit alpha || id:prot−a−1530	rs3128759	chr6:31885930	C	T	Leg fat percentage right	-0.01109	0.001576	1.968e-12
interleukin−3 receptor subunit alpha || id:prot−a−1530	rs3128759	chr6:31885930	C	T	Leg fat-free mass left	0.01496	0.001638	6.591e-20
interleukin−3 receptor subunit alpha || id:prot−a−1530	rs3128759	chr6:31885930	C	T	Leg fat-free mass right	0.01626	0.001638	3.093e-23
interleukin−3 receptor subunit alpha || id:prot−a−1530	rs3128759	chr6:31885930	C	T	Leg predicted mass left	0.01481	0.001627	8.836e-20
interleukin−3 receptor subunit alpha || id:prot−a−1530	rs3128759	chr6:31885930	C	T	Leg predicted mass right	0.01606	0.001627	5.699e-23
interleukin−3 receptor subunit alpha || id:prot−a−1530	rs3128759	chr6:31885930	C	T	Medication for cholesterol, blood pressure or diabetes: blood pressure medication	-0.008851	0.001593	2.766e-08
interleukin−3 receptor subunit alpha || id:prot−a−1530	rs3128759	chr6:31885930	C	T	Medication for cholesterol, blood pressure or diabetes: cholesterol lowering medication	-0.01047	0.001554	1.608e-11
interleukin−3 receptor subunit alpha || id:prot−a−1530	rs3128759	chr6:31885930	C	T	Medication for cholesterol, blood pressure or diabetes: none of the above	0.01329	0.001737	2.055e-14
interleukin−3 receptor subunit alpha || id:prot−a−1530	rs3128759	chr6:31885930	C	T	Medication for pain relief, constipation, heartburn: none of the above	0.00769	0.001246	6.745e-10
interleukin−3 receptor subunit alpha || id:prot−a−1530	rs3128759	chr6:31885930	C	T	Mouth or teeth dental problems: mouth ulcers	-0.005768	0.0007573	2.601e-14
interleukin−3 receptor subunit alpha || id:prot−a−1530	rs3128759	chr6:31885930	C	T	Multiple sclerosis	0.0005748	9.215e-05	4.446e-10
interleukin−3 receptor subunit alpha || id:prot−a−1530	rs3128759	chr6:31885930	C	T	No blood clot, bronchitis, emphysema, asthma, rhinitis, eczema or allergy diagnosed by doctor	-0.007482	0.001166	1.376e-10
interleukin−3 receptor subunit alpha || id:prot−a−1530	rs3128759	chr6:31885930	C	T	Number of treatments or medications taken	-0.01127	0.001996	1.635e-08
interleukin−3 receptor subunit alpha || id:prot−a−1530	rs3128759	chr6:31885930	C	T	Overall health rating	-0.01118	0.001807	6.164e-10
interleukin−3 receptor subunit alpha || id:prot−a−1530	rs3128759	chr6:31885930	C	T	Self-reported high cholesterol	-0.006027	0.0008156	1.469e-13
interleukin−3 receptor subunit alpha || id:prot−a−1530	rs3128759	chr6:31885930	C	T	Self-reported hypertension	-0.006814	0.001092	4.335e-10
interleukin−3 receptor subunit alpha || id:prot−a−1530	rs3128759	chr6:31885930	C	T	Self-reported hyperthyroidism or thyrotoxicosis	0.002222	0.0002159	7.92e-25
interleukin−3 receptor subunit alpha || id:prot−a−1530	rs3128759	chr6:31885930	C	T	Self-reported malabsorption or coeliac disease	0.004604	0.0001633	1.049e-174
interleukin−3 receptor subunit alpha || id:prot−a−1530	rs3128759	chr6:31885930	C	T	Self-reported multiple sclerosis	0.001436	0.0001504	1.279e-21
interleukin−3 receptor subunit alpha || id:prot−a−1530	rs3128759	chr6:31885930	C	T	Self-reported psoriasis	-0.003649	0.0002659	7.462e-43
interleukin−3 receptor subunit alpha || id:prot−a−1530	rs3128759	chr6:31885930	C	T	Self-reported rheumatoid arthritis	-0.001748	0.000261	2.141e-11
interleukin−3 receptor subunit alpha || id:prot−a−1530	rs3128759	chr6:31885930	C	T	Self-reported sjogrens syndrome or sicca syndrome	0.0004241	7.456e-05	1.282e-08
interleukin−3 receptor subunit alpha || id:prot−a−1530	rs3128759	chr6:31885930	C	T	Sitting height	0.03039	0.001923	3.125e-56
interleukin−3 receptor subunit alpha || id:prot−a−1530	rs3128759	chr6:31885930	C	T	Treatment with methotrexate	-0.001185	0.0001808	5.533e-11
interleukin−3 receptor subunit alpha || id:prot−a−1530	rs3128759	chr6:31885930	C	T	Treatment with simvastatin	-0.004557	0.0007891	7.699e-09
interleukin−3 receptor subunit alpha || id:prot−a−1530	rs3128759	chr6:31885930	C	T	Trunk fat-free mass	0.01892	0.001567	1.465e-33
interleukin−3 receptor subunit alpha || id:prot−a−1530	rs3128759	chr6:31885930	C	T	Trunk predicted mass	0.01877	0.001562	3e-33
interleukin−3 receptor subunit alpha || id:prot−a−1530	rs3128759	chr6:31885930	C	T	Unspecified haematuria	-0.002586	0.0003647	1.337e-12
interleukin−3 receptor subunit alpha || id:prot−a−1530	rs3128759	chr6:31885930	C	T	Vascular or heart problems diagnosed by doctor: high blood pressure	-0.006936	0.001107	3.697e-10
interleukin−3 receptor subunit alpha || id:prot−a−1530	rs3128759	chr6:31885930	C	T	Vascular or heart problems diagnosed by doctor: none of the above	0.00775	0.001137	9.263e-12
interleukin−3 receptor subunit alpha || id:prot−a−1530	rs3128759	chr6:31885930	C	T	Whole body fat-free mass	0.01754	0.001573	7.083e-29
interleukin−3 receptor subunit alpha || id:prot−a−1530	rs3128759	chr6:31885930	C	T	Whole body water mass	0.01753	0.001575	9.572e-29
interleukin−3 receptor subunit alpha || id:prot−a−1530	rs3128759	chr6:31885930	C	T	Rheumatoid arthritis	-0.3365	0.01635	2.9e-89
interleukin−3 receptor subunit alpha || id:prot−a−1530	rs3128759	chr6:31885930	C	T	Schizophrenia	-0.0688	0.0114	1.757e-09
interleukin−3 receptor subunit alpha || id:prot−a−1530	rs3128759	chr6:31885930	C	T	Coronary artery disease	-0.04504	0.007232	4.7e-10
interleukin−3 receptor subunit alpha || id:prot−a−1530	rs2519093	chr9:136141870	C	T	Hematocrit	0.07575	0.004561	6.095e-62
interleukin−3 receptor subunit alpha || id:prot−a−1530	rs2519093	chr9:136141870	C	T	Hemoglobin concentration	0.08084	0.004581	1.07e-69
interleukin−3 receptor subunit alpha || id:prot−a−1530	rs2519093	chr9:136141870	C	T	Lymphocyte percentage of white cells	-0.02545	0.004599	3.11e-08
interleukin−3 receptor subunit alpha || id:prot−a−1530	rs2519093	chr9:136141870	C	T	Platelet distribution width	0.02816	0.00464	1.287e-09
interleukin−3 receptor subunit alpha || id:prot−a−1530	rs2519093	chr9:136141870	C	T	Red cell distribution width	-0.03338	0.004572	2.874e-13
interleukin−3 receptor subunit alpha || id:prot−a−1530	rs2519093	chr9:136141870	C	T	Myocardial infarction	-0.1109	0.01316	3.53e-17
interleukin−3 receptor subunit alpha || id:prot−a−1530	rs2519093	chr9:136141870	C	T	Low density lipoprotein	-0.0794	0.0066	1.249e-30
interleukin−3 receptor subunit alpha || id:prot−a−1530	rs2519093	chr9:136141870	C	T	Total cholesterol	-0.0703	0.0063	1.22e-26
interleukin−3 receptor subunit alpha || id:prot−a−1530	rs2519093	chr9:136141870	C	T	Venous thromboembolism	NA	NA	1.15e-17
interleukin−3 receptor subunit alpha || id:prot−a−1530	rs2519093	chr9:136141870	C	T	Venous thrombosis	NA	NA	6.86e-29
interleukin−3 receptor subunit alpha || id:prot−a−1530	rs2519093	chr9:136141870	C	T	Allergy	NA	NA	4e-08
interleukin−3 receptor subunit alpha || id:prot−a−1530	rs2519093	chr9:136141870	C	T	Arm fat percentage left	-0.01547	0.002366	6.308e-11
interleukin−3 receptor subunit alpha || id:prot−a−1530	rs2519093	chr9:136141870	C	T	Arm fat percentage right	-0.01477	0.002377	5.165e-10
interleukin−3 receptor subunit alpha || id:prot−a−1530	rs2519093	chr9:136141870	C	T	Blood clot in the leg	-0.007243	0.0004446	1.225e-59
interleukin−3 receptor subunit alpha || id:prot−a−1530	rs2519093	chr9:136141870	C	T	Blood clot in the lung	-0.003691	0.0002843	1.582e-38
interleukin−3 receptor subunit alpha || id:prot−a−1530	rs2519093	chr9:136141870	C	T	Forced expiratory volume in 1-second	0.01654	0.002676	6.424e-10
interleukin−3 receptor subunit alpha || id:prot−a−1530	rs2519093	chr9:136141870	C	T	Forced expiratory volume in 1-second, best measure	0.01682	0.00294	1.06e-08
interleukin−3 receptor subunit alpha || id:prot−a−1530	rs2519093	chr9:136141870	C	T	Heel bone mineral density	0.02538	0.004012	2.51e-10
interleukin−3 receptor subunit alpha || id:prot−a−1530	rs2519093	chr9:136141870	C	T	Illnesses of father: heart disease	-0.009307	0.001561	2.481e-09
interleukin−3 receptor subunit alpha || id:prot−a−1530	rs2519093	chr9:136141870	C	T	Impedance of arm left	-0.015	0.002208	1.095e-11
interleukin−3 receptor subunit alpha || id:prot−a−1530	rs2519093	chr9:136141870	C	T	Impedance of arm right	-0.01414	0.002198	1.242e-10
interleukin−3 receptor subunit alpha || id:prot−a−1530	rs2519093	chr9:136141870	C	T	Impedance of leg left	0.02073	0.00285	3.541e-13
interleukin−3 receptor subunit alpha || id:prot−a−1530	rs2519093	chr9:136141870	C	T	Impedance of leg right	0.01745	0.002828	6.864e-10
interleukin−3 receptor subunit alpha || id:prot−a−1530	rs2519093	chr9:136141870	C	T	Peak expiratory flow	0.01817	0.002781	6.363e-11
interleukin−3 receptor subunit alpha || id:prot−a−1530	rs2519093	chr9:136141870	C	T	Phlebitis and thrombophlebitis	-0.002734	0.0002164	1.365e-36
interleukin−3 receptor subunit alpha || id:prot−a−1530	rs2519093	chr9:136141870	C	T	Pulmonary embolism	-0.001925	0.0001881	1.412e-24
interleukin−3 receptor subunit alpha || id:prot−a−1530	rs2519093	chr9:136141870	C	T	Self-reported deep venous thrombosis	-0.007135	0.0004397	3.404e-59
interleukin−3 receptor subunit alpha || id:prot−a−1530	rs2519093	chr9:136141870	C	T	Self-reported pulmonary embolism + or - dvt	-0.003774	0.0002847	4.18e-40
interleukin−3 receptor subunit alpha || id:prot−a−1530	rs2519093	chr9:136141870	C	T	Treatment with atorvastatin	-0.002965	0.0005354	3.065e-08
interleukin−3 receptor subunit alpha || id:prot−a−1530	rs2519093	chr9:136141870	C	T	Treatment with cholesterol lowering medication	-0.009797	0.001427	6.718e-12
interleukin−3 receptor subunit alpha || id:prot−a−1530	rs2519093	chr9:136141870	C	T	Treatment with warfarin	-0.001999	0.0003132	1.735e-10
interleukin−3 receptor subunit alpha || id:prot−a−1530	rs2519093	chr9:136141870	C	T	High grade serous ovarian cancer	-0.1304	0.0196	3.258e-11
interleukin−3 receptor subunit alpha || id:prot−a−1530	rs2519093	chr9:136141870	C	T	Invasive ovarian cancer	-0.09776	0.01664	4.287e-09
interleukin−3 receptor subunit alpha || id:prot−a−1530	rs2519093	chr9:136141870	C	T	Serous invasive ovarian cancer	-0.1212	0.01909	2.372e-10
interleukin−3 receptor subunit alpha || id:prot−a−1530	rs2519093	chr9:136141870	C	T	Alkaline phosphatase	0.04	NA	4.116e-64
interleukin−3 receptor subunit alpha || id:prot−a−1530	rs2519093	chr9:136141870	C	T	Ferritin	0.11	0.02	8.123e-09
prostate−associated microseminoprotein || id:prot−a−1950	rs72979233	chr11:74355523	A	G	Hand grip strength	0.1752	0.02425	5e-13
prostate−associated microseminoprotein || id:prot−a−1950	rs72979233	chr11:74355523	A	G	Hand grip strength left	0.01619	0.002035	1.81e-15
prostate−associated microseminoprotein || id:prot−a−1950	rs72979233	chr11:74355523	A	G	Hand grip strength right	0.01892	0.002039	1.733e-20
prostate−associated microseminoprotein || id:prot−a−1950	rs72979233	chr11:74355523	A	G	Height	0.01094	0.002006	4.921e-08
prostate−associated microseminoprotein || id:prot−a−1950	rs72979233	chr11:74355523	A	G	Sitting height	0.02086	0.002181	1.183e-21
zinc−alpha−2−glycoprotein || id:prot−a−208	rs13232115	chr7:99670932	C	T	Pulse rate	0.01966	0.002811	2.686e-12
zinc−alpha−2−glycoprotein || id:prot−a−208	rs967645	chr17:26713970	T	C	Age-related macular degeneration	NA	NA	2.01e-08
c1GALT1−specific chaperone 1 || id:prot−a−294	rs9267920	chr6:32206243	C	T	Basophil count	0.03269	0.004632	1.707e-12
c1GALT1−specific chaperone 1 || id:prot−a−294	rs9267920	chr6:32206243	C	T	Eosinophil count	0.05436	0.004721	1.12e-30
c1GALT1−specific chaperone 1 || id:prot−a−294	rs9267920	chr6:32206243	C	T	Eosinophil percentage of granulocytes	0.03309	0.004738	2.853e-12
c1GALT1−specific chaperone 1 || id:prot−a−294	rs9267920	chr6:32206243	C	T	Eosinophil percentage of white cells	0.03277	0.004716	3.697e-12
c1GALT1−specific chaperone 1 || id:prot−a−294	rs9267920	chr6:32206243	C	T	Granulocyte count	0.04866	0.004753	1.328e-24
c1GALT1−specific chaperone 1 || id:prot−a−294	rs9267920	chr6:32206243	C	T	Hematocrit	0.03149	0.004673	1.593e-11
c1GALT1−specific chaperone 1 || id:prot−a−294	rs9267920	chr6:32206243	C	T	Hemoglobin concentration	0.03618	0.004694	1.281e-14
c1GALT1−specific chaperone 1 || id:prot−a−294	rs9267920	chr6:32206243	C	T	High light scatter percentage of red cells	0.03774	0.004744	1.77e-15
c1GALT1−specific chaperone 1 || id:prot−a−294	rs9267920	chr6:32206243	C	T	High light scatter reticulocyte count	0.04323	0.004744	8.081e-20
c1GALT1−specific chaperone 1 || id:prot−a−294	rs9267920	chr6:32206243	C	T	Lymphocyte count	0.06687	0.004765	9.612e-45
c1GALT1−specific chaperone 1 || id:prot−a−294	rs9267920	chr6:32206243	C	T	Monocyte count	0.05332	0.004728	1.699e-29
c1GALT1−specific chaperone 1 || id:prot−a−294	rs9267920	chr6:32206243	C	T	Myeloid white cell count	0.05229	0.004764	5.047e-28
c1GALT1−specific chaperone 1 || id:prot−a−294	rs9267920	chr6:32206243	C	T	Neutrophil count	0.04299	0.00474	1.199e-19
c1GALT1−specific chaperone 1 || id:prot−a−294	rs9267920	chr6:32206243	C	T	Neutrophil percentage of granulocytes	-0.03266	0.004738	5.447e-12
c1GALT1−specific chaperone 1 || id:prot−a−294	rs9267920	chr6:32206243	C	T	Platelet count	0.03125	0.004826	9.44e-11
c1GALT1−specific chaperone 1 || id:prot−a−294	rs9267920	chr6:32206243	C	T	Red blood cell count	0.03562	0.004701	3.549e-14
c1GALT1−specific chaperone 1 || id:prot−a−294	rs9267920	chr6:32206243	C	T	Reticulocyte count	0.05852	0.004753	7.773e-35
c1GALT1−specific chaperone 1 || id:prot−a−294	rs9267920	chr6:32206243	C	T	Reticulocyte fraction of red cells	0.05114	0.00475	4.897e-27
c1GALT1−specific chaperone 1 || id:prot−a−294	rs9267920	chr6:32206243	C	T	Sum basophil neutrophil counts	0.04436	0.004748	9.377e-21
c1GALT1−specific chaperone 1 || id:prot−a−294	rs9267920	chr6:32206243	C	T	Sum eosinophil basophil counts	0.05754	0.004727	4.356e-34
c1GALT1−specific chaperone 1 || id:prot−a−294	rs9267920	chr6:32206243	C	T	Sum neutrophil eosinophil counts	0.04748	0.004745	1.422e-23
c1GALT1−specific chaperone 1 || id:prot−a−294	rs9267920	chr6:32206243	C	T	White blood cell count	0.06954	0.004743	1.176e-48
c1GALT1−specific chaperone 1 || id:prot−a−294	rs9267920	chr6:32206243	C	T	IgA deficiency	-1.191	0.05582	4.151e-101
c1GALT1−specific chaperone 1 || id:prot−a−294	rs9267920	chr6:32206243	C	T	Age-related macular degeneration	NA	NA	2.3e-08
c1GALT1−specific chaperone 1 || id:prot−a−294	rs9267920	chr6:32206243	C	T	Primary sclerosing cholangitis	-0.857	0.035	2.68e-147
c1GALT1−specific chaperone 1 || id:prot−a−294	rs9267920	chr6:32206243	C	T	Autism spectrum disorder or schizophrenia	NA	NA	3e-15
c1GALT1−specific chaperone 1 || id:prot−a−294	rs9267920	chr6:32206243	C	T	Rheumatoid arthritis	0.1393	0.02042	8.5e-10
c1GALT1−specific chaperone 1 || id:prot−a−294	rs9267920	chr6:32206243	C	T	Schizophrenia	0.1425	0.0167	1.601e-17
c1GALT1−specific chaperone 1 || id:prot−a−294	rs2519093	chr9:136141870	C	T	Lymphocyte percentage of white cells	-0.02545	0.004599	3.11e-08
c1GALT1−specific chaperone 1 || id:prot−a−294	rs2519093	chr9:136141870	C	T	Platelet distribution width	0.02816	0.00464	1.287e-09
c1GALT1−specific chaperone 1 || id:prot−a−294	rs2519093	chr9:136141870	C	T	Red cell distribution width	-0.03338	0.004572	2.874e-13
c1GALT1−specific chaperone 1 || id:prot−a−294	rs2519093	chr9:136141870	C	T	Coronary artery disease	-0.0797	0.01175	1.19e-11
c1GALT1−specific chaperone 1 || id:prot−a−294	rs2519093	chr9:136141870	C	T	Myocardial infarction	-0.1109	0.01316	3.53e-17
c1GALT1−specific chaperone 1 || id:prot−a−294	rs2519093	chr9:136141870	C	T	Low density lipoprotein	-0.0794	0.0066	1.249e-30
c1GALT1−specific chaperone 1 || id:prot−a−294	rs2519093	chr9:136141870	C	T	Total cholesterol	-0.0703	0.0063	1.22e-26
c1GALT1−specific chaperone 1 || id:prot−a−294	rs2519093	chr9:136141870	C	T	Venous thromboembolism	NA	NA	1.15e-17
c1GALT1−specific chaperone 1 || id:prot−a−294	rs2519093	chr9:136141870	C	T	Venous thrombosis	NA	NA	6.86e-29
c1GALT1−specific chaperone 1 || id:prot−a−294	rs2519093	chr9:136141870	C	T	Allergy	NA	NA	4e-08
c1GALT1−specific chaperone 1 || id:prot−a−294	rs2519093	chr9:136141870	C	T	Arm fat percentage left	-0.01547	0.002366	6.308e-11
c1GALT1−specific chaperone 1 || id:prot−a−294	rs2519093	chr9:136141870	C	T	Arm fat percentage right	-0.01477	0.002377	5.165e-10
c1GALT1−specific chaperone 1 || id:prot−a−294	rs2519093	chr9:136141870	C	T	Blood clot in the leg	-0.007243	0.0004446	1.225e-59
c1GALT1−specific chaperone 1 || id:prot−a−294	rs2519093	chr9:136141870	C	T	Blood clot in the lung	-0.003691	0.0002843	1.582e-38
c1GALT1−specific chaperone 1 || id:prot−a−294	rs2519093	chr9:136141870	C	T	Diastolic blood pressure	0.02042	0.003161	1.04e-10
c1GALT1−specific chaperone 1 || id:prot−a−294	rs2519093	chr9:136141870	C	T	Forced expiratory volume in 1-second	0.01654	0.002676	6.424e-10
c1GALT1−specific chaperone 1 || id:prot−a−294	rs2519093	chr9:136141870	C	T	Forced expiratory volume in 1-second, best measure	0.01682	0.00294	1.06e-08
c1GALT1−specific chaperone 1 || id:prot−a−294	rs2519093	chr9:136141870	C	T	Forced vital capacity	0.01494	0.002537	3.911e-09
c1GALT1−specific chaperone 1 || id:prot−a−294	rs2519093	chr9:136141870	C	T	Heel bone mineral density	0.02538	0.004012	2.51e-10
c1GALT1−specific chaperone 1 || id:prot−a−294	rs2519093	chr9:136141870	C	T	Illnesses of father: heart disease	-0.009307	0.001561	2.481e-09
c1GALT1−specific chaperone 1 || id:prot−a−294	rs2519093	chr9:136141870	C	T	Impedance of arm left	-0.015	0.002208	1.095e-11
c1GALT1−specific chaperone 1 || id:prot−a−294	rs2519093	chr9:136141870	C	T	Impedance of arm right	-0.01414	0.002198	1.242e-10
c1GALT1−specific chaperone 1 || id:prot−a−294	rs2519093	chr9:136141870	C	T	Impedance of leg left	0.02073	0.00285	3.541e-13
c1GALT1−specific chaperone 1 || id:prot−a−294	rs2519093	chr9:136141870	C	T	Impedance of leg right	0.01745	0.002828	6.864e-10
c1GALT1−specific chaperone 1 || id:prot−a−294	rs2519093	chr9:136141870	C	T	Medication for cholesterol, blood pressure or diabetes: cholesterol lowering medication	-0.01271	0.001947	6.824e-11
c1GALT1−specific chaperone 1 || id:prot−a−294	rs2519093	chr9:136141870	C	T	No blood clot, bronchitis, emphysema, asthma, rhinitis, eczema or allergy diagnosed by doctor	0.01378	0.001464	5.027e-21
c1GALT1−specific chaperone 1 || id:prot−a−294	rs2519093	chr9:136141870	C	T	Peak expiratory flow	0.01817	0.002781	6.363e-11
c1GALT1−specific chaperone 1 || id:prot−a−294	rs2519093	chr9:136141870	C	T	Phlebitis and thrombophlebitis	-0.002734	0.0002164	1.365e-36
c1GALT1−specific chaperone 1 || id:prot−a−294	rs2519093	chr9:136141870	C	T	Pulmonary embolism	-0.001925	0.0001881	1.412e-24
c1GALT1−specific chaperone 1 || id:prot−a−294	rs2519093	chr9:136141870	C	T	Self-reported deep venous thrombosis	-0.007135	0.0004397	3.404e-59
c1GALT1−specific chaperone 1 || id:prot−a−294	rs2519093	chr9:136141870	C	T	Self-reported high cholesterol	-0.009841	0.001024	7.632e-22
c1GALT1−specific chaperone 1 || id:prot−a−294	rs2519093	chr9:136141870	C	T	Self-reported pulmonary embolism + or - dvt	-0.003774	0.0002847	4.18e-40
c1GALT1−specific chaperone 1 || id:prot−a−294	rs2519093	chr9:136141870	C	T	Sitting height	0.01335	0.002416	3.266e-08
c1GALT1−specific chaperone 1 || id:prot−a−294	rs2519093	chr9:136141870	C	T	Treatment with atorvastatin	-0.002965	0.0005354	3.065e-08
c1GALT1−specific chaperone 1 || id:prot−a−294	rs2519093	chr9:136141870	C	T	Treatment with cholesterol lowering medication	-0.009797	0.001427	6.718e-12
c1GALT1−specific chaperone 1 || id:prot−a−294	rs2519093	chr9:136141870	C	T	Treatment with simvastatin	-0.006029	0.0009912	1.186e-09
c1GALT1−specific chaperone 1 || id:prot−a−294	rs2519093	chr9:136141870	C	T	Treatment with warfarin	-0.001999	0.0003132	1.735e-10
c1GALT1−specific chaperone 1 || id:prot−a−294	rs2519093	chr9:136141870	C	T	Vascular or heart problems diagnosed by doctor: high blood pressure	0.008158	0.00139	4.43e-09
c1GALT1−specific chaperone 1 || id:prot−a−294	rs2519093	chr9:136141870	C	T	High grade serous ovarian cancer	-0.1304	0.0196	3.258e-11
c1GALT1−specific chaperone 1 || id:prot−a−294	rs2519093	chr9:136141870	C	T	Invasive ovarian cancer	-0.09776	0.01664	4.287e-09
c1GALT1−specific chaperone 1 || id:prot−a−294	rs2519093	chr9:136141870	C	T	Serous invasive ovarian cancer	-0.1212	0.01909	2.372e-10
c1GALT1−specific chaperone 1 || id:prot−a−294	rs2519093	chr9:136141870	C	T	Alkaline phosphatase	0.04	NA	4.116e-64
c1GALT1−specific chaperone 1 || id:prot−a−294	rs2519093	chr9:136141870	C	T	Ferritin	0.11	0.02	8.123e-09
corneodesmosin || id:prot−a−500	rs12075	chr1:159175354	A	G	Basophil count	0.03469	0.003533	9.135e-23
corneodesmosin || id:prot−a−500	rs12075	chr1:159175354	A	G	Basophil percentage of granulocytes	0.02609	0.003537	1.621e-13
corneodesmosin || id:prot−a−500	rs12075	chr1:159175354	A	G	Basophil percentage of white cells	0.02827	0.003506	7.425e-16
corneodesmosin || id:prot−a−500	rs12075	chr1:159175354	A	G	Monocyte count	0.03344	0.003605	1.774e-20
corneodesmosin || id:prot−a−500	rs12075	chr1:159175354	A	G	Monocyte percentage of white cells	0.0202	0.003596	1.933e-08
corneodesmosin || id:prot−a−500	rs12075	chr1:159175354	A	G	Myeloid white cell count	0.022	0.003634	1.416e-09
corneodesmosin || id:prot−a−500	rs12075	chr1:159175354	A	G	White blood cell count	0.0203	0.003618	2.008e-08
corneodesmosin || id:prot−a−500	rs12075	chr1:159175354	A	G	Duffy system Fya antigen	NA	NA	1.3e-29
corneodesmosin || id:prot−a−500	rs12075	chr1:159175354	A	G	Fasting serum MCP 1 pgmL in children	NA	NA	1.31e-21
corneodesmosin || id:prot−a−500	rs12075	chr1:159175354	A	G	Monocyte chemoattractant protein 1	NA	NA	7.43e-102
corneodesmosin || id:prot−a−500	rs12075	chr1:159175354	A	G	Monocyte chemoattractant protein 1 in obese children	NA	NA	1.3e-21
corneodesmosin || id:prot−a−500	rs12075	chr1:159175354	A	G	Eotaxin levels	-0.1671	0.01561	1e-26
corneodesmosin || id:prot−a−500	rs12075	chr1:159175354	A	G	Growth regulated protein alpha levels	-0.3751	0.02385	1e-55
corneodesmosin || id:prot−a−500	rs12075	chr1:159175354	A	G	Inflammatory biomarkers	NA	NA	4e-51
corneodesmosin || id:prot−a−500	rs12075	chr1:159175354	A	G	Monocyte chemoattractant protein 1 levels	-0.2185	0.01557	1e-44
corneodesmosin || id:prot−a−500	rs12075	chr1:159175354	A	G	Obesity related traits	0.1	0.01044	1e-21
corneodesmosin || id:prot−a−500	rs12075	chr1:159175354	A	G	White blood cell count basophil	0.03469	0.003532	9e-23
corneodesmosin || id:prot−a−500	rs12075	chr1:159175354	A	G	Chemokine ccl2	NA	NA	4e-51
corneodesmosin || id:prot−a−500	rs12075	chr1:159175354	A	G	Leukocyte count	NA	NA	5e-24
corneodesmosin || id:prot−a−500	rs2228467	chr3:42906116	C	T	Eosinophil count	0.06971	0.007408	4.937e-21
corneodesmosin || id:prot−a−500	rs2228467	chr3:42906116	C	T	Eosinophil percentage of granulocytes	0.05538	0.007434	9.295e-14
corneodesmosin || id:prot−a−500	rs2228467	chr3:42906116	C	T	Eosinophil percentage of white cells	0.0552	0.007403	8.82e-14
corneodesmosin || id:prot−a−500	rs2228467	chr3:42906116	C	T	Granulocyte percentage of myeloid white cells	-0.1271	0.00742	9.958e-66
corneodesmosin || id:prot−a−500	rs2228467	chr3:42906116	C	T	Neutrophil percentage of granulocytes	-0.04929	0.007435	3.376e-11
corneodesmosin || id:prot−a−500	rs2228467	chr3:42906116	C	T	Sum eosinophil basophil counts	0.06697	0.007416	1.699e-19
corneodesmosin || id:prot−a−500	rs2228467	chr3:42906116	C	T	Blood protein levels	0.5514	0.08349	4e-11
corneodesmosin || id:prot−a−500	rs2228467	chr3:42906116	C	T	Cerebrospinal fluid levels of Alzheimers disease related proteins	NA	NA	4e-18
corneodesmosin || id:prot−a−500	rs2228467	chr3:42906116	C	T	Eosinophil counts	0.06971	0.007409	5e-21

## Sheet: glucosamine-SNPs
Sheet 2. Known associations of glucosamine-associated SNPs in PhenoScanner at genome-wide significance.
Pos: position; EA: effect allele; NEA:non effect allele; b: causal effect size; se: standard error; pval: p-value; SNPs were identified by searching the PhenoScanner database (http://www.phenoscanner.medschl.cam.ac.uk/).
Glucosamine	SNP	Pos	EA	NEA	Trait	b	se	pval
mineral and other dietary supplements: Glucosamine || id:ukb−b−11535	rs34084719	chr7:107095227	C	T	Nap during day	0.01049	0.001768	2.979e-09
mineral and other dietary supplements: Glucosamine || id:ukb−b−11535	rs2565185	chr10:65392056	T	C	Granulocyte count	-0.02197	0.004	3.97e-08
mineral and other dietary supplements: Glucosamine || id:ukb−b−11535	rs2565185	chr10:65392056	T	C	Mean platelet volume	-0.07046	0.00403	1.879e-68
mineral and other dietary supplements: Glucosamine || id:ukb−b−11535	rs2565185	chr10:65392056	T	C	Myeloid white cell count	-0.02192	0.004009	4.539e-08
mineral and other dietary supplements: Glucosamine || id:ukb−b−11535	rs2565185	chr10:65392056	T	C	Neutrophil count	-0.02228	0.003989	2.325e-08
mineral and other dietary supplements: Glucosamine || id:ukb−b−11535	rs2565185	chr10:65392056	T	C	Platelet count	0.04149	0.004065	1.84e-24
mineral and other dietary supplements: Glucosamine || id:ukb−b−11535	rs2565185	chr10:65392056	T	C	Platelet distribution width	-0.03271	0.004008	3.316e-16
mineral and other dietary supplements: Glucosamine || id:ukb−b−11535	rs2565185	chr10:65392056	T	C	Sum basophil neutrophil counts	-0.02185	0.003996	4.56e-08
mineral and other dietary supplements: Glucosamine || id:ukb−b−11535	rs2565185	chr10:65392056	T	C	Sum neutrophil eosinophil counts	-0.02228	0.003993	2.398e-08
mineral and other dietary supplements: Glucosamine || id:ukb−b−11535	rs2565185	chr10:65392056	T	C	White blood cell count	-0.02376	0.003992	2.654e-09
mineral and other dietary supplements: Glucosamine || id:ukb−b−11535	rs2565185	chr10:65392056	T	C	Alkaline phosphatase ALP in plasma	NA	NA	1.3e-08
mineral and other dietary supplements: Glucosamine || id:ukb−b−11535	rs2565185	chr10:65392056	T	C	REEP3 gene expression in peripheral blood leucocytes	NA	NA	4.3e-29
