# Supplementary material for: Extensive Mendelian randomization study identifies potential causal risk factors for severe COVID-19
Source: Commun Med (Lond). 2021 Dec 9;1:59. doi: 10.1038/s43856-021-00061-9 (PMC9053245; doi:10.1038/s43856-021-00061-9)
Supplement: Supplementary file 15 — Supplementary Data 15 [file 43856_2021_61_MOESM15_ESM.xlsx]

## Sheet: excluding_SNPs_MR
Supplementary Data 15. Sensitivity analysis of circulating proteins and glucosamine supplements after excluding SNPs with potential pleiotropy
b: causal effect size; se: standard error; pval: p-value; IVW_MRE: inverse-variance weighted random-effects model; Egger: MR-Egger; Wald: Wald ratio; Het: heterogeneity; W_Med: weighted median; W_Mod: weighted mode; nsnps: number of SNPs retained for this analysis.
Outcome	GWAS ID	Exposure	b_IVW_MRE	se_IVW_MRE	pval_IVW_MRE	b_Egger	se_Egger	pval_Egger	b_Wald	se_Wald	pval_Wald	Egger_intercept	pval_intercept	Het_IVW_pval	Het_Egger_pval	b_W_Med	se_W_Med	pval_W_Med	b_W_Mod	se_W_Mod	pval_W_Mod	Methods	nsnps	samplesize.exposure	Total_R_Square	F_statistic
release 4 alpha HGI A2	ukb-b-11535	Mineral and other dietary supplements: Glucosamine || id:ukb-b-11535	-9.1515	1.73335	1.29414e-07	-13.5861	54.2924	0.825761	-	-	-	0.0247588	0.942183	0.904496	0.756597	-9.54875	4.69416	0.0419335	-11.4026	6.17996	0.162213	Inverse variance weighted	4	461384	4.56606e-05	135.386
release 4 alpha HGI B2	ukb-b-11535	Mineral and other dietary supplements: Glucosamine || id:ukb-b-11535	-6.57031	1.20372	4.80642e-08	-20.7978	33.7364	0.6004	-	-	-	0.0783847	0.713406	0.894102	0.806062	-6.01591	3.21011	0.0609232	-5.47493	3.94958	0.259745	Inverse variance weighted	4	461384	4.56606e-05	135.386
NEJM	ukb-b-11535	Mineral and other dietary supplements: Glucosamine || id:ukb-b-11535	-14.4544	3.44407	2.70616e-05	-64.3131	80.6109	0.50865	-	-	-	0.271819	0.59814	0.84902	0.811931	-13.4983	7.63029	0.0768862	-10.1247	10.9369	0.422861	Inverse variance weighted	4	461384	4.56606e-05	135.386
release 4 HGI A2	ukb-b-11535	Mineral and other dietary supplements: Glucosamine || id:ukb-b-11535	-6.29562	1.77839	0.000400037	-19.4184	41.2523	0.684184	-	-	-	0.0726329	0.779909	0.820961	0.66475	-5.80466	3.6334	0.110136	-3.91139	5.32846	0.516082	Inverse variance weighted	4	461384	4.56606e-05	135.386
release 4 HGI B2	ukb-b-11535	Mineral and other dietary supplements: Glucosamine || id:ukb-b-11535	-6.71085	2.08197	0.00126713	15.4047	34.5697	0.699471	-	-	-	-0.122406	0.586838	0.603407	0.48636	-7.92651	3.30276	0.0163965	-8.74465	4.69748	0.159582	Inverse variance weighted	4	461384	4.56606e-05	135.386
release 4 HGI C1	ukb-b-11535	Mineral and other dietary supplements: Glucosamine || id:ukb-b-11535	-3.71629	1.18172	0.00166191	-7.51966	22.5361	0.770363	-	-	-	0.0209328	0.881166	0.698172	0.495882	-4.65956	2.04868	0.0229408	-4.90816	2.81938	0.180078	Inverse variance weighted	4	461384	4.56606e-05	135.386
release 4 HGI C2	ukb-b-11535	Mineral and other dietary supplements: Glucosamine || id:ukb-b-11535	-4.38907	2.00385	0.0285011	-5.16233	30.8882	0.882638	-	-	-	0.0042486	0.982245	0.182627	0.0882674	-5.08651	1.99646	0.0108416	-6.16679	2.87727	0.121476	Inverse variance weighted	4	461384	4.56606e-05	135.386
release 5 HGI A2	ukb-b-11535	Mineral and other dietary supplements: Glucosamine || id:ukb-b-11535	-5.18539	2.75801	0.0600921	-21.8551	41.7753	0.65305	-	-	-	0.0922347	0.72768	0.492005	0.327893	-4.3208	3.54386	0.222755	-8.78002	5.33933	0.19864	Inverse variance weighted	4	461384	4.56606e-05	135.386
release 5 HGI B2	ukb-b-11535	Mineral and other dietary supplements: Glucosamine || id:ukb-b-11535	-6.20037	2.33087	0.00781145	32.1121	25.4067	0.333623	-	-	-	-0.210643	0.269497	0.263635	0.429238	-6.17535	2.50546	0.0137107	-7.53927	3.87672	0.147026	Inverse variance weighted	4	461384	4.56606e-05	135.386
release 5 HGI C2	ukb-b-11535	Mineral and other dietary supplements: Glucosamine || id:ukb-b-11535	-2.59713	0.333988	7.4785e-15	-6.66495	12.4199	0.645225	-	-	-	0.0222262	0.77366	0.95516	0.896944	-2.27409	1.1629	0.0505203	-2.25281	1.52605	0.236366	Inverse variance weighted	4	461384	4.56606e-05	135.386
Outcome	GWAS ID	Exposure	b_IVW_MRE	se_IVW_MRE	pval_IVW_MRE	b_Egger	se_Egger	pval_Egger	b_Wald	se_Wald	pval_Wald	Egger_intercept	pval_intercept	Het_IVW_pval	Het_Egger_pval	b_W_Med	se_W_Med	pval_W_Med	b_W_Mod	se_W_Mod	pval_W_Mod	Methods	nsnps	samplesize.exposure	Total_R_Square	F_statistic
release 4 alpha HGI A2	prot-a-500	Corneodesmosin || id:prot-a-500	0.148653	0.0115768	9.72008e-38	-	-	-	-	-	-	-	-	-	-	-	-	-	-	-	-	Inverse variance weighted	2	3301	0.0417313	133.483
release 4 alpha HGI B2	prot-a-500	Corneodesmosin || id:prot-a-500	0.0681675	0.0132931	2.92764e-07	-	-	-	-	-	-	-	-	-	-	-	-	-	-	-	-	Inverse variance weighted	2	3301	0.0417313	133.483
NEJM	prot-a-500	Corneodesmosin || id:prot-a-500	0.184618	0.074909	0.013718	-	-	-	-	-	-	-	-	-	-	-	-	-	-	-	-	Inverse variance weighted	2	3301	0.0417313	133.483
release 4 HGI A2	prot-a-500	Corneodesmosin || id:prot-a-500	0.146576	0.0282386	2.09596e-07	-	-	-	-	-	-	-	-	-	-	-	-	-	-	-	-	Inverse variance weighted	2	3301	0.0417313	133.483
release 4 HGI B2	prot-a-500	Corneodesmosin || id:prot-a-500	0.0843065	0.0444558	0.0579056	-	-	-	-	-	-	-	-	-	-	-	-	-	-	-	-	Inverse variance weighted	2	3301	0.0417313	133.483
release 4 HGI C1	prot-a-500	Corneodesmosin || id:prot-a-500	0.026119	0.0308406	0.39705	-	-	-	-	-	-	-	-	-	-	-	-	-	-	-	-	Inverse variance weighted	2	3301	0.0417313	133.483
release 4 HGI C2	prot-a-500	Corneodesmosin || id:prot-a-500	0.0542928	0.0256	0.0339372	-	-	-	-	-	-	-	-	-	-	-	-	-	-	-	-	Inverse variance weighted	2	3301	0.0417313	133.483
release 5 HGI A2	prot-a-500	Corneodesmosin || id:prot-a-500	0.115503	0.105398	0.273134	-	-	-	-	-	-	-	-	-	-	-	-	-	-	-	-	Inverse variance weighted	2	3301	0.0417313	133.483
release 5 HGI B2	prot-a-500	Corneodesmosin || id:prot-a-500	-0.000949845	0.0378863	0.979998	-	-	-	-	-	-	-	-	-	-	-	-	-	-	-	-	Inverse variance weighted	2	3301	0.0417313	133.483
release 5 HGI C2	prot-a-500	Corneodesmosin || id:prot-a-500	0.00110993	0.00929998	0.905	-	-	-	-	-	-	-	-	-	-	-	-	-	-	-	-	Inverse variance weighted	2	3301	0.0417313	133.483
Outcome	GWAS ID	Exposure	b_IVW_MRE	se_IVW_MRE	pval_IVW_MRE	b_Egger	se_Egger	pval_Egger	b_Wald	se_Wald	pval_Wald	Egger_intercept	pval_intercept	Het_IVW_pval	Het_Egger_pval	b_W_Med	se_W_Med	pval_W_Med	b_W_Mod	se_W_Mod	pval_W_Mod	Methods	nsnps	samplesize.exposure	Total_R_Square	F_statistic
release 4 alpha HGI A2	prot-a-294	C1GALT1-specific chaperone 1 || id:prot-a-294	-	-	-	-	-	-	0.182826	0.122162	0.134501	-	-	-	-	-	-	-	-	-	-	Wald ratio	1	3301	0.0358314	124.111
release 4 alpha HGI B2	prot-a-294	C1GALT1-specific chaperone 1 || id:prot-a-294	-	-	-	-	-	-	0.10645	0.0882307	0.227625	-	-	-	-	-	-	-	-	-	-	Wald ratio	1	3301	0.0358314	124.111
NEJM	prot-a-294	C1GALT1-specific chaperone 1 || id:prot-a-294	-	-	-	-	-	-	0.184347	0.236647	0.435982	-	-	-	-	-	-	-	-	-	-	Wald ratio	1	3301	0.0358314	124.111
release 4 HGI A2	prot-a-294	C1GALT1-specific chaperone 1 || id:prot-a-294	-	-	-	-	-	-	0.254614	0.103201	0.0136187	-	-	-	-	-	-	-	-	-	-	Wald ratio	1	3301	0.0358314	124.111
release 4 HGI B2	prot-a-294	C1GALT1-specific chaperone 1 || id:prot-a-294	-	-	-	-	-	-	0.161339	0.0866246	0.0625316	-	-	-	-	-	-	-	-	-	-	Wald ratio	1	3301	0.0358314	124.111
release 4 HGI C1	prot-a-294	C1GALT1-specific chaperone 1 || id:prot-a-294	-	-	-	-	-	-	-0.012388	0.058661	0.832747	-	-	-	-	-	-	-	-	-	-	Wald ratio	1	3301	0.0358314	124.111
release 4 HGI C2	prot-a-294	C1GALT1-specific chaperone 1 || id:prot-a-294	-	-	-	-	-	-	0.0455527	0.0535423	0.394892	-	-	-	-	-	-	-	-	-	-	Wald ratio	1	3301	0.0358314	124.111
release 5 HGI A2	prot-a-294	C1GALT1-specific chaperone 1 || id:prot-a-294	-	-	-	-	-	-	0.197211	0.0993806	0.0472114	-	-	-	-	-	-	-	-	-	-	Wald ratio	1	3301	0.0358314	124.111
release 5 HGI B2	prot-a-294	C1GALT1-specific chaperone 1 || id:prot-a-294	-	-	-	-	-	-	0.077066	0.0686091	0.261326	-	-	-	-	-	-	-	-	-	-	Wald ratio	1	3301	0.0358314	124.111
release 5 HGI C2	prot-a-294	C1GALT1-specific chaperone 1 || id:prot-a-294	-	-	-	-	-	-	0.0206243	0.0353023	0.559073	-	-	-	-	-	-	-	-	-	-	Wald ratio	1	3301	0.0358314	124.111
Outcome	GWAS ID	Exposure	b_IVW_MRE	se_IVW_MRE	pval_IVW_MRE	b_Egger	se_Egger	pval_Egger	b_Wald	se_Wald	pval_Wald	Egger_intercept	pval_intercept	Het_IVW_pval	Het_Egger_pval	b_W_Med	se_W_Med	pval_W_Med	b_W_Mod	se_W_Mod	pval_W_Mod	Methods	nsnps	samplesize.exposure	Total_R_Square	F_statistic
release 4 alpha HGI A2	prot-a-1530	Interleukin-3 receptor subunit alpha || id:prot-a-1530	-	-	-	-	-	-	-0.0896563	0.246175	0.71571	-	-	-	-	-	-	-	-	-	-	Wald ratio	1	3301	0.0193076	61.1962
release 4 alpha HGI B2	prot-a-1530	Interleukin-3 receptor subunit alpha || id:prot-a-1530	-	-	-	-	-	-	-0.0126026	0.145628	0.931038	-	-	-	-	-	-	-	-	-	-	Wald ratio	1	3301	0.0193076	61.1962
NEJM	prot-a-1530	Interleukin-3 receptor subunit alpha || id:prot-a-1530	-	-	-	-	-	-	0.138286	0.336449	0.68106	-	-	-	-	-	-	-	-	-	-	Wald ratio	1	3301	0.0193076	61.1962
release 4 HGI A2	prot-a-1530	Interleukin-3 receptor subunit alpha || id:prot-a-1530	-	-	-	-	-	-	-0.111285	0.184698	0.546827	-	-	-	-	-	-	-	-	-	-	Wald ratio	1	3301	0.0193076	61.1962
release 4 HGI B2	prot-a-1530	Interleukin-3 receptor subunit alpha || id:prot-a-1530	-	-	-	-	-	-	0.0924426	0.134866	0.493067	-	-	-	-	-	-	-	-	-	-	Wald ratio	1	3301	0.0193076	61.1962
release 4 HGI C1	prot-a-1530	Interleukin-3 receptor subunit alpha || id:prot-a-1530	-	-	-	-	-	-	0.0708205	0.0816094	0.385504	-	-	-	-	-	-	-	-	-	-	Wald ratio	1	3301	0.0193076	61.1962
release 4 HGI C2	prot-a-1530	Interleukin-3 receptor subunit alpha || id:prot-a-1530	-	-	-	-	-	-	0.0480057	0.0693727	0.488939	-	-	-	-	-	-	-	-	-	-	Wald ratio	1	3301	0.0193076	61.1962
release 5 HGI A2	prot-a-1530	Interleukin-3 receptor subunit alpha || id:prot-a-1530	-	-	-	-	-	-	-0.282449	0.166213	0.0892583	-	-	-	-	-	-	-	-	-	-	Wald ratio	1	3301	0.0193076	61.1962
release 5 HGI B2	prot-a-1530	Interleukin-3 receptor subunit alpha || id:prot-a-1530	-	-	-	-	-	-	0.0396737	0.0912403	0.663688	-	-	-	-	-	-	-	-	-	-	Wald ratio	1	3301	0.0193076	61.1962
release 5 HGI C2	prot-a-1530	Interleukin-3 receptor subunit alpha || id:prot-a-1530	-	-	-	-	-	-	0.06329	0.0384508	0.0997638	-	-	-	-	-	-	-	-	-	-	Wald ratio	1	3301	0.0193076	61.1962
